# Supplementary material for: The chromosome‐scale reference genome of safflower (Carthamus tinctorius) provides insights into linoleic acid and flavonoid biosynthesis
Source: Plant Biotechnol J. 2021 Apr 8;19(9):1725–42. doi: 10.1111/pbi.13586 (PMC8428823; doi:10.1111/pbi.13586)
Supplement: Supplementary file 2 — Table S1 Summary of the PacBio reads for safflower [file PBI-19-1725-s008.xlsx]

## Sheet: Sheet annotation
Sheet name	Description
Cell_stats	The sequencing statistics of each cell by Pacbio,including the subread names, numbers,lengths.
Primitive_reads_stats	Statistics of all raw subreads downloaded from PacBio Sequel I and subreads larger than 20 kilobases

## Sheet: Cell_stats
File name	Format	Type	Number of sequences	Summary length	Minimum length	Average length	Maximum length
m54138_170830_183047.subreads	FASTA	DNA	508428	5206949189	50	10241.3	106886
m54138_170824_215424.subreads	FASTA	DNA	321601	3463915207	50	10770.8	168480
m54138_170827_003138.subreads	FASTA	DNA	581065	7156360450	50	12315.9	110020
m54138_170816_035323.subreads	FASTA	DNA	560697	6131605951	50	10935.7	70947
m54138_170817_172421.subreads	FASTA	DNA	555505	5867984883	50	10563.3	148417
m54138_170902_024613.subreads	FASTA	DNA	680533	8173026807	50	12009.7	100316
m54138_170829_120152.subreads	FASTA	DNA	533496	5761234839	50	10799	133149
m54138_170829_020244.subreads	FASTA	DNA	615765	6824977870	50	11083.7	85349
m54138_170815_174334.subreads	FASTA	DNA	587020	6081831198	50	10360.5	95165
m54138_170817_071436.subreads	FASTA	DNA	479728	5298266821	50	11044.3	70716
m54138_170827_205111.subreads	FASTA	DNA	480900	5952894350	50	12378.7	103623
m54138_170815_073356.subreads	FASTA	DNA	660460	7192984809	50	10890.9	83936
m54138_170819_201230.subreads	FASTA	DNA	423984	4229845215	50	9976.4	108131
m54138_170814_212417.subreads	FASTA	DNA	621815	7004768409	50	11265	99402
m54138_170811_195506.subreads	FASTA	DNA	788153	7617080031	50	9664.5	89051
m54138_170825_075308.subreads	FASTA	DNA	481080	4863736998	50	10110	78443
m54138_170830_082100.subreads	FASTA	DNA	581594	6198648551	50	10658	69539
m54138_170819_100249.subreads	FASTA	DNA	318525	3579900235	50	11239	77598
m54138_170826_041224.subreads	FASTA	DNA	494937	5830423715	50	11780.1	66600
m54138_170825_180237.subreads	FASTA	DNA	518002	6258905383	50	12082.8	68667
m54138_170810_233539.subreads	FASTA	DNA	774538	8426602708	50	10879.5	85269
m54138_170814_111441.subreads	FASTA	DNA	616975	6721216419	50	10893.8	70886
m54138_170818_235312.subreads	FASTA	DNA	357559	3565262797	50	9971.1	81106
m54138_170414_031139.subreads	FASTA	DNA	14381	154538268	50	10746	54560
m54138_170902_225457.subreads	FASTA	DNA	587719	7009358090	50	11926.4	79852
m54138_170829_221117.subreads	FASTA	DNA	609012	6460434288	50	10608.1	82104
m54138_170811_094517.subreads	FASTA	DNA	758231	7935777873	50	10466.2	84143
m54138_170818_033402.subreads	FASTA	DNA	453710	4792734634	50	10563.4	113979
m54138_170814_010500.subreads	FASTA	DNA	476198	5227818556	50	10978.2	173366
m54138_170414_131043.subreads	FASTA	DNA	6431	66821910	51	10390.6	57161
m54138_170827_104057.subreads	FASTA	DNA	511089	6318794561	50	12363.4	93320
m54138_170816_211534.subreads	FASTA	DNA	513813	5846803669	50	11379.2	83346
m54138_170411_221508.subreads	FASTA	DNA	282378	2832358137	50	10030.4	88247
m54138_170826_142200.subreads	FASTA	DNA	510104	6273876610	50	12299.2	80501
m54138_170818_134344.subreads	FASTA	DNA	283097	3171047865	50	11201.3	203233
m54138_170902_124517.subreads	FASTA	DNA	714257	8096471506	50	11335.5	74381
m54138_170413_010749.subreads	FASTA	DNA	644656	6074095329	50	9422.2	68510
			18907436	207669354131

## Sheet: Primitive_reads_stats
--in Safflower.rawreads.fasta--	--in Safflower20k.rawreads.fasta--
Number of sequences: 18907436.	Number of sequences: 3404416.
Total size of sequences: 207669354131.	Total size of sequences: 92958478957.
Longest sequence: 203233.	Longest sequence: 203233.
Shortest sequence: 50.	Shortest sequence: 20000.
Number of sequences > 500 nt: 17764044.	Number of sequences > 500 nt: 3404416.
Number of sequences > 1k nt: 16816572.	Number of sequences > 1k nt: 3404416.
Number of sequences > 10k nt: 8426661.	Number of sequences > 10k nt: 3404416.
Number of sequences > 100k nt: 13.	Number of sequences > 100k nt: 13.
Number of sequences > 1M nt: 0.	Number of sequences > 1M nt: 0.
Mean sequence size: 10983.	Mean sequence size: 27305.
Median sequence size: 8515.	Median sequence size: 25570.
N50 sequence length: 18542.	N50 sequence length: 26982.
L50 sequence count: 3969101.	L50 sequence count: 1395507.
