# Supplementary material for: The chromosome‐scale reference genome of safflower (Carthamus tinctorius) provides insights into linoleic acid and flavonoid biosynthesis
Source: Plant Biotechnol J. 2021 Apr 8;19(9):1725–42. doi: 10.1111/pbi.13586 (PMC8428823; doi:10.1111/pbi.13586)
Supplement: Supplementary file 4 — Table S3 Statistics of the mapping ratios of RNA‐seq data from 15 seedling samples, 15 flower samples, 45 ‘HL’ seed samples planted in house, 6 ‘HL’ seeds and 6 ‘LL’ seed samples planted in field [file PBI-19-1725-s004.xlsx]

## Sheet: Sheet annotation
Sheet name	Description
Cotyledons	Read number and maping ratios of cotyledons from 15 RNA-seq samples during the five stages of seed germination of safflower, clutivar 'HL' with high linoleic acid.
Flowers	Read number and maping ratios of cotyledons from 15 RNA-seq samples during the five stages of flower development of safflower, clutivar 'HL' with high linoleic acid.
Seeds_house	Read number and maping ratios of cotyledons from 45 RNA-seq samples during the ovay and seed formation of safflower, clutivar 'HL' with high linoleic acid, planted wihtin house.
LL_HL_seeds_field	Read number and maping ratios of cotyledons from 12 RNA-seq samples during the seed formation of clutivar 'HL' with high linoleic acid and 'LL' with high oleic acid but low linoleic acid, planted in field.

## Sheet: Cotyledons
Sample	Number of clean paired-end reads	Mapping ratio (%)
DAG1.1_AH121901A	30838389	95.5
DAG1.2_AH121901B	30862688	95.14
DAG1.3_AH121901C	30468860	95.18
DAG3.1_AH121902A	30803660	95.82
DAG3.2_AH121902B	30681505	95.96
DAG3.3_AH121902C	30831649	95.24
DAG5.1_AH121903A	30553276	95.53
DAG5.2_AH121903B	31437190	95.99
DAG5.3_AH121903C	31279256	95.63
DAG7.1_AH121904A	30978582	95.32
DAG7.2_AH121904B	30618270	94.56
DAG7.3_AH121904C	30718426	94.54
DAG10.1_AH121905A	31035145	93.35
DAG10.2_AH121905B	30753512	93.07
DAG10.3_AH121905C	31387594	91.68

## Sheet: Flowers
Sample	Number of clean paired-end reads	Mapping ratio (%)
SBS_1	24226753	92.17
SBS_2	23468302	92.47
SBS_3	20437663	90.92
MBS_1	21635483	92.03
MBS_2	20010557	93.47
MBS_3	20638488	92.39
IFS_1	20684265	92.35
IFS_2	20189958	92.73
IFS_3	20885025	92.47
PFS_1	20629259	73.35
PFS_2	20143242	91.71
PFS_3	18959661	86.77
DFS_1	19783755	92.54
DFS_2	21182178	93.19
DFS_3	22326806	92.65

## Sheet: Seeds_house
Sample	Number of clean paired-end reads	Mapping ratio (%)
DAF0_1	21768598	96.94
DAF0_2	26309171	97.17
DAF0_3	25326964	97.23
DAF0_4	29403832	97.19
DAF0_5	24336567	97.29
DAF0_6	25134568	95.96
DAF0_7	23047704	96.97
DAF0_8	23261400	96.52
DAF0_9	24537003	96.96
DAF0_10	28764007	96.59
DAF0_11	23384956	97.1
DAF0_12	20528900	95.19
DAF0_13	27964999	96.9
DAF0_14	23621796	93.55
DAF0_15	26156782	96.84
DAF10_1	29111895	96.92
DAF10_2	25292103	94.34
DAF10_3	21842419	96.25
DAF10_4	20300711	95.38
DAF10_5	23685875	96.27
DAF10_6	21676822	96.12
DAF10_7	24043429	96.45
DAF10_8	20545045	96.38
DAF10_9	23374460	94.25
DAF10_10	22890394	95.83
DAF10_11	22043806	95.29
DAF10_12	22286314	95.42
DAF10_13	22577572	94.53
DAF10_14	21917850	96.19
DAF10_15	19824521	91.06
DAF20_1	22866033	79.6
DAF20_2	20351284	96.92
DAF20_3	21655769	96.65
DAF20_4	27845874	96.95
DAF20_5	23713693	96.54
DAF20_6	22107090	97.09
DAF20_7	25762510	95.3
DAF20_8	27588142	96.06
DAF20_9	21980654	96.45
DAF20_10	25912174	96.39
DAF20_11	22055285	97.22
DAF20_12	25254614	96.67
DAF20_13	26190432	96.67
DAF20_14	26804431	96.8
DAF20_15	27607096	96.64

## Sheet: LL_HL_seeds_field
Sample	Number of clean paired-end reads	Mapping ratio (%)
HL_DAF10_1	20028012	96.16
HL_DAF10_2	29068302	96.76
HL_DAF10_3	27707359	96.94
HL_DAF20_1	32957903	96.86
HL_DAF20_2	32321109	96.6
HL_DAF20_3	31661087	96.95
LL_DAF10_1	28205491	95.68
LL_DAF10_2	19945869	95.06
LL_DAF10_3	25557292	95.4
LL_DAF20_1	26866297	96.58
LL_DAF20_2	27920122	95.71
LL_DAF20_3	30756904	95.86
