# Supplementary material for: The chromosome‐scale reference genome of safflower (Carthamus tinctorius) provides insights into linoleic acid and flavonoid biosynthesis
Source: Plant Biotechnol J. 2021 Apr 8;19(9):1725–42. doi: 10.1111/pbi.13586 (PMC8428823; doi:10.1111/pbi.13586)
Supplement: Supplementary file 5 — Table S5 Identification and classification of the repeat element in the safflower genome [file PBI-19-1725-s014.xlsx]

## Sheet: Sheet1
Repeat classification from known repeat database	Repeat type	Number	Length
DNA
	CMC-EnSpm	22328	17642581
	CMC-Transib	9281	2052204
	Ginger	597	323341
	Kolobok-Hydra	381	86371
	MULE-MuDR	54211	18925286
	Merlin	14773	3287117
	MuLE-MuDR	1767	2767806
	Novosib	93	16517
	P	14235	2876649
	PIF-Harbinger	24565	8796320
	Sola-1	281	604020
	Sola-2	504	166237
	Sola-3	218	361159
	TcMar-Pogo	200	75177
	TcMar-Stowaway	479	27895
	Zisupton	579	261657
	hAT-Ac	36844	11881864
	hAT-Charlie	395	103433
	hAT-Tag1	7033	2072116
	hAT-Tip100	8423	2812342
LINE
	CR1	414	194180
	L1	24936	11052054
	L2	10237	2229236
	Penelope	23	12228
	Proto2	233	135373
	R1	29	14756
	R2	113	28571
	RTE-BovB	1174	277578
LTR
	Cassandra	4976	1943934
	Copia	48999	154475373
	DIRS	9604	2023925
	ERV1	1750	368586
	ERVK	1114	1598030
	ERVL	1001	493290
	Gypsy	62324	128747561
	Pao	4302	1064708
RC
	Helitron	1728	2608925
SINE
	U	203	48325
	tRNA	3179	422603
	tRNA-Deu-L2	30	45938
	tRNA-RTE	2014	248089
	tRNA-V	418	65920
SINE?
	RTE	757	80349
Repeats from de novo prediction		Number	Length
DNA		7004	3518464
LTR		3347	1575440
Low_complexity		84006	4447553
Satellite		4075	1766805
Simple_repeat		622272	34890026
Unknown		618376	250496275
rRNA		423	1186962
snRNA		298	35290
tRNA		637	45640
