# Supplementary material for: The chromosome‐scale reference genome of safflower (Carthamus tinctorius) provides insights into linoleic acid and flavonoid biosynthesis
Source: Plant Biotechnol J. 2021 Apr 8;19(9):1725–42. doi: 10.1111/pbi.13586 (PMC8428823; doi:10.1111/pbi.13586)
Supplement: Supplementary file 6 — Table S6 Transcriptional factors, transcriptional regulators, and protein kinases in the genomes of safflower and nine other species [file PBI-19-1725-s007.xlsx]

## Sheet: Sheet_annotation
Sheet name	Description
Arabidopsis thaliana	Idendification and stastictics of transcriptional factors(TFs), transcriptional regulators (TRs), and protein kinases (PKs) in Arabidopsis thaliana
Vitis vinifera	Idendification and stastictics of transcriptional factors(TFs), transcriptional regulators (TRs), and protein kinases (PKs) in Vitis vinifera
Coffea canephora	Idendification and stastictics of transcriptional factors(TFs), transcriptional regulators (TRs), and protein kinases (PKs) in Coffea canephora
Artemisia annua	Idendification and stastictics of transcriptional factors(TFs), transcriptional regulators (TRs), and protein kinases (PKs) in Artemisia annua
Chrysanthemum nankingense	Idendification and stastictics of transcriptional factors(TFs), transcriptional regulators (TRs), and protein kinases (PKs) in Chrysanthemum nankingense
Erigeron breviscapus	Idendification and stastictics of transcriptional factors(TFs), transcriptional regulators (TRs), and protein kinases (PKs) in Erigeron breviscapus
Helianthus annuus	Idendification and stastictics of transcriptional factors(TFs), transcriptional regulators (TRs), and protein kinases (PKs) in Helianthus annuus
Lactuca sativa	Idendification and stastictics of transcriptional factors(TFs), transcriptional regulators (TRs), and protein kinases (PKs) in Lactuca sativa
Cynara cardunculus	Idendification and stastictics of transcriptional factors(TFs), transcriptional regulators (TRs), and protein kinases (PKs) in Cynara cardunculus
Carthamus tinctorius	Idendification and stastictics of transcriptional factors(TFs), transcriptional regulators (TRs), and protein kinases (PKs) in Carthamus tinctorius

## Sheet: Arabidopsis thaliana
Gene ID	Gene family	Type
AT1G01640.1	TRAF	TR
AT1G01920.1	SET	TR
AT1G02580.1	SET	TR
AT1G02670.1	SNF2	TR
AT1G03150.1	GNAT	TR
AT1G03650.1	GNAT	TR
AT1G03750.1	SNF2	TR
AT1G04050.1	SET	TR
AT1G04100.1	AUX/IAA	TR
AT1G04240.1	AUX/IAA	TR
AT1G04250.1	AUX/IAA	TR
AT1G04390.1	TRAF	TR
AT1G04500.1	Others	TR
AT1G04550.2	AUX/IAA	TR
AT1G04880.1	ARID	TR
AT1G05120.1	SNF2	TR
AT1G05290.1	Others	TR
AT1G05380.1	PHD	TR
AT1G05490.1	SNF2	TR
AT1G05690.1	TAZ	TR
AT1G05830.1	SET	TR
AT1G06040.1	Others	TR
AT1G07050.1	Others	TR
AT1G08600.3	SNF2	TR
AT1G08620.1	Jumonji	TR
AT1G09060.3	Jumonji	TR
AT1G10450.1	Others	TR
AT1G10470.1	Others	TR
AT1G11100.2	SNF2	TR
AT1G11950.1	Jumonji	TR
AT1G14030.1	SET	TR
AT1G15050.1	AUX/IAA	TR
AT1G15580.1	AUX/IAA	TR
AT1G16710.1	TAZ	TR
AT1G17770.1	SET	TR
AT1G18335.1	GNAT	TR
AT1G18950.1	DDT	TR
AT1G19050.1	Others	TR
AT1G19270.1	Others	TR
AT1G20693.1	HMG	TR
AT1G20696.2	HMG	TR
AT1G20910.1	ARID	TR
AT1G21150.1	mTERF	TR
AT1G21780.1	TRAF	TR
AT1G23810.1	Others	TR
AT1G24040.1	GNAT	TR
AT1G24190.1	Others	TR
AT1G24200.1	Others	TR
AT1G24210.1	Others	TR
AT1G24220.1	Others	TR
AT1G24230.1	Others	TR
AT1G24250.1	Others	TR
AT1G24610.1	SET	TR
AT1G26220.1	GNAT	TR
AT1G26760.1	SET	TR
AT1G27220.1	Others	TR
AT1G27240.1	Others	TR
AT1G27250.1	Others	TR
AT1G27260.1	Others	TR
AT1G27270.1	Others	TR
AT1G27280.1	Others	TR
AT1G27320.1	Others	TR
AT1G30810.1	Jumonji	TR
AT1G31760.1	SWI/SNF-BAF60b	TR
AT1G32070.2	GNAT	TR
AT1G32130.1	IWS1	TR
AT1G33400.1	SET	TR
AT1G33420.1	PHD	TR
AT1G43245.1	SET	TR
AT1G48310.1	SNF2	TR
AT1G49190.2	Others	TR
AT1G49520.1	SWI/SNF-BAF60b	TR
AT1G50410.1	SNF2	TR
AT1G50620.1	PHD	TR
AT1G51950.1	AUX/IAA	TR
AT1G52830.1	AUX/IAA	TR
AT1G55650.1	ARID	TR
AT1G55760.1	TRAF	TR
AT1G55970.1	TAZ	TR
AT1G56380.2	mTERF	TR
AT1G58210.1	Others	TR
AT1G59890.2	Others	TR
AT1G59940.1	Others	TR
AT1G60250.1	Others	TR
AT1G61140.1	SNF2	TR
AT1G61960.1	mTERF	TR
AT1G61970.1	mTERF	TR
AT1G61980.1	mTERF	TR
AT1G61990.1	mTERF	TR
AT1G62010.1	mTERF	TR
AT1G62085.1	mTERF	TR
AT1G62110.1	mTERF	TR
AT1G62120.1	mTERF	TR
AT1G62150.1	mTERF	TR
AT1G62310.1	Jumonji	TR
AT1G62490.1	mTERF	TR
AT1G62830.1	SWI/SNF-SWI3	TR
AT1G63490.1	Jumonji	TR
AT1G63820.1	Others	TR
AT1G64280.1	TRAF	TR
AT1G66170.1	PHD	TR
AT1G66340.1	Others	TR
AT1G67220.1	TAZ	TR
AT1G68210.1	Others	TR
AT1G70030.1	Others	TR
AT1G70060.1	Others	TR
AT1G72030.1	GNAT	TR
AT1G73100.1	SET	TR
AT1G74120.1	mTERF	TR
AT1G74890.1	Others	TR
AT1G76110.1	ARID	TR
AT1G76510.3	ARID	TR
AT1G76710.1	SET	TR
AT1G77250.1	PHD	TR
AT1G77300.1	SET	TR
AT1G78280.1	Jumonji	TR
AT1G78930.1	mTERF	TR
AT1G79000.2	TAZ	TR
AT1G79220.1	mTERF	TR
AT1G79350.1	PHD	TR
AT1G80390.1	AUX/IAA	TR
AT2G01200.2	AUX/IAA	TR
AT2G01810.1	PHD	TR
AT2G01830.2	Others	TR
AT2G02090.1	SNF2	TR
AT2G03050.1	mTERF	TR
AT2G04740.1	TRAF	TR
AT2G04845.1	GNAT	TR
AT2G05330.1	TRAF	TR
AT2G05900.1	SET	TR
AT2G06025.1	GNAT	TR
AT2G13370.1	SNF2	TR
AT2G14880.1	SWI/SNF-BAF60b	TR
AT2G16390.1	SNF2	TR
AT2G16485.1	SWI/SNF-BAF60b	TR
AT2G17410.1	ARID	TR
AT2G17560.1	HMG	TR
AT2G17820.1	Others	TR
AT2G17900.1	SET	TR
AT2G18090.1	SWI/SNF-BAF60b	TR
AT2G18760.1	SNF2	TR
AT2G18850.1	SET	TR
AT2G19260.1	PHD	TR
AT2G19640.2	SET	TR
AT2G21320.1	Others	TR
AT2G21450.1	SNF2	TR
AT2G21710.1	mTERF	TR
AT2G22670.4	AUX/IAA	TR
AT2G22740.2	SET	TR
AT2G22910.1	GNAT	TR
AT2G23060.1	GNAT	TR
AT2G23380.1	SET	TR
AT2G23740.2	SET	TR
AT2G24740.1	SET	TR
AT2G25170.1	PHD	TR
AT2G27070.1	Others	TR
AT2G28290.1	SNF2	TR
AT2G30090.1	GNAT	TR
AT2G31650.1	SET	TR
AT2G32020.1	GNAT	TR
AT2G32030.1	GNAT	TR
AT2G32310.1	Others	TR
AT2G32550.1	Rcd1-like	TR
AT2G32700.7	LUG	TR
AT2G33290.1	SET	TR
AT2G33310.2	AUX/IAA	TR
AT2G33350.1	Others	TR
AT2G34450.2	HMG	TR
AT2G34620.1	mTERF	TR
AT2G34880.1	Jumonji	TR
AT2G35160.1	SET	TR
AT2G35605.1	SWI/SNF-BAF60b	TR
AT2G35930.1	Rcd1-like	TR
AT2G36000.1	mTERF	TR
AT2G36720.1	PHD	TR
AT2G37520.1	PHD	TR
AT2G38130.1	GNAT	TR
AT2G38560.1	IWS1	TR
AT2G38950.1	Jumonji	TR
AT2G39000.1	GNAT	TR
AT2G39020.1	GNAT	TR
AT2G39030.1	GNAT	TR
AT2G39830.1	Others	TR
AT2G40440.1	TRAF	TR
AT2G40450.1	TRAF	TR
AT2G40670.2	Others	TR
AT2G40770.1	SNF2	TR
AT2G41310.1	Others	TR
AT2G41370.1	TRAF	TR
AT2G41450.1	GNAT	TR
AT2G42680.1	MBF1	TR
AT2G44020.1	mTERF	TR
AT2G44150.1	SET	TR
AT2G44980.2	SNF2	TR
AT2G46020.2	SNF2	TR
AT2G46040.1	ARID	TR
AT2G46670.1	Others	TR
AT2G46790.1	Pseudo ARR-B	TR
AT2G46990.1	AUX/IAA	TR
AT2G47430.1	Others	TR
AT3G01320.1	Others	TR
AT3G01460.1	PHD	TR
AT3G01890.1	SWI/SNF-BAF60b	TR
AT3G02980.1	GNAT	TR
AT3G03590.1	SWI/SNF-BAF60b	TR
AT3G03750.2	SET	TR
AT3G04280.1	Others	TR
AT3G04380.1	SET	TR
AT3G04580.1	Others	TR
AT3G04730.1	AUX/IAA	TR
AT3G05670.1	PHD	TR
AT3G05675.2	TRAF	TR
AT3G06010.1	SNF2	TR
AT3G06190.1	TRAF	TR
AT3G06400.3	SNF2	TR
AT3G07610.3	Jumonji	TR
AT3G07670.1	SET	TR
AT3G10390.1	SWI/SNF-SWI3	TR
AT3G10820.2	IWS1	TR
AT3G12280.1	RB	TR
AT3G12810.1	SNF2	TR
AT3G12890.1	Others	TR
AT3G12980.1	TAZ	TR
AT3G13350.1	ARID	TR
AT3G13682.1	SWI/SNF-SWI3	TR
AT3G14740.2	PHD	TR
AT3G14980.1	PHD	TR
AT3G15540.1	AUX/IAA	TR
AT3G16500.1	AUX/IAA	TR
AT3G16600.1	SNF2	TR
AT3G17600.1	AUX/IAA	TR
AT3G18870.1	mTERF	TR
AT3G19080.1	SWI/SNF-BAF60b	TR
AT3G19210.1	SNF2	TR
AT3G20010.1	SNF2	TR
AT3G20280.1	PHD	TR
AT3G20800.1	Rcd1-like	TR
AT3G21350.2	MED6	TR
AT3G21820.1	SET	TR
AT3G21880.1	Others	TR
AT3G22560.1	GNAT	TR
AT3G22961.1	Others	TR
AT3G23030.1	AUX/IAA	TR
AT3G23050.1	AUX/IAA	TR
AT3G23150.1	Others	TR
AT3G24340.1	SNF2	TR
AT3G24500.1	MBF1	TR
AT3G28730.1	HMG	TR
AT3G29740.1	TRAF	TR
AT3G42670.1	SNF2	TR
AT3G43240.1	ARID	TR
AT3G46950.1	mTERF	TR
AT3G48050.1	IWS1	TR
AT3G48060.1	IWS1	TR
AT3G48100.1	Others	TR
AT3G48360.1	TAZ	TR
AT3G48600.2	SWI/SNF-BAF60b	TR
AT3G51120.1	SWI/SNF-BAF60b	TR
AT3G51880.2	HMG	TR
AT3G53680.1	PHD	TR
AT3G54280.2	SNF2	TR
AT3G54460.1	SNF2	TR
AT3G54610.1	GNAT	TR
AT3G55080.1	SET	TR
AT3G56230.1	TRAF	TR
AT3G56380.1	Others	TR
AT3G56570.1	SET	TR
AT3G57040.1	Others	TR
AT3G57130.1	TRAF	TR
AT3G57300.2	SNF2	TR
AT3G58680.1	MBF1	TR
AT3G59960.1	SET	TR
AT3G60400.1	mTERF	TR
AT3G61740.1	PHD	TR
AT3G62100.1	AUX/IAA	TR
AT4G00760.1	Others	TR
AT4G00990.1	Jumonji	TR
AT4G02020.1	SET	TR
AT4G02990.1	mTERF	TR
AT4G04090.1	TRAF	TR
AT4G08455.1	TRAF	TR
AT4G09620.1	mTERF	TR
AT4G10240.1	Others	TR
AT4G10920.1	Coactivator p15	TR
AT4G10940.1	PHD	TR
AT4G11080.1	HMG	TR
AT4G11400.1	ARID	TR
AT4G12620.1	PHD	TR
AT4G13460.1	SET	TR
AT4G14550.1	AUX/IAA	TR
AT4G14560.1	AUX/IAA	TR
AT4G14605.1	mTERF	TR
AT4G14700.1	PHD	TR
AT4G14920.1	PHD	TR
AT4G15180.1	SET	TR
AT4G15248.1	Others	TR
AT4G15840.1	TRAF	TR
AT4G16310.1	SWI/SNF-SWI3	TR
AT4G19000.1	IWS1	TR
AT4G19650.1	mTERF	TR
AT4G19660.1	TRAF	TR
AT4G19985.1	GNAT	TR
AT4G20130.1	SET	TR
AT4G20400.1	Jumonji	TR
AT4G21430.1	Jumonji	TR
AT4G22140.1	PHD	TR
AT4G22360.1	SWI/SNF-BAF60b	TR
AT4G23800.1	HMG	TR
AT4G24200.1	IWS1	TR
AT4G25990.2	Others	TR
AT4G26120.1	TRAF	TR
AT4G26810.1	SWI/SNF-BAF60b	TR
AT4G27310.1	Others	TR
AT4G27900.1	Others	TR
AT4G27910.1	PHD	TR
AT4G28030.1	GNAT	TR
AT4G28640.2	AUX/IAA	TR
AT4G29080.1	AUX/IAA	TR
AT4G30860.1	SET	TR
AT4G31900.1	SNF2	TR
AT4G32280.1	AUX/IAA	TR
AT4G32551.2	LUG	TR
AT4G34290.1	SWI/SNF-BAF60b	TR
AT4G35570.1	HMG	TR
AT4G36860.1	Others	TR
AT4G37580.1	GNAT	TR
AT4G37610.1	TAZ	TR
AT4G37670.2	GNAT	TR
AT4G38160.3	mTERF	TR
AT4G38960.3	Others	TR
AT4G39070.1	Others	TR
AT4G39100.1	PHD	TR
AT5G02520.1	Others	TR
AT5G02810.1	Pseudo ARR-B	TR
AT5G03220.1	MED7	TR
AT5G03500.1	MED7	TR
AT5G04940.1	SET	TR
AT5G05130.1	SNF2	TR
AT5G05140.1	IWS1	TR
AT5G06550.1	Jumonji	TR
AT5G06620.1	SET	TR
AT5G06810.1	mTERF	TR
AT5G07210.1	Others	TR
AT5G07810.1	SNF2	TR
AT5G07900.1	mTERF	TR
AT5G08430.1	SWI/SNF-BAF60b	TR
AT5G08630.1	DDT	TR
AT5G09240.2	Coactivator p15	TR
AT5G09250.1	Coactivator p15	TR
AT5G09790.2	PHD	TR
AT5G09850.1	IWS1	TR
AT5G10720.1	Others	TR
AT5G11340.1	GNAT	TR
AT5G12400.1	DDT	TR
AT5G12980.1	Rcd1-like	TR
AT5G13060.1	TRAF	TR
AT5G13780.1	GNAT	TR
AT5G13960.1	SET	TR
AT5G14170.1	SWI/SNF-BAF60b	TR
AT5G14370.1	Others	TR
AT5G15020.1	Others	TR
AT5G15030.2	Others	TR
AT5G15040.1	Others	TR
AT5G15770.1	GNAT	TR
AT5G16800.3	GNAT	TR
AT5G17240.1	SET	TR
AT5G17890.1	Others	TR
AT5G18620.2	SNF2	TR
AT5G19000.2	TRAF	TR
AT5G19310.1	SNF2	TR
AT5G19330.1	TRAF	TR
AT5G19910.2	SOH1	TR
AT5G20420.1	SNF2	TR
AT5G22260.1	PHD	TR
AT5G22750.1	SNF2	TR
AT5G22760.1	DDT	TR
AT5G23405.1	HMG	TR
AT5G23420.1	HMG	TR
AT5G23480.1	SWI/SNF-BAF60b	TR
AT5G23930.1	mTERF	TR
AT5G24330.1	PHD	TR
AT5G24470.1	Pseudo ARR-B	TR
AT5G25890.1	AUX/IAA	TR
AT5G26594.1	Others	TR
AT5G35210.1	DDT	TR
AT5G35610.1	Others	TR
AT5G35750.1	Others	TR
AT5G36670.1	PHD	TR
AT5G36740.1	PHD	TR
AT5G41380.1	Others	TR
AT5G42400.1	SET	TR
AT5G43530.1	SNF2	TR
AT5G43700.1	AUX/IAA	TR
AT5G43990.2	SET	TR
AT5G44800.1	PHD	TR
AT5G45110.1	TRAF	TR
AT5G45113.1	mTERF	TR
AT5G46910.1	Jumonji	TR
AT5G48510.1	TRAF	TR
AT5G49240.1	Others	TR
AT5G50320.1	GNAT	TR
AT5G53420.1	Others	TR
AT5G53430.1	PHD	TR
AT5G54180.1	mTERF	TR
AT5G55580.1	mTERF	TR
AT5G56740.1	GNAT	TR
AT5G57180.2	Others	TR
AT5G57420.1	AUX/IAA	TR
AT5G58550.1	TRAF	TR
AT5G58610.1	PHD	TR
AT5G59990.1	Others	TR
AT5G60100.2	Pseudo ARR-B	TR
AT5G60410.2	PHD	TR
AT5G61380.1	Pseudo ARR-B	TR
AT5G62120.1	Others	TR
AT5G62920.1	Others	TR
AT5G63080.1	Jumonji	TR
AT5G63160.1	TAZ	TR
AT5G63700.1	SWI/SNF-BAF60b	TR
AT5G63950.1	SNF2	TR
AT5G64950.1	mTERF	TR
AT5G65670.1	AUX/IAA	TR
AT5G66610.2	Others	TR
AT5G66620.1	Others	TR
AT5G66630.1	Others	TR
AT5G66750.1	SNF2	TR
AT5G67430.1	GNAT	TR
AT5G67480.2	TAZ	TR
AT1G01010.1	NAC	TF
AT1G01030.1	B3	TF
AT1G01060.1	MYB-related	TF
AT1G01250.1	AP2/ERF-ERF	TF
AT1G01260.1	bHLH	TF
AT1G01350.1	C3H	TF
AT1G01380.1	MYB-related	TF
AT1G01520.1	MYB-related	TF
AT1G01530.1	MADS-M-type	TF
AT1G01720.1	NAC	TF
AT1G01780.1	LIM	TF
AT1G02030.1	C2H2	TF
AT1G02040.1	C2H2	TF
AT1G02065.1	SBP	TF
AT1G02210.1	NAC	TF
AT1G02220.1	NAC	TF
AT1G02230.1	NAC	TF
AT1G02250.1	NAC	TF
AT1G02340.1	bHLH	TF
AT1G03040.1	bHLH	TF
AT1G03490.1	NAC	TF
AT1G03790.1	C3H	TF
AT1G03800.1	AP2/ERF-ERF	TF
AT1G03840.1	C2H2	TF
AT1G03970.1	bZIP	TF
AT1G04370.1	AP2/ERF-ERF	TF
AT1G04445.1	C2H2	TF
AT1G04990.2	C3H	TF
AT1G05230.1	HB-HD-ZIP	TF
AT1G05420.1	OFP	TF
AT1G05805.1	bHLH	TF
AT1G05930.1	B3	TF
AT1G06070.1	bZIP	TF
AT1G06160.1	AP2/ERF-ERF	TF
AT1G06170.1	bHLH	TF
AT1G06180.1	MYB	TF
AT1G06280.1	LOB	TF
AT1G06850.1	bZIP	TF
AT1G06920.1	OFP	TF
AT1G07520.1	GRAS	TF
AT1G07530.1	GRAS	TF
AT1G07640.3	C2C2-Dof	TF
AT1G07900.1	LOB	TF
AT1G07980.1	NF-YC	TF
AT1G08000.1	C2C2-GATA	TF
AT1G08010.1	C2C2-GATA	TF
AT1G08290.1	C2H2	TF
AT1G08320.1	bZIP	TF
AT1G08465.1	C2C2-YABBY	TF
AT1G08810.1	MYB	TF
AT1G08970.4	NF-YC	TF
AT1G08985.1	B3	TF
AT1G09030.1	NF-YB	TF
AT1G09530.1	bHLH	TF
AT1G09540.1	MYB	TF
AT1G09710.2	MYB-related	TF
AT1G09770.1	MYB	TF
AT1G10120.1	bHLH	TF
AT1G10170.1	NF-X1	TF
AT1G10200.1	LIM	TF
AT1G10240.1	FAR1	TF
AT1G10320.1	C3H	TF
AT1G10480.1	C2H2	TF
AT1G10610.1	bHLH	TF
AT1G11510.1	GeBP	TF
AT1G12260.1	NAC	TF
AT1G12540.1	bHLH	TF
AT1G12610.1	AP2/ERF-ERF	TF
AT1G12630.1	AP2/ERF-ERF	TF
AT1G12860.1	bHLH	TF
AT1G12890.1	AP2/ERF-ERF	TF
AT1G12980.1	AP2/ERF-ERF	TF
AT1G13260.1	AP2/ERF-RAV	TF
AT1G13290.1	C2H2	TF
AT1G13300.1	GARP-G2-like	TF
AT1G13450.1	Trihelix	TF
AT1G13600.1	bZIP	TF
AT1G13960.1	WRKY	TF
AT1G14350.1	MYB	TF
AT1G14410.1	Whirly	TF
AT1G14440.1	zf-HD	TF
AT1G14510.1	Alfin-like	TF
AT1G14580.1	C2H2	TF
AT1G14600.1	GARP-G2-like	TF
AT1G14685.3	BBR-BPC	TF
AT1G14687.1	zf-HD	TF
AT1G14920.1	GRAS	TF
AT1G15360.1	AP2/ERF-ERF	TF
AT1G15720.1	MYB-related	TF
AT1G16060.1	AP2/ERF-AP2	TF
AT1G16070.2	TUB	TF
AT1G16490.1	MYB	TF
AT1G16530.1	LOB	TF
AT1G16640.1	B3	TF
AT1G17040.2	STAT	TF
AT1G17310.1	MADS-M-type	TF
AT1G17380.1	Tify	TF
AT1G17460.2	MYB-related	TF
AT1G17520.1	MYB-related	TF
AT1G17590.1	NF-YA	TF
AT1G17920.1	HB-HD-ZIP	TF
AT1G17950.1	MYB	TF
AT1G18330.2	MYB-related	TF
AT1G18400.1	bHLH	TF
AT1G18570.1	MYB	TF
AT1G18710.1	MYB	TF
AT1G18750.1	MADS-M-type	TF
AT1G18790.1	RWP-RK	TF
AT1G18835.1	zf-HD	TF
AT1G18860.1	WRKY	TF
AT1G18960.1	MYB-related	TF
AT1G19000.1	MYB-related	TF
AT1G19040.1	NAC	TF
AT1G19180.1	Tify	TF
AT1G19210.1	AP2/ERF-ERF	TF
AT1G19220.1	B3-ARF	TF
AT1G19350.3	BES1	TF
AT1G19490.1	bZIP	TF
AT1G19700.1	HB-BELL	TF
AT1G19790.1	SRS	TF
AT1G19850.1	B3-ARF	TF
AT1G19860.1	C3H	TF
AT1G20640.1	RWP-RK	TF
AT1G20700.1	HB-WOX	TF
AT1G20710.1	HB-WOX	TF
AT1G20980.1	SBP	TF
AT1G21000.1	PLATZ	TF
AT1G21200.1	Trihelix	TF
AT1G21340.1	C2C2-Dof	TF
AT1G21450.1	GRAS	TF
AT1G21580.1	C3H	TF
AT1G21910.1	AP2/ERF-ERF	TF
AT1G21970.1	NF-YB	TF
AT1G22070.1	bZIP	TF
AT1G22130.1	MADS-M-type	TF
AT1G22190.1	AP2/ERF-ERF	TF
AT1G22490.1	bHLH	TF
AT1G22590.2	MADS-M-type	TF
AT1G22640.1	MYB	TF
AT1G22810.1	AP2/ERF-ERF	TF
AT1G22985.1	AP2/ERF-ERF	TF
AT1G23380.2	HB-KNOX	TF
AT1G23420.1	C2C2-YABBY	TF
AT1G24260.2	MADS-MIKC	TF
AT1G24590.1	AP2/ERF-ERF	TF
AT1G24625.1	C2H2	TF
AT1G25250.1	C2H2	TF
AT1G25280.1	TUB	TF
AT1G25330.1	bHLH	TF
AT1G25340.1	MYB	TF
AT1G25440.1	C2C2-CO-like	TF
AT1G25550.1	GARP-G2-like	TF
AT1G25560.1	AP2/ERF-RAV	TF
AT1G25580.1	NAC	TF
AT1G26260.1	bHLH	TF
AT1G26310.1	MADS-MIKC	TF
AT1G26590.1	C2H2	TF
AT1G26610.1	C2H2	TF
AT1G26680.1	B3	TF
AT1G26780.2	MYB	TF
AT1G26790.1	C2C2-Dof	TF
AT1G26870.1	NAC	TF
AT1G26945.1	bHLH	TF
AT1G26960.1	HB-HD-ZIP	TF
AT1G27045.1	HB-HD-ZIP	TF
AT1G27360.1	SBP	TF
AT1G27370.1	SBP	TF
AT1G27730.1	C2H2	TF
AT1G27740.1	bHLH	TF
AT1G28050.1	C2C2-CO-like	TF
AT1G28160.1	AP2/ERF-ERF	TF
AT1G28300.1	B3	TF
AT1G28310.2	C2C2-Dof	TF
AT1G28360.1	AP2/ERF-ERF	TF
AT1G28370.1	AP2/ERF-ERF	TF
AT1G28420.1	HB-other	TF
AT1G28450.1	MADS-M-type	TF
AT1G28460.1	MADS-M-type	TF
AT1G28470.1	NAC	TF
AT1G28520.1	VOZ	TF
AT1G29160.1	C2C2-Dof	TF
AT1G29280.1	WRKY	TF
AT1G29560.1	C3H	TF
AT1G29570.1	C3H	TF
AT1G29600.1	C3H	TF
AT1G29860.1	WRKY	TF
AT1G29962.1	MADS-M-type	TF
AT1G30135.1	Tify	TF
AT1G30210.1	TCP	TF
AT1G30330.2	B3-ARF	TF
AT1G30460.1	C3H	TF
AT1G30490.1	HB-HD-ZIP	TF
AT1G30500.2	NF-YA	TF
AT1G30650.1	WRKY	TF
AT1G30670.1	bHLH	TF
AT1G30970.1	C2H2	TF
AT1G31040.1	PLATZ	TF
AT1G31140.2	MADS-MIKC	TF
AT1G31320.1	LOB	TF
AT1G31630.1	MADS-M-type	TF
AT1G31640.1	MADS-M-type	TF
AT1G32150.1	bZIP	TF
AT1G32240.1	GARP-G2-like	TF
AT1G32330.1	HSF	TF
AT1G32360.1	C3H	TF
AT1G32510.1	NAC	TF
AT1G32540.1	C2C2-LSD	TF
AT1G32640.1	bHLH	TF
AT1G32700.1	PLATZ	TF
AT1G32770.1	NAC	TF
AT1G32870.1	NAC	TF
AT1G33060.2	NAC	TF
AT1G33070.1	MADS-M-type	TF
AT1G33240.1	Trihelix	TF
AT1G33280.1	NAC	TF
AT1G33760.1	AP2/ERF-ERF	TF
AT1G34170.3	B3-ARF	TF
AT1G34180.2	NAC	TF
AT1G34190.1	NAC	TF
AT1G34310.1	B3-ARF	TF
AT1G34370.2	C2H2	TF
AT1G34390.1	B3-ARF	TF
AT1G34410.1	B3-ARF	TF
AT1G34650.1	HB-HD-ZIP	TF
AT1G34670.1	MYB	TF
AT1G34790.1	C2H2	TF
AT1G35240.1	B3-ARF	TF
AT1G35460.1	bHLH	TF
AT1G35515.1	MYB	TF
AT1G35520.1	B3-ARF	TF
AT1G35540.1	B3-ARF	TF
AT1G35560.1	TCP	TF
AT1G36000.1	LOB	TF
AT1G36060.1	AP2/ERF-ERF	TF
AT1G42990.1	bZIP	TF
AT1G43000.1	PLATZ	TF
AT1G43160.1	AP2/ERF-ERF	TF
AT1G43640.1	TUB	TF
AT1G43700.1	bZIP	TF
AT1G43950.1	B3	TF
AT1G44810.1	GeBP	TF
AT1G44830.1	AP2/ERF-ERF	TF
AT1G46264.1	HSF	TF
AT1G46408.1	MADS-M-type	TF
AT1G46480.1	HB-WOX	TF
AT1G46768.1	AP2/ERF-ERF	TF
AT1G47270.1	TUB	TF
AT1G47655.1	C2C2-Dof	TF
AT1G47760.1	MADS-M-type	TF
AT1G47870.1	E2F-DP	TF
AT1G48000.1	MYB	TF
AT1G48150.1	MADS-M-type	TF
AT1G48195.1	C3H	TF
AT1G48500.1	Tify	TF
AT1G49010.1	MYB-related	TF
AT1G49120.1	AP2/ERF-ERF	TF
AT1G49130.1	C2C2-CO-like	TF
AT1G49475.1	B3	TF
AT1G49480.1	B3	TF
AT1G49560.1	GARP-G2-like	TF
AT1G49720.2	bZIP	TF
AT1G49770.1	bHLH	TF
AT1G49900.1	C2H2	TF
AT1G49950.3	MYB-related	TF
AT1G50420.1	GRAS	TF
AT1G50600.1	GRAS	TF
AT1G50640.1	AP2/ERF-ERF	TF
AT1G50680.1	B3	TF
AT1G51070.2	bHLH	TF
AT1G51120.1	B3	TF
AT1G51140.1	bHLH	TF
AT1G51190.1	AP2/ERF-AP2	TF
AT1G51220.1	C2H2	TF
AT1G51600.1	C2C2-GATA	TF
AT1G51700.1	C2C2-Dof	TF
AT1G52150.2	HB-HD-ZIP	TF
AT1G52520.1	FAR1	TF
AT1G52880.1	NAC	TF
AT1G52890.1	NAC	TF
AT1G53160.2	SBP	TF
AT1G53170.1	AP2/ERF-ERF	TF
AT1G53230.1	TCP	TF
AT1G53320.1	TUB	TF
AT1G53910.1	AP2/ERF-ERF	TF
AT1G54060.1	Trihelix	TF
AT1G54160.1	NF-YA	TF
AT1G54330.1	NAC	TF
AT1G54760.1	MADS-M-type	TF
AT1G54830.2	NF-YC	TF
AT1G55110.1	C2H2	TF
AT1G55580.1	GRAS	TF
AT1G55600.1	WRKY	TF
AT1G55750.1	BSD	TF
AT1G55950.1	GeBP	TF
AT1G56010.2	NAC	TF
AT1G56160.1	MYB	TF
AT1G56170.1	NF-YC	TF
AT1G56650.1	MYB	TF
AT1G57560.1	MYB	TF
AT1G58100.1	TCP	TF
AT1G58220.1	MYB-related	TF
AT1G59530.1	bZIP	TF
AT1G59640.2	bHLH	TF
AT1G59750.1	B3-ARF	TF
AT1G59810.1	MADS-M-type	TF
AT1G60040.1	MADS-M-type	TF
AT1G60240.1	NAC	TF
AT1G60280.1	NAC	TF
AT1G60300.1	NAC	TF
AT1G60340.1	NAC	TF
AT1G60350.1	NAC	TF
AT1G60380.1	NAC	TF
AT1G60880.1	MADS-M-type	TF
AT1G60920.1	MADS-M-type	TF
AT1G61110.1	NAC	TF
AT1G61660.1	bHLH	TF
AT1G61730.1	GeBP	TF
AT1G61940.1	TUB	TF
AT1G62300.1	WRKY	TF
AT1G62360.1	HB-KNOX	TF
AT1G62700.1	NAC	TF
AT1G62975.1	bHLH	TF
AT1G62990.1	HB-KNOX	TF
AT1G63030.1	AP2/ERF-ERF	TF
AT1G63100.1	GRAS	TF
AT1G63650.1	bHLH	TF
AT1G63910.1	MYB	TF
AT1G64000.1	WRKY	TF
AT1G64105.1	NAC	TF
AT1G64380.1	AP2/ERF-ERF	TF
AT1G64530.1	RWP-RK	TF
AT1G64620.1	C2C2-Dof	TF
AT1G65300.1	MADS-M-type	TF
AT1G65330.1	MADS-M-type	TF
AT1G65360.1	MADS-M-type	TF
AT1G65620.1	LOB	TF
AT1G65910.1	NAC	TF
AT1G66140.1	C2H2	TF
AT1G66230.1	MYB	TF
AT1G66350.1	GRAS	TF
AT1G66370.1	MYB	TF
AT1G66380.1	MYB	TF
AT1G66390.1	MYB	TF
AT1G66420.1	GeBP	TF
AT1G66470.1	bHLH	TF
AT1G66550.1	WRKY	TF
AT1G66560.1	WRKY	TF
AT1G66600.1	WRKY	TF
AT1G66810.1	C3H	TF
AT1G67100.1	LOB	TF
AT1G67260.1	TCP	TF
AT1G67310.1	CAMTA	TF
AT1G67710.1	GARP-ARR-B	TF
AT1G67970.1	HSF	TF
AT1G68120.1	BBR-BPC	TF
AT1G68130.1	C2H2	TF
AT1G68150.1	WRKY	TF
AT1G68200.1	C3H	TF
AT1G68240.1	bHLH	TF
AT1G68320.1	MYB	TF
AT1G68510.1	LOB	TF
AT1G68520.1	C2C2-CO-like	TF
AT1G68550.1	AP2/ERF-ERF	TF
AT1G68640.1	bZIP	TF
AT1G68670.1	GARP-G2-like	TF
AT1G68800.1	TCP	TF
AT1G68810.1	bHLH	TF
AT1G68840.1	AP2/ERF-RAV	TF
AT1G68880.1	bZIP	TF
AT1G68920.1	bHLH	TF
AT1G69010.1	bHLH	TF
AT1G69120.1	MADS-MIKC	TF
AT1G69170.1	SBP	TF
AT1G69180.1	C2C2-YABBY	TF
AT1G69310.1	WRKY	TF
AT1G69490.1	NAC	TF
AT1G69540.1	MADS-M-type	TF
AT1G69560.1	MYB	TF
AT1G69570.1	C2C2-Dof	TF
AT1G69580.2	GARP-G2-like	TF
AT1G69600.1	zf-HD	TF
AT1G69690.1	TCP	TF
AT1G69780.1	HB-HD-ZIP	TF
AT1G69810.1	WRKY	TF
AT1G70000.1	MYB-related	TF
AT1G70510.1	HB-KNOX	TF
AT1G70700.1	Tify	TF
AT1G70920.1	HB-HD-ZIP	TF
AT1G71030.1	MYB-related	TF
AT1G71130.1	AP2/ERF-ERF	TF
AT1G71200.1	bHLH	TF
AT1G71260.1	Whirly	TF
AT1G71450.1	AP2/ERF-ERF	TF
AT1G71520.1	AP2/ERF-ERF	TF
AT1G71692.1	MADS-MIKC	TF
AT1G71930.1	NAC	TF
AT1G72010.1	TCP	TF
AT1G72050.2	C2H2	TF
AT1G72210.1	bHLH	TF
AT1G72350.1	MADS-M-type	TF
AT1G72360.2	AP2/ERF-ERF	TF
AT1G72450.1	Tify	TF
AT1G72570.1	AP2/ERF-AP2	TF
AT1G72650.2	MYB-related	TF
AT1G72740.1	MYB-related	TF
AT1G72830.2	NF-YA	TF
AT1G72980.1	LOB	TF
AT1G73360.1	HB-HD-ZIP	TF
AT1G73410.1	MYB	TF
AT1G73730.1	EIL	TF
AT1G73830.1	bHLH	TF
AT1G73870.1	C2C2-CO-like	TF
AT1G74080.1	MYB	TF
AT1G74250.1	C2H2	TF
AT1G74430.1	MYB	TF
AT1G74480.1	RWP-RK	TF
AT1G74500.1	bHLH	TF
AT1G74650.1	MYB	TF
AT1G74660.1	zf-HD	TF
AT1G74840.1	MYB-related	TF
AT1G74930.1	AP2/ERF-ERF	TF
AT1G74950.1	Tify	TF
AT1G75080.1	BES1	TF
AT1G75240.1	zf-HD	TF
AT1G75340.1	C3H	TF
AT1G75390.1	bZIP	TF
AT1G75410.1	HB-BELL	TF
AT1G75430.1	HB-BELL	TF
AT1G75490.1	AP2/ERF-ERF	TF
AT1G75520.1	SRS	TF
AT1G75540.1	DBB	TF
AT1G75710.1	C2H2	TF
AT1G76320.1	FAR1	TF
AT1G76350.1	RWP-RK	TF
AT1G76420.1	NAC	TF
AT1G76580.1	SBP	TF
AT1G76590.1	PLATZ	TF
AT1G76870.1	Trihelix	TF
AT1G76880.1	Trihelix	TF
AT1G76890.2	Trihelix	TF
AT1G76900.1	TUB	TF
AT1G77080.4	MADS-MIKC	TF
AT1G77200.1	AP2/ERF-ERF	TF
AT1G77450.1	NAC	TF
AT1G77570.1	HSF	TF
AT1G77640.1	AP2/ERF-ERF	TF
AT1G77850.1	B3-ARF	TF
AT1G77920.1	bZIP	TF
AT1G77950.1	MADS-M-type	TF
AT1G77980.1	MADS-M-type	TF
AT1G78080.1	AP2/ERF-ERF	TF
AT1G78540.2	STAT	TF
AT1G78600.2	DBB	TF
AT1G78700.1	BES1	TF
AT1G79180.1	MYB	TF
AT1G79430.2	GARP-G2-like	TF
AT1G79580.1	NAC	TF
AT1G79700.2	AP2/ERF-AP2	TF
AT1G79840.2	HB-HD-ZIP	TF
AT1G79960.1	OFP	TF
AT1G80010.1	FAR1	TF
AT1G80580.1	AP2/ERF-ERF	TF
AT1G80590.1	WRKY	TF
AT1G80730.1	C2H2	TF
AT1G80840.1	WRKY	TF
AT2G01060.1	GARP-G2-like	TF
AT2G01370.1	GeBP	TF
AT2G01430.1	HB-HD-ZIP	TF
AT2G01500.1	HB-WOX	TF
AT2G01570.1	GRAS	TF
AT2G01760.1	GARP-ARR-B	TF
AT2G01818.1	PLATZ	TF
AT2G01930.1	BBR-BPC	TF
AT2G01940.3	C2H2	TF
AT2G02060.1	GARP-G2-like	TF
AT2G02070.1	C2H2	TF
AT2G02080.1	C2H2	TF
AT2G02160.1	C3H	TF
AT2G02450.2	NAC	TF
AT2G02470.1	Alfin-like	TF
AT2G02540.1	zf-HD	TF
AT2G02740.1	Whirly	TF
AT2G02820.2	MYB	TF
AT2G03060.2	MADS-M-type	TF
AT2G03340.1	WRKY	TF
AT2G03500.1	GARP-G2-like	TF
AT2G03710.1	MADS-MIKC	TF
AT2G04038.1	bZIP	TF
AT2G04880.1	WRKY	TF
AT2G04890.1	GRAS	TF
AT2G06020.1	GARP-G2-like	TF
AT2G06200.1	GRF	TF
AT2G12646.1	PLATZ	TF
AT2G12900.1	bZIP	TF
AT2G12940.1	bZIP	TF
AT2G13150.1	bZIP	TF
AT2G13570.1	NF-YB	TF
AT2G13960.1	MYB-related	TF
AT2G14210.1	MADS-MIKC	TF
AT2G14760.3	bHLH	TF
AT2G15740.1	C2H2	TF
AT2G16210.1	B3	TF
AT2G16400.1	HB-BELL	TF
AT2G16720.1	MYB	TF
AT2G16770.1	bZIP	TF
AT2G16910.1	bHLH	TF
AT2G17040.1	NAC	TF
AT2G17150.1	RWP-RK	TF
AT2G17180.1	C2H2	TF
AT2G17770.2	bZIP	TF
AT2G17870.1	CSD	TF
AT2G17950.1	HB-WOX	TF
AT2G18060.1	NAC	TF
AT2G18120.1	SRS	TF
AT2G18160.1	bZIP	TF
AT2G18280.1	TUB	TF
AT2G18300.3	bHLH	TF
AT2G18328.1	MYB-related	TF
AT2G18350.1	zf-HD	TF
AT2G18380.1	C2C2-GATA	TF
AT2G18490.1	C2H2	TF
AT2G18500.1	OFP	TF
AT2G18550.1	HB-other	TF
AT2G19385.1	C2H2	TF
AT2G19510.1	LOB	TF
AT2G19810.1	C3H	TF
AT2G19820.1	LOB	TF
AT2G20110.2	CPP	TF
AT2G20180.2	bHLH	TF
AT2G20280.1	C3H	TF
AT2G20400.1	GARP-G2-like	TF
AT2G20570.2	GARP-G2-like	TF
AT2G20825.1	ULT	TF
AT2G20880.1	AP2/ERF-ERF	TF
AT2G21060.1	CSD	TF
AT2G21230.3	bZIP	TF
AT2G21240.1	BBR-BPC	TF
AT2G21400.1	SRS	TF
AT2G21900.1	WRKY	TF
AT2G22200.1	AP2/ERF-ERF	TF
AT2G22300.1	CAMTA	TF
AT2G22430.1	HB-HD-ZIP	TF
AT2G22540.1	MADS-MIKC	TF
AT2G22630.1	MADS-MIKC	TF
AT2G22750.2	bHLH	TF
AT2G22760.1	bHLH	TF
AT2G22770.1	bHLH	TF
AT2G22800.1	HB-HD-ZIP	TF
AT2G22840.1	GRF	TF
AT2G22850.1	bZIP	TF
AT2G23290.1	MYB	TF
AT2G23320.1	WRKY	TF
AT2G23340.1	AP2/ERF-ERF	TF
AT2G23660.1	LOB	TF
AT2G23760.1	HB-BELL	TF
AT2G24260.1	bHLH	TF
AT2G24430.1	NAC	TF
AT2G24570.1	WRKY	TF
AT2G24645.1	B3	TF
AT2G24650.1	B3	TF
AT2G24680.2	B3	TF
AT2G24681.1	B3	TF
AT2G24690.1	B3	TF
AT2G24696.1	B3	TF
AT2G24700.1	B3	TF
AT2G24790.1	C2C2-CO-like	TF
AT2G24830.1	C3H	TF
AT2G24840.1	MADS-M-type	TF
AT2G25000.1	WRKY	TF
AT2G25180.1	GARP-ARR-B	TF
AT2G25230.1	MYB	TF
AT2G25620.1	DBP	TF
AT2G25650.1	GeBP	TF
AT2G25820.1	AP2/ERF-ERF	TF
AT2G25900.1	C3H	TF
AT2G26150.1	HSF	TF
AT2G26320.1	MADS-M-type	TF
AT2G26580.1	C2C2-YABBY	TF
AT2G26940.1	C2H2	TF
AT2G26950.1	MYB	TF
AT2G26960.1	MYB	TF
AT2G27050.1	EIL	TF
AT2G27110.1	FAR1	TF
AT2G27220.2	HB-BELL	TF
AT2G27300.1	NAC	TF
AT2G27470.1	NF-YB	TF
AT2G27930.1	PLATZ	TF
AT2G27990.1	HB-BELL	TF
AT2G28160.1	bHLH	TF
AT2G28200.1	C2H2	TF
AT2G28340.1	C2C2-GATA	TF
AT2G28350.1	B3-ARF	TF
AT2G28450.1	C3H	TF
AT2G28500.1	LOB	TF
AT2G28510.1	C2C2-Dof	TF
AT2G28550.3	AP2/ERF-AP2	TF
AT2G28610.1	HB-WOX	TF
AT2G28700.1	MADS-M-type	TF
AT2G28710.1	C2H2	TF
AT2G28810.1	C2C2-Dof	TF
AT2G29060.1	GRAS	TF
AT2G29065.1	GRAS	TF
AT2G29660.1	C2H2	TF
AT2G30130.1	LOB	TF
AT2G30250.1	WRKY	TF
AT2G30340.1	LOB	TF
AT2G30400.1	OFP	TF
AT2G30420.1	MYB-related	TF
AT2G30424.1	MYB-related	TF
AT2G30432.1	MYB-related	TF
AT2G30470.1	B3	TF
AT2G30590.1	WRKY	TF
AT2G31070.1	TCP	TF
AT2G31180.1	MYB	TF
AT2G31210.1	bHLH	TF
AT2G31215.1	bHLH	TF
AT2G31220.1	bHLH	TF
AT2G31230.1	AP2/ERF-ERF	TF
AT2G31310.1	LOB	TF
AT2G31370.3	bZIP	TF
AT2G31380.1	DBB	TF
AT2G32100.1	OFP	TF
AT2G32250.1	FAR1	TF
AT2G32370.1	HB-HD-ZIP	TF
AT2G32460.1	MYB	TF
AT2G32930.2	C3H	TF
AT2G33480.1	NAC	TF
AT2G33500.1	C2C2-CO-like	TF
AT2G33550.1	Trihelix	TF
AT2G33710.2	AP2/ERF-ERF	TF
AT2G33810.1	SBP	TF
AT2G33835.1	C3H	TF
AT2G33860.1	B3-ARF	TF
AT2G33880.1	HB-WOX	TF
AT2G34140.1	C2C2-Dof	TF
AT2G34440.1	MADS-M-type	TF
AT2G34600.1	Tify	TF
AT2G34710.1	HB-HD-ZIP	TF
AT2G34720.1	NF-YA	TF
AT2G34820.1	bHLH	TF
AT2G34830.1	WRKY	TF
AT2G35310.1	B3	TF
AT2G35430.1	C3H	TF
AT2G35530.1	bZIP	TF
AT2G35550.1	BBR-BPC	TF
AT2G35700.1	AP2/ERF-ERF	TF
AT2G35940.1	HB-BELL	TF
AT2G36010.2	E2F-DP	TF
AT2G36026.1	OFP	TF
AT2G36050.1	OFP	TF
AT2G36080.1	B3	TF
AT2G36270.1	bZIP	TF
AT2G36340.1	GeBP	TF
AT2G36400.1	GRF	TF
AT2G36450.1	AP2/ERF-ERF	TF
AT2G36610.1	HB-other	TF
AT2G36890.1	MYB	TF
AT2G36960.3	MYB-related	TF
AT2G37000.1	TCP	TF
AT2G37060.1	NF-YB	TF
AT2G37120.1	S1Fa-like	TF
AT2G37260.1	WRKY	TF
AT2G37430.1	C2H2	TF
AT2G37590.1	C2C2-Dof	TF
AT2G37630.1	MYB	TF
AT2G37650.1	GRAS	TF
AT2G37740.1	C2H2	TF
AT2G38090.1	MYB	TF
AT2G38250.1	Trihelix	TF
AT2G38300.1	GARP-G2-like	TF
AT2G38340.1	AP2/ERF-ERF	TF
AT2G38470.1	WRKY	TF
AT2G38880.8	NF-YB	TF
AT2G39250.1	AP2/ERF-ERF	TF
AT2G39880.1	MYB	TF
AT2G39900.1	LIM	TF
AT2G40140.1	C3H	TF
AT2G40200.1	bHLH	TF
AT2G40210.1	MADS-M-type	TF
AT2G40220.1	AP2/ERF-ERF	TF
AT2G40260.1	GARP-G2-like	TF
AT2G40340.1	AP2/ERF-ERF	TF
AT2G40350.1	AP2/ERF-ERF	TF
AT2G40470.1	LOB	TF
AT2G40620.1	bZIP	TF
AT2G40740.1	WRKY	TF
AT2G40750.1	WRKY	TF
AT2G40950.1	bZIP	TF
AT2G40970.1	GARP-G2-like	TF
AT2G41040.1	C2H2	TF
AT2G41070.1	bZIP	TF
AT2G41130.1	bHLH	TF
AT2G41240.1	bHLH	TF
AT2G41690.1	HSF	TF
AT2G41710.3	AP2/ERF-ERF	TF
AT2G41835.1	C2H2	TF
AT2G41900.1	C3H	TF
AT2G42150.1	MYB-related	TF
AT2G42200.1	SBP	TF
AT2G42280.1	bHLH	TF
AT2G42300.1	bHLH	TF
AT2G42380.2	bZIP	TF
AT2G42400.1	VOZ	TF
AT2G42410.1	C2H2	TF
AT2G42430.1	LOB	TF
AT2G42440.1	LOB	TF
AT2G42660.1	GARP-G2-like	TF
AT2G42830.2	MADS-MIKC	TF
AT2G43000.1	NAC	TF
AT2G43010.1	bHLH	TF
AT2G43140.2	bHLH	TF
AT2G43280.1	FAR1	TF
AT2G43500.1	RWP-RK	TF
AT2G44430.1	MYB-related	TF
AT2G44730.1	Trihelix	TF
AT2G44745.1	WRKY	TF
AT2G44840.1	AP2/ERF-ERF	TF
AT2G44910.1	HB-HD-ZIP	TF
AT2G44940.1	AP2/ERF-ERF	TF
AT2G45050.1	C2C2-GATA	TF
AT2G45120.1	C2H2	TF
AT2G45160.1	GRAS	TF
AT2G45190.1	C2C2-YABBY	TF
AT2G45410.1	LOB	TF
AT2G45420.1	LOB	TF
AT2G45480.1	GRF	TF
AT2G45650.1	MADS-MIKC	TF
AT2G45660.1	MADS-MIKC	TF
AT2G45680.1	TCP	TF
AT2G45800.1	LIM	TF
AT2G45880.1	BES1	TF
AT2G46130.1	WRKY	TF
AT2G46270.1	bZIP	TF
AT2G46310.1	AP2/ERF-ERF	TF
AT2G46400.1	WRKY	TF
AT2G46410.1	MYB-related	TF
AT2G46510.1	bHLH	TF
AT2G46530.3	B3-ARF	TF
AT2G46590.2	C2C2-Dof	TF
AT2G46680.1	HB-HD-ZIP	TF
AT2G46770.1	NAC	TF
AT2G46810.1	bHLH	TF
AT2G46830.1	MYB-related	TF
AT2G46870.1	B3	TF
AT2G46970.1	bHLH	TF
AT2G47070.1	SBP	TF
AT2G47190.1	MYB	TF
AT2G47260.1	WRKY	TF
AT2G47460.1	MYB	TF
AT2G47520.1	AP2/ERF-ERF	TF
AT2G47810.1	NF-YB	TF
AT2G47850.1	C3H	TF
AT2G47890.1	C2C2-CO-like	TF
AT2G47900.3	TUB	TF
AT3G01030.1	C2H2	TF
AT3G01080.1	WRKY	TF
AT3G01140.1	MYB	TF
AT3G01220.1	HB-HD-ZIP	TF
AT3G01330.1	E2F-DP	TF
AT3G01470.1	HB-HD-ZIP	TF
AT3G01530.1	MYB	TF
AT3G01600.1	NAC	TF
AT3G01970.1	WRKY	TF
AT3G02150.2	TCP	TF
AT3G02310.1	MADS-MIKC	TF
AT3G02380.1	C2C2-CO-like	TF
AT3G02550.1	LOB	TF
AT3G02830.1	C3H	TF
AT3G02940.1	MYB	TF
AT3G02990.1	HSF	TF
AT3G03200.1	NAC	TF
AT3G03260.1	HB-HD-ZIP	TF
AT3G03450.1	GRAS	TF
AT3G03660.2	HB-WOX	TF
AT3G03760.1	LOB	TF
AT3G04030.3	GARP-G2-like	TF
AT3G04060.1	NAC	TF
AT3G04070.1	NAC	TF
AT3G04100.1	MADS-M-type	TF
AT3G04410.1	NAC	TF
AT3G04420.1	NAC	TF
AT3G04430.1	NAC	TF
AT3G04450.1	GARP-G2-like	TF
AT3G04670.1	WRKY	TF
AT3G04850.1	CPP	TF
AT3G04930.1	GeBP	TF
AT3G05690.1	NF-YA	TF
AT3G05860.1	MADS-M-type	TF
AT3G06120.1	bHLH	TF
AT3G06160.2	B3	TF
AT3G06220.1	B3	TF
AT3G06250.1	FAR1	TF
AT3G06380.1	TUB	TF
AT3G06410.1	C3H	TF
AT3G06490.1	MYB	TF
AT3G06740.1	C2C2-GATA	TF
AT3G07340.1	bHLH	TF
AT3G07500.1	FAR1	TF
AT3G07650.1	C2C2-CO-like	TF
AT3G07740.4	MYB-related	TF
AT3G08500.1	MYB	TF
AT3G08505.2	C3H	TF
AT3G09230.1	MYB	TF
AT3G09370.2	MYB	TF
AT3G09600.1	MYB-related	TF
AT3G09735.1	S1Fa-like	TF
AT3G10000.1	Trihelix	TF
AT3G10030.1	Trihelix	TF
AT3G10040.1	Trihelix	TF
AT3G10113.1	MYB-related	TF
AT3G10470.1	C2H2	TF
AT3G10480.3	NAC	TF
AT3G10490.2	NAC	TF
AT3G10500.1	NAC	TF
AT3G10580.1	MYB-related	TF
AT3G10590.1	MYB-related	TF
AT3G10760.1	GARP-G2-like	TF
AT3G10800.1	bZIP	TF
AT3G11020.1	AP2/ERF-ERF	TF
AT3G11090.1	LOB	TF
AT3G11100.1	Trihelix	TF
AT3G11200.1	Alfin-like	TF
AT3G11260.1	HB-WOX	TF
AT3G11280.1	MYB	TF
AT3G11440.1	MYB	TF
AT3G11450.1	MYB	TF
AT3G11580.1	B3	TF
AT3G12130.1	C3H	TF
AT3G12250.4	bZIP	TF
AT3G12480.1	NF-YC	TF
AT3G12680.1	C3H	TF
AT3G12720.1	MYB	TF
AT3G12730.1	GARP-G2-like	TF
AT3G12820.1	MYB	TF
AT3G12910.1	NAC	TF
AT3G12977.1	NAC	TF
AT3G13040.1	GARP-G2-like	TF
AT3G13540.1	MYB	TF
AT3G13810.2	C2H2	TF
AT3G13840.1	GRAS	TF
AT3G13850.1	LOB	TF
AT3G13890.1	MYB	TF
AT3G13960.1	GRF	TF
AT3G14020.1	NF-YA	TF
AT3G14180.1	Trihelix	TF
AT3G14230.1	AP2/ERF-ERF	TF
AT3G15030.1	TCP	TF
AT3G15170.1	NAC	TF
AT3G15210.1	AP2/ERF-ERF	TF
AT3G15270.1	SBP	TF
AT3G15500.1	NAC	TF
AT3G15510.1	NAC	TF
AT3G16160.1	CPP	TF
AT3G16280.1	AP2/ERF-ERF	TF
AT3G16350.1	MYB-related	TF
AT3G16770.1	AP2/ERF-ERF	TF
AT3G16857.2	GARP-ARR-B	TF
AT3G16870.1	C2C2-GATA	TF
AT3G16940.1	CAMTA	TF
AT3G17010.1	B3	TF
AT3G17609.2	bZIP	TF
AT3G17730.1	NAC	TF
AT3G17860.1	Tify	TF
AT3G18010.1	HB-WOX	TF
AT3G18100.1	MYB	TF
AT3G18400.1	NAC	TF
AT3G18550.1	TCP	TF
AT3G18640.1	C3H	TF
AT3G18650.1	MADS-M-type	TF
AT3G18960.1	B3	TF
AT3G18990.1	B3	TF
AT3G19184.1	B3	TF
AT3G19290.3	bZIP	TF
AT3G19360.1	C3H	TF
AT3G19510.1	HB-PHD	TF
AT3G19580.1	C2H2	TF
AT3G19860.2	bHLH	TF
AT3G20310.1	AP2/ERF-ERF	TF
AT3G20750.1	C2C2-GATA	TF
AT3G20770.1	EIL	TF
AT3G20840.1	AP2/ERF-AP2	TF
AT3G20880.1	C2H2	TF
AT3G20910.1	NF-YA	TF
AT3G21175.1	C2C2-GATA	TF
AT3G21270.1	C2C2-Dof	TF
AT3G21330.1	bHLH	TF
AT3G21430.2	MYB-related	TF
AT3G21810.1	C3H	TF
AT3G22100.1	bHLH	TF
AT3G22170.1	FAR1	TF
AT3G22760.1	CPP	TF
AT3G22780.1	CPP	TF
AT3G22830.1	HSF	TF
AT3G23130.1	C2H2	TF
AT3G23210.1	bHLH	TF
AT3G23220.1	AP2/ERF-ERF	TF
AT3G23230.1	AP2/ERF-ERF	TF
AT3G23240.1	AP2/ERF-ERF	TF
AT3G23250.1	MYB	TF
AT3G23690.1	bHLH	TF
AT3G24050.1	C2C2-GATA	TF
AT3G24120.2	GARP-G2-like	TF
AT3G24140.1	bHLH	TF
AT3G24310.1	MYB	TF
AT3G24490.1	Trihelix	TF
AT3G24520.1	HSF	TF
AT3G24650.1	B3	TF
AT3G24860.1	Trihelix	TF
AT3G25710.1	bHLH	TF
AT3G25730.1	AP2/ERF-RAV	TF
AT3G25790.1	GARP-G2-like	TF
AT3G25890.1	AP2/ERF-ERF	TF
AT3G25990.1	Trihelix	TF
AT3G26620.1	LOB	TF
AT3G26660.1	LOB	TF
AT3G26744.1	bHLH	TF
AT3G26790.1	B3	TF
AT3G27010.1	TCP	TF
AT3G27650.1	LOB	TF
AT3G27785.1	MYB	TF
AT3G27810.1	MYB	TF
AT3G27920.1	MYB	TF
AT3G27940.1	LOB	TF
AT3G28470.1	MYB	TF
AT3G28857.1	bHLH	TF
AT3G28910.1	MYB	TF
AT3G28917.1	zf-HD	TF
AT3G28920.1	zf-HD	TF
AT3G29020.2	MYB	TF
AT3G29035.1	NAC	TF
AT3G29340.1	C2H2	TF
AT3G30210.1	MYB	TF
AT3G30260.1	MADS-MIKC	TF
AT3G30530.1	bZIP	TF
AT3G32090.1	WRKY	TF
AT3G42790.1	Alfin-like	TF
AT3G43440.1	Tify	TF
AT3G44290.1	NAC	TF
AT3G44350.2	NAC	TF
AT3G44460.1	bZIP	TF
AT3G44750.1	C2H2	TF
AT3G44785.1	C3H	TF
AT3G45150.1	TCP	TF
AT3G45170.1	C2C2-GATA	TF
AT3G45260.1	C2H2	TF
AT3G45610.1	C2C2-Dof	TF
AT3G46070.1	C2H2	TF
AT3G46080.1	C2H2	TF
AT3G46090.1	C2H2	TF
AT3G46130.1	MYB	TF
AT3G46600.1	GRAS	TF
AT3G46640.3	GARP-G2-like	TF
AT3G46770.1	B3	TF
AT3G47500.1	C2C2-Dof	TF
AT3G47600.1	MYB	TF
AT3G47620.1	TCP	TF
AT3G47710.1	bHLH	TF
AT3G47870.1	LOB	TF
AT3G48160.2	E2F-DP	TF
AT3G48430.1	C2H2	TF
AT3G48440.1	C3H	TF
AT3G48590.1	NF-YC	TF
AT3G48920.1	MYB	TF
AT3G49530.1	NAC	TF
AT3G49690.1	MYB	TF
AT3G49760.1	bZIP	TF
AT3G49850.1	MYB-related	TF
AT3G49930.1	C2H2	TF
AT3G49940.1	LOB	TF
AT3G49950.1	GRAS	TF
AT3G50060.1	MYB	TF
AT3G50260.1	AP2/ERF-ERF	TF
AT3G50330.1	bHLH	TF
AT3G50410.1	C2C2-Dof	TF
AT3G50510.1	LOB	TF
AT3G50650.1	GRAS	TF
AT3G50700.1	C2H2	TF
AT3G50750.1	BES1	TF
AT3G50808.1	PLATZ	TF
AT3G50870.1	C2C2-GATA	TF
AT3G50890.1	zf-HD	TF
AT3G51060.1	SRS	TF
AT3G51080.1	C2C2-GATA	TF
AT3G51470.1	DBP	TF
AT3G51910.1	HSF	TF
AT3G51960.2	bZIP	TF
AT3G52250.1	MYB	TF
AT3G52440.1	C2C2-Dof	TF
AT3G52525.1	OFP	TF
AT3G52540.1	OFP	TF
AT3G52910.1	GRF	TF
AT3G53200.1	MYB	TF
AT3G53310.1	B3	TF
AT3G53340.1	NF-YB	TF
AT3G53370.1	S1Fa-like	TF
AT3G53600.1	C2H2	TF
AT3G53790.1	MYB-related	TF
AT3G53820.1	C2H2	TF
AT3G54220.1	GRAS	TF
AT3G54320.1	AP2/ERF-AP2	TF
AT3G54340.1	MADS-MIKC	TF
AT3G54390.1	Trihelix	TF
AT3G54430.1	SRS	TF
AT3G54620.1	bZIP	TF
AT3G54810.2	C2C2-GATA	TF
AT3G54990.1	AP2/ERF-ERF	TF
AT3G55210.1	NAC	TF
AT3G55370.3	C2C2-Dof	TF
AT3G55730.1	MYB	TF
AT3G55770.7	LIM	TF
AT3G55980.1	C3H	TF
AT3G56400.1	WRKY	TF
AT3G56520.1	NAC	TF
AT3G56530.1	NAC	TF
AT3G56560.1	NAC	TF
AT3G56660.1	bZIP	TF
AT3G56770.1	bHLH	TF
AT3G56850.1	bZIP	TF
AT3G56970.1	bHLH	TF
AT3G56980.1	bHLH	TF
AT3G57230.1	MADS-MIKC	TF
AT3G57390.1	MADS-MIKC	TF
AT3G57480.1	C2H2	TF
AT3G57600.1	AP2/ERF-ERF	TF
AT3G57670.1	C2H2	TF
AT3G57800.1	bHLH	TF
AT3G57920.1	SBP	TF
AT3G57980.1	MYB-related	TF
AT3G58070.1	C2H2	TF
AT3G58120.1	bZIP	TF
AT3G58190.1	LOB	TF
AT3G58630.1	Trihelix	TF
AT3G58710.1	WRKY	TF
AT3G58780.3	MADS-MIKC	TF
AT3G59060.2	bHLH	TF
AT3G59470.1	FAR1	TF
AT3G59580.1	RWP-RK	TF
AT3G60030.1	SBP	TF
AT3G60110.1	MYB-related	TF
AT3G60390.1	HB-HD-ZIP	TF
AT3G60460.1	MYB	TF
AT3G60490.1	AP2/ERF-ERF	TF
AT3G60530.1	C2C2-GATA	TF
AT3G60580.1	C2H2	TF
AT3G60630.1	GRAS	TF
AT3G60670.1	PLATZ	TF
AT3G61120.1	MADS-MIKC	TF
AT3G61150.1	HB-HD-ZIP	TF
AT3G61230.1	LIM	TF
AT3G61250.1	MYB	TF
AT3G61420.1	BSD	TF
AT3G61630.1	AP2/ERF-ERF	TF
AT3G61830.1	B3-ARF	TF
AT3G61850.4	C2C2-Dof	TF
AT3G61890.1	HB-HD-ZIP	TF
AT3G61910.1	NAC	TF
AT3G61950.1	bHLH	TF
AT3G61970.1	B3	TF
AT3G62090.2	bHLH	TF
AT3G62340.1	WRKY	TF
AT3G62420.1	bZIP	TF
AT3G62610.1	MYB	TF
AT3G62670.1	GARP-ARR-B	TF
AT3G63350.1	HSF	TF
AT3G66656.1	MADS-M-type	TF
AT4G00050.1	bHLH	TF
AT4G00120.1	bHLH	TF
AT4G00130.1	GeBP	TF
AT4G00150.1	GRAS	TF
AT4G00180.1	C2C2-YABBY	TF
AT4G00210.1	LOB	TF
AT4G00220.1	LOB	TF
AT4G00232.1	GeBP	TF
AT4G00238.1	GeBP	TF
AT4G00250.1	GeBP	TF
AT4G00260.1	B3	TF
AT4G00270.1	GeBP	TF
AT4G00390.1	GeBP	TF
AT4G00540.1	MYB	TF
AT4G00610.1	GeBP	TF
AT4G00730.1	HB-HD-ZIP	TF
AT4G00870.1	bHLH	TF
AT4G00940.1	C2C2-Dof	TF
AT4G01060.1	MYB-related	TF
AT4G01120.1	bZIP	TF
AT4G01250.1	WRKY	TF
AT4G01260.1	GeBP	TF
AT4G01280.2	MYB-related	TF
AT4G01460.1	bHLH	TF
AT4G01500.1	B3	TF
AT4G01520.1	NAC	TF
AT4G01540.1	NAC	TF
AT4G01550.1	NAC	TF
AT4G01580.1	B3	TF
AT4G01680.2	MYB	TF
AT4G01720.1	WRKY	TF
AT4G02235.1	MADS-M-type	TF
AT4G02590.1	bHLH	TF
AT4G02640.2	bZIP	TF
AT4G02670.1	C2H2	TF
AT4G03170.1	B3	TF
AT4G03250.1	HB-other	TF
AT4G04404.1	C2H2	TF
AT4G04450.1	WRKY	TF
AT4G04580.1	GARP-G2-like	TF
AT4G04890.1	HB-HD-ZIP	TF
AT4G05100.1	MYB	TF
AT4G05170.1	bHLH	TF
AT4G06634.1	C2H2	TF
AT4G06746.1	AP2/ERF-ERF	TF
AT4G08150.1	HB-KNOX	TF
AT4G08250.1	GRAS	TF
AT4G09180.1	bHLH	TF
AT4G09450.1	MYB-related	TF
AT4G09460.1	MYB	TF
AT4G09820.1	bHLH	TF
AT4G09960.3	MADS-MIKC	TF
AT4G10350.1	NAC	TF
AT4G11070.1	WRKY	TF
AT4G11140.1	AP2/ERF-ERF	TF
AT4G11250.1	MADS-M-type	TF
AT4G11660.1	HSF	TF
AT4G11880.1	MADS-MIKC	TF
AT4G12020.2	WRKY	TF
AT4G12240.1	C2H2	TF
AT4G12350.1	MYB	TF
AT4G12750.1	HB-other	TF
AT4G12850.1	FAR1	TF
AT4G13040.3	AP2/ERF-ERF	TF
AT4G13480.1	MYB	TF
AT4G13620.1	AP2/ERF-ERF	TF
AT4G13640.2	GARP-G2-like	TF
AT4G13980.1	HSF	TF
AT4G14410.1	bHLH	TF
AT4G14540.1	NF-YB	TF
AT4G14713.1	Tify	TF
AT4G14720.1	Tify	TF
AT4G14770.1	CPP	TF
AT4G14860.1	OFP	TF
AT4G15090.1	FAR1	TF
AT4G15250.1	C2C2-CO-like	TF
AT4G16110.1	GARP-ARR-B	TF
AT4G16141.1	C2C2-GATA	TF
AT4G16150.1	CAMTA	TF
AT4G16420.1	MYB-related	TF
AT4G16430.1	bHLH	TF
AT4G16610.1	C2H2	TF
AT4G16750.1	AP2/ERF-ERF	TF
AT4G16780.1	HB-HD-ZIP	TF
AT4G17230.1	GRAS	TF
AT4G17460.1	HB-HD-ZIP	TF
AT4G17490.1	AP2/ERF-ERF	TF
AT4G17500.1	AP2/ERF-ERF	TF
AT4G17570.2	C2C2-GATA	TF
AT4G17695.1	GARP-G2-like	TF
AT4G17710.1	HB-HD-ZIP	TF
AT4G17750.1	HSF	TF
AT4G17785.1	MYB	TF
AT4G17810.1	C2H2	TF
AT4G17880.1	bHLH	TF
AT4G17900.1	PLATZ	TF
AT4G17980.1	NAC	TF
AT4G18020.1	GARP-ARR-B	TF
AT4G18170.1	WRKY	TF
AT4G18390.1	TCP	TF
AT4G18450.1	AP2/ERF-ERF	TF
AT4G18770.1	MYB	TF
AT4G18830.1	OFP	TF
AT4G18870.1	HSF	TF
AT4G18880.1	HSF	TF
AT4G18890.1	BES1	TF
AT4G18960.1	MADS-MIKC	TF
AT4G19630.1	HSF	TF
AT4G19990.2	FAR1	TF
AT4G20380.8	C2C2-LSD	TF
AT4G20970.1	bHLH	TF
AT4G21030.1	C2C2-Dof	TF
AT4G21040.1	C2C2-Dof	TF
AT4G21050.1	C2C2-Dof	TF
AT4G21080.1	C2C2-Dof	TF
AT4G21330.1	bHLH	TF
AT4G21340.1	bHLH	TF
AT4G21440.1	MYB	TF
AT4G21550.1	B3	TF
AT4G21610.1	C2C2-LSD	TF
AT4G21750.1	HB-HD-ZIP	TF
AT4G22070.1	WRKY	TF
AT4G22680.1	MYB	TF
AT4G22700.1	LOB	TF
AT4G22950.1	MADS-MIKC	TF
AT4G23550.1	WRKY	TF
AT4G23750.1	AP2/ERF-ERF	TF
AT4G23810.1	WRKY	TF
AT4G23980.1	B3-ARF	TF
AT4G24020.1	RWP-RK	TF
AT4G24060.1	C2C2-Dof	TF
AT4G24150.1	GRF	TF
AT4G24240.1	WRKY	TF
AT4G24470.3	C2C2-GATA	TF
AT4G24540.1	MADS-MIKC	TF
AT4G24660.1	zf-HD	TF
AT4G25210.1	GeBP	TF
AT4G25400.1	bHLH	TF
AT4G25410.1	bHLH	TF
AT4G25440.1	C3H	TF
AT4G25470.1	AP2/ERF-ERF	TF
AT4G25480.1	AP2/ERF-ERF	TF
AT4G25490.1	AP2/ERF-ERF	TF
AT4G25530.1	HB-HD-ZIP	TF
AT4G25560.1	MYB	TF
AT4G25610.1	C2H2	TF
AT4G26150.1	C2C2-GATA	TF
AT4G26170.1	HRT	TF
AT4G26440.1	WRKY	TF
AT4G26640.2	WRKY	TF
AT4G26930.1	MYB	TF
AT4G27240.1	C2H2	TF
AT4G27330.1	NOZZLE	TF
AT4G27410.3	NAC	TF
AT4G27950.1	AP2/ERF-ERF	TF
AT4G28110.1	MYB	TF
AT4G28140.1	AP2/ERF-ERF	TF
AT4G28190.2	ULT	TF
AT4G28500.1	NAC	TF
AT4G28530.1	NAC	TF
AT4G28610.1	GARP-G2-like	TF
AT4G28790.1	bHLH	TF
AT4G28800.1	bHLH	TF
AT4G28811.1	bHLH	TF
AT4G28815.1	bHLH	TF
AT4G29000.1	CPP	TF
AT4G29190.1	C3H	TF
AT4G29230.1	NAC	TF
AT4G29930.3	bHLH	TF
AT4G29940.1	HB-PHD	TF
AT4G30080.1	B3-ARF	TF
AT4G30935.1	WRKY	TF
AT4G30980.1	bHLH	TF
AT4G31060.1	AP2/ERF-ERF	TF
AT4G31420.2	C2H2	TF
AT4G31550.1	WRKY	TF
AT4G31610.1	B3	TF
AT4G31615.1	B3	TF
AT4G31620.1	B3	TF
AT4G31630.1	B3	TF
AT4G31640.1	B3	TF
AT4G31650.1	B3	TF
AT4G31660.1	B3	TF
AT4G31680.1	B3	TF
AT4G31690.1	B3	TF
AT4G31800.1	WRKY	TF
AT4G31920.1	GARP-ARR-B	TF
AT4G32010.1	B3	TF
AT4G32040.1	HB-KNOX	TF
AT4G32570.1	Tify	TF
AT4G32730.2	MYB	TF
AT4G32800.1	AP2/ERF-ERF	TF
AT4G32880.1	HB-HD-ZIP	TF
AT4G32890.1	C2C2-GATA	TF
AT4G32980.1	HB-BELL	TF
AT4G33280.1	B3	TF
AT4G33450.1	MYB	TF
AT4G33880.1	bHLH	TF
AT4G34000.1	bZIP	TF
AT4G34400.1	B3	TF
AT4G34410.1	AP2/ERF-ERF	TF
AT4G34530.1	bHLH	TF
AT4G34590.1	bZIP	TF
AT4G34610.1	HB-BELL	TF
AT4G34680.1	C2C2-GATA	TF
AT4G34990.1	MYB	TF
AT4G35040.1	bZIP	TF
AT4G35270.1	RWP-RK	TF
AT4G35280.1	C2H2	TF
AT4G35550.1	HB-WOX	TF
AT4G35580.2	NAC	TF
AT4G35590.1	RWP-RK	TF
AT4G35610.1	C2H2	TF
AT4G35700.1	C2H2	TF
AT4G35900.1	bZIP	TF
AT4G36020.1	CSD	TF
AT4G36060.1	bHLH	TF
AT4G36160.1	NAC	TF
AT4G36240.1	C2C2-GATA	TF
AT4G36260.1	SRS	TF
AT4G36540.1	bHLH	TF
AT4G36570.1	MYB-related	TF
AT4G36590.1	MADS-M-type	TF
AT4G36620.1	C2C2-GATA	TF
AT4G36710.1	GRAS	TF
AT4G36730.1	bZIP	TF
AT4G36740.1	HB-other	TF
AT4G36780.1	BES1	TF
AT4G36870.1	HB-BELL	TF
AT4G36900.1	AP2/ERF-ERF	TF
AT4G36920.1	AP2/ERF-AP2	TF
AT4G36930.1	bHLH	TF
AT4G36990.1	HSF	TF
AT4G37180.2	GARP-G2-like	TF
AT4G37260.1	MYB	TF
AT4G37540.1	LOB	TF
AT4G37650.1	GRAS	TF
AT4G37730.1	bZIP	TF
AT4G37740.1	GRF	TF
AT4G37750.1	AP2/ERF-AP2	TF
AT4G37780.1	MYB	TF
AT4G37790.1	HB-HD-ZIP	TF
AT4G37850.1	bHLH	TF
AT4G37940.1	MADS-MIKC	TF
AT4G38000.1	C2C2-Dof	TF
AT4G38070.1	bHLH	TF
AT4G38180.1	FAR1	TF
AT4G38340.1	RWP-RK	TF
AT4G38620.1	MYB	TF
AT4G38680.1	CSD	TF
AT4G38890.1	C3H	TF
AT4G38900.1	bZIP	TF
AT4G38910.2	BBR-BPC	TF
AT4G39160.2	MYB-related	TF
AT4G39250.1	MYB-related	TF
AT4G39410.1	WRKY	TF
AT4G39780.1	AP2/ERF-ERF	TF
AT4G40060.1	HB-HD-ZIP	TF
AT5G01200.1	MYB	TF
AT5G01310.1	bHLH	TF
AT5G01380.1	Trihelix	TF
AT5G01840.1	OFP	TF
AT5G01860.1	C2H2	TF
AT5G01900.1	WRKY	TF
AT5G02030.1	HB-BELL	TF
AT5G02320.1	MYB	TF
AT5G02460.1	C2C2-Dof	TF
AT5G02470.1	E2F-DP	TF
AT5G02840.1	MYB-related	TF
AT5G03150.1	C2H2	TF
AT5G03415.1	E2F-DP	TF
AT5G03510.1	C2H2	TF
AT5G03680.1	Trihelix	TF
AT5G03720.1	HSF	TF
AT5G03740.1	C2H2	TF
AT5G03790.1	HB-other	TF
AT5G04150.1	bHLH	TF
AT5G04240.1	C2H2	TF
AT5G04340.1	C2H2	TF
AT5G04390.1	C2H2	TF
AT5G04400.1	NAC	TF
AT5G04410.1	NAC	TF
AT5G04640.1	MADS-M-type	TF
AT5G04760.1	MYB	TF
AT5G04820.1	OFP	TF
AT5G05090.1	GARP-G2-like	TF
AT5G05120.1	C2H2	TF
AT5G05410.1	AP2/ERF-ERF	TF
AT5G05550.2	Trihelix	TF
AT5G05610.1	Alfin-like	TF
AT5G05660.1	NF-X1	TF
AT5G05770.1	HB-WOX	TF
AT5G05790.1	MYB	TF
AT5G06070.1	C2H2	TF
AT5G06080.1	LOB	TF
AT5G06100.2	MYB	TF
AT5G06110.1	MYB-related	TF
AT5G06250.2	B3	TF
AT5G06420.1	C3H	TF
AT5G06500.1	MADS-M-type	TF
AT5G06510.1	NF-YA	TF
AT5G06650.1	C2H2	TF
AT5G06710.1	HB-HD-ZIP	TF
AT5G06770.1	C3H	TF
AT5G06800.1	GARP-G2-like	TF
AT5G06839.3	bZIP	TF
AT5G06950.1	bZIP	TF
AT5G06960.1	bZIP	TF
AT5G07100.1	WRKY	TF
AT5G07160.1	bZIP	TF
AT5G07310.1	AP2/ERF-ERF	TF
AT5G07500.1	C3H	TF
AT5G07580.1	AP2/ERF-ERF	TF
AT5G07680.1	NAC	TF
AT5G07690.1	MYB	TF
AT5G07700.1	MYB	TF
AT5G08070.1	TCP	TF
AT5G08130.5	bHLH	TF
AT5G08141.1	bZIP	TF
AT5G08190.1	NF-YB	TF
AT5G08330.1	TCP	TF
AT5G08520.1	MYB	TF
AT5G08790.1	NAC	TF
AT5G09330.1	NAC	TF
AT5G09410.3	CAMTA	TF
AT5G09750.1	bHLH	TF
AT5G09780.1	B3	TF
AT5G10030.1	bZIP	TF
AT5G10120.1	EIL	TF
AT5G10140.1	MADS-MIKC	TF
AT5G10280.1	MYB	TF
AT5G10510.3	AP2/ERF-ERF	TF
AT5G10570.1	bHLH	TF
AT5G10970.1	C2H2	TF
AT5G11050.1	MYB	TF
AT5G11060.1	HB-KNOX	TF
AT5G11190.1	AP2/ERF-ERF	TF
AT5G11260.1	bZIP	TF
AT5G11270.1	HB-other	TF
AT5G11510.1	MYB	TF
AT5G11590.1	AP2/ERF-ERF	TF
AT5G12330.4	SRS	TF
AT5G12840.1	NF-YA	TF
AT5G12850.1	C3H	TF
AT5G12870.1	MYB	TF
AT5G13080.1	WRKY	TF
AT5G13180.1	NAC	TF
AT5G13220.1	Tify	TF
AT5G13330.1	AP2/ERF-ERF	TF
AT5G13790.1	MADS-MIKC	TF
AT5G13910.1	AP2/ERF-ERF	TF
AT5G14000.1	NAC	TF
AT5G14010.1	C2H2	TF
AT5G14140.1	C2H2	TF
AT5G14280.1	GeBP	TF
AT5G14340.1	MYB	TF
AT5G14490.1	NAC	TF
AT5G14750.1	MYB	TF
AT5G14960.1	E2F-DP	TF
AT5G15060.1	LOB	TF
AT5G15130.1	WRKY	TF
AT5G15150.1	HB-HD-ZIP	TF
AT5G15160.1	bHLH	TF
AT5G15210.1	zf-HD	TF
AT5G15310.1	MYB	TF
AT5G15480.1	C2H2	TF
AT5G15800.2	MADS-MIKC	TF
AT5G15830.1	bZIP	TF
AT5G15840.1	C2C2-CO-like	TF
AT5G15850.1	C2C2-CO-like	TF
AT5G16540.1	C3H	TF
AT5G16560.1	GARP-G2-like	TF
AT5G16600.1	MYB	TF
AT5G16770.1	MYB	TF
AT5G16820.1	HSF	TF
AT5G17260.1	NAC	TF
AT5G17300.1	MYB-related	TF
AT5G17320.1	HB-HD-ZIP	TF
AT5G17430.1	AP2/ERF-AP2	TF
AT5G17490.1	GRAS	TF
AT5G17800.1	MYB	TF
AT5G17810.1	HB-WOX	TF
AT5G18000.1	B3	TF
AT5G18090.1	B3	TF
AT5G18240.1	GARP-G2-like	TF
AT5G18270.1	NAC	TF
AT5G18300.1	NAC	TF
AT5G18450.1	AP2/ERF-ERF	TF
AT5G18550.1	C3H	TF
AT5G18560.1	AP2/ERF-ERF	TF
AT5G18680.1	TUB	TF
AT5G18830.3	SBP	TF
AT5G18960.1	FAR1	TF
AT5G19490.1	NF-YC	TF
AT5G19650.1	OFP	TF
AT5G19790.1	AP2/ERF-ERF	TF
AT5G20240.1	MADS-MIKC	TF
AT5G20510.1	Alfin-like	TF
AT5G20730.1	B3-ARF	TF
AT5G20900.1	Tify	TF
AT5G21120.1	EIL	TF
AT5G21960.1	AP2/ERF-ERF	TF
AT5G22220.2	E2F-DP	TF
AT5G22240.1	OFP	TF
AT5G22290.1	NAC	TF
AT5G22380.1	NAC	TF
AT5G22570.1	WRKY	TF
AT5G22890.1	C2H2	TF
AT5G22990.1	C2H2	TF
AT5G23000.1	MYB	TF
AT5G23090.2	NF-YB	TF
AT5G23260.2	MADS-MIKC	TF
AT5G23280.1	TCP	TF
AT5G23650.1	MYB	TF
AT5G24110.1	WRKY	TF
AT5G24590.2	NAC	TF
AT5G24800.1	bZIP	TF
AT5G24930.1	C2C2-CO-like	TF
AT5G25160.1	C2H2	TF
AT5G25190.1	AP2/ERF-ERF	TF
AT5G25220.1	HB-KNOX	TF
AT5G25390.2	AP2/ERF-ERF	TF
AT5G25470.1	B3	TF
AT5G25475.4	B3	TF
AT5G25790.1	CPP	TF
AT5G25810.1	AP2/ERF-ERF	TF
AT5G25830.1	C2C2-GATA	TF
AT5G26170.1	WRKY	TF
AT5G26210.1	Alfin-like	TF
AT5G26580.1	MADS-M-type	TF
AT5G26630.1	MADS-M-type	TF
AT5G26650.1	MADS-M-type	TF
AT5G26660.1	MYB	TF
AT5G26749.2	C3H	TF
AT5G26880.1	MADS-M-type	TF
AT5G26930.1	C2C2-GATA	TF
AT5G26950.1	MADS-M-type	TF
AT5G27050.1	MADS-M-type	TF
AT5G27070.1	MADS-M-type	TF
AT5G27090.1	MADS-M-type	TF
AT5G27130.1	MADS-M-type	TF
AT5G27580.1	MADS-M-type	TF
AT5G27810.1	MADS-M-type	TF
AT5G27880.1	C2H2	TF
AT5G27910.1	NF-YC	TF
AT5G27944.1	MADS-M-type	TF
AT5G27960.1	MADS-M-type	TF
AT5G28040.1	GeBP	TF
AT5G28300.1	Trihelix	TF
AT5G28530.1	FAR1	TF
AT5G28650.1	WRKY	TF
AT5G28770.2	bZIP	TF
AT5G29000.2	GARP-G2-like	TF
AT5G32460.1	B3	TF
AT5G33210.1	SRS	TF
AT5G35550.1	MYB	TF
AT5G35770.1	SAP	TF
AT5G35900.1	LOB	TF
AT5G37020.1	B3-ARF	TF
AT5G37260.1	MYB-related	TF
AT5G37415.1	MADS-M-type	TF
AT5G37800.1	bHLH	TF
AT5G38140.1	NF-YC	TF
AT5G38620.1	MADS-M-type	TF
AT5G38740.1	MADS-M-type	TF
AT5G38800.1	bZIP	TF
AT5G38860.1	bHLH	TF
AT5G39610.1	NAC	TF
AT5G39660.1	C2C2-Dof	TF
AT5G39690.1	NAC	TF
AT5G39700.1	MYB	TF
AT5G39750.1	MADS-M-type	TF
AT5G39760.1	zf-HD	TF
AT5G39810.1	MADS-M-type	TF
AT5G39820.1	NAC	TF
AT5G39860.1	bHLH	TF
AT5G40120.1	MADS-M-type	TF
AT5G40220.1	MADS-M-type	TF
AT5G40330.1	MYB	TF
AT5G40350.1	MYB	TF
AT5G40360.1	MYB	TF
AT5G40430.1	MYB	TF
AT5G40880.1	C3H	TF
AT5G41030.1	TCP	TF
AT5G41090.1	NAC	TF
AT5G41200.1	MADS-M-type	TF
AT5G41315.1	bHLH	TF
AT5G41410.1	HB-BELL	TF
AT5G41570.1	WRKY	TF
AT5G41920.1	GRAS	TF
AT5G42520.1	BBR-BPC	TF
AT5G42630.1	GARP-G2-like	TF
AT5G42640.1	C2H2	TF
AT5G42700.1	B3	TF
AT5G42780.1	zf-HD	TF
AT5G42910.1	bZIP	TF
AT5G43170.1	C2H2	TF
AT5G43175.1	bHLH	TF
AT5G43250.1	NF-YC	TF
AT5G43270.2	SBP	TF
AT5G43290.1	WRKY	TF
AT5G43410.1	AP2/ERF-ERF	TF
AT5G43540.1	C2H2	TF
AT5G43650.1	bHLH	TF
AT5G43840.1	HSF	TF
AT5G44080.1	bZIP	TF
[truncated: 1,215 more rows]

## Sheet: Vitis vinifera
Gene ID	Gene family	Type
GSVIVT01000126001	TAZ	TR
GSVIVT01000131001	GNAT	TR
GSVIVT01000247001	PHD	TR
GSVIVT01000252001	SET	TR
GSVIVT01000271001	SWI/SNF-BAF60b	TR
GSVIVT01000383001	GNAT	TR
GSVIVT01000440001	Others	TR
GSVIVT01000712001	GNAT	TR
GSVIVT01000713001	GNAT	TR
GSVIVT01000720001	AUX/IAA	TR
GSVIVT01000721001	AUX/IAA	TR
GSVIVT01000951001	Others	TR
GSVIVT01001083001	SET	TR
GSVIVT01001133001	SET	TR
GSVIVT01001156001	GNAT	TR
GSVIVT01001819001	mTERF	TR
GSVIVT01002386001	GNAT	TR
GSVIVT01002444001	GNAT	TR
GSVIVT01003036001	SNF2	TR
GSVIVT01003217001	SET	TR
GSVIVT01003333001	SWI/SNF-BAF60b	TR
GSVIVT01003340001	SWI/SNF-BAF60b	TR
GSVIVT01003473001	Others	TR
GSVIVT01003552001	SWI/SNF-BAF60b	TR
GSVIVT01003669001	Jumonji	TR
GSVIVT01003821001	SNF2	TR
GSVIVT01003983001	Others	TR
GSVIVT01004809001	PHD	TR
GSVIVT01005913001	SET	TR
GSVIVT01006339001	SNF2	TR
GSVIVT01006875001	SET	TR
GSVIVT01007544001	GNAT	TR
GSVIVT01007583001	TAZ	TR
GSVIVT01007692001	Jumonji	TR
GSVIVT01007806001	IWS1	TR
GSVIVT01007835001	Others	TR
GSVIVT01007839001	Others	TR
GSVIVT01007916001	SNF2	TR
GSVIVT01007965001	Pseudo ARR-B	TR
GSVIVT01007970001	Others	TR
GSVIVT01008087001	DDT	TR
GSVIVT01008120001	mTERF	TR
GSVIVT01008167001	PHD	TR
GSVIVT01008530001	SWI/SNF-BAF60b	TR
GSVIVT01008723001	ARID	TR
GSVIVT01008795001	PHD	TR
GSVIVT01008796001	TRAF	TR
GSVIVT01008805001	SET	TR
GSVIVT01008850001	Others	TR
GSVIVT01008860001	TRAF	TR
GSVIVT01008928001	SET	TR
GSVIVT01008944001	PHD	TR
GSVIVT01009012001	mTERF	TR
GSVIVT01009071001	Jumonji	TR
GSVIVT01009238001	AUX/IAA	TR
GSVIVT01009636001	Others	TR
GSVIVT01009834001	SWI/SNF-SWI3	TR
GSVIVT01009853001	AUX/IAA	TR
GSVIVT01009936001	IWS1	TR
GSVIVT01010282001	SNF2	TR
GSVIVT01010499001	mTERF	TR
GSVIVT01010502001	Others	TR
GSVIVT01010626001	Others	TR
GSVIVT01010855001	Others	TR
GSVIVT01010970001	mTERF	TR
GSVIVT01011061001	mTERF	TR
GSVIVT01011076001	TRAF	TR
GSVIVT01011111001	IWS1	TR
GSVIVT01011129001	TRAF	TR
GSVIVT01011135001	IWS1	TR
GSVIVT01011349001	HMG	TR
GSVIVT01011588001	PHD	TR
GSVIVT01011612001	Others	TR
GSVIVT01011666001	SET	TR
GSVIVT01011820001	Others	TR
GSVIVT01011841001	AUX/IAA	TR
GSVIVT01012117001	PHD	TR
GSVIVT01012161001	SET	TR
GSVIVT01012615001	SET	TR
GSVIVT01012667001	Jumonji	TR
GSVIVT01012697001	SNF2	TR
GSVIVT01012699001	SNF2	TR
GSVIVT01012701001	SNF2	TR
GSVIVT01012810001	mTERF	TR
GSVIVT01013083001	Jumonji	TR
GSVIVT01013385001	HMG	TR
GSVIVT01013439001	ARID	TR
GSVIVT01013494001	SNF2	TR
GSVIVT01013497001	Others	TR
GSVIVT01013499001	Others	TR
GSVIVT01013500001	Others	TR
GSVIVT01013501001	Others	TR
GSVIVT01013502001	Others	TR
GSVIVT01013505001	Others	TR
GSVIVT01013555001	SET	TR
GSVIVT01013578001	Others	TR
GSVIVT01013854001	SET	TR
GSVIVT01013881001	SET	TR
GSVIVT01014097001	Others	TR
GSVIVT01014192001	MBF1	TR
GSVIVT01014219001	PHD	TR
GSVIVT01014514001	Others	TR
GSVIVT01014790001	TRAF	TR
GSVIVT01014843001	ARID	TR
GSVIVT01015005001	ARID	TR
GSVIVT01015086001	GNAT	TR
GSVIVT01015181001	TRAF	TR
GSVIVT01015207001	mTERF	TR
GSVIVT01015350001	AUX/IAA	TR
GSVIVT01015449001	AUX/IAA	TR
GSVIVT01015458001	LUG	TR
GSVIVT01015573001	AUX/IAA	TR
GSVIVT01015722001	SWI/SNF-SWI3	TR
GSVIVT01015958001	GNAT	TR
GSVIVT01016218001	SWI/SNF-SWI3	TR
GSVIVT01016243001	GNAT	TR
GSVIVT01016268001	GNAT	TR
GSVIVT01016461001	Others	TR
GSVIVT01016478001	TRAF	TR
GSVIVT01016680001	ARID	TR
GSVIVT01016927001	MED6	TR
GSVIVT01016972001	AUX/IAA	TR
GSVIVT01017046001	AUX/IAA	TR
GSVIVT01017158001	AUX/IAA	TR
GSVIVT01017159001	AUX/IAA	TR
GSVIVT01017491001	SET	TR
GSVIVT01017700001	SNF2	TR
GSVIVT01017711001	AUX/IAA	TR
GSVIVT01017732001	TRAF	TR
GSVIVT01017772001	mTERF	TR
GSVIVT01017791001	SNF2	TR
GSVIVT01017820001	SNF2	TR
GSVIVT01017872001	TRAF	TR
GSVIVT01017921001	SNF2	TR
GSVIVT01017925001	TRAF	TR
GSVIVT01017972001	PHD	TR
GSVIVT01018002001	GNAT	TR
GSVIVT01018003001	GNAT	TR
GSVIVT01018099001	AUX/IAA	TR
GSVIVT01018101001	AUX/IAA	TR
GSVIVT01018218001	SNF2	TR
GSVIVT01018749001	Others	TR
GSVIVT01018827001	SWI/SNF-BAF60b	TR
GSVIVT01018979001	SNF2	TR
GSVIVT01019041001	Others	TR
GSVIVT01019042001	Others	TR
GSVIVT01019044001	TRAF	TR
GSVIVT01019046001	SET	TR
GSVIVT01019325001	SWI/SNF-BAF60b	TR
GSVIVT01019359001	SNF2	TR
GSVIVT01019386001	ARID	TR
GSVIVT01019393001	Others	TR
GSVIVT01019504001	HMG	TR
GSVIVT01019556001	PHD	TR
GSVIVT01019561001	Coactivator p15	TR
GSVIVT01019622001	TRAF	TR
GSVIVT01019761001	Jumonji	TR
GSVIVT01020136001	Others	TR
GSVIVT01020146001	Others	TR
GSVIVT01020181001	GNAT	TR
GSVIVT01020232001	DDT	TR
GSVIVT01020352001	Others	TR
GSVIVT01020427001	TRAF	TR
GSVIVT01020430001	TRAF	TR
GSVIVT01020568001	SNF2	TR
GSVIVT01020722001	MBF1	TR
GSVIVT01021061001	ARID	TR
GSVIVT01021424001	HMG	TR
GSVIVT01021544001	mTERF	TR
GSVIVT01021779001	AUX/IAA	TR
GSVIVT01022048001	AUX/IAA	TR
GSVIVT01022097001	SET	TR
GSVIVT01022213001	mTERF	TR
GSVIVT01022341001	Coactivator p15	TR
GSVIVT01022419001	DDT	TR
GSVIVT01022515001	Jumonji	TR
GSVIVT01023195001	SWI/SNF-BAF60b	TR
GSVIVT01023196001	SWI/SNF-BAF60b	TR
GSVIVT01023393001	SNF2	TR
GSVIVT01023397001	SET	TR
GSVIVT01023517001	Jumonji	TR
GSVIVT01023699001	SET	TR
GSVIVT01023749001	GNAT	TR
GSVIVT01023832001	SNF2	TR
GSVIVT01023845001	mTERF	TR
GSVIVT01024041001	IWS1	TR
GSVIVT01024181001	SWI/SNF-BAF60b	TR
GSVIVT01024220001	PHD	TR
GSVIVT01024225001	SNF2	TR
GSVIVT01024266001	SET	TR
GSVIVT01024375001	GNAT	TR
GSVIVT01024382001	Jumonji	TR
GSVIVT01024482001	SOH1	TR
GSVIVT01024512001	SNF2	TR
GSVIVT01024541001	TRAF	TR
GSVIVT01024661001	Others	TR
GSVIVT01024694001	GNAT	TR
GSVIVT01024716001	PHD	TR
GSVIVT01025065001	Others	TR
GSVIVT01025087001	Others	TR
GSVIVT01025088001	Others	TR
GSVIVT01025279001	PHD	TR
GSVIVT01025322001	Jumonji	TR
GSVIVT01025556001	Others	TR
GSVIVT01025773001	SNF2	TR
GSVIVT01025776001	IWS1	TR
GSVIVT01025844001	SET	TR
GSVIVT01026015001	GNAT	TR
GSVIVT01026208001	Jumonji	TR
GSVIVT01026275001	mTERF	TR
GSVIVT01026349001	Others	TR
GSVIVT01026363001	SET	TR
GSVIVT01026435001	ARID	TR
GSVIVT01026450001	SNF2	TR
GSVIVT01026529001	PHD	TR
GSVIVT01026619001	IWS1	TR
GSVIVT01026642001	HMG	TR
GSVIVT01026952001	SNF2	TR
GSVIVT01027004001	ARID	TR
GSVIVT01027118001	PHD	TR
GSVIVT01027160001	Jumonji	TR
GSVIVT01027443001	Pseudo ARR-B	TR
GSVIVT01027723001	Others	TR
GSVIVT01027728001	SNF2	TR
GSVIVT01027907001	SET	TR
GSVIVT01027910001	Others	TR
GSVIVT01027921001	AUX/IAA	TR
GSVIVT01027942001	SET	TR
GSVIVT01028102001	PHD	TR
GSVIVT01028113001	Others	TR
GSVIVT01028124001	SET	TR
GSVIVT01028242001	AUX/IAA	TR
GSVIVT01028351001	Jumonji	TR
GSVIVT01028359001	SNF2	TR
GSVIVT01028380001	mTERF	TR
GSVIVT01028382001	mTERF	TR
GSVIVT01028383001	mTERF	TR
GSVIVT01028384001	mTERF	TR
GSVIVT01028411001	SET	TR
GSVIVT01028432001	AUX/IAA	TR
GSVIVT01028495001	Others	TR
GSVIVT01028646001	LUG	TR
GSVIVT01029107001	Others	TR
GSVIVT01029177001	Others	TR
GSVIVT01029207001	SET	TR
GSVIVT01029215001	AUX/IAA	TR
GSVIVT01029442001	TAZ	TR
GSVIVT01029533001	mTERF	TR
GSVIVT01029873001	GNAT	TR
GSVIVT01029980001	SET	TR
GSVIVT01030037001	GNAT	TR
GSVIVT01030058001	Others	TR
GSVIVT01030117001	SET	TR
GSVIVT01030171001	IWS1	TR
GSVIVT01030373001	GNAT	TR
GSVIVT01030415001	TRAF	TR
GSVIVT01030416001	TRAF	TR
GSVIVT01030444001	SNF2	TR
GSVIVT01030470001	Rcd1-like	TR
GSVIVT01030487001	PHD	TR
GSVIVT01030624001	SET	TR
GSVIVT01030649001	SET	TR
GSVIVT01030666001	PHD	TR
GSVIVT01030888001	HMG	TR
GSVIVT01031074001	PHD	TR
GSVIVT01031114001	Jumonji	TR
GSVIVT01031198001	PHD	TR
GSVIVT01031410001	SNF2	TR
GSVIVT01031411001	DDT	TR
GSVIVT01031451001	PHD	TR
GSVIVT01031452001	PHD	TR
GSVIVT01031756001	SNF2	TR
GSVIVT01031805001	SWI/SNF-BAF60b	TR
GSVIVT01031956001	mTERF	TR
GSVIVT01031970001	mTERF	TR
GSVIVT01032214001	GNAT	TR
GSVIVT01032223001	SNF2	TR
GSVIVT01032492001	PHD	TR
GSVIVT01032579001	Others	TR
GSVIVT01032632001	SET	TR
GSVIVT01032644001	Pseudo ARR-B	TR
GSVIVT01032657001	SNF2	TR
GSVIVT01032658001	IWS1	TR
GSVIVT01032667001	Others	TR
GSVIVT01032719001	TRAF	TR
GSVIVT01032840001	HMG	TR
GSVIVT01032870001	GNAT	TR
GSVIVT01032876001	SET	TR
GSVIVT01032958001	RB	TR
GSVIVT01032984001	GNAT	TR
GSVIVT01032986001	SET	TR
GSVIVT01033017001	Others	TR
GSVIVT01033102001	SWI/SNF-BAF60b	TR
GSVIVT01033164001	Others	TR
GSVIVT01033203001	Jumonji	TR
GSVIVT01033231001	SNF2	TR
GSVIVT01033427001	MED7	TR
GSVIVT01033432001	SET	TR
GSVIVT01033511001	SNF2	TR
GSVIVT01033517001	mTERF	TR
GSVIVT01033557001	GNAT	TR
GSVIVT01033610001	Others	TR
GSVIVT01033711001	PHD	TR
GSVIVT01033817001	TRAF	TR
GSVIVT01033843001	GNAT	TR
GSVIVT01033966001	HMG	TR
GSVIVT01034205001	Others	TR
GSVIVT01034361001	HMG	TR
GSVIVT01034370001	SNF2	TR
GSVIVT01034475001	mTERF	TR
GSVIVT01034541001	IWS1	TR
GSVIVT01034549001	SET	TR
GSVIVT01034571001	SET	TR
GSVIVT01034572001	SET	TR
GSVIVT01034998001	GNAT	TR
GSVIVT01035205001	AUX/IAA	TR
GSVIVT01035253001	SET	TR
GSVIVT01035295001	AUX/IAA	TR
GSVIVT01035560001	RB	TR
GSVIVT01035773001	GNAT	TR
GSVIVT01035790001	LUG	TR
GSVIVT01035866001	AUX/IAA	TR
GSVIVT01035901001	PHD	TR
GSVIVT01035924001	SET	TR
GSVIVT01036213001	Others	TR
GSVIVT01036283001	AUX/IAA	TR
GSVIVT01036441001	DDT	TR
GSVIVT01036454001	DDT	TR
GSVIVT01036703001	PHD	TR
GSVIVT01036787001	mTERF	TR
GSVIVT01036871001	SWI/SNF-BAF60b	TR
GSVIVT01037120001	PHD	TR
GSVIVT01037231001	DDT	TR
GSVIVT01037235001	SNF2	TR
GSVIVT01037415001	GNAT	TR
GSVIVT01037697001	Rcd1-like	TR
GSVIVT01037716001	SWI/SNF-BAF60b	TR
GSVIVT01037751001	SWI/SNF-BAF60b	TR
GSVIVT01037780001	mTERF	TR
GSVIVT01037881001	SWI/SNF-BAF60b	TR
GSVIVT01037956001	Jumonji	TR
GSVIVT01038085001	Others	TR
GSVIVT01038198001	TAZ	TR
GSVIVT01038553001	Jumonji	TR
GSVIVT01038589001	PHD	TR
GSVIVT01038641001	mTERF	TR
GSVIVT01038647001	Pseudo ARR-B	TR
GSVIVT01038707001	Others	TR
GSVIVT01038708001	PHD	TR
GSVIVT01000012001	bHLH	TF
GSVIVT01000089001	MYB-related	TF
GSVIVT01000107001	GRAS	TF
GSVIVT01000141001	LOB	TF
GSVIVT01000142001	GRAS	TF
GSVIVT01000175001	MADS-M-type	TF
GSVIVT01000232001	MYB	TF
GSVIVT01000318001	C2H2	TF
GSVIVT01000328001	C2H2	TF
GSVIVT01000386001	zf-HD	TF
GSVIVT01000449001	MYB	TF
GSVIVT01000450001	MYB	TF
GSVIVT01000460001	MYB	TF
GSVIVT01000606001	GARP-G2-like	TF
GSVIVT01000714001	bZIP	TF
GSVIVT01000717001	bHLH	TF
GSVIVT01000752001	WRKY	TF
GSVIVT01000771001	bHLH	TF
GSVIVT01000802001	MADS-MIKC	TF
GSVIVT01000847001	GRAS	TF
GSVIVT01000940001	NAC	TF
GSVIVT01000967001	Tify	TF
GSVIVT01001089001	AP2/ERF-ERF	TF
GSVIVT01001237001	MYB-related	TF
GSVIVT01001264001	NAC	TF
GSVIVT01001269001	C2C2-YABBY	TF
GSVIVT01001279001	PLATZ	TF
GSVIVT01001286001	WRKY	TF
GSVIVT01001308001	GRAS	TF
GSVIVT01001332001	WRKY	TF
GSVIVT01001366001	HB-HD-ZIP	TF
GSVIVT01001369001	C3H	TF
GSVIVT01001371001	MYB-related	TF
GSVIVT01001374001	GARP-G2-like	TF
GSVIVT01001376001	GARP-G2-like	TF
GSVIVT01001437001	MADS-MIKC	TF
GSVIVT01001468001	bZIP	TF
GSVIVT01001696001	B3	TF
GSVIVT01001701001	MADS-MIKC	TF
GSVIVT01001896001	FAR1	TF
GSVIVT01001940001	bZIP	TF
GSVIVT01002066001	HSF	TF
GSVIVT01002195001	AP2/ERF-ERF	TF
GSVIVT01002242001	C2C2-Dof	TF
GSVIVT01002262001	AP2/ERF-ERF	TF
GSVIVT01002384001	MYB-related	TF
GSVIVT01002442001	MADS-M-type	TF
GSVIVT01002447001	HB-HD-ZIP	TF
GSVIVT01002536001	AP2/ERF-ERF	TF
GSVIVT01002668001	bHLH	TF
GSVIVT01002745001	GeBP	TF
GSVIVT01002833001	bHLH	TF
GSVIVT01002895001	NF-YB	TF
GSVIVT01003113001	Tify	TF
GSVIVT01003118001	HSF	TF
GSVIVT01003119001	C2H2	TF
GSVIVT01003156001	MYB-related	TF
GSVIVT01003209001	C2C2-LSD	TF
GSVIVT01003212001	B3	TF
GSVIVT01003250001	AP2/ERF-ERF	TF
GSVIVT01003431001	HB-HD-ZIP	TF
GSVIVT01003437001	bHLH	TF
GSVIVT01003479001	MYB-related	TF
GSVIVT01003485001	FAR1	TF
GSVIVT01003546001	LOB	TF
GSVIVT01003547001	LOB	TF
GSVIVT01003548001	LOB	TF
GSVIVT01003551001	GARP-G2-like	TF
GSVIVT01003614001	zf-HD	TF
GSVIVT01003662001	MYB	TF
GSVIVT01003675001	MYB	TF
GSVIVT01003683001	Trihelix	TF
GSVIVT01003697001	bHLH	TF
GSVIVT01003698001	bHLH	TF
GSVIVT01003701001	bHLH	TF
GSVIVT01003721001	GARP-ARR-B	TF
GSVIVT01003836001	SBP	TF
GSVIVT01003861001	MADS-MIKC	TF
GSVIVT01003864001	MADS-MIKC	TF
GSVIVT01003947001	C2C2-Dof	TF
GSVIVT01003966001	MYB	TF
GSVIVT01003967001	C2H2	TF
GSVIVT01003977001	C3H	TF
GSVIVT01004104001	GRAS	TF
GSVIVT01004261001	B3	TF
GSVIVT01004317001	MYB	TF
GSVIVT01004323001	LOB	TF
GSVIVT01004382001	AP2/ERF-ERF	TF
GSVIVT01004404001	MYB-related	TF
GSVIVT01004409001	bHLH	TF
GSVIVT01004464001	MYB	TF
GSVIVT01004470001	C2H2	TF
GSVIVT01004782001	PLATZ	TF
GSVIVT01004811001	HB-KNOX	TF
GSVIVT01004847001	C2H2	TF
GSVIVT01004851001	MYB	TF
GSVIVT01004860001	CAMTA	TF
GSVIVT01004930001	bHLH	TF
GSVIVT01004940001	bHLH	TF
GSVIVT01004942001	B3-ARF	TF
GSVIVT01005057001	C2C2-Dof	TF
GSVIVT01005085001	B3	TF
GSVIVT01005087001	B3	TF
GSVIVT01005236001	FAR1	TF
GSVIVT01005342001	GARP-G2-like	TF
GSVIVT01005747001	AP2/ERF-ERF	TF
GSVIVT01005816001	MYB-related	TF
GSVIVT01005821001	HB-HD-ZIP	TF
GSVIVT01005934001	MADS-MIKC	TF
GSVIVT01005997001	C2H2	TF
GSVIVT01006269001	LOB	TF
GSVIVT01006275001	MYB	TF
GSVIVT01006277001	AP2/ERF-ERF	TF
GSVIVT01006485001	NAC	TF
GSVIVT01006588001	bHLH	TF
GSVIVT01006592001	MADS-M-type	TF
GSVIVT01006806001	TUB	TF
GSVIVT01007006001	WRKY	TF
GSVIVT01007007001	GRAS	TF
GSVIVT01007064001	GARP-G2-like	TF
GSVIVT01007065001	GARP-G2-like	TF
GSVIVT01007117001	bHLH	TF
GSVIVT01007165001	GRF	TF
GSVIVT01007188001	Tify	TF
GSVIVT01007194001	NAC	TF
GSVIVT01007339001	bHLH	TF
GSVIVT01007388001	AP2/ERF-AP2	TF
GSVIVT01007389001	bHLH	TF
GSVIVT01007522001	Trihelix	TF
GSVIVT01007532001	GRAS	TF
GSVIVT01007546001	C2H2	TF
GSVIVT01007549001	GARP-ARR-B	TF
GSVIVT01007550001	GARP-ARR-B	TF
GSVIVT01007552001	B3	TF
GSVIVT01007563001	C3H	TF
GSVIVT01007564001	C2H2	TF
GSVIVT01007670001	MYB	TF
GSVIVT01007677001	LOB	TF
GSVIVT01007715001	HB-KNOX	TF
GSVIVT01007731001	MYB	TF
GSVIVT01007740001	MYB	TF
GSVIVT01007758001	C2C2-Dof	TF
GSVIVT01007772001	bHLH	TF
GSVIVT01007812001	LIM	TF
GSVIVT01007832001	E2F-DP	TF
GSVIVT01007843001	MYB-related	TF
GSVIVT01007914001	bHLH	TF
GSVIVT01007924001	C2H2	TF
GSVIVT01007927001	C2H2	TF
GSVIVT01007981001	MYB	TF
GSVIVT01007982001	NAC	TF
GSVIVT01007989001	MADS-M-type	TF
GSVIVT01007992001	C2C2-Dof	TF
GSVIVT01007998001	RWP-RK	TF
GSVIVT01008005001	MYB	TF
GSVIVT01008023001	TCP	TF
GSVIVT01008030001	bHLH	TF
GSVIVT01008034001	bHLH	TF
GSVIVT01008046001	WRKY	TF
GSVIVT01008065001	HB-HD-ZIP	TF
GSVIVT01008080001	LOB	TF
GSVIVT01008090001	MYB	TF
GSVIVT01008093001	bHLH	TF
GSVIVT01008109001	TCP	TF
GSVIVT01008139001	MADS-MIKC	TF
GSVIVT01008140001	MADS-MIKC	TF
GSVIVT01008156001	C2C2-Dof	TF
GSVIVT01008164001	bHLH	TF
GSVIVT01008215001	NF-YB	TF
GSVIVT01008234001	TCP	TF
GSVIVT01008241001	MYB	TF
GSVIVT01008284001	LOB	TF
GSVIVT01008291001	NAC	TF
GSVIVT01008299001	bHLH	TF
GSVIVT01008303001	MYB	TF
GSVIVT01008395001	MYB	TF
GSVIVT01008401001	MYB	TF
GSVIVT01008402001	MYB	TF
GSVIVT01008424001	HB-WOX	TF
GSVIVT01008453001	Tify	TF
GSVIVT01008482001	NF-X1	TF
GSVIVT01008484001	MYB	TF
GSVIVT01008486001	C2H2	TF
GSVIVT01008515001	Trihelix	TF
GSVIVT01008553001	WRKY	TF
GSVIVT01008556001	SBP	TF
GSVIVT01008560001	MADS-MIKC	TF
GSVIVT01008601001	NAC	TF
GSVIVT01008628001	bHLH	TF
GSVIVT01008637001	bHLH	TF
GSVIVT01008639001	B3-ARF	TF
GSVIVT01008644001	Trihelix	TF
GSVIVT01008649001	AP2/ERF-ERF	TF
GSVIVT01008655001	LFY	TF
GSVIVT01008662001	C2H2	TF
GSVIVT01008802001	C3H	TF
GSVIVT01008806001	MADS-MIKC	TF
GSVIVT01008839001	NAC	TF
GSVIVT01008901001	GRAS	TF
GSVIVT01008925001	C2H2	TF
GSVIVT01008960001	bZIP	TF
GSVIVT01008961001	bZIP	TF
GSVIVT01008980001	MADS-M-type	TF
GSVIVT01009007001	AP2/ERF-ERF	TF
GSVIVT01009032001	MYB	TF
GSVIVT01009040001	C2H2	TF
GSVIVT01009046001	C2H2	TF
GSVIVT01009083001	HB-HD-ZIP	TF
GSVIVT01009097001	bHLH	TF
GSVIVT01009128001	zf-HD	TF
GSVIVT01009166001	bHLH	TF
GSVIVT01009171001	MADS-MIKC	TF
GSVIVT01009184001	MYB-related	TF
GSVIVT01009197001	C2C2-GATA	TF
GSVIVT01009198001	C2C2-GATA	TF
GSVIVT01009219001	MADS-MIKC	TF
GSVIVT01009234001	bHLH	TF
GSVIVT01009273001	HB-KNOX	TF
GSVIVT01009274001	HB-HD-ZIP	TF
GSVIVT01009280001	MYB	TF
GSVIVT01009292001	bHLH	TF
GSVIVT01009293001	AP2/ERF-ERF	TF
GSVIVT01009299001	GRF	TF
GSVIVT01009338001	LIM	TF
GSVIVT01009357001	bHLH	TF
GSVIVT01009360001	LOB	TF
GSVIVT01009393001	MADS-MIKC	TF
GSVIVT01009424001	MYB	TF
GSVIVT01009441001	WRKY	TF
GSVIVT01009453001	HB-WOX	TF
GSVIVT01009467001	bHLH	TF
GSVIVT01009469001	bHLH	TF
GSVIVT01009477001	HSF	TF
GSVIVT01009479001	bHLH	TF
GSVIVT01009485001	bZIP	TF
GSVIVT01009519001	B3	TF
GSVIVT01009566001	MYB	TF
GSVIVT01009586001	B3	TF
GSVIVT01009589001	GARP-G2-like	TF
GSVIVT01009633001	HB-BELL	TF
GSVIVT01009651001	NAC	TF
GSVIVT01009656001	BES1	TF
GSVIVT01009665001	bZIP	TF
GSVIVT01009680001	C2H2	TF
GSVIVT01009691001	OFP	TF
GSVIVT01009716001	MYB-related	TF
GSVIVT01009721001	zf-HD	TF
GSVIVT01009723001	MYB-related	TF
GSVIVT01009728001	TUB	TF
GSVIVT01009779001	HB-BELL	TF
GSVIVT01009781001	HB-BELL	TF
GSVIVT01009801001	AP2/ERF-ERF	TF
GSVIVT01009812001	SRS	TF
GSVIVT01009815001	MADS-MIKC	TF
GSVIVT01009821001	DBB	TF
GSVIVT01009841001	BBR-BPC	TF
GSVIVT01009844001	BBR-BPC	TF
GSVIVT01009845001	BBR-BPC	TF
GSVIVT01009846001	bZIP	TF
GSVIVT01009865001	B3-ARF	TF
GSVIVT01009890001	E2F-DP	TF
GSVIVT01009892001	C2H2	TF
GSVIVT01009970001	bZIP	TF
GSVIVT01010006001	MYB	TF
GSVIVT01010007001	GRAS	TF
GSVIVT01010035001	C3H	TF
GSVIVT01010086001	MYB	TF
GSVIVT01010100001	bHLH	TF
GSVIVT01010126001	bHLH	TF
GSVIVT01010152001	bZIP	TF
GSVIVT01010162001	TUB	TF
GSVIVT01010218001	MADS-M-type	TF
GSVIVT01010221001	MADS-M-type	TF
GSVIVT01010243001	C3H	TF
GSVIVT01010260001	NF-YB	TF
GSVIVT01010264001	NF-YB	TF
GSVIVT01010283001	C2H2	TF
GSVIVT01010284001	C2H2	TF
GSVIVT01010300001	GARP-ARR-B	TF
GSVIVT01010305001	GRAS	TF
GSVIVT01010496001	SBP	TF
GSVIVT01010510001	CAMTA	TF
GSVIVT01010521001	MADS-MIKC	TF
GSVIVT01010522001	SBP	TF
GSVIVT01010525001	WRKY	TF
GSVIVT01010595001	HSF	TF
GSVIVT01010600001	HB-HD-ZIP	TF
GSVIVT01010625001	LOB	TF
GSVIVT01010627001	GARP-ARR-B	TF
GSVIVT01010629001	AP2/ERF-ERF	TF
GSVIVT01010631001	AP2/ERF-ERF	TF
GSVIVT01010638001	C3H	TF
GSVIVT01010761001	FAR1	TF
GSVIVT01010762001	FAR1	TF
GSVIVT01010765001	FAR1	TF
GSVIVT01010768001	FAR1	TF
GSVIVT01010788001	FAR1	TF
GSVIVT01010794001	DBB	TF
GSVIVT01010836001	bZIP	TF
GSVIVT01010860001	HB-PHD	TF
GSVIVT01010959001	NF-YB	TF
GSVIVT01010961001	C2H2	TF
GSVIVT01010980001	C3H	TF
GSVIVT01010991001	C2C2-CO-like	TF
GSVIVT01010999001	TUB	TF
GSVIVT01011008001	B3-ARF	TF
GSVIVT01011109001	bHLH	TF
GSVIVT01011123001	bHLH	TF
GSVIVT01011138001	C2C2-Dof	TF
GSVIVT01011146001	HB-BELL	TF
GSVIVT01011162001	Alfin-like	TF
GSVIVT01011163001	GARP-G2-like	TF
GSVIVT01011168001	Trihelix	TF
GSVIVT01011241001	MYB-related	TF
GSVIVT01011300001	MADS-MIKC	TF
GSVIVT01011330001	bHLH	TF
GSVIVT01011350001	AP2/ERF-AP2	TF
GSVIVT01011356001	WRKY	TF
GSVIVT01011377001	HB-HD-ZIP	TF
GSVIVT01011380001	bHLH	TF
GSVIVT01011413001	zf-HD	TF
GSVIVT01011415001	zf-HD	TF
GSVIVT01011417001	MYB	TF
GSVIVT01011420001	NAC	TF
GSVIVT01011433001	C2C2-Dof	TF
GSVIVT01011436001	MYB	TF
GSVIVT01011445001	NAC	TF
GSVIVT01011447001	MYB	TF
GSVIVT01011465001	AP2/ERF-ERF	TF
GSVIVT01011472001	WRKY	TF
GSVIVT01011502001	FAR1	TF
GSVIVT01011505001	C2H2	TF
GSVIVT01011587001	C2H2	TF
GSVIVT01011589001	BBR-BPC	TF
GSVIVT01011622001	PLATZ	TF
GSVIVT01011632001	HSF	TF
GSVIVT01011650001	GARP-ARR-B	TF
GSVIVT01011679001	Tify	TF
GSVIVT01011710001	GRAS	TF
GSVIVT01011738001	HB-WOX	TF
GSVIVT01011754001	HB-HD-ZIP	TF
GSVIVT01011768001	MYB	TF
GSVIVT01011819001	C3H	TF
GSVIVT01011823001	GARP-G2-like	TF
GSVIVT01011872001	MYB	TF
GSVIVT01011873001	bHLH	TF
GSVIVT01011890001	C2H2	TF
GSVIVT01011895001	LOB	TF
GSVIVT01011896001	LOB	TF
GSVIVT01011897001	C2C2-CO-like	TF
GSVIVT01011902001	AP2/ERF-ERF	TF
GSVIVT01011929001	bZIP	TF
GSVIVT01011942001	GARP-G2-like	TF
GSVIVT01011943001	C2H2	TF
GSVIVT01011947001	B3	TF
GSVIVT01011954001	NAC	TF
GSVIVT01011960001	bHLH	TF
GSVIVT01011962001	TCP	TF
GSVIVT01012050001	PLATZ	TF
GSVIVT01012110001	MADS-MIKC	TF
GSVIVT01012125001	PLATZ	TF
GSVIVT01012145001	C2H2	TF
GSVIVT01012149001	MYB	TF
GSVIVT01012150001	MYB	TF
GSVIVT01012187001	MYB-related	TF
GSVIVT01012196001	WRKY	TF
GSVIVT01012197001	C2H2	TF
GSVIVT01012246001	C2C2-YABBY	TF
GSVIVT01012247001	SBP	TF
GSVIVT01012249001	MADS-MIKC	TF
GSVIVT01012250001	MADS-MIKC	TF
GSVIVT01012447001	MYB	TF
GSVIVT01012518001	C2C2-GATA	TF
GSVIVT01012522001	Tify	TF
GSVIVT01012523001	C2C2-GATA	TF
GSVIVT01012633001	MYB-related	TF
GSVIVT01012643001	HB-HD-ZIP	TF
GSVIVT01012682001	WRKY	TF
GSVIVT01012725001	MYB-related	TF
GSVIVT01012772001	zf-HD	TF
GSVIVT01012777001	MYB	TF
GSVIVT01012778001	MYB	TF
GSVIVT01012789001	FAR1	TF
GSVIVT01012869001	PLATZ	TF
GSVIVT01012870001	C2H2	TF
GSVIVT01012871001	C2H2	TF
GSVIVT01012879001	DBP	TF
GSVIVT01012897001	HB-KNOX	TF
GSVIVT01013053001	bZIP	TF
GSVIVT01013073001	HB-HD-ZIP	TF
GSVIVT01013085001	GARP-G2-like	TF
GSVIVT01013107001	HSF	TF
GSVIVT01013126001	MYB	TF
GSVIVT01013136001	C3H	TF
GSVIVT01013149001	PLATZ	TF
GSVIVT01013168001	C2H2	TF
GSVIVT01013182001	NAC	TF
GSVIVT01013190001	C2C2-LSD	TF
GSVIVT01013228001	MYB-related	TF
GSVIVT01013234001	GARP-ARR-B	TF
GSVIVT01013319001	C2C2-GATA	TF
GSVIVT01013370001	RWP-RK	TF
GSVIVT01013388001	HB-WOX	TF
GSVIVT01013419001	NAC	TF
GSVIVT01013443001	bZIP	TF
GSVIVT01013445001	C3H	TF
GSVIVT01013452001	SBP	TF
GSVIVT01013455001	PLATZ	TF
GSVIVT01013486001	SRS	TF
GSVIVT01013553001	bHLH	TF
GSVIVT01013631001	LOB	TF
GSVIVT01013671001	NAC	TF
GSVIVT01013684001	MYB	TF
GSVIVT01013720001	bHLH	TF
GSVIVT01013735001	MYB	TF
GSVIVT01013778001	C2C2-YABBY	TF
GSVIVT01013790001	HB-KNOX	TF
GSVIVT01013871001	MYB-related	TF
GSVIVT01013901001	C3H	TF
GSVIVT01013905001	AP2/ERF-ERF	TF
GSVIVT01013913001	AP2/ERF-ERF	TF
GSVIVT01013914001	AP2/ERF-ERF	TF
GSVIVT01013916001	AP2/ERF-ERF	TF
GSVIVT01013917001	AP2/ERF-ERF	TF
GSVIVT01013918001	AP2/ERF-ERF	TF
GSVIVT01013923001	AP2/ERF-ERF	TF
GSVIVT01013924001	AP2/ERF-ERF	TF
GSVIVT01013929001	AP2/ERF-ERF	TF
GSVIVT01013931001	AP2/ERF-ERF	TF
GSVIVT01013934001	AP2/ERF-AP2	TF
GSVIVT01013935001	AP2/ERF-ERF	TF
GSVIVT01013979001	MYB	TF
GSVIVT01014072001	STAT	TF
GSVIVT01014093001	MADS-M-type	TF
GSVIVT01014100001	NF-X1	TF
GSVIVT01014154001	BES1	TF
GSVIVT01014158001	BES1	TF
GSVIVT01014191001	TUB	TF
GSVIVT01014236001	TCP	TF
GSVIVT01014246001	bZIP	TF
GSVIVT01014258001	HB-other	TF
GSVIVT01014276001	HB-other	TF
GSVIVT01014287001	NAC	TF
GSVIVT01014291001	AP2/ERF-ERF	TF
GSVIVT01014302001	SBP	TF
GSVIVT01014403001	NAC	TF
GSVIVT01014405001	NAC	TF
GSVIVT01014432001	B3	TF
GSVIVT01014454001	MYB	TF
GSVIVT01014468001	NOZZLE	TF
GSVIVT01014570001	GRAS	TF
GSVIVT01014576001	C2H2	TF
GSVIVT01014589001	bHLH	TF
GSVIVT01014673001	NF-YB	TF
GSVIVT01014689001	NF-YB	TF
GSVIVT01014690001	NF-YB	TF
GSVIVT01014739001	bZIP	TF
GSVIVT01014754001	MYB-related	TF
GSVIVT01014756001	MYB-related	TF
GSVIVT01014770001	MYB	TF
GSVIVT01014785001	BSD	TF
GSVIVT01014844001	C2H2	TF
GSVIVT01014854001	WRKY	TF
GSVIVT01014862001	GRAS	TF
GSVIVT01015006001	bHLH	TF
GSVIVT01015035001	B3-ARF	TF
GSVIVT01015037001	AP2/ERF-ERF	TF
GSVIVT01015042001	Tify	TF
GSVIVT01015095001	GRF	TF
GSVIVT01015100001	MYB	TF
GSVIVT01015101001	MYB	TF
GSVIVT01015102001	MYB	TF
GSVIVT01015120001	NF-YA	TF
GSVIVT01015122001	Alfin-like	TF
GSVIVT01015170001	MYB-related	TF
GSVIVT01015183001	HSF	TF
GSVIVT01015184001	C3H	TF
GSVIVT01015189001	bHLH	TF
GSVIVT01015197001	C3H	TF
GSVIVT01015204001	C2C2-GATA	TF
GSVIVT01015223001	MYB-related	TF
GSVIVT01015227001	HRT	TF
GSVIVT01015264001	MYB	TF
GSVIVT01015265001	C3H	TF
GSVIVT01015274001	NAC	TF
GSVIVT01015363001	CPP	TF
GSVIVT01015370001	MYB	TF
GSVIVT01015387001	OFP	TF
GSVIVT01015389001	HSF	TF
GSVIVT01015462001	GARP-G2-like	TF
GSVIVT01015465001	GRAS	TF
GSVIVT01015500001	C3H	TF
GSVIVT01015505001	C3H	TF
GSVIVT01015540001	AP2/ERF-ERF	TF
GSVIVT01015567001	C2C2-YABBY	TF
GSVIVT01015574001	MYB-related	TF
GSVIVT01015575001	MYB	TF
GSVIVT01015578001	MYB	TF
GSVIVT01015641001	MADS-MIKC	TF
GSVIVT01015726001	C2H2	TF
GSVIVT01015874001	C2H2	TF
GSVIVT01015880001	C2H2	TF
GSVIVT01015900001	GARP-G2-like	TF
GSVIVT01015952001	WRKY	TF
GSVIVT01016095001	TUB	TF
GSVIVT01016097001	AP2/ERF-AP2	TF
GSVIVT01016139001	Trihelix	TF
GSVIVT01016175001	NAC	TF
GSVIVT01016176001	NAC	TF
GSVIVT01016182001	C2H2	TF
GSVIVT01016246001	C2H2	TF
GSVIVT01016272001	HB-HD-ZIP	TF
GSVIVT01016309001	MYB	TF
GSVIVT01016326001	LOB	TF
GSVIVT01016327001	LOB	TF
GSVIVT01016328001	LOB	TF
GSVIVT01016329001	LOB	TF
GSVIVT01016330001	LOB	TF
GSVIVT01016332001	LOB	TF
GSVIVT01016333001	LOB	TF
GSVIVT01016334001	LOB	TF
GSVIVT01016335001	LOB	TF
GSVIVT01016347001	NF-YB	TF
GSVIVT01016352001	AP2/ERF-AP2	TF
GSVIVT01016357001	C3H	TF
GSVIVT01016360001	HB-WOX	TF
GSVIVT01016370001	MYB-related	TF
GSVIVT01016382001	LIM	TF
GSVIVT01016393001	MYB	TF
GSVIVT01016458001	HB-BELL	TF
GSVIVT01016493001	C2H2	TF
GSVIVT01016500001	LOB	TF
GSVIVT01016520001	GRAS	TF
GSVIVT01016521001	GRAS	TF
GSVIVT01016522001	GRAS	TF
GSVIVT01016523001	GRAS	TF
GSVIVT01016538001	C2C2-Dof	TF
GSVIVT01016703001	Trihelix	TF
GSVIVT01016711001	C3H	TF
GSVIVT01016721001	Tify	TF
GSVIVT01016753001	GRAS	TF
GSVIVT01016762001	GRF	TF
GSVIVT01016764001	AP2/ERF-AP2	TF
GSVIVT01016765001	MYB	TF
GSVIVT01016767001	MYB	TF
GSVIVT01016768001	MYB	TF
GSVIVT01016777001	MYB-related	TF
GSVIVT01016790001	NF-YA	TF
GSVIVT01016791001	Alfin-like	TF
GSVIVT01016800001	MYB	TF
GSVIVT01016867001	C2H2	TF
GSVIVT01016887001	C2C2-Dof	TF
GSVIVT01016996001	MYB-related	TF
GSVIVT01017010001	HB-HD-ZIP	TF
GSVIVT01017011001	C2C2-GATA	TF
GSVIVT01017073001	HB-HD-ZIP	TF
GSVIVT01017105001	OFP	TF
GSVIVT01017112001	Trihelix	TF
GSVIVT01017242001	CPP	TF
GSVIVT01017255001	C3H	TF
GSVIVT01017315001	AP2/ERF-ERF	TF
GSVIVT01017368001	FAR1	TF
GSVIVT01017369001	FAR1	TF
GSVIVT01017542001	AP2/ERF-ERF	TF
GSVIVT01017571001	AP2/ERF-ERF	TF
GSVIVT01017572001	AP2/ERF-ERF	TF
GSVIVT01017639001	DBP	TF
GSVIVT01017670001	CAMTA	TF
GSVIVT01017678001	SBP	TF
GSVIVT01017714001	bZIP	TF
GSVIVT01017716001	MYB	TF
GSVIVT01017741001	NF-YB	TF
GSVIVT01017770001	MYB-related	TF
GSVIVT01017774001	C3H	TF
GSVIVT01017810001	TUB	TF
GSVIVT01017835001	SBP	TF
GSVIVT01017892001	bHLH	TF
GSVIVT01017984001	OFP	TF
GSVIVT01018021001	CPP	TF
GSVIVT01018038001	Tify	TF
GSVIVT01018041001	HSF	TF
GSVIVT01018094001	bHLH	TF
GSVIVT01018111001	bHLH	TF
GSVIVT01018161001	C2H2	TF
GSVIVT01018162001	C2H2	TF
GSVIVT01018165001	bHLH	TF
GSVIVT01018180001	C2C2-GATA	TF
GSVIVT01018204001	SBP	TF
GSVIVT01018205001	SBP	TF
GSVIVT01018226001	AP2/ERF-ERF	TF
GSVIVT01018234001	MYB	TF
GSVIVT01018247001	HB-HD-ZIP	TF
GSVIVT01018270001	AP2/ERF-ERF	TF
GSVIVT01018271001	AP2/ERF-ERF	TF
GSVIVT01018272001	AP2/ERF-ERF	TF
GSVIVT01018300001	WRKY	TF
GSVIVT01018446001	MADS-MIKC	TF
GSVIVT01018450001	MADS-MIKC	TF
GSVIVT01018459001	bHLH	TF
GSVIVT01018460001	bHLH	TF
GSVIVT01018461001	bHLH	TF
GSVIVT01018486001	LOB	TF
GSVIVT01018577001	MYB	TF
GSVIVT01018623001	NAC	TF
GSVIVT01018745001	MYB	TF
GSVIVT01018771001	CSD	TF
GSVIVT01018777001	bHLH	TF
GSVIVT01018787001	HB-WOX	TF
GSVIVT01018809001	NAC	TF
GSVIVT01018818001	DBB	TF
GSVIVT01018833001	C2C2-GATA	TF
GSVIVT01018845001	SRS	TF
GSVIVT01018940001	TUB	TF
GSVIVT01018942001	bHLH	TF
GSVIVT01018944001	MYB-related	TF
GSVIVT01018947001	zf-HD	TF
GSVIVT01018951001	C2C2-GATA	TF
GSVIVT01018975001	GRAS	TF
GSVIVT01018989001	OFP	TF
GSVIVT01019000001	C2H2	TF
GSVIVT01019006001	GRAS	TF
GSVIVT01019009001	bZIP	TF
GSVIVT01019012001	HB-other	TF
GSVIVT01019043001	HB-BELL	TF
GSVIVT01019047001	AP2/ERF-ERF	TF
GSVIVT01019049001	AP2/ERF-AP2	TF
GSVIVT01019109001	WRKY	TF
GSVIVT01019118001	C3H	TF
GSVIVT01019119001	C3H	TF
GSVIVT01019167001	MADS-M-type	TF
GSVIVT01019180001	MADS-M-type	TF
GSVIVT01019293001	B3	TF
GSVIVT01019399001	HB-BELL	TF
GSVIVT01019410001	MYB	TF
GSVIVT01019419001	WRKY	TF
GSVIVT01019481001	bZIP	TF
GSVIVT01019511001	WRKY	TF
GSVIVT01019519001	AP2/ERF-ERF	TF
GSVIVT01019566001	B3-ARF	TF
GSVIVT01019600001	RWP-RK	TF
GSVIVT01019619001	C2C2-Dof	TF
GSVIVT01019630001	MADS-MIKC	TF
GSVIVT01019655001	HB-HD-ZIP	TF
GSVIVT01019659001	bHLH	TF
GSVIVT01019670001	NAC	TF
GSVIVT01019699001	B3	TF
GSVIVT01019702001	NAC	TF
GSVIVT01019717001	AP2/ERF-ERF	TF
GSVIVT01019722001	Trihelix	TF
GSVIVT01019750001	bHLH	TF
GSVIVT01019784001	NF-YC	TF
GSVIVT01019807001	LIM	TF
GSVIVT01019809001	GRAS	TF
GSVIVT01019810001	GRAS	TF
GSVIVT01019829001	HSF	TF
GSVIVT01019834001	MYB	TF
GSVIVT01019860001	AP2/ERF-ERF	TF
GSVIVT01019876001	TCP	TF
GSVIVT01019880001	HB-KNOX	TF
GSVIVT01019883001	MADS-MIKC	TF
GSVIVT01019913001	GRF	TF
GSVIVT01019945001	MYB	TF
GSVIVT01019952001	NAC	TF
GSVIVT01019967001	MYB	TF
GSVIVT01019969001	C2C2-Dof	TF
GSVIVT01019971001	GARP-G2-like	TF
GSVIVT01019981001	zf-HD	TF
GSVIVT01019993001	NAC	TF
GSVIVT01020011001	TCP	TF
GSVIVT01020027001	bHLH	TF
GSVIVT01020033001	HB-HD-ZIP	TF
GSVIVT01020038001	MYB	TF
GSVIVT01020050001	SBP	TF
GSVIVT01020051001	SBP	TF
GSVIVT01020060001	WRKY	TF
GSVIVT01020061001	Whirly	TF
GSVIVT01020066001	AP2/ERF-AP2	TF
GSVIVT01020078001	HB-HD-ZIP	TF
GSVIVT01020121001	bHLH	TF
GSVIVT01020132001	MYB-related	TF
GSVIVT01020155001	C2H2	TF
GSVIVT01020353001	LOB	TF
GSVIVT01020384001	NAC	TF
GSVIVT01020387001	NAC	TF
GSVIVT01020388001	NAC	TF
GSVIVT01020389001	NAC	TF
GSVIVT01020394001	NAC	TF
GSVIVT01020478001	NAC	TF
GSVIVT01020561001	bHLH	TF
GSVIVT01020566001	FAR1	TF
GSVIVT01020578001	SBP	TF
GSVIVT01020584001	AP2/ERF-ERF	TF
GSVIVT01020604001	GARP-G2-like	TF
GSVIVT01020605001	HB-other	TF
GSVIVT01020609001	NAC	TF
GSVIVT01020612001	C2H2	TF
GSVIVT01020649001	VOZ	TF
GSVIVT01020658001	bZIP	TF
GSVIVT01020666001	TCP	TF
GSVIVT01020688001	bHLH	TF
GSVIVT01020718001	GARP-G2-like	TF
GSVIVT01020781001	HSF	TF
GSVIVT01020805001	B3-ARF	TF
GSVIVT01020814001	bHLH	TF
GSVIVT01020827001	GARP-G2-like	TF
GSVIVT01020834001	NAC	TF
GSVIVT01020855001	RWP-RK	TF
GSVIVT01020864001	WRKY	TF
GSVIVT01021032001	bHLH	TF
GSVIVT01021040001	HSF	TF
GSVIVT01021060001	AP2/ERF-ERF	TF
GSVIVT01021072001	GARP-G2-like	TF
GSVIVT01021074001	bHLH	TF
GSVIVT01021085001	C2C2-Dof	TF
GSVIVT01021086001	C2C2-Dof	TF
GSVIVT01021087001	SBP	TF
GSVIVT01021094001	C3H	TF
GSVIVT01021098001	AP2/ERF-ERF	TF
GSVIVT01021113001	HB-other	TF
GSVIVT01021120001	NAC	TF
GSVIVT01021128001	B3-ARF	TF
GSVIVT01021137001	VOZ	TF
GSVIVT01021144001	HB-WOX	TF
GSVIVT01021146001	AP2/ERF-ERF	TF
GSVIVT01021167001	TCP	TF
GSVIVT01021212001	C2C2-Dof	TF
GSVIVT01021225001	GARP-G2-like	TF
GSVIVT01021252001	WRKY	TF
GSVIVT01021267001	OFP	TF
GSVIVT01021269001	HSF	TF
GSVIVT01021303001	MADS-MIKC	TF
GSVIVT01021397001	WRKY	TF
GSVIVT01021514001	Tify	TF
GSVIVT01021516001	Tify	TF
GSVIVT01021518001	Tify	TF
GSVIVT01021519001	Tify	TF
GSVIVT01021528001	TCP	TF
GSVIVT01021534001	MADS-M-type	TF
GSVIVT01021553001	B3-ARF	TF
GSVIVT01021617001	C3H	TF
GSVIVT01021622001	NF-YA	TF
GSVIVT01021625001	HB-HD-ZIP	TF
GSVIVT01021627001	BES1	TF
GSVIVT01021765001	WRKY	TF
GSVIVT01021787001	bHLH	TF
GSVIVT01021790001	bZIP	TF
GSVIVT01021832001	Trihelix	TF
GSVIVT01021837001	CPP	TF
GSVIVT01022067001	WRKY	TF
GSVIVT01022076001	AP2/ERF-ERF	TF
GSVIVT01022081001	AP2/ERF-AP2	TF
GSVIVT01022109001	AP2/ERF-ERF	TF
GSVIVT01022111001	bHLH	TF
GSVIVT01022120001	bHLH	TF
GSVIVT01022134001	HSF	TF
GSVIVT01022143001	B3	TF
GSVIVT01022182001	MADS-MIKC	TF
GSVIVT01022200001	bZIP	TF
GSVIVT01022214001	NF-YB	TF
GSVIVT01022245001	WRKY	TF
GSVIVT01022259001	WRKY	TF
GSVIVT01022264001	C3H	TF
GSVIVT01022277001	AP2/ERF-ERF	TF
GSVIVT01022296001	DBP	TF
GSVIVT01022310001	MYB-related	TF
GSVIVT01022354001	NAC	TF
GSVIVT01022586001	C2C2-YABBY	TF
GSVIVT01022601001	NF-YA	TF
GSVIVT01022613001	GRAS	TF
GSVIVT01022645001	GARP-G2-like	TF
GSVIVT01022654001	MYB	TF
GSVIVT01022656001	MYB	TF
GSVIVT01022657001	MYB	TF
GSVIVT01022659001	MYB	TF
GSVIVT01022661001	MYB	TF
GSVIVT01022662001	MYB-related	TF
GSVIVT01022664001	MYB	TF
GSVIVT01022665001	MYB-related	TF
GSVIVT01022706001	TUB	TF
GSVIVT01022881001	bHLH	TF
GSVIVT01023089001	bZIP	TF
GSVIVT01023108001	B3	TF
GSVIVT01023123001	NAC	TF
GSVIVT01023128001	Alfin-like	TF
GSVIVT01023137001	zf-HD	TF
GSVIVT01023149001	B3-ARF	TF
GSVIVT01023150001	C3H	TF
GSVIVT01023256001	Tify	TF
GSVIVT01023283001	TCP	TF
GSVIVT01023286001	C2H2	TF
GSVIVT01023401001	GARP-G2-like	TF
GSVIVT01023527001	MYB	TF
GSVIVT01023531001	MYB	TF
GSVIVT01023544001	C3H	TF
GSVIVT01023582001	AP2/ERF-ERF	TF
GSVIVT01023585001	bHLH	TF
GSVIVT01023600001	WRKY	TF
GSVIVT01023697001	AP2/ERF-AP2	TF
GSVIVT01023783001	bHLH	TF
GSVIVT01023816001	MYB-related	TF
GSVIVT01023817001	bZIP	TF
GSVIVT01023886001	RWP-RK	TF
GSVIVT01023887001	C2H2	TF
GSVIVT01023921001	NAC	TF
GSVIVT01024008001	bHLH	TF
GSVIVT01024036001	MYB	TF
GSVIVT01024055001	CSD	TF
GSVIVT01024084001	bHLH	TF
GSVIVT01024158001	C3H	TF
GSVIVT01024160001	bZIP	TF
GSVIVT01024162001	BBR-BPC	TF
GSVIVT01024173001	DBB	TF
GSVIVT01024194001	C2C2-GATA	TF
GSVIVT01024204001	DBB	TF
GSVIVT01024206001	SRS	TF
GSVIVT01024224001	HB-BELL	TF
GSVIVT01024326001	GRF	TF
GSVIVT01024338001	PLATZ	TF
GSVIVT01024340001	C3H	TF
GSVIVT01024353001	MYB	TF
GSVIVT01024357001	MYB	TF
GSVIVT01024359001	MYB	TF
GSVIVT01024378001	HSF	TF
GSVIVT01024383001	GARP-G2-like	TF
GSVIVT01024385001	MYB-related	TF
GSVIVT01024536001	B3	TF
GSVIVT01024559001	B3	TF
GSVIVT01024562001	bZIP	TF
GSVIVT01024564001	MYB-related	TF
GSVIVT01024569001	TUB	TF
GSVIVT01024592001	LOB	TF
GSVIVT01024624001	WRKY	TF
GSVIVT01024662001	LOB	TF
GSVIVT01024687001	GARP-G2-like	TF
GSVIVT01024728001	C3H	TF
GSVIVT01024774001	MYB	TF
GSVIVT01024778001	C2H2	TF
GSVIVT01024794001	MYB-related	TF
GSVIVT01024901001	C2H2	TF
GSVIVT01024902001	C2H2	TF
GSVIVT01024916001	GARP-G2-like	TF
GSVIVT01024931001	GRAS	TF
GSVIVT01024932001	GRAS	TF
GSVIVT01024933001	GRAS	TF
GSVIVT01024935001	GRAS	TF
GSVIVT01024986001	C2C2-Dof	TF
GSVIVT01025034001	MYB	TF
GSVIVT01025075001	HB-WOX	TF
GSVIVT01025100001	AP2/ERF-AP2	TF
GSVIVT01025110001	NF-YB	TF
GSVIVT01025119001	C2C2-Dof	TF
GSVIVT01025126001	LOB	TF
GSVIVT01025128001	LOB	TF
GSVIVT01025155001	S1Fa-like	TF
GSVIVT01025159001	B3-ARF	TF
GSVIVT01025165001	NAC	TF
GSVIVT01025166001	C2H2	TF
GSVIVT01025169001	NF-YC	TF
GSVIVT01025193001	HB-HD-ZIP	TF
GSVIVT01025198001	B3-ARF	TF
GSVIVT01025199001	C2C2-GATA	TF
GSVIVT01025220001	HB-BELL	TF
GSVIVT01025226001	MYB-related	TF
GSVIVT01025244001	NAC	TF
GSVIVT01025252001	NF-YA	TF
GSVIVT01025263001	C3H	TF
GSVIVT01025269001	MYB	TF
GSVIVT01025301001	C2H2	TF
GSVIVT01025307001	AP2/ERF-AP2	TF
GSVIVT01025313001	bHLH	TF
GSVIVT01025324001	EIL	TF
GSVIVT01025360001	C3H	TF
GSVIVT01025452001	MYB	TF
GSVIVT01025461001	AP2/ERF-ERF	TF
GSVIVT01025491001	WRKY	TF
GSVIVT01025502001	GARP-G2-like	TF
GSVIVT01025515001	NAC	TF
GSVIVT01025539001	NF-YB	TF
GSVIVT01025544001	MYB-related	TF
GSVIVT01025548001	AP2/ERF-AP2	TF
GSVIVT01025562001	WRKY	TF
GSVIVT01025648001	S1Fa-like	TF
GSVIVT01025657001	NAC	TF
GSVIVT01025658001	C2H2	TF
GSVIVT01025691001	B3-ARF	TF
GSVIVT01025710001	MYB-related	TF
GSVIVT01025739001	E2F-DP	TF
GSVIVT01025747001	bHLH	TF
GSVIVT01025785001	GARP-G2-like	TF
GSVIVT01025788001	bZIP	TF
GSVIVT01025803001	C2H2	TF
GSVIVT01025855001	C2H2	TF
GSVIVT01025867001	GARP-G2-like	TF
GSVIVT01025916001	MADS-MIKC	TF
GSVIVT01025945001	MADS-MIKC	TF
GSVIVT01026055001	NAC	TF
GSVIVT01026056001	bHLH	TF
GSVIVT01026145001	TCP	TF
GSVIVT01026207001	MADS-MIKC	TF
GSVIVT01026319001	GARP-G2-like	TF
GSVIVT01026334001	AP2/ERF-ERF	TF
GSVIVT01026468001	NAC	TF
GSVIVT01026481001	MYB	TF
GSVIVT01026482001	GRAS	TF
GSVIVT01026495001	NAC	TF
GSVIVT01026516001	bHLH	TF
GSVIVT01026574001	GRAS	TF
GSVIVT01026588001	Trihelix	TF
GSVIVT01026636001	HB-WOX	TF
GSVIVT01026638001	HB-WOX	TF
GSVIVT01026649001	RWP-RK	TF
GSVIVT01026849001	LIM	TF
GSVIVT01026868001	MYB	TF
GSVIVT01026920001	BES1	TF
GSVIVT01026956001	MYB-related	TF
GSVIVT01026965001	WRKY	TF
GSVIVT01026969001	WRKY	TF
GSVIVT01027040001	bZIP	TF
GSVIVT01027069001	WRKY	TF
GSVIVT01027071001	MYB-related	TF
GSVIVT01027082001	C3H	TF
GSVIVT01027166001	B3-ARF	TF
GSVIVT01027172001	LOB	TF
GSVIVT01027173001	LOB	TF
GSVIVT01027182001	MYB	TF
GSVIVT01027184001	C2C2-Dof	TF
GSVIVT01027323001	bHLH	TF
GSVIVT01027345001	AP2/ERF-AP2	TF
GSVIVT01027407001	HB-HD-ZIP	TF
GSVIVT01027412001	bHLH	TF
GSVIVT01027431001	NAC	TF
GSVIVT01027446001	bHLH	TF
GSVIVT01027456001	MYB-related	TF
GSVIVT01027463001	B3	TF
GSVIVT01027467001	NAC	TF
GSVIVT01027470001	NAC	TF
GSVIVT01027472001	NAC	TF
GSVIVT01027473001	NAC	TF
GSVIVT01027475001	NAC	TF
GSVIVT01027477001	NAC	TF
GSVIVT01027493001	MYB	TF
GSVIVT01027508001	HB-HD-ZIP	TF
GSVIVT01027577001	MADS-MIKC	TF
GSVIVT01027579001	MADS-MIKC	TF
GSVIVT01027588001	TCP	TF
GSVIVT01027620001	LOB	TF
GSVIVT01027621001	LOB	TF
GSVIVT01027645001	PLATZ	TF
GSVIVT01027648001	C2C2-YABBY	TF
GSVIVT01027680001	GRAS	TF
GSVIVT01027719001	C2H2	TF
GSVIVT01027720001	C2H2	TF
GSVIVT01027766001	bHLH	TF
GSVIVT01027770001	AP2/ERF-ERF	TF
GSVIVT01027810001	MYB	TF
GSVIVT01027811001	MYB	TF
GSVIVT01027949001	MYB	TF
GSVIVT01028050001	AP2/ERF-ERF	TF
GSVIVT01028069001	GARP-ARR-B	TF
GSVIVT01028091001	MYB	TF
GSVIVT01028126001	GRAS	TF
GSVIVT01028129001	WRKY	TF
GSVIVT01028147001	WRKY	TF
GSVIVT01028167001	MYB-related	TF
GSVIVT01028171001	MYB	TF
GSVIVT01028208001	SBP	TF
GSVIVT01028235001	MYB	TF
GSVIVT01028238001	bHLH	TF
GSVIVT01028244001	WRKY	TF
GSVIVT01028262001	MYB-related	TF
GSVIVT01028294001	LOB	TF
GSVIVT01028295001	LOB	TF
GSVIVT01028312001	AP2/ERF-ERF	TF
GSVIVT01028313001	AP2/ERF-ERF	TF
GSVIVT01028314001	AP2/ERF-ERF	TF
GSVIVT01028315001	AP2/ERF-ERF	TF
GSVIVT01028328001	MYB	TF
GSVIVT01028354001	NAC	TF
GSVIVT01028403001	GARP-G2-like	TF
GSVIVT01028516001	bHLH	TF
GSVIVT01028540001	B3	TF
GSVIVT01028683001	Trihelix	TF
GSVIVT01028716001	MYB-related	TF
GSVIVT01028718001	WRKY	TF
GSVIVT01028719001	bHLH	TF
GSVIVT01028823001	WRKY	TF
GSVIVT01028852001	MYB-related	TF
GSVIVT01028862001	C2H2	TF
GSVIVT01028908001	C2H2	TF
GSVIVT01028981001	MYB	TF
GSVIVT01028984001	MYB	TF
GSVIVT01029145001	MYB	TF
GSVIVT01029219001	AP2/ERF-AP2	TF
GSVIVT01029265001	WRKY	TF
GSVIVT01029311001	bHLH	TF
GSVIVT01029392001	NAC	TF
GSVIVT01029396001	HB-HD-ZIP	TF
GSVIVT01029437001	C2H2	TF
GSVIVT01029458001	GARP-G2-like	TF
GSVIVT01029593001	C2C2-GATA	TF
GSVIVT01029688001	WRKY	TF
GSVIVT01029696001	bZIP	TF
GSVIVT01029701001	TUB	TF
GSVIVT01029709001	NAC	TF
GSVIVT01029824001	GRAS	TF
GSVIVT01029904001	MYB	TF
GSVIVT01029941001	MYB	TF
GSVIVT01029942001	HB-WOX	TF
GSVIVT01029943001	C2C2-Dof	TF
GSVIVT01029979001	LOB	TF
GSVIVT01030046001	WRKY	TF
GSVIVT01030047001	GRAS	TF
GSVIVT01030075001	SAP	TF
GSVIVT01030077001	MYB-related	TF
GSVIVT01030079001	FAR1	TF
GSVIVT01030127001	C2C2-CO-like	TF
GSVIVT01030174001	WRKY	TF
GSVIVT01030182001	B3	TF
GSVIVT01030204001	OFP	TF
GSVIVT01030258001	WRKY	TF
GSVIVT01030278001	AP2/ERF-ERF	TF
GSVIVT01030305001	GRAS	TF
GSVIVT01030315001	GARP-G2-like	TF
GSVIVT01030322001	Trihelix	TF
GSVIVT01030333001	bHLH	TF
GSVIVT01030434001	MYB	TF
GSVIVT01030453001	WRKY	TF
GSVIVT01030488001	HB-KNOX	TF
GSVIVT01030514001	C3H	TF
GSVIVT01030515001	AP2/ERF-ERF	TF
GSVIVT01030570001	ULT	TF
GSVIVT01030605001	HB-HD-ZIP	TF
GSVIVT01030609001	MYB-related	TF
GSVIVT01030622001	C3H	TF
GSVIVT01030628001	C2C2-CO-like	TF
GSVIVT01030640001	bHLH	TF
GSVIVT01030652001	GRAS	TF
GSVIVT01030708001	MYB	TF
GSVIVT01030735001	GRAS	TF
GSVIVT01030819001	MYB	TF
GSVIVT01030822001	MYB	TF
GSVIVT01030829001	MYB	TF
GSVIVT01030846001	bHLH	TF
GSVIVT01030866001	MYB	TF
GSVIVT01030963001	NF-YC	TF
GSVIVT01030969001	C3H	TF
GSVIVT01031020001	bHLH	TF
GSVIVT01031035001	LOB	TF
GSVIVT01031089001	NF-YB	TF
GSVIVT01031112001	C2H2	TF
GSVIVT01031203001	C2C2-GATA	TF
GSVIVT01031238001	bZIP	TF
GSVIVT01031241001	HB-KNOX	TF
GSVIVT01031300001	C3H	TF
GSVIVT01031333001	MADS-M-type	TF
GSVIVT01031338001	bHLH	TF
GSVIVT01031341001	MYB	TF
GSVIVT01031387001	AP2/ERF-ERF	TF
GSVIVT01031388001	AP2/ERF-ERF	TF
GSVIVT01031404001	C2H2	TF
GSVIVT01031446001	PLATZ	TF
GSVIVT01031459001	C2H2	TF
GSVIVT01031461001	C2H2	TF
GSVIVT01031466001	bHLH	TF
GSVIVT01031496001	MYB	TF
GSVIVT01031718001	bHLH	TF
GSVIVT01031730001	bZIP	TF
GSVIVT01031747001	AP2/ERF-ERF	TF
GSVIVT01031761001	B3	TF
GSVIVT01031762001	B3	TF
GSVIVT01031763001	B3	TF
GSVIVT01031804001	GARP-G2-like	TF
GSVIVT01031841001	C2C2-Dof	TF
GSVIVT01031848001	B3	TF
GSVIVT01031850001	B3	TF
GSVIVT01031852001	B3	TF
GSVIVT01031853001	B3	TF
GSVIVT01031929001	PLATZ	TF
GSVIVT01031982001	MYB-related	TF
GSVIVT01032055001	bHLH	TF
GSVIVT01032076001	C2H2	TF
GSVIVT01032088001	MYB	TF
GSVIVT01032093001	C3H	TF
GSVIVT01032101001	NF-YA	TF
GSVIVT01032239001	SBP	TF
GSVIVT01032251001	B3-ARF	TF
GSVIVT01032362001	C2C2-GATA	TF
GSVIVT01032388001	NAC	TF
GSVIVT01032415001	LOB	TF
GSVIVT01032423001	C3H	TF
GSVIVT01032442001	MYB	TF
GSVIVT01032452001	MYB	TF
GSVIVT01032467001	MYB	TF
GSVIVT01032491001	HB-HD-ZIP	TF
GSVIVT01032564001	MYB	TF
GSVIVT01032583001	E2F-DP	TF
GSVIVT01032592001	LOB	TF
GSVIVT01032661001	WRKY	TF
GSVIVT01032662001	WRKY	TF
GSVIVT01032683001	bZIP	TF
GSVIVT01032714001	LOB	TF
GSVIVT01032746001	AP2/ERF-ERF	TF
GSVIVT01032752001	LOB	TF
GSVIVT01032776001	GARP-G2-like	TF
GSVIVT01032779001	LOB	TF
GSVIVT01032781001	Trihelix	TF
GSVIVT01032785001	AP2/ERF-ERF	TF
GSVIVT01032789001	bHLH	TF
GSVIVT01032807001	C3H	TF
GSVIVT01032811001	Alfin-like	TF
GSVIVT01032817001	NF-X1	TF
GSVIVT01032911001	TCP	TF
GSVIVT01032951001	FAR1	TF
GSVIVT01032961001	AP2/ERF-ERF	TF
GSVIVT01032983001	AP2/ERF-ERF	TF
GSVIVT01032998001	bHLH	TF
GSVIVT01033007001	B3	TF
GSVIVT01033032001	NAC	TF
GSVIVT01033046001	GRAS	TF
GSVIVT01033063001	WRKY	TF
GSVIVT01033064001	SBP	TF
GSVIVT01033067001	MADS-MIKC	TF
GSVIVT01033083001	C2H2	TF
GSVIVT01033188001	WRKY	TF
GSVIVT01033194001	WRKY	TF
GSVIVT01033195001	WRKY	TF
GSVIVT01033216001	bZIP	TF
GSVIVT01033228001	C2H2	TF
GSVIVT01033253001	MADS-MIKC	TF
GSVIVT01033257001	HSF	TF
GSVIVT01033273001	AP2/ERF-ERF	TF
GSVIVT01033300001	C2H2	TF
GSVIVT01033313001	NF-YA	TF
GSVIVT01033316001	C3H	TF
GSVIVT01033321001	MYB-related	TF
GSVIVT01033329001	C2H2	TF
GSVIVT01033350001	bHLH	TF
GSVIVT01033356001	bHLH	TF
GSVIVT01033372001	NAC	TF
GSVIVT01033374001	NAC	TF
GSVIVT01033381001	GARP-G2-like	TF
GSVIVT01033385001	C2C2-GATA	TF
GSVIVT01033396001	C3H	TF
GSVIVT01033416001	AP2/ERF-ERF	TF
GSVIVT01033418001	MYB	TF
GSVIVT01033481001	HB-HD-ZIP	TF
GSVIVT01033508001	C3H	TF
GSVIVT01033515001	GARP-G2-like	TF
GSVIVT01033519001	SBP	TF
GSVIVT01033528001	GARP-G2-like	TF
GSVIVT01033531001	bZIP	TF
GSVIVT01033618001	bHLH	TF
GSVIVT01033632001	bZIP	TF
GSVIVT01033634001	TUB	TF
GSVIVT01033648001	MYB	TF
GSVIVT01033670001	MYB	TF
GSVIVT01033678001	C2H2	TF
GSVIVT01033703001	PLATZ	TF
GSVIVT01033744001	HB-other	TF
GSVIVT01033746001	Trihelix	TF
GSVIVT01033748001	Trihelix	TF
GSVIVT01033774001	C2H2	TF
GSVIVT01033781001	HSF	TF
GSVIVT01033792001	Trihelix	TF
GSVIVT01033793001	AP2/ERF-ERF	TF
GSVIVT01033795001	AP2/ERF-ERF	TF
GSVIVT01033800001	GRF	TF
GSVIVT01033811001	bZIP	TF
GSVIVT01033832001	bZIP	TF
GSVIVT01033886001	NAC	TF
GSVIVT01033902001	B3	TF
GSVIVT01033931001	E2F-DP	TF
GSVIVT01034001001	MYB	TF
GSVIVT01034041001	MYB	TF
GSVIVT01034073001	HB-BELL	TF
GSVIVT01034148001	WRKY	TF
GSVIVT01034155001	GRAS	TF
GSVIVT01034166001	MYB	TF
GSVIVT01034171001	MYB	TF
GSVIVT01034189001	C2C2-Dof	TF
GSVIVT01034190001	E2F-DP	TF
GSVIVT01034259001	GARP-G2-like	TF
GSVIVT01034266001	C3H	TF
GSVIVT01034394001	C3H	TF
GSVIVT01034419001	B3	TF
GSVIVT01034485001	NAC	TF
GSVIVT01034505001	C2H2	TF
GSVIVT01034521001	Trihelix	TF
GSVIVT01034523001	Trihelix	TF
GSVIVT01034528001	TUB	TF
GSVIVT01034540001	bZIP	TF
GSVIVT01034563001	AP2/ERF-ERF	TF
GSVIVT01034621001	bHLH	TF
GSVIVT01034649001	OFP	TF
GSVIVT01034687001	Trihelix	TF
GSVIVT01034705001	Trihelix	TF
GSVIVT01034878001	GRAS	TF
GSVIVT01034897001	bZIP	TF
GSVIVT01034943001	MYB	TF
GSVIVT01034968001	WRKY	TF
GSVIVT01035009001	GRAS	TF
GSVIVT01035027001	CAMTA	TF
GSVIVT01035041001	MYB	TF
GSVIVT01035045001	FAR1	TF
GSVIVT01035048001	C2C2-GATA	TF
GSVIVT01035051001	GARP-ARR-B	TF
GSVIVT01035098001	AP2/ERF-ERF	TF
GSVIVT01035177001	MYB	TF
GSVIVT01035204001	B3-ARF	TF
GSVIVT01035214001	NAC	TF
GSVIVT01035231001	MYB-related	TF
GSVIVT01035238001	HB-HD-ZIP	TF
GSVIVT01035331001	C3H	TF
GSVIVT01035332001	MYB	TF
GSVIVT01035361001	HB-BELL	TF
GSVIVT01035363001	MYB-related	TF
GSVIVT01035385001	HSF	TF
GSVIVT01035391001	C2H2	TF
GSVIVT01035406001	C2C2-GATA	TF
GSVIVT01035426001	WRKY	TF
GSVIVT01035442001	Alfin-like	TF
GSVIVT01035459001	MYB	TF
GSVIVT01035461001	MYB	TF
GSVIVT01035462001	MYB	TF
GSVIVT01035463001	MYB	TF
GSVIVT01035464001	MYB	TF
GSVIVT01035465001	Trihelix	TF
GSVIVT01035467001	MYB	TF
GSVIVT01035477001	MADS-M-type	TF
GSVIVT01035502001	AP2/ERF-ERF	TF
GSVIVT01035534001	C2H2	TF
GSVIVT01035554001	NAC	TF
GSVIVT01035557001	bZIP	TF
GSVIVT01035612001	HB-HD-ZIP	TF
GSVIVT01035614001	C2C2-GATA	TF
GSVIVT01035652001	CPP	TF
GSVIVT01035663001	MYB	TF
GSVIVT01035664001	MYB	TF
GSVIVT01035778001	DBP	TF
GSVIVT01035797001	Tify	TF
GSVIVT01035818001	CPP	TF
GSVIVT01035827001	HB-other	TF
GSVIVT01035829001	bZIP	TF
GSVIVT01035852001	AP2/ERF-ERF	TF
GSVIVT01035884001	WRKY	TF
GSVIVT01035885001	WRKY	TF
GSVIVT01035903001	GARP-ARR-B	TF
GSVIVT01035905001	C2H2	TF
GSVIVT01035911001	AP2/ERF-ERF	TF
GSVIVT01035921001	HB-other	TF
GSVIVT01035959001	NAC	TF
GSVIVT01035965001	WRKY	TF
GSVIVT01036005001	C3H	TF
GSVIVT01036037001	C2C2-CO-like	TF
GSVIVT01036059001	E2F-DP	TF
GSVIVT01036071001	NAC	TF
GSVIVT01036090001	MYB	TF
GSVIVT01036091001	NAC	TF
GSVIVT01036120001	NF-YB	TF
GSVIVT01036134001	bZIP	TF
GSVIVT01036137001	bZIP	TF
GSVIVT01036201001	AP2/ERF-ERF	TF
GSVIVT01036223001	WRKY	TF
GSVIVT01036228001	AP2/ERF-ERF	TF
GSVIVT01036388001	AP2/ERF-ERF	TF
GSVIVT01036389001	AP2/ERF-ERF	TF
GSVIVT01036422001	FAR1	TF
GSVIVT01036426001	FAR1	TF
GSVIVT01036446001	MYB	TF
GSVIVT01036447001	AP2/ERF-RAV	TF
GSVIVT01036449001	TCP	TF
GSVIVT01036499001	C2C2-CO-like	TF
GSVIVT01036533001	bHLH	TF
GSVIVT01036549001	MADS-MIKC	TF
GSVIVT01036551001	MADS-MIKC	TF
GSVIVT01036552001	MYB	TF
GSVIVT01036581001	NF-YC	TF
GSVIVT01036633001	MYB	TF
GSVIVT01036649001	bZIP	TF
GSVIVT01036682001	NAC	TF
GSVIVT01036686001	C3H	TF
GSVIVT01036711001	NAC	TF
GSVIVT01036712001	MYB	TF
GSVIVT01036717001	GARP-G2-like	TF
GSVIVT01036776001	HB-other	TF
GSVIVT01036802001	MYB	TF
GSVIVT01036911001	BES1	TF
GSVIVT01036939001	Trihelix	TF
GSVIVT01036959001	bHLH	TF
GSVIVT01037022001	MADS-M-type	TF
GSVIVT01037024001	MADS-M-type	TF
GSVIVT01037026001	MADS-M-type	TF
GSVIVT01037031001	MADS-M-type	TF
GSVIVT01037034001	MADS-M-type	TF
GSVIVT01037095001	DBB	TF
GSVIVT01037113001	NAC	TF
GSVIVT01037136001	B3-ARF	TF
GSVIVT01037137001	Whirly	TF
GSVIVT01037260001	HB-other	TF
GSVIVT01037267001	SRS	TF
GSVIVT01037333001	HSF	TF
GSVIVT01037362001	MYB	TF
GSVIVT01037363001	C2H2	TF
GSVIVT01037364001	C2H2	TF
GSVIVT01037375001	GRAS	TF
GSVIVT01037394001	NF-YC	TF
GSVIVT01037434001	bZIP	TF
GSVIVT01037455001	FAR1	TF
GSVIVT01037473001	EIL	TF
GSVIVT01037533001	C2C2-YABBY	TF
GSVIVT01037575001	HB-BELL	TF
GSVIVT01037667001	MYB	TF
GSVIVT01037686001	WRKY	TF
GSVIVT01037712001	AP2/ERF-ERF	TF
GSVIVT01037775001	WRKY	TF
GSVIVT01037777001	GRAS	TF
GSVIVT01037816001	MYB-related	TF
GSVIVT01037819001	LIM	TF
GSVIVT01037846001	bHLH	TF
GSVIVT01037853001	LOB	TF
GSVIVT01037894001	HB-PHD	TF
GSVIVT01037927001	bHLH	TF
GSVIVT01037958001	C2C2-LSD	TF
GSVIVT01038090001	RWP-RK	TF
GSVIVT01038474001	MADS-MIKC	TF
GSVIVT01038562001	RWP-RK	TF
GSVIVT01038591001	C2C2-Dof	TF
GSVIVT01038619001	HB-HD-ZIP	TF
GSVIVT01038629001	GRF	TF
GSVIVT01038666001	NAC	TF
GSVIVT01000017001	RLK-Pelle_Extensin	PK
GSVIVT01000047001	STE_STE11	PK
GSVIVT01000055001	RLK-Pelle_LRR-XII-1	PK
GSVIVT01000058001	RLK-Pelle_LRR-XII-1	PK
GSVIVT01000132001	CMGC_CK2	PK
GSVIVT01000149001	CMGC_CK2	PK
GSVIVT01000200001	RLK-Pelle_CrRLK1L-1	PK
GSVIVT01000210001	RLK-Pelle_CrRLK1L-1	PK
GSVIVT01000211001	RLK-Pelle_CrRLK1L-1	PK
GSVIVT01000212001	RLK-Pelle_CrRLK1L-1	PK
GSVIVT01000222001	RLK-Pelle_LRR-III	PK
GSVIVT01000238001	CAMK_CDPK	PK
GSVIVT01000256001	STE_STE11	PK
GSVIVT01000350001	RLK-Pelle_WAK	PK
GSVIVT01000352001	RLK-Pelle_WAK	PK
GSVIVT01000354001	RLK-Pelle_WAK	PK
GSVIVT01000424001	RLK-Pelle_DLSV	PK
GSVIVT01000425001	RLK-Pelle_DLSV	PK
GSVIVT01000426001	RLK-Pelle_DLSV	PK
GSVIVT01000427001	RLK-Pelle_DLSV	PK
GSVIVT01000428001	RLK-Pelle_DLSV	PK
GSVIVT01000429001	RLK-Pelle_DLSV	PK
GSVIVT01000432001	RLK-Pelle_DLSV	PK
GSVIVT01000437001	RLK-Pelle_DLSV	PK
GSVIVT01000438001	RLK-Pelle_DLSV	PK
GSVIVT01000561001	CMGC_CLK	PK
GSVIVT01000784001	CMGC_MAPK	PK
GSVIVT01000819001	RLK-Pelle_LRR-XII-1	PK
GSVIVT01000937001	RLK-Pelle_RLCK-VIIa-1	PK
GSVIVT01000973001	CMGC_RCK	PK
GSVIVT01001044001	RLK-Pelle_LRR-XI-1	PK
GSVIVT01001060001	RLK-Pelle_DLSV	PK
GSVIVT01001061001	RLK-Pelle_DLSV	PK
GSVIVT01001078001	RLK-Pelle_LRR-XI-2	PK
GSVIVT01001190001	CMGC_CDKL-Os	PK
GSVIVT01001193001	TKL-Pl-4	PK
GSVIVT01001199001	NEK	PK
GSVIVT01001399001	RLK-Pelle_SD-2b	PK
GSVIVT01001401001	NAK	PK
GSVIVT01001442001	RLK-Pelle_CR4L	PK
GSVIVT01001600001	RLK-Pelle_LRR-II	PK
GSVIVT01001653001	RLK-Pelle_LRR-XII-1	PK
GSVIVT01001656001	RLK-Pelle_LRR-XII-1	PK
GSVIVT01001679001	RLK-Pelle_SD-2b	PK
GSVIVT01001690001	TKL-Pl-4	PK
GSVIVT01001699001	RLK-Pelle_L-LEC	PK
GSVIVT01001702001	RLK-Pelle_L-LEC	PK
GSVIVT01001811001	RLK-Pelle_LysM	PK
GSVIVT01001815001	RLK-Pelle_LRR-VI-1	PK
GSVIVT01001931001	CAMK_CDPK	PK
GSVIVT01002061001	RLK-Pelle_DLSV	PK
GSVIVT01002113001	Group-Pl-2	PK
GSVIVT01002205001	AGC_RSK-2	PK
GSVIVT01002212001	RLK-Pelle_LRR-II	PK
GSVIVT01002223001	RLK-Pelle_LRR-II	PK
GSVIVT01002237001	RLK-Pelle_DLSV	PK
GSVIVT01002253001	RLK-Pelle_LRR-XII-1	PK
GSVIVT01002332001	TKL-Pl-4	PK
GSVIVT01002389001	CAMK_OST1L	PK
GSVIVT01002470001	RLK-Pelle_DLSV	PK
GSVIVT01002472001	RLK-Pelle_DLSV	PK
GSVIVT01002482001	RLK-Pelle_DLSV	PK
GSVIVT01002511001	RLK-Pelle_DLSV	PK
GSVIVT01002513001	RLK-Pelle_DLSV	PK
GSVIVT01002515001	RLK-Pelle_DLSV	PK
GSVIVT01002525001	RLK-Pelle_RLCK-VI	PK
GSVIVT01002533001	RLK-Pelle_RLCK-IXb	PK
GSVIVT01002543001	RLK-Pelle_LRR-V	PK
GSVIVT01002636001	CMGC_CDK-CRK7-CDK9	PK
GSVIVT01002637001	CMGC_CDK-CRK7-CDK9	PK
GSVIVT01002864001	RLK-Pelle_RLCK-VI	PK
GSVIVT01002871001	TKL-Pl-4	PK
GSVIVT01002961001	TKL-Pl-4	PK
GSVIVT01003117001	CMGC_GSKL	PK
GSVIVT01003162001	RLK-Pelle_LRR-III	PK
GSVIVT01003214001	TKL-Pl-5	PK
GSVIVT01003287001	RLK-Pelle_DLSV	PK
GSVIVT01003419001	CAMK_OST1L	PK
GSVIVT01003554001	CAMK_OST1L	PK
GSVIVT01003778001	RLK-Pelle_WAK_LRK10L-1	PK
GSVIVT01003848001	RLK-Pelle_PERK-1	PK
GSVIVT01003868001	RLK-Pelle_LRR-VII-2	PK
GSVIVT01004004001	RLK-Pelle_LRR-Xa	PK
GSVIVT01004091001	RLK-Pelle_LysM	PK
GSVIVT01004254001	STE_STE11	PK
GSVIVT01004383001	RLK-Pelle_RLCK-VI	PK
GSVIVT01004465001	RLK-Pelle_LRR-XI-1	PK
GSVIVT01004598001	RLK-Pelle_DLSV	PK
GSVIVT01004673001	RLK-Pelle_L-LEC	PK
GSVIVT01004806001	RLK-Pelle_LRR-V	PK
GSVIVT01004839001	CAMK_OST1L	PK
GSVIVT01004861001	CMGC_CDK-CRK7-CDK9	PK
GSVIVT01004912001	RLK-Pelle_LRR-IV	PK
GSVIVT01005158001	RLK-Pelle_DLSV	PK
GSVIVT01005163001	RLK-Pelle_DLSV	PK
GSVIVT01005168001	RLK-Pelle_DLSV	PK
GSVIVT01005211001	RLK-Pelle_L-LEC	PK
GSVIVT01005222001	RLK-Pelle_DLSV	PK
GSVIVT01005266001	RLK-Pelle_DLSV	PK
GSVIVT01005269001	RLK-Pelle_DLSV	PK
GSVIVT01005375001	RLK-Pelle_DLSV	PK
GSVIVT01005456001	RLK-Pelle_LRR-VII-1	PK
GSVIVT01005704001	RLK-Pelle_DLSV	PK
GSVIVT01005708001	RLK-Pelle_DLSV	PK
GSVIVT01005712001	RLK-Pelle_DLSV	PK
GSVIVT01005713001	RLK-Pelle_DLSV	PK
GSVIVT01005714001	RLK-Pelle_DLSV	PK
GSVIVT01005722001	Group-Pl-2	PK
GSVIVT01005924001	CMGC_RCK	PK
GSVIVT01005987001	AGC_NDR	PK
GSVIVT01006063001	RLK-Pelle_LRR-Xa	PK
GSVIVT01006118001	RLK-Pelle_DLSV	PK
GSVIVT01006142001	TKL-Pl-4	PK
GSVIVT01006143001	RLK-Pelle_DLSV	PK
GSVIVT01006159001	RLK-Pelle_DLSV	PK
GSVIVT01006299001	RLK-Pelle_L-LEC	PK
GSVIVT01006301001	RLK-Pelle_L-LEC	PK
GSVIVT01006315001	RLK-Pelle_DLSV	PK
GSVIVT01006316001	RLK-Pelle_DLSV	PK
GSVIVT01006317001	RLK-Pelle_DLSV	PK
GSVIVT01006319001	RLK-Pelle_DLSV	PK
GSVIVT01006320001	RLK-Pelle_DLSV	PK
GSVIVT01006351001	RLK-Pelle_DLSV	PK
GSVIVT01006353001	RLK-Pelle_DLSV	PK
GSVIVT01006397001	RLK-Pelle_LRR-I-2	PK
GSVIVT01006430001	RLK-Pelle_DLSV	PK
GSVIVT01006444001	RLK-Pelle_DLSV	PK
GSVIVT01006471001	RLK-Pelle_LRR-XI-1	PK
GSVIVT01006472001	RLK-Pelle_LRR-XI-1	PK
GSVIVT01006478001	RLK-Pelle_DLSV	PK
GSVIVT01006480001	RLK-Pelle_DLSV	PK
GSVIVT01006501001	RLK-Pelle_LRR-V	PK
GSVIVT01006512001	RLK-Pelle_DLSV	PK
GSVIVT01006524001	RLK-Pelle_DLSV	PK
GSVIVT01006526001	RLK-Pelle_DLSV	PK
GSVIVT01006578001	CAMK_CDPK	PK
GSVIVT01006683001	RLK-Pelle_DLSV	PK
GSVIVT01006739001	RLK-Pelle_DLSV	PK
GSVIVT01006740001	RLK-Pelle_DLSV	PK
GSVIVT01006742001	RLK-Pelle_DLSV	PK
GSVIVT01006743001	RLK-Pelle_DLSV	PK
GSVIVT01006778001	CAMK_CAMKL-CHK1	PK
GSVIVT01006784001	RLK-Pelle_DLSV	PK
GSVIVT01006786001	RLK-Pelle_DLSV	PK
GSVIVT01006872001	RLK-Pelle_DLSV	PK
GSVIVT01006902001	RLK-Pelle_DLSV	PK
GSVIVT01006905001	RLK-Pelle_DLSV	PK
GSVIVT01006906001	RLK-Pelle_DLSV	PK
GSVIVT01006942001	RLK-Pelle_LRR-V	PK
GSVIVT01006980001	RLK-Pelle_DLSV	PK
GSVIVT01006982001	RLK-Pelle_DLSV	PK
GSVIVT01007136001	RLK-Pelle_DLSV	PK
GSVIVT01007137001	RLK-Pelle_DLSV	PK
GSVIVT01007138001	RLK-Pelle_DLSV	PK
GSVIVT01007240001	TKL-Pl-4	PK
GSVIVT01007342001	RLK-Pelle_DLSV	PK
GSVIVT01007370001	RLK-Pelle_DLSV	PK
GSVIVT01007371001	RLK-Pelle_DLSV	PK
GSVIVT01007446001	STE_STE11	PK
GSVIVT01007478001	CAMK_CDPK	PK
GSVIVT01007619001	CMGC_CLK	PK
GSVIVT01007637001	WNK_NRBP	PK
GSVIVT01007646001	TKL-Pl-4	PK
GSVIVT01007661001	RLK-Pelle_L-LEC	PK
GSVIVT01007688001	RLK-Pelle_LRR-XI-1	PK
GSVIVT01007706001	RLK-Pelle_DLSV	PK
GSVIVT01007713001	RLK-Pelle_DLSV	PK
GSVIVT01007762001	TKL-Pl-4	PK
GSVIVT01007775001	TKL-Pl-4	PK
GSVIVT01007793001	RLK-Pelle_LRR-III	PK
GSVIVT01007841001	AGC-Pl	PK
GSVIVT01007944001	RLK-Pelle_LRR-Xb-2	PK
GSVIVT01007956001	CMGC_CDK-CRK7-CDK9	PK
GSVIVT01008036001	RLK-Pelle_RLCK-VIIa-2	PK
GSVIVT01008070001	RLK-Pelle_LRR-XIIIa	PK
GSVIVT01008077001	CAMK_CDPK	PK
GSVIVT01008184001	NAK	PK
GSVIVT01008209001	RLK-Pelle_WAK	PK
GSVIVT01008212001	RLK-Pelle_WAK	PK
GSVIVT01008214001	RLK-Pelle_WAK	PK
GSVIVT01008308001	RLK-Pelle_DLSV	PK
GSVIVT01008309001	RLK-Pelle_DLSV	PK
GSVIVT01008327001	RLK-Pelle_WAK_LRK10L-1	PK
GSVIVT01008328001	RLK-Pelle_LRK10L-2	PK
GSVIVT01008372001	CMGC_CDK-CDK7	PK
GSVIVT01008408001	CMGC_MAPK	PK
GSVIVT01008413001	TKL_CTR1-DRK-2	PK
GSVIVT01008432001	RLK-Pelle_WAK	PK
GSVIVT01008434001	RLK-Pelle_LRR-XI-1	PK
GSVIVT01008435001	RLK-Pelle_LRR-XI-1	PK
GSVIVT01008436001	RLK-Pelle_LRR-XI-1	PK
GSVIVT01008437001	RLK-Pelle_LRR-XI-1	PK
GSVIVT01008472001	RLK-Pelle_LRR-III	PK
GSVIVT01008473001	AGC_MAST	PK
GSVIVT01008476001	STE_STE7	PK
GSVIVT01008495001	CMGC_CDK-PITSLRE	PK
GSVIVT01008509001	RLK-Pelle_LRR-VI-1	PK
GSVIVT01008613001	CMGC_CDK-CRK7-CDK9	PK
GSVIVT01008685001	RLK-Pelle_RLCK-XII-1	PK
GSVIVT01008728001	TKL-Pl-4	PK
GSVIVT01008747001	CAMK_CDPK	PK
GSVIVT01008749001	CAMK_CDPK	PK
GSVIVT01008780001	RLK-Pelle_WAK	PK
GSVIVT01008803001	RLK-Pelle_RLCK-VI	PK
GSVIVT01008926001	TTK	PK
GSVIVT01008938001	STE_STE11	PK
GSVIVT01009074001	CAMK_OST1L	PK
GSVIVT01009121001	CAMK_CDPK	PK
GSVIVT01009129001	RLK-Pelle_CR4L	PK
GSVIVT01009192001	TKL_CTR1-DRK-2	PK
GSVIVT01009228001	CAMK_CAMKL-CHK1	PK
GSVIVT01009256001	RLK-Pelle_LRR-XI-1	PK
GSVIVT01009366001	CMGC_CK2	PK
GSVIVT01009394001	RLK-Pelle_LRR-XII-1	PK
GSVIVT01009410001	RLK-Pelle_SD-2b	PK
GSVIVT01009412001	RLK-Pelle_SD-2b	PK
GSVIVT01009413001	RLK-Pelle_SD-2b	PK
GSVIVT01009414001	RLK-Pelle_SD-2b	PK
GSVIVT01009415001	RLK-Pelle_SD-2b	PK
GSVIVT01009417001	RLK-Pelle_SD-2b	PK
GSVIVT01009418001	RLK-Pelle_SD-2b	PK
GSVIVT01009420001	RLK-Pelle_SD-2b	PK
GSVIVT01009421001	RLK-Pelle_SD-2b	PK
GSVIVT01009422001	RLK-Pelle_SD-2b	PK
GSVIVT01009444001	RLK-Pelle_LRR-III	PK
GSVIVT01009470001	RLK-Pelle_RLCK-V	PK
GSVIVT01009489001	AGC_NDR	PK
GSVIVT01009575001	STE_STE11	PK
GSVIVT01009611001	RLK-Pelle_PERK-2	PK
GSVIVT01009615001	RLK-Pelle_WAK_LRK10L-1	PK
GSVIVT01009685001	AGC_MAST	PK
GSVIVT01009715001	RLK-Pelle_LRR-XIV	PK
GSVIVT01009766001	CMGC_MAPK	PK
GSVIVT01009829001	RLK-Pelle_LRR-VII-3	PK
GSVIVT01009941001	RLK-Pelle_LRR-XI-1	PK
GSVIVT01009950001	RLK-Pelle_RLCK-VI	PK
GSVIVT01009979001	RLK-Pelle_PERK-2	PK
GSVIVT01010040001	RLK-Pelle_LRR-XII-1	PK
GSVIVT01010052001	RLK-Pelle_LRR-XI-1	PK
GSVIVT01010073001	RLK-Pelle_LRR-XI-1	PK
GSVIVT01010078001	RLK-Pelle_LRR-XI-1	PK
GSVIVT01010159001	RLK-Pelle_LRR-II	PK
GSVIVT01010298001	RLK-Pelle_LRR-I-1	PK
GSVIVT01010338001	CMGC_CDK-PITSLRE	PK
GSVIVT01010376001	RLK-Pelle_LRR-III	PK
GSVIVT01010436001	Group-Pl-3	PK
GSVIVT01010507001	RLK-Pelle_LRR-XI-1	PK
GSVIVT01010596001	RLK-Pelle_LRR-Xb-1	PK
GSVIVT01010636001	CAMK_CDPK	PK
GSVIVT01010743001	CAMK_CDPK	PK
GSVIVT01010758001	PEK_GCN2	PK
GSVIVT01010948001	WEE	PK
GSVIVT01011045001	RLK-Pelle_RLCK-VI	PK
GSVIVT01011046001	RLK-Pelle_RKF3	PK
GSVIVT01011167001	CAMK_CDPK	PK
GSVIVT01011370001	RLK-Pelle_LRR-XI-1	PK
GSVIVT01011373001	RLK-Pelle_LRR-XI-1	PK
GSVIVT01011374001	RLK-Pelle_LRR-XI-1	PK
GSVIVT01011375001	RLK-Pelle_LRR-XI-1	PK
GSVIVT01011376001	RLK-Pelle_RLCK-VIIa-2	PK
GSVIVT01011467001	CAMK_AMPK	PK
GSVIVT01011471001	CMGC_CDK-CRK7-CDK9	PK
GSVIVT01011586001	RLK-Pelle_LRR-Xb-1	PK
GSVIVT01011615001	RLK-Pelle_LRR-IX	PK
GSVIVT01011620001	RLK-Pelle_SD-2b	PK
GSVIVT01011677001	RLK-Pelle_LRR-III	PK
GSVIVT01011702001	RLK-Pelle_DLSV	PK
GSVIVT01011749001	CMGC_MAPK	PK
GSVIVT01011816001	RLK-Pelle_LRK10L-2	PK
GSVIVT01011842001	RLK-Pelle_LRR-III	PK
GSVIVT01011849001	RLK-Pelle_WAK_LRK10L-1	PK
GSVIVT01011850001	RLK-Pelle_WAK_LRK10L-1	PK
GSVIVT01011854001	RLK-Pelle_LRK10L-2	PK
GSVIVT01011857001	RLK-Pelle_LRR-III	PK
GSVIVT01011916001	CMGC_DYRK-PRP4	PK
GSVIVT01011952001	Group-Pl-4	PK
GSVIVT01012008001	RLK-Pelle_PERK-1	PK
GSVIVT01012031001	STE_STE-Pl	PK
GSVIVT01012107001	CMGC_DYRK-PRP4	PK
GSVIVT01012116001	TKL-Pl-6	PK
GSVIVT01012233001	STE_STE20-Pl	PK
GSVIVT01012446001	RLK-Pelle_PERK-2	PK
GSVIVT01012617001	RLK-Pelle_DLSV	PK
GSVIVT01012618001	RLK-Pelle_DLSV	PK
GSVIVT01012632001	WNK_NRBP	PK
GSVIVT01012657001	RLK-Pelle_RLCK-VIIa-1	PK
GSVIVT01012662001	RLK-Pelle_LysM	PK
GSVIVT01012665001	RLK-Pelle_LysM	PK
GSVIVT01012686001	STE_STE11	PK
GSVIVT01012730001	CAMK_CDPK	PK
GSVIVT01012827001	RLK-Pelle_RLCK-IV	PK
GSVIVT01012895001	TKL-Pl-6	PK
GSVIVT01013173001	RLK-Pelle_RLCK-XII-1	PK
GSVIVT01013275001	RLK-Pelle_RLCK-VIIa-2	PK
GSVIVT01013341001	RLK-Pelle_LRR-II	PK
GSVIVT01013374001	RLK-Pelle_RLCK-VIIa-2	PK
GSVIVT01013375001	RLK-Pelle_RLCK-VIIa-2	PK
GSVIVT01013378001	RLK-Pelle_RLCK-VIIa-1	PK
GSVIVT01013402001	IRE1	PK
GSVIVT01013440001	CMGC_CDK-Pl	PK
GSVIVT01013461001	RLK-Pelle_LysM	PK
GSVIVT01013564001	RLK-Pelle_RLCK-VIII	PK
GSVIVT01013574001	CMGC_CDK-CRK7-CDK9	PK
GSVIVT01013608001	RLK-Pelle_DLSV	PK
GSVIVT01013612001	RLK-Pelle_DLSV	PK
GSVIVT01013621001	RLK-Pelle_DLSV	PK
GSVIVT01013705001	RLK-Pelle_LRR-XI-1	PK
GSVIVT01013714001	RLK-Pelle_PERK-2	PK
GSVIVT01013739001	STE_STE20-Fray	PK
GSVIVT01013741001	RLK-Pelle_PERK-1	PK
GSVIVT01013787001	RLK-Pelle_LRR-II	PK
GSVIVT01013796001	RLK-Pelle_DLSV	PK
GSVIVT01013798001	RLK-Pelle_DLSV	PK
GSVIVT01013799001	RLK-Pelle_DLSV	PK
GSVIVT01013909001	STE_STE11	PK
GSVIVT01014020001	RLK-Pelle_RLCK-IXb	PK
GSVIVT01014024001	RLK-Pelle_LRR-III	PK
GSVIVT01014037001	RLK-Pelle_LRR-XI-1	PK
GSVIVT01014051001	RLK-Pelle_C-LEC	PK
GSVIVT01014070001	RLK-Pelle_LRR-XIIIa	PK
[truncated: 700 more rows]

## Sheet: Coffea canephora
Gene ID	Gene family	Type
Cc00_g02000	mTERF	TR
Cc00_g02240	SNF2	TR
Cc00_g03720	PHD	TR
Cc00_g05140	PHD	TR
Cc00_g05310	SNF2	TR
Cc00_g05550	DDT	TR
Cc00_g05760	TRAF	TR
Cc00_g05920	SNF2	TR
Cc00_g07370	Jumonji	TR
Cc00_g09100	PHD	TR
Cc00_g10020	SET	TR
Cc00_g10730	SNF2	TR
Cc00_g10950	IWS1	TR
Cc00_g11530	Jumonji	TR
Cc00_g13060	SOH1	TR
Cc00_g19470	SNF2	TR
Cc00_g23930	MED6	TR
Cc00_g23970	Others	TR
Cc00_g24770	HMG	TR
Cc00_g27260	PHD	TR
Cc00_g29930	Others	TR
Cc00_g33130	SNF2	TR
Cc00_g33420	SNF2	TR
Cc00_g34080	TRAF	TR
Cc00_g34510	TRAF	TR
Cc01_g02760	SET	TR
Cc01_g04260	Jumonji	TR
Cc01_g05810	SNF2	TR
Cc01_g05990	DDT	TR
Cc01_g06740	GNAT	TR
Cc01_g09920	SNF2	TR
Cc01_g09930	DDT	TR
Cc01_g10190	PHD	TR
Cc01_g10870	SNF2	TR
Cc01_g12030	Others	TR
Cc01_g14390	PHD	TR
Cc01_g14540	GNAT	TR
Cc01_g14750	Others	TR
Cc01_g15340	Others	TR
Cc01_g17100	LUG	TR
Cc01_g17790	AUX/IAA	TR
Cc01_g17870	SET	TR
Cc01_g18180	SNF2	TR
Cc01_g18230	Jumonji	TR
Cc01_g18860	AUX/IAA	TR
Cc01_g18890	GNAT	TR
Cc01_g19390	GNAT	TR
Cc01_g19440	TRAF	TR
Cc01_g19810	TRAF	TR
Cc01_g20340	Others	TR
Cc01_g21480	SET	TR
Cc02_g00190	GNAT	TR
Cc02_g00230	Jumonji	TR
Cc02_g00820	Pseudo ARR-B	TR
Cc02_g00830	mTERF	TR
Cc02_g00900	mTERF	TR
Cc02_g01230	PHD	TR
Cc02_g01520	Jumonji	TR
Cc02_g01650	Others	TR
Cc02_g01660	PHD	TR
Cc02_g04870	GNAT	TR
Cc02_g04980	SET	TR
Cc02_g05020	GNAT	TR
Cc02_g05220	SNF2	TR
Cc02_g05240	IWS1	TR
Cc02_g05680	TRAF	TR
Cc02_g05690	TRAF	TR
Cc02_g05980	SNF2	TR
Cc02_g07270	Others	TR
Cc02_g07400	TRAF	TR
Cc02_g08680	SET	TR
Cc02_g08870	Jumonji	TR
Cc02_g09070	Others	TR
Cc02_g09100	DDT	TR
Cc02_g10900	SWI/SNF-SWI3	TR
Cc02_g11190	GNAT	TR
Cc02_g11200	GNAT	TR
Cc02_g11320	GNAT	TR
Cc02_g12170	Others	TR
Cc02_g12300	Jumonji	TR
Cc02_g12750	SNF2	TR
Cc02_g15770	SNF2	TR
Cc02_g16990	SWI/SNF-BAF60b	TR
Cc02_g17160	PHD	TR
Cc02_g17200	SNF2	TR
Cc02_g17560	mTERF	TR
Cc02_g17640	mTERF	TR
Cc02_g18450	SWI/SNF-BAF60b	TR
Cc02_g18720	SNF2	TR
Cc02_g19550	SWI/SNF-BAF60b	TR
Cc02_g23430	SWI/SNF-BAF60b	TR
Cc02_g24760	SNF2	TR
Cc02_g26480	SWI/SNF-BAF60b	TR
Cc02_g27310	PHD	TR
Cc02_g27610	SWI/SNF-BAF60b	TR
Cc02_g27630	Others	TR
Cc02_g28130	PHD	TR
Cc02_g28810	GNAT	TR
Cc02_g29430	SNF2	TR
Cc02_g30410	SNF2	TR
Cc02_g30730	AUX/IAA	TR
Cc02_g30950	Others	TR
Cc02_g31320	GNAT	TR
Cc02_g33870	PHD	TR
Cc02_g34580	PHD	TR
Cc02_g34910	Others	TR
Cc02_g35180	ARID	TR
Cc02_g37160	SET	TR
Cc02_g38210	SNF2	TR
Cc02_g38230	ARID	TR
Cc02_g39300	SET	TR
Cc02_g39310	PHD	TR
Cc02_g39460	Coactivator p15	TR
Cc03_g00030	SNF2	TR
Cc03_g01850	TRAF	TR
Cc03_g02080	mTERF	TR
Cc03_g02090	mTERF	TR
Cc03_g02210	SNF2	TR
Cc03_g03400	SNF2	TR
Cc03_g03740	PHD	TR
Cc03_g03980	GNAT	TR
Cc03_g03990	GNAT	TR
Cc03_g04660	AUX/IAA	TR
Cc03_g04670	AUX/IAA	TR
Cc03_g05070	Others	TR
Cc03_g05130	SNF2	TR
Cc03_g06220	SET	TR
Cc03_g06400	AUX/IAA	TR
Cc03_g06510	SET	TR
Cc03_g06530	SET	TR
Cc03_g07860	ARID	TR
Cc03_g11070	SET	TR
Cc03_g11090	GNAT	TR
Cc03_g11990	SET	TR
Cc03_g12010	SET	TR
Cc03_g13120	SET	TR
Cc03_g15070	TAZ	TR
Cc04_g00810	ARID	TR
Cc04_g02510	AUX/IAA	TR
Cc04_g02890	AUX/IAA	TR
Cc04_g03610	AUX/IAA	TR
Cc04_g03620	AUX/IAA	TR
Cc04_g05130	GNAT	TR
Cc04_g08170	PHD	TR
Cc04_g09250	GNAT	TR
Cc04_g10350	GNAT	TR
Cc04_g10440	mTERF	TR
Cc04_g10750	TAZ	TR
Cc04_g12530	Jumonji	TR
Cc04_g12640	SNF2	TR
Cc04_g13000	IWS1	TR
Cc04_g14490	Others	TR
Cc04_g14990	Pseudo ARR-B	TR
Cc04_g17260	DDT	TR
Cc05_g00150	mTERF	TR
Cc05_g00200	Others	TR
Cc05_g01250	TRAF	TR
Cc05_g02360	Others	TR
Cc05_g03190	PHD	TR
Cc05_g04300	SNF2	TR
Cc05_g05050	SET	TR
Cc05_g05180	Others	TR
Cc05_g05330	SET	TR
Cc05_g05670	Others	TR
Cc05_g06870	GNAT	TR
Cc05_g07380	SNF2	TR
Cc05_g09290	mTERF	TR
Cc05_g10220	Others	TR
Cc05_g10610	PHD	TR
Cc05_g10720	Others	TR
Cc05_g11050	MBF1	TR
Cc05_g12830	Others	TR
Cc05_g14080	Rcd1-like	TR
Cc05_g14250	SWI/SNF-BAF60b	TR
Cc05_g14350	PHD	TR
Cc05_g14490	SWI/SNF-BAF60b	TR
Cc05_g14700	mTERF	TR
Cc05_g15470	TRAF	TR
Cc05_g15700	ARID	TR
Cc05_g16010	TRAF	TR
Cc05_g16220	Others	TR
Cc06_g00090	Others	TR
Cc06_g00240	GNAT	TR
Cc06_g01450	HMG	TR
Cc06_g02840	Others	TR
Cc06_g03460	Pseudo ARR-B	TR
Cc06_g04010	SNF2	TR
Cc06_g04700	PHD	TR
Cc06_g06380	mTERF	TR
Cc06_g06750	Others	TR
Cc06_g06990	Jumonji	TR
Cc06_g07680	Others	TR
Cc06_g08150	AUX/IAA	TR
Cc06_g09150	mTERF	TR
Cc06_g09190	LUG	TR
Cc06_g09540	MBF1	TR
Cc06_g10040	AUX/IAA	TR
Cc06_g11580	TRAF	TR
Cc06_g12120	GNAT	TR
Cc06_g13230	AUX/IAA	TR
Cc06_g13290	SET	TR
Cc06_g14000	GNAT	TR
Cc06_g14440	SET	TR
Cc06_g16020	SNF2	TR
Cc06_g16150	mTERF	TR
Cc06_g17270	SET	TR
Cc06_g18110	SNF2	TR
Cc06_g18410	GNAT	TR
Cc06_g18580	TRAF	TR
Cc06_g18920	Others	TR
Cc06_g19140	mTERF	TR
Cc06_g19970	SNF2	TR
Cc06_g20840	Others	TR
Cc06_g20850	PHD	TR
Cc06_g22770	SET	TR
Cc06_g23320	SET	TR
Cc07_g00200	Others	TR
Cc07_g00760	SWI/SNF-BAF60b	TR
Cc07_g01290	SET	TR
Cc07_g01310	GNAT	TR
Cc07_g01450	SWI/SNF-BAF60b	TR
Cc07_g02780	Others	TR
Cc07_g03050	HMG	TR
Cc07_g05030	TAZ	TR
Cc07_g05240	Others	TR
Cc07_g05720	SWI/SNF-BAF60b	TR
Cc07_g06160	SET	TR
Cc07_g06960	GNAT	TR
Cc07_g07000	TAZ	TR
Cc07_g07170	GNAT	TR
Cc07_g07780	AUX/IAA	TR
Cc07_g09410	SNF2	TR
Cc07_g10410	SWI/SNF-BAF60b	TR
Cc07_g10990	Others	TR
Cc07_g11830	HMG	TR
Cc07_g12520	Jumonji	TR
Cc07_g12720	SET	TR
Cc07_g13160	PHD	TR
Cc07_g17540	IWS1	TR
Cc07_g17600	SET	TR
Cc07_g17980	PHD	TR
Cc07_g19250	GNAT	TR
Cc07_g20150	Jumonji	TR
Cc07_g21430	mTERF	TR
Cc08_g00060	PHD	TR
Cc08_g00250	SET	TR
Cc08_g00560	AUX/IAA	TR
Cc08_g01490	SNF2	TR
Cc08_g03300	Jumonji	TR
Cc08_g03550	IWS1	TR
Cc08_g05790	SWI/SNF-BAF60b	TR
Cc08_g05970	Coactivator p15	TR
Cc08_g06190	SNF2	TR
Cc08_g06200	Others	TR
Cc08_g06310	SET	TR
Cc08_g11430	SET	TR
Cc08_g12120	SNF2	TR
Cc08_g14660	ARID	TR
Cc08_g14950	ARID	TR
Cc08_g15020	Others	TR
Cc08_g15820	HMG	TR
Cc08_g16230	PHD	TR
Cc08_g16290	Coactivator p15	TR
Cc08_g16580	TRAF	TR
Cc09_g00240	mTERF	TR
Cc09_g01200	PHD	TR
Cc09_g01220	PHD	TR
Cc09_g01320	Jumonji	TR
Cc09_g01980	SET	TR
Cc09_g02100	MED7	TR
Cc09_g02330	Pseudo ARR-B	TR
Cc09_g02870	SET	TR
Cc09_g02930	SNF2	TR
Cc09_g05810	PHD	TR
Cc09_g06750	TRAF	TR
Cc09_g08820	HMG	TR
Cc09_g10940	ARID	TR
Cc10_g00060	SET	TR
Cc10_g00200	ARID	TR
Cc10_g01010	ARID	TR
Cc10_g02020	SWI/SNF-SWI3	TR
Cc10_g02140	Others	TR
Cc10_g03460	Others	TR
Cc10_g06090	mTERF	TR
Cc10_g06120	mTERF	TR
Cc10_g06140	mTERF	TR
Cc10_g06810	Jumonji	TR
Cc10_g07390	mTERF	TR
Cc10_g08190	AUX/IAA	TR
Cc10_g08860	TRAF	TR
Cc10_g09570	mTERF	TR
Cc10_g10530	SET	TR
Cc10_g11390	mTERF	TR
Cc10_g11640	GNAT	TR
Cc10_g12000	TRAF	TR
Cc10_g13240	SWI/SNF-SWI3	TR
Cc10_g13570	PHD	TR
Cc10_g13590	TRAF	TR
Cc10_g13670	mTERF	TR
Cc10_g13740	SET	TR
Cc10_g14930	SET	TR
Cc11_g00260	TAZ	TR
Cc11_g00740	SNF2	TR
Cc11_g01100	SNF2	TR
Cc11_g01340	LUG	TR
Cc11_g01650	GNAT	TR
Cc11_g03380	SNF2	TR
Cc11_g04400	SNF2	TR
Cc11_g04510	HMG	TR
Cc11_g05640	PHD	TR
Cc11_g06260	Others	TR
Cc11_g07140	SET	TR
Cc11_g09650	AUX/IAA	TR
Cc11_g10370	SWI/SNF-SWI3	TR
Cc11_g11250	GNAT	TR
Cc11_g12670	SET	TR
Cc11_g12730	SET	TR
Cc11_g12840	mTERF	TR
Cc11_g13980	Others	TR
Cc11_g14050	Others	TR
Cc11_g14350	GNAT	TR
Cc11_g14600	PHD	TR
Cc11_g14880	RB	TR
Cc11_g15050	SET	TR
Cc11_g17030	Others	TR
Cc11_g17460	Others	TR
Cc00_g00210	B3-ARF	TF
Cc00_g00220	B3	TF
Cc00_g00230	B3	TF
Cc00_g01120	HB-other	TF
Cc00_g01440	FAR1	TF
Cc00_g01970	Tify	TF
Cc00_g02210	bHLH	TF
Cc00_g02380	bZIP	TF
Cc00_g02800	MADS-MIKC	TF
Cc00_g02950	B3	TF
Cc00_g03230	B3	TF
Cc00_g03490	FAR1	TF
Cc00_g03570	bZIP	TF
Cc00_g05100	HB-WOX	TF
Cc00_g05220	C3H	TF
Cc00_g05780	NAC	TF
Cc00_g06080	C2H2	TF
Cc00_g06580	TCP	TF
Cc00_g06820	GRAS	TF
Cc00_g06830	WRKY	TF
Cc00_g07200	bHLH	TF
Cc00_g07300	NF-YA	TF
Cc00_g07520	AP2/ERF-ERF	TF
Cc00_g07530	AP2/ERF-ERF	TF
Cc00_g07580	B3	TF
Cc00_g07590	C2H2	TF
Cc00_g07980	NF-X1	TF
Cc00_g08030	NAC	TF
Cc00_g08040	NAC	TF
Cc00_g08050	MYB	TF
Cc00_g08160	NF-YC	TF
Cc00_g08300	MADS-M-type	TF
Cc00_g08320	MADS-M-type	TF
Cc00_g08340	MADS-M-type	TF
Cc00_g08580	GRAS	TF
Cc00_g08780	C2H2	TF
Cc00_g09050	C3H	TF
Cc00_g09070	NAC	TF
Cc00_g10600	NF-YB	TF
Cc00_g10740	RWP-RK	TF
Cc00_g11360	B3	TF
Cc00_g11390	bZIP	TF
Cc00_g11590	MYB	TF
Cc00_g12150	MYB	TF
Cc00_g12260	B3-ARF	TF
Cc00_g12270	bHLH	TF
Cc00_g12640	B3	TF
Cc00_g12990	C3H	TF
Cc00_g13130	AP2/ERF-AP2	TF
Cc00_g13620	C2H2	TF
Cc00_g13830	C2C2-YABBY	TF
Cc00_g13890	WRKY	TF
Cc00_g14270	NAC	TF
Cc00_g14290	NAC	TF
Cc00_g14640	SBP	TF
Cc00_g14790	zf-HD	TF
Cc00_g15080	bZIP	TF
Cc00_g15460	SAP	TF
Cc00_g15720	LOB	TF
Cc00_g16600	MYB	TF
Cc00_g16650	bHLH	TF
Cc00_g17370	B3	TF
Cc00_g18110	B3	TF
Cc00_g19350	Alfin-like	TF
Cc00_g19380	NF-YA	TF
Cc00_g19890	MYB	TF
Cc00_g20050	C3H	TF
Cc00_g20590	BSD	TF
Cc00_g20610	HSF	TF
Cc00_g20690	bHLH	TF
Cc00_g21110	ULT	TF
Cc00_g21210	MYB	TF
Cc00_g21560	WRKY	TF
Cc00_g21780	bZIP	TF
Cc00_g22160	RWP-RK	TF
Cc00_g22440	C2H2	TF
Cc00_g23460	MADS-M-type	TF
Cc00_g24080	bHLH	TF
Cc00_g25540	MYB-related	TF
Cc00_g26010	NAC	TF
Cc00_g26230	HB-WOX	TF
Cc00_g27610	bHLH	TF
Cc00_g28360	HSF	TF
Cc00_g29220	bZIP	TF
Cc00_g29370	bHLH	TF
Cc00_g29760	RWP-RK	TF
Cc00_g30020	bHLH	TF
Cc00_g30710	HSF	TF
Cc00_g30840	NAC	TF
Cc00_g31280	bHLH	TF
Cc00_g31390	Trihelix	TF
Cc00_g31490	C2H2	TF
Cc00_g32910	E2F-DP	TF
Cc00_g33210	Trihelix	TF
Cc00_g33380	Trihelix	TF
Cc00_g33850	Trihelix	TF
Cc00_g33880	Trihelix	TF
Cc00_g34180	C3H	TF
Cc00_g35310	E2F-DP	TF
Cc00_g35530	RWP-RK	TF
Cc00_g35570	MADS-M-type	TF
Cc01_g00840	AP2/ERF-ERF	TF
Cc01_g01650	MYB-related	TF
Cc01_g03550	AP2/ERF-ERF	TF
Cc01_g04200	EIL	TF
Cc01_g04280	GRAS	TF
Cc01_g04290	GRAS	TF
Cc01_g04300	GRAS	TF
Cc01_g04310	GRAS	TF
Cc01_g04350	LOB	TF
Cc01_g04410	bHLH	TF
Cc01_g04540	NAC	TF
Cc01_g04560	NAC	TF
Cc01_g04590	NAC	TF
Cc01_g04900	GRAS	TF
Cc01_g05000	GARP-G2-like	TF
Cc01_g05110	bZIP	TF
Cc01_g05320	C3H	TF
Cc01_g05710	B3	TF
Cc01_g05900	GRAS	TF
Cc01_g06500	B3	TF
Cc01_g06640	GRAS	TF
Cc01_g06650	GRAS	TF
Cc01_g06930	C2H2	TF
Cc01_g07010	GRAS	TF
Cc01_g07160	NF-YC	TF
Cc01_g07440	MYB	TF
Cc01_g07490	EIL	TF
Cc01_g07670	HB-BELL	TF
Cc01_g07860	C2C2-YABBY	TF
Cc01_g08610	E2F-DP	TF
Cc01_g08630	OFP	TF
Cc01_g08730	NAC	TF
Cc01_g08900	NAC	TF
Cc01_g09080	NF-YB	TF
Cc01_g09290	bZIP	TF
Cc01_g09680	AP2/ERF-ERF	TF
Cc01_g10240	C2H2	TF
Cc01_g10260	C2H2	TF
Cc01_g10310	bHLH	TF
Cc01_g10490	MYB	TF
Cc01_g10750	TCP	TF
Cc01_g10830	HB-BELL	TF
Cc01_g11010	C2C2-GATA	TF
Cc01_g11020	B3-ARF	TF
Cc01_g11100	HB-HD-ZIP	TF
Cc01_g11290	NF-YC	TF
Cc01_g11310	C2H2	TF
Cc01_g11320	NAC	TF
Cc01_g11350	NAC	TF
Cc01_g11410	B3-ARF	TF
Cc01_g11610	LOB	TF
Cc01_g11670	C2C2-Dof	TF
Cc01_g11840	AP2/ERF-AP2	TF
Cc01_g11960	HB-WOX	TF
Cc01_g12280	MYB	TF
Cc01_g12320	C2H2	TF
Cc01_g12330	C2H2	TF
Cc01_g12690	HB-WOX	TF
Cc01_g12730	C2C2-Dof	TF
Cc01_g13060	GRAS	TF
Cc01_g13070	GRAS	TF
Cc01_g13250	GARP-G2-like	TF
Cc01_g13880	MYB-related	TF
Cc01_g14010	C2H2	TF
Cc01_g14030	MYB	TF
Cc01_g14310	C3H	TF
Cc01_g14580	bZIP	TF
Cc01_g14590	GARP-G2-like	TF
Cc01_g14740	LOB	TF
Cc01_g14950	WRKY	TF
Cc01_g15120	LOB	TF
Cc01_g15220	OFP	TF
Cc01_g15290	MYB-related	TF
Cc01_g15300	bZIP	TF
Cc01_g15330	B3	TF
Cc01_g15370	AP2/ERF-ERF	TF
Cc01_g15440	B3	TF
Cc01_g15970	FAR1	TF
Cc01_g15980	FAR1	TF
Cc01_g15990	FAR1	TF
Cc01_g16050	bHLH	TF
Cc01_g16390	bHLH	TF
Cc01_g16690	AP2/ERF-ERF	TF
Cc01_g16960	Trihelix	TF
Cc01_g17380	B3	TF
Cc01_g17430	bHLH	TF
Cc01_g17920	GARP-G2-like	TF
Cc01_g18150	GRAS	TF
Cc01_g18220	NAC	TF
Cc01_g18370	MYB	TF
Cc01_g18390	AP2/ERF-ERF	TF
Cc01_g18400	AP2/ERF-ERF	TF
Cc01_g18510	LOB	TF
Cc01_g18520	LOB	TF
Cc01_g18550	C2H2	TF
Cc01_g18590	bHLH	TF
Cc01_g18710	AP2/ERF-ERF	TF
Cc01_g18730	WRKY	TF
Cc01_g18880	bHLH	TF
Cc01_g19010	C2H2	TF
Cc01_g19020	HSF	TF
Cc01_g19060	Tify	TF
Cc01_g19340	OFP	TF
Cc01_g19570	bHLH	TF
Cc01_g19690	bHLH	TF
Cc01_g20280	TUB	TF
Cc01_g20430	C3H	TF
Cc01_g20530	C2H2	TF
Cc01_g20540	NF-YB	TF
Cc01_g21090	AP2/ERF-ERF	TF
Cc01_g21250	MYB	TF
Cc01_g21420	bZIP	TF
Cc01_g21680	MYB-related	TF
Cc01_g21870	SBP	TF
Cc02_g00700	NAC	TF
Cc02_g00930	GRF	TF
Cc02_g01010	HB-HD-ZIP	TF
Cc02_g01210	C2C2-Dof	TF
Cc02_g01410	RWP-RK	TF
Cc02_g01860	WRKY	TF
Cc02_g01870	bHLH	TF
Cc02_g01940	AP2/ERF-ERF	TF
Cc02_g02240	WRKY	TF
Cc02_g02330	MYB-related	TF
Cc02_g02540	GRAS	TF
Cc02_g02700	C2H2	TF
Cc02_g03030	MYB	TF
Cc02_g03050	MYB	TF
Cc02_g03270	HB-HD-ZIP	TF
Cc02_g03420	AP2/ERF-ERF	TF
Cc02_g03430	AP2/ERF-ERF	TF
Cc02_g03500	C3H	TF
Cc02_g03570	MADS-MIKC	TF
Cc02_g03660	bHLH	TF
Cc02_g03670	bHLH	TF
Cc02_g04160	NAC	TF
Cc02_g04730	AP2/ERF-ERF	TF
Cc02_g04740	AP2/ERF-ERF	TF
Cc02_g04800	MYB-related	TF
Cc02_g05270	WRKY	TF
Cc02_g05280	WRKY	TF
Cc02_g05410	bZIP	TF
Cc02_g05620	LOB	TF
Cc02_g05630	LOB	TF
Cc02_g05970	AP2/ERF-ERF	TF
Cc02_g06040	LOB	TF
Cc02_g06160	GARP-G2-like	TF
Cc02_g06200	bHLH	TF
Cc02_g06210	LOB	TF
Cc02_g06230	AP2/ERF-ERF	TF
Cc02_g06420	C3H	TF
Cc02_g06440	Alfin-like	TF
Cc02_g06500	NF-X1	TF
Cc02_g06840	HB-WOX	TF
Cc02_g06940	MYB	TF
Cc02_g07000	LIM	TF
Cc02_g07090	MYB	TF
Cc02_g07490	LOB	TF
Cc02_g07650	GRAS	TF
Cc02_g07960	C2C2-Dof	TF
Cc02_g08330	C2H2	TF
Cc02_g08900	MYB	TF
Cc02_g08940	MYB	TF
Cc02_g09010	AP2/ERF-ERF	TF
Cc02_g09500	OFP	TF
Cc02_g09550	MYB	TF
Cc02_g10630	NAC	TF
Cc02_g10640	NAC	TF
Cc02_g10680	C2H2	TF
Cc02_g11210	C2H2	TF
Cc02_g11290	C2C2-GATA	TF
Cc02_g11300	B3-ARF	TF
Cc02_g11460	MYB	TF
Cc02_g11560	HB-HD-ZIP	TF
Cc02_g11680	MYB-related	TF
Cc02_g11910	bHLH	TF
Cc02_g12210	MYB	TF
Cc02_g12330	MYB	TF
Cc02_g12390	HSF	TF
Cc02_g12530	B3	TF
Cc02_g12890	C2C2-Dof	TF
Cc02_g13270	HSF	TF
Cc02_g13310	C2C2-LSD	TF
Cc02_g13460	bHLH	TF
Cc02_g13590	C2C2-Dof	TF
Cc02_g13600	SBP	TF
Cc02_g13660	C3H	TF
Cc02_g13680	AP2/ERF-ERF	TF
Cc02_g13700	AP2/ERF-ERF	TF
Cc02_g13850	HB-other	TF
Cc02_g13910	NAC	TF
Cc02_g14000	HB-other	TF
Cc02_g14010	NAC	TF
Cc02_g14070	B3-ARF	TF
Cc02_g14130	VOZ	TF
Cc02_g14150	VOZ	TF
Cc02_g14220	HB-WOX	TF
Cc02_g14240	AP2/ERF-ERF	TF
Cc02_g14250	AP2/ERF-ERF	TF
Cc02_g14410	TCP	TF
Cc02_g14830	bHLH	TF
Cc02_g14960	C2C2-Dof	TF
Cc02_g15010	Trihelix	TF
Cc02_g15120	GARP-G2-like	TF
Cc02_g15520	MYB-related	TF
Cc02_g15530	MYB	TF
Cc02_g15550	WRKY	TF
Cc02_g15780	HSF	TF
Cc02_g15790	BES1	TF
Cc02_g16110	MADS-MIKC	TF
Cc02_g16270	MYB	TF
Cc02_g16400	CSD	TF
Cc02_g16520	bHLH	TF
Cc02_g16820	C3H	TF
Cc02_g16830	bZIP	TF
Cc02_g16840	BBR-BPC	TF
Cc02_g16940	DBB	TF
Cc02_g17010	C2C2-GATA	TF
Cc02_g17070	DBB	TF
Cc02_g17110	SRS	TF
Cc02_g17130	HSF	TF
Cc02_g17190	HB-BELL	TF
Cc02_g17440	bHLH	TF
Cc02_g17450	MYB-related	TF
Cc02_g17730	MYB-related	TF
Cc02_g18270	B3	TF
Cc02_g18460	GARP-G2-like	TF
Cc02_g18670	B3	TF
Cc02_g18680	B3	TF
Cc02_g18860	bZIP	TF
Cc02_g18940	bHLH	TF
Cc02_g19420	C2H2	TF
Cc02_g19450	HB-PHD	TF
Cc02_g19720	LOB	TF
Cc02_g19780	bHLH	TF
Cc02_g19900	LIM	TF
Cc02_g19920	MYB-related	TF
Cc02_g20220	MADS-M-type	TF
Cc02_g20230	MADS-M-type	TF
Cc02_g20240	MADS-M-type	TF
Cc02_g20420	bHLH	TF
Cc02_g20700	MADS-M-type	TF
Cc02_g20800	C2C2-GATA	TF
Cc02_g20830	C2C2-GATA	TF
Cc02_g20960	MADS-MIKC	TF
Cc02_g21520	CAMTA	TF
Cc02_g21850	C3H	TF
Cc02_g21890	NAC	TF
Cc02_g22060	TUB	TF
Cc02_g22080	bZIP	TF
Cc02_g22190	WRKY	TF
Cc02_g22940	C2H2	TF
Cc02_g22960	TCP	TF
Cc02_g23080	Tify	TF
Cc02_g23180	MADS-M-type	TF
Cc02_g23540	C3H	TF
Cc02_g23580	B3	TF
Cc02_g23700	zf-HD	TF
Cc02_g23790	Alfin-like	TF
Cc02_g23810	NAC	TF
Cc02_g24360	PLATZ	TF
Cc02_g24390	GRAS	TF
Cc02_g24540	SBP	TF
Cc02_g24550	SBP	TF
Cc02_g24640	bHLH	TF
Cc02_g24690	C2H2	TF
Cc02_g24700	C2H2	TF
Cc02_g24810	AP2/ERF-ERF	TF
Cc02_g24840	MYB	TF
Cc02_g24900	HB-HD-ZIP	TF
Cc02_g25060	AP2/ERF-ERF	TF
Cc02_g25200	WRKY	TF
Cc02_g25370	Trihelix	TF
Cc02_g26150	MADS-M-type	TF
Cc02_g26300	bHLH	TF
Cc02_g26760	C2H2	TF
Cc02_g27050	HB-HD-ZIP	TF
Cc02_g27090	C3H	TF
Cc02_g27100	MYB-related	TF
Cc02_g27520	bHLH	TF
Cc02_g27790	C3H	TF
Cc02_g27820	C2H2	TF
Cc02_g27930	MYB	TF
Cc02_g27960	C3H	TF
Cc02_g28040	ULT	TF
Cc02_g28060	NF-YA	TF
Cc02_g28190	bHLH	TF
Cc02_g28210	bHLH	TF
Cc02_g28980	MADS-MIKC	TF
Cc02_g29570	GRAS	TF
Cc02_g30320	C2C2-GATA	TF
Cc02_g30660	bZIP	TF
Cc02_g31030	GARP-G2-like	TF
Cc02_g31070	C2H2	TF
Cc02_g31480	GeBP	TF
Cc02_g31850	Trihelix	TF
Cc02_g32250	LOB	TF
Cc02_g32450	C2C2-GATA	TF
Cc02_g32920	HSF	TF
Cc02_g33240	NF-YB	TF
Cc02_g33420	HB-other	TF
Cc02_g33640	NF-YC	TF
Cc02_g33760	bHLH	TF
Cc02_g33930	NAC	TF
Cc02_g34000	bHLH	TF
Cc02_g34020	bHLH	TF
Cc02_g34040	bHLH	TF
Cc02_g34070	bHLH	TF
Cc02_g34090	bHLH	TF
Cc02_g34100	bHLH	TF
Cc02_g34640	C2C2-GATA	TF
Cc02_g34830	C2H2	TF
Cc02_g35020	bZIP	TF
Cc02_g35050	HB-KNOX	TF
Cc02_g35090	bHLH	TF
Cc02_g35520	C3H	TF
Cc02_g35540	C3H	TF
Cc02_g35890	MADS-M-type	TF
Cc02_g35910	bHLH	TF
Cc02_g36000	MYB	TF
Cc02_g36500	GRF	TF
Cc02_g36620	LOB	TF
Cc02_g36630	LOB	TF
Cc02_g36980	MADS-MIKC	TF
Cc02_g37000	MADS-MIKC	TF
Cc02_g37070	TCP	TF
Cc02_g37140	C3H	TF
Cc02_g37380	HB-HD-ZIP	TF
Cc02_g37690	LIM	TF
Cc02_g37750	MYB	TF
Cc02_g37950	BES1	TF
Cc02_g38460	MYB-related	TF
Cc02_g38550	WRKY	TF
Cc02_g38600	WRKY	TF
Cc02_g38910	bZIP	TF
Cc02_g38950	AP2/ERF-ERF	TF
Cc02_g39120	WRKY	TF
Cc02_g39130	MYB-related	TF
Cc02_g39470	bHLH	TF
Cc02_g39490	AP2/ERF-ERF	TF
Cc02_g39520	B3-ARF	TF
Cc02_g39630	C2C2-Dof	TF
Cc02_g39830	bHLH	TF
Cc02_g39920	NAC	TF
Cc02_g39990	MYB-related	TF
Cc03_g00210	SBP	TF
Cc03_g00420	DBP	TF
Cc03_g00670	WRKY	TF
Cc03_g00940	GRAS	TF
Cc03_g00950	GRAS	TF
Cc03_g01050	CAMTA	TF
Cc03_g01140	MYB	TF
Cc03_g01210	C2C2-GATA	TF
Cc03_g01230	GARP-ARR-B	TF
Cc03_g01450	AP2/ERF-ERF	TF
Cc03_g02100	C3H	TF
Cc03_g02110	AP2/ERF-ERF	TF
Cc03_g02390	TUB	TF
Cc03_g02580	SBP	TF
Cc03_g03160	bHLH	TF
Cc03_g03220	NF-YC	TF
Cc03_g03300	GRAS	TF
Cc03_g03850	OFP	TF
Cc03_g04130	CPP	TF
Cc03_g04280	HSF	TF
Cc03_g04820	bHLH	TF
Cc03_g05060	C2H2	TF
Cc03_g05370	bHLH	TF
Cc03_g05400	AP2/ERF-ERF	TF
Cc03_g05410	AP2/ERF-ERF	TF
Cc03_g05520	MYB	TF
Cc03_g06560	MYB	TF
Cc03_g07150	C2C2-GATA	TF
Cc03_g07740	bHLH	TF
Cc03_g07780	GARP-G2-like	TF
Cc03_g07870	AP2/ERF-ERF	TF
Cc03_g08510	HSF	TF
Cc03_g09160	C2H2	TF
Cc03_g09600	bHLH	TF
Cc03_g10250	bHLH	TF
Cc03_g12280	GRAS	TF
Cc03_g12520	RWP-RK	TF
Cc03_g12730	B3	TF
Cc03_g13070	Trihelix	TF
Cc03_g13140	Trihelix	TF
Cc03_g13510	B3	TF
Cc03_g13820	C3H	TF
Cc03_g14020	C2H2	TF
Cc03_g16300	C2C2-GATA	TF
Cc04_g00300	C2C2-GATA	TF
Cc04_g00720	TCP	TF
Cc04_g00840	AP2/ERF-ERF	TF
Cc04_g00940	Trihelix	TF
Cc04_g01010	C3H	TF
Cc04_g01080	Tify	TF
Cc04_g01330	GRAS	TF
Cc04_g01350	AP2/ERF-AP2	TF
Cc04_g01360	MYB	TF
Cc04_g01370	MYB-related	TF
Cc04_g01380	MYB	TF
Cc04_g01480	NF-YA	TF
Cc04_g01490	Alfin-like	TF
Cc04_g01670	MYB-related	TF
Cc04_g01770	MYB	TF
Cc04_g01870	C2H2	TF
Cc04_g02150	C2C2-Dof	TF
Cc04_g02340	bHLH	TF
Cc04_g02580	MYB-related	TF
Cc04_g02680	C2C2-GATA	TF
Cc04_g02760	AP2/ERF-ERF	TF
Cc04_g03010	CPP	TF
Cc04_g03030	HB-HD-ZIP	TF
Cc04_g03420	OFP	TF
Cc04_g03460	Trihelix	TF
Cc04_g04250	AP2/ERF-ERF	TF
Cc04_g04880	AP2/ERF-ERF	TF
Cc04_g04950	C2H2	TF
Cc04_g05080	WRKY	TF
Cc04_g05340	AP2/ERF-AP2	TF
Cc04_g05350	TUB	TF
Cc04_g05820	LFY	TF
Cc04_g05860	AP2/ERF-ERF	TF
Cc04_g06060	Tify	TF
Cc04_g06330	HB-WOX	TF
Cc04_g06620	MYB	TF
Cc04_g07090	NAC	TF
Cc04_g07130	LOB	TF
Cc04_g07160	C2C2-CO-like	TF
Cc04_g07490	MYB	TF
Cc04_g07540	TCP	TF
Cc04_g07710	NF-YB	TF
Cc04_g07770	AP2/ERF-ERF	TF
Cc04_g07990	RWP-RK	TF
Cc04_g08190	bHLH	TF
Cc04_g08250	C2C2-Dof	TF
Cc04_g08830	MYB-related	TF
Cc04_g08930	NAC	TF
Cc04_g08940	HB-HD-ZIP	TF
Cc04_g09080	MYB	TF
Cc04_g09130	C2H2	TF
Cc04_g09150	BBR-BPC	TF
Cc04_g09180	zf-HD	TF
Cc04_g09420	bHLH	TF
Cc04_g09840	NAC	TF
Cc04_g10450	C2H2	TF
Cc04_g10490	B3	TF
Cc04_g10560	C3H	TF
Cc04_g10620	C2H2	TF
Cc04_g10680	HB-WOX	TF
Cc04_g11760	MYB	TF
Cc04_g11850	LOB	TF
Cc04_g11990	HB-HD-ZIP	TF
Cc04_g12140	bHLH	TF
Cc04_g12230	HB-KNOX	TF
Cc04_g13070	LIM	TF
Cc04_g13690	bHLH	TF
Cc04_g13700	bHLH	TF
Cc04_g13920	FAR1	TF
Cc04_g14150	C2C2-Dof	TF
Cc04_g14230	MYB	TF
Cc04_g15080	MYB-related	TF
Cc04_g15090	C2H2	TF
Cc04_g15400	WRKY	TF
Cc04_g15600	HB-HD-ZIP	TF
Cc04_g15810	LOB	TF
Cc04_g15910	E2F-DP	TF
Cc04_g15940	LOB	TF
Cc04_g16000	MYB-related	TF
Cc04_g16030	bHLH	TF
Cc04_g16110	MYB-related	TF
Cc04_g16290	NAC	TF
Cc04_g16420	MADS-M-type	TF
Cc04_g16510	C2C2-Dof	TF
Cc04_g16590	RWP-RK	TF
Cc04_g16620	zf-HD	TF
Cc04_g16640	MYB	TF
Cc04_g16910	TCP	TF
Cc04_g17060	bHLH	TF
Cc04_g17160	bHLH	TF
Cc05_g00010	GRAS	TF
Cc05_g00060	GRAS	TF
Cc05_g00300	bHLH	TF
Cc05_g00410	NF-YB	TF
Cc05_g00480	NF-YB	TF
Cc05_g00510	B3-ARF	TF
Cc05_g01040	MYB-related	TF
Cc05_g01050	GARP-G2-like	TF
Cc05_g01060	GARP-G2-like	TF
Cc05_g01070	GARP-G2-like	TF
Cc05_g01340	NAC	TF
Cc05_g01990	C2C2-CO-like	TF
Cc05_g02130	C2C2-GATA	TF
Cc05_g02170	C2H2	TF
Cc05_g02250	C3H	TF
Cc05_g02720	C3H	TF
Cc05_g03010	ULT	TF
Cc05_g03420	PLATZ	TF
Cc05_g04000	WRKY	TF
Cc05_g04050	C3H	TF
Cc05_g04370	MYB	TF
Cc05_g04960	MYB-related	TF
Cc05_g05040	C3H	TF
Cc05_g05160	C2C2-CO-like	TF
Cc05_g05360	GRAS	TF
Cc05_g05740	MYB	TF
Cc05_g05870	MYB	TF
Cc05_g05880	MYB	TF
Cc05_g05890	MYB-related	TF
Cc05_g05900	MYB	TF
Cc05_g05910	MYB	TF
Cc05_g06000	MYB	TF
Cc05_g06840	AP2/ERF-ERF	TF
Cc05_g07290	bHLH	TF
Cc05_g07300	bHLH	TF
Cc05_g07320	bHLH	TF
Cc05_g07500	SBP	TF
Cc05_g07550	C3H	TF
Cc05_g07590	AP2/ERF-ERF	TF
Cc05_g07710	GARP-G2-like	TF
Cc05_g07750	HB-other	TF
Cc05_g07770	NAC	TF
Cc05_g07790	C2H2	TF
Cc05_g08000	bZIP	TF
Cc05_g08060	TCP	TF
Cc05_g08220	bHLH	TF
Cc05_g08380	Trihelix	TF
Cc05_g08580	WRKY	TF
Cc05_g09000	HSF	TF
Cc05_g09250	MADS-MIKC	TF
Cc05_g09340	B3	TF
Cc05_g09350	B3	TF
Cc05_g09630	WRKY	TF
Cc05_g09660	RWP-RK	TF
Cc05_g09830	MYB-related	TF
Cc05_g10550	STAT	TF
Cc05_g10900	BES1	TF
Cc05_g11040	TUB	TF
Cc05_g11430	TCP	TF
Cc05_g11490	bZIP	TF
Cc05_g11550	C2H2	TF
Cc05_g11720	NAC	TF
Cc05_g11850	SBP	TF
Cc05_g12500	NAC	TF
Cc05_g12510	NAC	TF
Cc05_g12680	B3	TF
Cc05_g13080	GRAS	TF
Cc05_g13120	C2H2	TF
Cc05_g13180	bHLH	TF
Cc05_g13430	AP2/ERF-ERF	TF
Cc05_g13920	MYB	TF
Cc05_g14220	AP2/ERF-ERF	TF
Cc05_g14660	WRKY	TF
Cc05_g14900	NF-YB	TF
Cc05_g15570	MYB	TF
Cc05_g15710	C2H2	TF
Cc05_g15790	WRKY	TF
Cc05_g15850	GRAS	TF
Cc05_g15960	NAC	TF
Cc05_g16190	NAC	TF
Cc05_g16210	LOB	TF
Cc05_g16290	MYB	TF
Cc05_g16570	GARP-G2-like	TF
Cc06_g00410	B3	TF
Cc06_g00500	OFP	TF
Cc06_g00780	AP2/ERF-ERF	TF
Cc06_g00820	BES1	TF
Cc06_g00940	GRAS	TF
Cc06_g00950	GRAS	TF
Cc06_g00990	GARP-G2-like	TF
Cc06_g01040	bHLH	TF
Cc06_g01240	Trihelix	TF
Cc06_g01270	GARP-G2-like	TF
Cc06_g01280	Alfin-like	TF
Cc06_g01610	MYB	TF
Cc06_g01890	MYB	TF
Cc06_g02280	C2H2	TF
Cc06_g02490	WRKY	TF
Cc06_g02630	MYB	TF
Cc06_g02740	C2C2-Dof	TF
Cc06_g03390	MYB-related	TF
Cc06_g03410	C3H	TF
Cc06_g03470	WRKY	TF
Cc06_g03510	NF-YB	TF
Cc06_g03710	S1Fa-like	TF
Cc06_g03790	NAC	TF
Cc06_g03810	C2H2	TF
Cc06_g03950	B3-ARF	TF
Cc06_g04060	MYB-related	TF
Cc06_g04110	TCP	TF
Cc06_g04300	MYB	TF
Cc06_g04470	MYB	TF
Cc06_g04520	C2H2	TF
Cc06_g04770	PLATZ	TF
Cc06_g04990	HB-other	TF
Cc06_g05030	Trihelix	TF
Cc06_g05170	C3H	TF
Cc06_g05190	C2H2	TF
Cc06_g05260	HSF	TF
Cc06_g05270	C2H2	TF
Cc06_g05330	Trihelix	TF
Cc06_g05340	AP2/ERF-ERF	TF
Cc06_g05390	GRF	TF
Cc06_g05470	zf-HD	TF
Cc06_g05680	bZIP	TF
Cc06_g05860	GARP-G2-like	TF
Cc06_g06140	NAC	TF
Cc06_g06260	B3	TF
Cc06_g06330	OFP	TF
Cc06_g06340	OFP	TF
Cc06_g06370	E2F-DP	TF
Cc06_g06600	HB-BELL	TF
Cc06_g06640	C2C2-Dof	TF
Cc06_g06710	NF-YA	TF
Cc06_g07410	HB-KNOX	TF
Cc06_g07500	DBP	TF
Cc06_g07560	PLATZ	TF
Cc06_g07950	MYB	TF
Cc06_g08310	C2C2-YABBY	TF
Cc06_g08440	AP2/ERF-ERF	TF
Cc06_g08760	C3H	TF
Cc06_g08800	C3H	TF
Cc06_g09140	GARP-G2-like	TF
Cc06_g09510	Trihelix	TF
Cc06_g09660	HSF	TF
Cc06_g09690	OFP	TF
Cc06_g09920	CPP	TF
Cc06_g10260	AP2/ERF-ERF	TF
Cc06_g10730	NAC	TF
Cc06_g10850	C3H	TF
Cc06_g10860	MYB	TF
Cc06_g11170	HRT	TF
Cc06_g11200	MYB-related	TF
Cc06_g11380	C2C2-GATA	TF
Cc06_g11450	C3H	TF
Cc06_g11520	bHLH	TF
Cc06_g11560	C3H	TF
Cc06_g11570	HSF	TF
Cc06_g11670	MYB-related	TF
Cc06_g12040	GRF	TF
Cc06_g12500	Tify	TF
Cc06_g12520	AP2/ERF-ERF	TF
Cc06_g12540	B3-ARF	TF
Cc06_g12860	C2C2-LSD	TF
Cc06_g12870	HB-HD-ZIP	TF
Cc06_g12880	HB-other	TF
Cc06_g13190	AP2/ERF-AP2	TF
Cc06_g13380	C2H2	TF
Cc06_g13520	MYB	TF
Cc06_g13690	C2C2-CO-like	TF
Cc06_g14450	AP2/ERF-AP2	TF
Cc06_g15010	WRKY	TF
Cc06_g15180	bHLH	TF
Cc06_g15370	GARP-ARR-B	TF
Cc06_g15740	HB-HD-ZIP	TF
Cc06_g15990	C3H	TF
Cc06_g16040	MYB-related	TF
Cc06_g16130	GARP-G2-like	TF
Cc06_g16230	bZIP	TF
Cc06_g16390	bHLH	TF
Cc06_g16420	bHLH	TF
Cc06_g16550	C2H2	TF
Cc06_g16660	AP2/ERF-ERF	TF
Cc06_g16800	C2H2	TF
Cc06_g16930	NF-YA	TF
Cc06_g16960	C3H	TF
Cc06_g17200	MYB	TF
Cc06_g17490	bHLH	TF
Cc06_g17660	HSF	TF
Cc06_g17700	MADS-MIKC	TF
Cc06_g19040	HSF	TF
Cc06_g19110	bHLH	TF
Cc06_g19220	MADS-M-type	TF
Cc06_g19260	MADS-M-type	TF
Cc06_g19290	E2F-DP	TF
Cc06_g19350	bZIP	TF
Cc06_g19820	bHLH	TF
Cc06_g20160	GARP-G2-like	TF
Cc06_g20180	bZIP	TF
Cc06_g20540	LOB	TF
Cc06_g20570	E2F-DP	TF
Cc06_g20620	HB-HD-ZIP	TF
Cc06_g20930	HB-PHD	TF
Cc06_g21040	MYB	TF
Cc06_g21760	AP2/ERF-RAV	TF
Cc06_g21810	RWP-RK	TF
Cc06_g21860	RWP-RK	TF
Cc06_g21870	RWP-RK	TF
Cc06_g21910	RWP-RK	TF
Cc06_g21930	RWP-RK	TF
Cc06_g21940	RWP-RK	TF
Cc06_g21980	RWP-RK	TF
Cc06_g21990	RWP-RK	TF
Cc06_g22000	RWP-RK	TF
Cc06_g22030	RWP-RK	TF
Cc06_g22630	MYB-related	TF
Cc06_g22660	GRAS	TF
Cc06_g22670	GRAS	TF
Cc06_g23190	AP2/ERF-ERF	TF
Cc06_g23490	C3H	TF
Cc06_g23710	SBP	TF
Cc07_g00280	C3H	TF
Cc07_g00890	C2H2	TF
Cc07_g00980	WRKY	TF
Cc07_g01000	TCP	TF
Cc07_g01010	GRAS	TF
Cc07_g01190	B3	TF
Cc07_g01550	NAC	TF
Cc07_g01770	LOB	TF
Cc07_g02010	MYB	TF
Cc07_g02340	HB-HD-ZIP	TF
Cc07_g03070	AP2/ERF-AP2	TF
Cc07_g03120	WRKY	TF
Cc07_g03210	HB-HD-ZIP	TF
Cc07_g03240	bHLH	TF
Cc07_g03320	NAC	TF
Cc07_g03350	MYB	TF
Cc07_g03360	zf-HD	TF
Cc07_g03370	zf-HD	TF
Cc07_g03470	C2C2-Dof	TF
Cc07_g03570	NAC	TF
Cc07_g03580	MYB	TF
Cc07_g03670	AP2/ERF-ERF	TF
Cc07_g03730	WRKY	TF
Cc07_g04000	C2H2	TF
Cc07_g04300	TCP	TF
Cc07_g04430	MYB	TF
Cc07_g04440	MADS-MIKC	TF
Cc07_g04450	MADS-MIKC	TF
Cc07_g04710	bZIP	TF
Cc07_g04750	C2C2-CO-like	TF
Cc07_g05080	TCP	TF
Cc07_g05280	HB-BELL	TF
Cc07_g05470	B3	TF
Cc07_g05480	B3	TF
Cc07_g05490	B3	TF
Cc07_g05550	C2C2-Dof	TF
Cc07_g05650	C2C2-Dof	TF
Cc07_g05730	GARP-G2-like	TF
Cc07_g05740	LOB	TF
Cc07_g05930	B3	TF
Cc07_g05960	HSF	TF
Cc07_g06130	bHLH	TF
Cc07_g06200	AP2/ERF-AP2	TF
Cc07_g06220	AP2/ERF-ERF	TF
Cc07_g06340	WRKY	TF
Cc07_g06450	MYB	TF
Cc07_g06890	GRAS	TF
Cc07_g06900	LOB	TF
Cc07_g07090	GRAS	TF
Cc07_g07150	MYB-related	TF
Cc07_g07330	bZIP	TF
Cc07_g07350	GRF	TF
Cc07_g07390	AP2/ERF-ERF	TF
Cc07_g07500	MYB	TF
Cc07_g07540	HB-HD-ZIP	TF
Cc07_g07810	bHLH	TF
Cc07_g07970	MADS-MIKC	TF
Cc07_g08030	MYB-related	TF
Cc07_g08110	bHLH	TF
Cc07_g08480	C3H	TF
Cc07_g09050	MYB	TF
Cc07_g09100	BES1	TF
Cc07_g09150	HB-other	TF
Cc07_g09170	bZIP	TF
Cc07_g09180	GRAS	TF
Cc07_g09220	C2H2	TF
Cc07_g09290	OFP	TF
Cc07_g09460	GRAS	TF
Cc07_g09560	MYB-related	TF
Cc07_g09570	C2C2-GATA	TF
Cc07_g09610	zf-HD	TF
Cc07_g09640	MYB-related	TF
Cc07_g09660	bHLH	TF
Cc07_g09680	TUB	TF
Cc07_g10250	SRS	TF
Cc07_g10300	GRAS	TF
Cc07_g10310	MADS-MIKC	TF
Cc07_g10350	C2C2-GATA	TF
Cc07_g10400	C3H	TF
Cc07_g10470	DBB	TF
Cc07_g10520	NAC	TF
Cc07_g10550	BBR-BPC	TF
Cc07_g10590	C3H	TF
Cc07_g10600	C3H	TF
Cc07_g10660	HB-WOX	TF
Cc07_g10830	CSD	TF
Cc07_g11170	bZIP	TF
Cc07_g11350	MYB	TF
Cc07_g11770	RWP-RK	TF
Cc07_g11890	HB-WOX	TF
Cc07_g12090	MYB	TF
Cc07_g12100	MYB-related	TF
Cc07_g12410	B3-ARF	TF
Cc07_g12570	MYB-related	TF
Cc07_g12760	NAC	TF
Cc07_g12820	MYB-related	TF
Cc07_g12840	HB-HD-ZIP	TF
Cc07_g12880	B3	TF
Cc07_g12890	B3	TF
Cc07_g12980	C2H2	TF
Cc07_g13030	GARP-G2-like	TF
Cc07_g13100	AP2/ERF-ERF	TF
Cc07_g13110	AP2/ERF-ERF	TF
Cc07_g13370	MYB	TF
Cc07_g13550	GeBP	TF
Cc07_g13590	GRAS	TF
Cc07_g13810	C2C2-Dof	TF
Cc07_g13840	FAR1	TF
Cc07_g14010	AP2/ERF-ERF	TF
Cc07_g14150	MADS-MIKC	TF
Cc07_g14210	bHLH	TF
Cc07_g14350	zf-HD	TF
Cc07_g14500	bHLH	TF
Cc07_g14600	HB-HD-ZIP	TF
Cc07_g15040	C2H2	TF
Cc07_g15050	MYB	TF
Cc07_g15120	CAMTA	TF
Cc07_g15390	AP2/ERF-ERF	TF
Cc07_g15450	EIL	TF
Cc07_g15620	MADS-M-type	TF
Cc07_g15700	MYB	TF
Cc07_g15720	bHLH	TF
Cc07_g15790	bZIP	TF
Cc07_g16000	AP2/ERF-ERF	TF
Cc07_g16060	NF-YB	TF
Cc07_g16400	WRKY	TF
Cc07_g16570	WRKY	TF
Cc07_g16730	AP2/ERF-ERF	TF
Cc07_g16770	MYB-related	TF
Cc07_g16860	GRAS	TF
Cc07_g17350	Trihelix	TF
Cc07_g17440	GRAS	TF
Cc07_g18210	MYB	TF
Cc07_g18360	NAC	TF
Cc07_g18830	NF-YB	TF
Cc07_g19520	TCP	TF
Cc07_g19820	RWP-RK	TF
Cc07_g19830	RWP-RK	TF
Cc07_g20140	B3	TF
Cc07_g20810	AP2/ERF-ERF	TF
Cc07_g20980	B3	TF
Cc07_g21260	FAR1	TF
Cc07_g21320	FAR1	TF
Cc07_g21360	AP2/ERF-AP2	TF
Cc07_g21390	EIL	TF
Cc08_g00110	AP2/ERF-ERF	TF
Cc08_g00210	HB-KNOX	TF
Cc08_g00740	AP2/ERF-ERF	TF
Cc08_g00930	bZIP	TF
Cc08_g00950	HB-other	TF
Cc08_g01240	Trihelix	TF
Cc08_g01350	RWP-RK	TF
Cc08_g01380	NF-YA	TF
Cc08_g01390	Alfin-like	TF
Cc08_g01580	SRS	TF
Cc08_g01730	bHLH	TF
Cc08_g01850	MYB	TF
Cc08_g01890	MYB-related	TF
Cc08_g02100	GARP-ARR-B	TF
Cc08_g02440	NAC	TF
Cc08_g02490	C2C2-LSD	TF
Cc08_g02550	bZIP	TF
Cc08_g02600	C2H2	TF
Cc08_g02790	bHLH	TF
Cc08_g02880	PLATZ	TF
Cc08_g02950	bHLH	TF
Cc08_g02980	C3H	TF
Cc08_g03040	MYB	TF
Cc08_g03060	MYB	TF
Cc08_g03070	MYB	TF
Cc08_g03080	MYB	TF
Cc08_g03110	MYB	TF
Cc08_g03200	HSF	TF
Cc08_g03280	GARP-G2-like	TF
Cc08_g03290	GARP-G2-like	TF
Cc08_g03310	AP2/ERF-AP2	TF
Cc08_g03320	C2C2-Dof	TF
Cc08_g03330	C2C2-Dof	TF
Cc08_g03340	C2C2-Dof	TF
Cc08_g03350	C2C2-Dof	TF
Cc08_g03360	C2C2-Dof	TF
Cc08_g03370	HB-HD-ZIP	TF
Cc08_g03540	bZIP	TF
Cc08_g03970	BBR-BPC	TF
Cc08_g04300	GARP-G2-like	TF
Cc08_g04470	AP2/ERF-ERF	TF
Cc08_g04480	MYB-related	TF
Cc08_g04760	GRAS	TF
Cc08_g05100	MYB-related	TF
Cc08_g05360	HSF	TF
Cc08_g05370	HSF	TF
Cc08_g05560	B3	TF
Cc08_g05570	B3	TF
Cc08_g05580	B3	TF
Cc08_g05820	B3	TF
Cc08_g06100	GRAS	TF
Cc08_g06160	B3	TF
Cc08_g06390	C2C2-CO-like	TF
Cc08_g06420	WRKY	TF
Cc08_g07780	AP2/ERF-ERF	TF
Cc08_g07850	WRKY	TF
Cc08_g07860	WRKY	TF
Cc08_g08010	Tify	TF
Cc08_g08270	B3	TF
Cc08_g08930	OFP	TF
Cc08_g09030	MYB	TF
Cc08_g09050	B3	TF
Cc08_g09180	CPP	TF
Cc08_g09520	AP2/ERF-ERF	TF
Cc08_g09710	C2C2-GATA	TF
Cc08_g09740	HB-HD-ZIP	TF
Cc08_g10070	C3H	TF
Cc08_g10080	MYB-related	TF
Cc08_g10440	HB-BELL	TF
Cc08_g10500	MYB-related	TF
Cc08_g10730	C2H2	TF
Cc08_g10810	HSF	TF
Cc08_g11060	WRKY	TF
Cc08_g11310	Trihelix	TF
Cc08_g11450	C2C2-GATA	TF
Cc08_g11860	C2C2-GATA	TF
Cc08_g11910	AP2/ERF-ERF	TF
Cc08_g11920	AP2/ERF-ERF	TF
Cc08_g12040	HB-HD-ZIP	TF
Cc08_g12080	MYB	TF
Cc08_g12100	MYB-related	TF
Cc08_g12160	AP2/ERF-ERF	TF
Cc08_g12180	MYB	TF
Cc08_g12370	C2H2	TF
Cc08_g12670	GRAS	TF
Cc08_g12950	C2C2-YABBY	TF
Cc08_g12970	NAC	TF
Cc08_g13110	MYB	TF
Cc08_g13190	C2H2	TF
Cc08_g13690	bHLH	TF
Cc08_g13700	bHLH	TF
Cc08_g13780	MADS-MIKC	TF
Cc08_g13810	HB-KNOX	TF
Cc08_g13960	AP2/ERF-ERF	TF
Cc08_g13970	AP2/ERF-ERF	TF
Cc08_g14050	GRAS	TF
Cc08_g14180	HSF	TF
Cc08_g14220	MYB	TF
Cc08_g14370	LIM	TF
Cc08_g14410	NF-YC	TF
Cc08_g14790	bHLH	TF
Cc08_g15180	MYB	TF
Cc08_g15270	WRKY	TF
Cc08_g15290	WRKY	TF
Cc08_g15690	AP2/ERF-ERF	TF
Cc08_g15890	MADS-M-type	TF
Cc08_g15910	WRKY	TF
Cc08_g15980	AP2/ERF-ERF	TF
Cc08_g16330	B3-ARF	TF
Cc08_g16400	RWP-RK	TF
Cc08_g16530	MYB	TF
Cc08_g16560	C2C2-Dof	TF
Cc08_g16780	HB-HD-ZIP	TF
Cc08_g16790	bHLH	TF
Cc08_g16900	NAC	TF
Cc08_g17040	B3	TF
Cc08_g17070	NAC	TF
Cc09_g00080	GARP-G2-like	TF
Cc09_g00330	NF-YB	TF
Cc09_g00570	MYB-related	TF
Cc09_g00640	GRAS	TF
Cc09_g01140	OFP	TF
Cc09_g01190	HB-KNOX	TF
Cc09_g01430	WRKY	TF
Cc09_g01520	GARP-G2-like	TF
Cc09_g01680	MYB-related	TF
Cc09_g02450	AP2/ERF-ERF	TF
Cc09_g02610	NF-YB	TF
Cc09_g02750	LOB	TF
Cc09_g02760	LOB	TF
Cc09_g02770	LOB	TF
Cc09_g02840	GARP-G2-like	TF
Cc09_g03140	AP2/ERF-ERF	TF
Cc09_g03550	C3H	TF
Cc09_g03630	MADS-M-type	TF
Cc09_g03640	WRKY	TF
Cc09_g04020	AP2/ERF-ERF	TF
Cc09_g04160	LOB	TF
Cc09_g04320	LOB	TF
Cc09_g04710	MADS-M-type	TF
Cc09_g04740	MYB	TF
Cc09_g05210	MYB-related	TF
Cc09_g05240	C2H2	TF
Cc09_g05260	MADS-M-type	TF
Cc09_g05570	PLATZ	TF
Cc09_g06430	MADS-MIKC	TF
Cc09_g06450	MADS-M-type	TF
Cc09_g06470	MADS-MIKC	TF
Cc09_g06510	AP2/ERF-ERF	TF
Cc09_g06940	MADS-M-type	TF
Cc09_g07070	MADS-M-type	TF
Cc09_g07330	WRKY	TF
Cc09_g08020	NF-YA	TF
Cc09_g08040	HB-HD-ZIP	TF
Cc09_g08060	BES1	TF
Cc09_g08300	WRKY	TF
Cc09_g08400	GARP-G2-like	TF
Cc09_g08740	B3-ARF	TF
Cc09_g08870	MADS-M-type	TF
Cc09_g09000	MADS-M-type	TF
Cc09_g09190	WRKY	TF
Cc09_g09490	TCP	TF
Cc09_g10150	bZIP	TF
Cc09_g10560	NAC	TF
Cc09_g10750	RWP-RK	TF
Cc10_g00120	SBP	TF
Cc10_g00180	bZIP	TF
Cc10_g00560	RWP-RK	TF
Cc10_g01330	bZIP	TF
Cc10_g01750	C2H2	TF
Cc10_g01770	E2F-DP	TF
Cc10_g01900	B3-ARF	TF
Cc10_g01940	C3H	TF
Cc10_g01970	bZIP	TF
Cc10_g01980	BBR-BPC	TF
Cc10_g02160	MADS-MIKC	TF
Cc10_g02200	SRS	TF
Cc10_g02270	AP2/ERF-ERF	TF
Cc10_g02400	HB-BELL	TF
Cc10_g02410	HB-BELL	TF
Cc10_g02460	bZIP	TF
Cc10_g02690	TUB	TF
Cc10_g02730	MYB-related	TF
Cc10_g02740	zf-HD	TF
Cc10_g03110	C2H2	TF
Cc10_g03290	BES1	TF
Cc10_g03330	NAC	TF
Cc10_g03650	GARP-G2-like	TF
Cc10_g03670	B3	TF
Cc10_g03680	B3	TF
Cc10_g03720	C2C2-Dof	TF
Cc10_g03870	MYB	TF
Cc10_g04030	C2H2	TF
Cc10_g04070	bZIP	TF
Cc10_g04280	B3	TF
Cc10_g04530	HSF	TF
Cc10_g04630	bHLH	TF
Cc10_g04680	NAC	TF
Cc10_g04700	HB-WOX	TF
Cc10_g04710	AP2/ERF-ERF	TF
Cc10_g04730	C2H2	TF
Cc10_g04810	WRKY	TF
Cc10_g04940	MYB	TF
Cc10_g05010	LIM	TF
Cc10_g05320	MADS-M-type	TF
Cc10_g05640	LOB	TF
Cc10_g05650	C2H2	TF
Cc10_g05680	bHLH	TF
Cc10_g06050	bZIP	TF
Cc10_g06180	AP2/ERF-ERF	TF
Cc10_g06320	NAC	TF
Cc10_g06400	WRKY	TF
Cc10_g06580	bHLH	TF
Cc10_g06690	HB-HD-ZIP	TF
Cc10_g07050	C2H2	TF
Cc10_g07100	C2H2	TF
Cc10_g07170	MYB	TF
Cc10_g07460	AP2/ERF-ERF	TF
Cc10_g07580	bZIP	TF
Cc10_g07650	GRF	TF
Cc10_g07690	AP2/ERF-ERF	TF
Cc10_g07810	MYB	TF
Cc10_g07840	HB-HD-ZIP	TF
Cc10_g07850	HB-KNOX	TF
Cc10_g08200	bHLH	TF
Cc10_g08300	MADS-M-type	TF
Cc10_g08490	C2C2-GATA	TF
Cc10_g08500	C2C2-GATA	TF
Cc10_g08760	bHLH	TF
Cc10_g08770	bHLH	TF
Cc10_g09120	AP2/ERF-ERF	TF
Cc10_g09390	MADS-MIKC	TF
Cc10_g10020	bHLH	TF
Cc10_g10050	GARP-G2-like	TF
Cc10_g10310	MYB	TF
Cc10_g10570	C2H2	TF
Cc10_g10900	NF-YB	TF
Cc10_g10960	AP2/ERF-ERF	TF
Cc10_g11470	NAC	TF
Cc10_g12200	NAC	TF
Cc10_g12760	MADS-MIKC	TF
Cc10_g13150	GRAS	TF
Cc10_g13160	MYB	TF
Cc10_g13690	C3H	TF
Cc10_g13750	MADS-MIKC	TF
Cc10_g14150	AP2/ERF-ERF	TF
Cc10_g14200	C2C2-Dof	TF
Cc10_g14440	bZIP	TF
Cc10_g14770	Trihelix	TF
Cc10_g14840	TUB	TF
Cc10_g15100	AP2/ERF-ERF	TF
Cc10_g15260	GRAS	TF
Cc10_g15540	zf-HD	TF
Cc10_g15850	MADS-MIKC	TF
Cc10_g15920	MYB-related	TF
Cc10_g16120	Whirly	TF
Cc10_g16130	Whirly	TF
Cc10_g16190	NAC	TF
Cc10_g16470	MADS-MIKC	TF
Cc11_g00490	MYB	TF
Cc11_g01410	DBP	TF
Cc11_g01500	B3	TF
Cc11_g01890	CPP	TF
Cc11_g02140	RWP-RK	TF
Cc11_g02160	RWP-RK	TF
Cc11_g03070	MYB	TF
Cc11_g03180	C3H	TF
Cc11_g03200	C3H	TF
Cc11_g03360	C2H2	TF
Cc11_g03680	HB-other	TF
Cc11_g03720	HB-other	TF
Cc11_g03750	HB-other	TF
Cc11_g03760	HB-other	TF
Cc11_g03780	HB-other	TF
Cc11_g04550	C2C2-Dof	TF
Cc11_g04980	GARP-G2-like	TF
Cc11_g05560	MADS-M-type	TF
Cc11_g05630	C2H2	TF
Cc11_g05650	BBR-BPC	TF
Cc11_g06230	C2H2	TF
Cc11_g06420	PLATZ	TF
Cc11_g06670	HSF	TF
Cc11_g07170	C2H2	TF
Cc11_g07710	GARP-ARR-B	TF
Cc11_g07720	GARP-ARR-B	TF
Cc11_g08030	Tify	TF
Cc11_g08080	GARP-G2-like	TF
Cc11_g08290	GRAS	TF
Cc11_g08460	HB-WOX	TF
Cc11_g08670	HB-HD-ZIP	TF
Cc11_g08820	MYB	TF
Cc11_g08830	MYB	TF
Cc11_g09530	C3H	TF
Cc11_g09930	MYB	TF
Cc11_g09940	bHLH	TF
Cc11_g10040	LOB	TF
Cc11_g10140	LOB	TF
Cc11_g10150	C2C2-CO-like	TF
Cc11_g10210	AP2/ERF-ERF	TF
Cc11_g10460	bZIP	TF
Cc11_g10520	GARP-G2-like	TF
Cc11_g10530	C2H2	TF
Cc11_g10560	AP2/ERF-RAV	TF
Cc11_g10610	NAC	TF
Cc11_g10650	bHLH	TF
Cc11_g11290	bZIP	TF
Cc11_g11360	bHLH	TF
Cc11_g11510	bHLH	TF
Cc11_g11710	MADS-MIKC	TF
Cc11_g11720	MADS-MIKC	TF
Cc11_g11740	SBP	TF
Cc11_g11750	C2C2-YABBY	TF
Cc11_g12200	C2H2	TF
Cc11_g12210	WRKY	TF
Cc11_g12480	WRKY	TF
Cc11_g12690	MYB	TF
Cc11_g12740	NAC	TF
Cc11_g12850	MYB	TF
Cc11_g12870	C2C2-Dof	TF
Cc11_g12890	GARP-G2-like	TF
Cc11_g13040	NAC	TF
Cc11_g13150	TCP	TF
Cc11_g13270	bHLH	TF
Cc11_g13310	HB-HD-ZIP	TF
Cc11_g13330	MYB	TF
Cc11_g13390	Whirly	TF
Cc11_g13540	HB-HD-ZIP	TF
Cc11_g13820	bHLH	TF
Cc11_g13920	MYB-related	TF
Cc11_g14160	C2H2	TF
Cc11_g14890	AP2/ERF-ERF	TF
Cc11_g15010	AP2/ERF-ERF	TF
Cc11_g15060	Trihelix	TF
Cc11_g15350	C2C2-YABBY	TF
Cc11_g15430	HB-other	TF
Cc11_g15790	AP2/ERF-ERF	TF
Cc11_g16330	GARP-ARR-B	TF
Cc11_g16370	MYB	TF
Cc11_g16400	GRAS	TF
Cc11_g16470	Trihelix	TF
Cc11_g16840	NF-YC	TF
Cc11_g16990	SBP	TF
Cc11_g17060	CAMTA	TF
Cc11_g17100	MADS-MIKC	TF
Cc11_g17110	MADS-MIKC	TF
Cc11_g17130	SBP	TF
Cc11_g17170	WRKY	TF
Cc11_g17270	TCP	TF
Cc11_g17410	NAC	TF
Cc00_g00050	RLK-Pelle_LRR-XIIIa	PK
Cc00_g00120	RLK-Pelle_LRR-III	PK
Cc00_g00130	RLK-Pelle_RLCK-IXb	PK
Cc00_g00500	RLK-Pelle_LRK10L-2	PK
Cc00_g00530	RLK-Pelle_LRK10L-2	PK
Cc00_g00560	RLK-Pelle_LRK10L-2	PK
Cc00_g00570	RLK-Pelle_LRK10L-2	PK
Cc00_g00580	RLK-Pelle_LRK10L-2	PK
Cc00_g00590	RLK-Pelle_LRK10L-2	PK
Cc00_g00600	RLK-Pelle_LRK10L-2	PK
Cc00_g00610	RLK-Pelle_LRK10L-2	PK
Cc00_g00620	RLK-Pelle_LRK10L-2	PK
Cc00_g00630	RLK-Pelle_LRK10L-2	PK
Cc00_g00640	RLK-Pelle_LRK10L-2	PK
Cc00_g00650	RLK-Pelle_LRK10L-2	PK
Cc00_g00860	RLK-Pelle_LRR-XII-1	PK
Cc00_g00990	RLK-Pelle_CrRLK1L-1	PK
Cc00_g01180	RLK-Pelle_RLCK-VIIa-2	PK
Cc00_g01370	RLK-Pelle_L-LEC	PK
Cc00_g01380	RLK-Pelle_L-LEC	PK
Cc00_g01390	RLK-Pelle_L-LEC	PK
Cc00_g01400	RLK-Pelle_L-LEC	PK
Cc00_g01410	RLK-Pelle_L-LEC	PK
Cc00_g01420	RLK-Pelle_L-LEC	PK
Cc00_g01460	RLK-Pelle_L-LEC	PK
Cc00_g01470	RLK-Pelle_L-LEC	PK
Cc00_g01480	RLK-Pelle_L-LEC	PK
Cc00_g01490	RLK-Pelle_L-LEC	PK
Cc00_g01540	RLK-Pelle_LRR-III	PK
Cc00_g01990	CAMK_CAMKL-CHK1	PK
Cc00_g02310	RLK-Pelle_LRK10L-2	PK
Cc00_g02860	RLK-Pelle_DLSV	PK
Cc00_g03660	RLK-Pelle_RLCK-IXb	PK
Cc00_g03680	RLK-Pelle_LRR-XI-1	PK
Cc00_g03930	STE_STE-Pl	PK
Cc00_g04720	STE_STE7	PK
Cc00_g05230	RLK-Pelle_LRR-XI-1	PK
Cc00_g05240	RLK-Pelle_LRR-XI-1	PK
Cc00_g05250	RLK-Pelle_LRR-XI-1	PK
Cc00_g05290	RLK-Pelle_LRR-XI-1	PK
Cc00_g05300	RLK-Pelle_LRR-XI-1	PK
Cc00_g05800	CAMK_CDPK	PK
Cc00_g05990	RLK-Pelle_LRR-XI-1	PK
Cc00_g07080	RLK-Pelle_LRR-XII-1	PK
Cc00_g07090	RLK-Pelle_LRR-XII-1	PK
Cc00_g07100	RLK-Pelle_LRR-XII-1	PK
Cc00_g07410	RLK-Pelle_LRR-XIV	PK
Cc00_g07430	RLK-Pelle_LRR-XIV	PK
Cc00_g07730	RLK-Pelle_LRR-XII-1	PK
Cc00_g07830	CAMK_OST1L	PK
Cc00_g07840	STE_STE11	PK
Cc00_g07860	RLK-Pelle_PERK-2	PK
Cc00_g08550	RLK-Pelle_LRR-XI-1	PK
Cc00_g08570	RLK-Pelle_LRR-XI-1	PK
Cc00_g08590	RLK-Pelle_LRR-XI-1	PK
Cc00_g09090	AGC_RSK-2	PK
Cc00_g09230	Aur	PK
Cc00_g09560	TKL-Pl-1	PK
Cc00_g09640	CMGC_CDK-PITSLRE	PK
Cc00_g09890	RLK-Pelle_DLSV	PK
Cc00_g10000	RLK-Pelle_LRR-XII-1	PK
Cc00_g10280	RLK-Pelle_LRR-XII-1	PK
Cc00_g10290	RLK-Pelle_LRR-XII-1	PK
Cc00_g10870	RLK-Pelle_L-LEC	PK
Cc00_g11200	RLK-Pelle_LRR-XI-1	PK
Cc00_g11210	RLK-Pelle_LRR-XI-1	PK
Cc00_g11270	RLK-Pelle_LRR-XII-1	PK
Cc00_g11280	RLK-Pelle_LRR-XII-1	PK
Cc00_g11430	CAMK_CDPK	PK
Cc00_g11520	RLK-Pelle_LRR-V	PK
Cc00_g11620	RLK-Pelle_DLSV	PK
Cc00_g11880	RLK-Pelle_LRR-XI-1	PK
Cc00_g11940	RLK-Pelle_LRR-XII-1	PK
Cc00_g11960	RLK-Pelle_LRR-XII-1	PK
Cc00_g11970	RLK-Pelle_LRR-XI-1	PK
Cc00_g11980	RLK-Pelle_LRR-XI-1	PK
Cc00_g12500	RLK-Pelle_SD-2b	PK
Cc00_g12910	RLK-Pelle_LRR-XII-1	PK
Cc00_g12920	RLK-Pelle_LRR-XII-1	PK
Cc00_g12930	RLK-Pelle_LRR-XII-1	PK
Cc00_g12940	RLK-Pelle_LRR-XII-1	PK
Cc00_g12960	RLK-Pelle_LRR-XII-1	PK
Cc00_g13180	RLK-Pelle_LRR-XI-1	PK
Cc00_g13190	RLK-Pelle_LRR-XII-1	PK
Cc00_g13200	RLK-Pelle_LRR-XI-1	PK
Cc00_g13410	RLK-Pelle_CrRLK1L-1	PK
Cc00_g13430	RLK-Pelle_CrRLK1L-1	PK
Cc00_g14470	RLK-Pelle_LRR-XI-1	PK
Cc00_g14480	RLK-Pelle_LRR-XI-1	PK
Cc00_g14620	RLK-Pelle_LRR-V	PK
Cc00_g14650	RLK-Pelle_LRR-XIIIb	PK
Cc00_g14760	STE_STE7	PK
Cc00_g14930	TKL-Pl-6	PK
Cc00_g14980	RLK-Pelle_LRR-XII-1	PK
Cc00_g15440	RLK-Pelle_LRR-XI-1	PK
Cc00_g15650	STE_STE20-Fray	PK
Cc00_g15910	RLK-Pelle_SD-2b	PK
Cc00_g16270	RLK-Pelle_SD-2b	PK
Cc00_g16320	RLK-Pelle_LRK10L-2	PK
Cc00_g16330	RLK-Pelle_LRK10L-2	PK
Cc00_g16550	RLK-Pelle_LRR-XII-1	PK
Cc00_g16560	RLK-Pelle_LRR-XII-1	PK
Cc00_g16930	RLK-Pelle_LRR-XI-1	PK
Cc00_g17290	RLK-Pelle_DLSV	PK
Cc00_g17300	RLK-Pelle_DLSV	PK
Cc00_g17310	RLK-Pelle_DLSV	PK
Cc00_g17340	RLK-Pelle_LRR-XII-1	PK
Cc00_g17350	RLK-Pelle_LRR-XII-1	PK
Cc00_g17400	CAMK_CDPK	PK
Cc00_g17870	CMGC_MAPK	PK
Cc00_g18390	CMGC_GSK	PK
Cc00_g18440	RLK-Pelle_DLSV	PK
Cc00_g18450	RLK-Pelle_DLSV	PK
Cc00_g18460	RLK-Pelle_DLSV	PK
Cc00_g18470	RLK-Pelle_DLSV	PK
Cc00_g18740	RLK-Pelle_DLSV	PK
Cc00_g18750	RLK-Pelle_DLSV	PK
Cc00_g18980	RLK-Pelle_LRK10L-2	PK
Cc00_g19180	RLK-Pelle_LRR-XII-1	PK
Cc00_g19320	CAMK_OST1L	PK
Cc00_g19660	RLK-Pelle_LRR-XII-1	PK
Cc00_g19860	AGC_RSK-2	PK
Cc00_g19970	RLK-Pelle_WAK	PK
Cc00_g19980	RLK-Pelle_WAK	PK
Cc00_g20310	CAMK_CDPK	PK
Cc00_g20340	CAMK_CAMKL-LKB	PK
Cc00_g20640	RLK-Pelle_LRR-XI-1	PK
Cc00_g20660	RLK-Pelle_LRR-XI-1	PK
Cc00_g20680	RLK-Pelle_LysM	PK
Cc00_g20840	RLK-Pelle_LRR-XII-1	PK
Cc00_g20870	RLK-Pelle_RLCK-VIII	PK
Cc00_g20970	RLK-Pelle_LRR-II	PK
Cc00_g21100	RLK-Pelle_DLSV	PK
Cc00_g21310	RLK-Pelle_LRR-XI-1	PK
Cc00_g21330	RLK-Pelle_LRR-XII-1	PK
Cc00_g21390	RLK-Pelle_LRR-Xa	PK
Cc00_g21490	RLK-Pelle_DLSV	PK
Cc00_g21530	RLK-Pelle_SD-2b	PK
Cc00_g21640	RLK-Pelle_LRR-XI-1	PK
Cc00_g21730	RLK-Pelle_LRR-XI-1	PK
Cc00_g21800	RLK-Pelle_LRK10L-2	PK
Cc00_g21970	RLK-Pelle_LRR-XI-1	PK
Cc00_g22030	RLK-Pelle_LRR-XII-1	PK
Cc00_g22180	RLK-Pelle_L-LEC	PK
Cc00_g22190	RLK-Pelle_LRK10L-2	PK
Cc00_g22560	RLK-Pelle_LRR-III	PK
Cc00_g22910	RLK-Pelle_LRR-XII-1	PK
Cc00_g22930	RLK-Pelle_LRR-XII-1	PK
Cc00_g23140	RLK-Pelle_LRR-XII-1	PK
Cc00_g23480	RLK-Pelle_DLSV	PK
Cc00_g23490	RLK-Pelle_WAK	PK
Cc00_g23500	RLK-Pelle_WAK	PK
Cc00_g24020	RLK-Pelle_LRR-XII-1	PK
Cc00_g24170	RLK-Pelle_WAK	PK
Cc00_g24220	RLK-Pelle_LRR-XII-1	PK
Cc00_g24410	RLK-Pelle_LRR-XII-1	PK
Cc00_g24510	RLK-Pelle_LRR-XI-1	PK
Cc00_g24880	RLK-Pelle_LRR-XII-1	PK
Cc00_g25030	CMGC_CDK-Pl	PK
Cc00_g25450	RLK-Pelle_LRR-XI-1	PK
Cc00_g25730	RLK-Pelle_LRR-XI-1	PK
Cc00_g26190	RLK-Pelle_LRR-XII-1	PK
Cc00_g26330	RLK-Pelle_DLSV	PK
Cc00_g26530	RLK-Pelle_LRR-XII-1	PK
Cc00_g26640	RLK-Pelle_LRR-XI-1	PK
Cc00_g26720	RLK-Pelle_LRR-XII-1	PK
Cc00_g26900	RLK-Pelle_LRR-XI-1	PK
Cc00_g26910	RLK-Pelle_LRK10L-2	PK
Cc00_g26920	RLK-Pelle_LRR-XI-1	PK
Cc00_g27140	RLK-Pelle_LRR-XI-1	PK
Cc00_g27200	RLK-Pelle_DLSV	PK
Cc00_g27270	RLK-Pelle_LRR-XI-1	PK
Cc00_g27380	RLK-Pelle_LRR-XII-1	PK
Cc00_g27480	RLK-Pelle_LRK10L-2	PK
Cc00_g27770	RLK-Pelle_LRR-XI-1	PK
Cc00_g27810	RLK-Pelle_LRR-XII-1	PK
Cc00_g27850	RLK-Pelle_LRR-XII-1	PK
Cc00_g27940	RLK-Pelle_LRR-XII-1	PK
Cc00_g28060	RLK-Pelle_LRR-XII-1	PK
Cc00_g28170	RLK-Pelle_LRR-XI-1	PK
Cc00_g29170	RLK-Pelle_LRR-XII-1	PK
Cc00_g29180	RLK-Pelle_LRR-XII-1	PK
Cc00_g29260	PEK_GCN2	PK
Cc00_g29550	RLK-Pelle_LRR-XII-1	PK
Cc00_g30000	RLK-Pelle_DLSV	PK
Cc00_g30060	RLK-Pelle_LRR-XII-1	PK
Cc00_g30100	RLK-Pelle_LRR-XII-1	PK
Cc00_g30200	RLK-Pelle_LRR-XII-1	PK
Cc00_g30630	RLK-Pelle_LRR-XI-1	PK
Cc00_g31510	RLK-Pelle_DLSV	PK
Cc00_g31670	RLK-Pelle_L-LEC	PK
Cc00_g31830	RLK-Pelle_LRR-XII-1	PK
Cc00_g31840	RLK-Pelle_LRR-XII-1	PK
Cc00_g32080	RLK-Pelle_LRR-XI-1	PK
Cc00_g32350	RLK-Pelle_LRR-I-1	PK
Cc00_g32370	RLK-Pelle_LRR-XI-1	PK
Cc00_g32450	RLK-Pelle_LRR-XII-1	PK
Cc00_g32540	RLK-Pelle_LRR-XII-1	PK
Cc00_g32630	RLK-Pelle_LRR-XII-1	PK
Cc00_g32720	RLK-Pelle_LRR-XI-1	PK
Cc00_g33170	RLK-Pelle_LRR-XI-1	PK
Cc00_g33400	RLK-Pelle_LRR-XII-1	PK
Cc00_g33620	RLK-Pelle_LRR-XII-1	PK
Cc00_g33660	RLK-Pelle_LRK10L-2	PK
Cc00_g33740	RLK-Pelle_LRR-XI-1	PK
Cc00_g33950	RLK-Pelle_LRK10L-2	PK
Cc00_g34210	CAMK_CDPK	PK
Cc00_g34450	RLK-Pelle_DLSV	PK
Cc00_g34810	RLK-Pelle_L-LEC	PK
Cc00_g35380	RLK-Pelle_LRR-XII-1	PK
Cc00_g35430	CAMK_OST1L	PK
Cc00_g35970	RLK-Pelle_LRR-XIV	PK
Cc01_g00220	RLK-Pelle_RLCK-VIIa-2	PK
Cc01_g00650	RLK-Pelle_SD-2b	PK
Cc01_g00660	RLK-Pelle_RLCK-VIIa-2	PK
Cc01_g01010	CK1_CK1-Pl	PK
Cc01_g02820	RLK-Pelle_DLSV	PK
Cc01_g02830	RLK-Pelle_DLSV	PK
Cc01_g02930	RLK-Pelle_DLSV	PK
Cc01_g02940	RLK-Pelle_DLSV	PK
Cc01_g02950	RLK-Pelle_DLSV	PK
Cc01_g03070	RLK-Pelle_RLCK-VIIa-1	PK
Cc01_g03370	RLK-Pelle_LRR-XI-1	PK
Cc01_g03420	RLK-Pelle_LRR-XI-1	PK
Cc01_g03430	RLK-Pelle_LRR-XI-1	PK
Cc01_g03440	RLK-Pelle_LRR-XI-1	PK
Cc01_g03450	RLK-Pelle_LRR-XI-1	PK
Cc01_g03460	RLK-Pelle_LRR-XI-1	PK
Cc01_g03490	RLK-Pelle_LRR-XI-1	PK
Cc01_g03550	RLK-Pelle_LRR-XI-1	PK
Cc01_g03570	RLK-Pelle_LRR-XI-1	PK
Cc01_g03830	RLK-Pelle_SD-2b	PK
Cc01_g03950	RLK-Pelle_SD-2b	PK
Cc01_g03980	RLK-Pelle_SD-2b	PK
Cc01_g04030	RLK-Pelle_SD-2b	PK
Cc01_g04050	RLK-Pelle_SD-2b	PK
Cc01_g04480	NEK	PK
Cc01_g04740	AGC_RSK-2	PK
Cc01_g04770	RLK-Pelle_CrRLK1L-1	PK
Cc01_g05090	WNK_NRBP	PK
Cc01_g05100	WNK_NRBP	PK
Cc01_g05500	CAMK_CAMKL-LKB	PK
Cc01_g05960	CMGC_CDK-PITSLRE	PK
Cc01_g05980	RLK-Pelle_LysM	PK
Cc01_g06090	STE_STE11	PK
Cc01_g06450	RLK-Pelle_DLSV	PK
Cc01_g06460	RLK-Pelle_DLSV	PK
Cc01_g06680	RLK-Pelle_RLCK-VIIa-2	PK
Cc01_g06690	CAMK_CAMKL-CHK1	PK
Cc01_g07000	RLK-Pelle_RLCK-VI	PK
Cc01_g07370	CMGC_CDK-CRK7-CDK9	PK
Cc01_g07380	CMGC_CDK-CRK7-CDK9	PK
Cc01_g07520	RLK-Pelle_LRR-III	PK
Cc01_g07630	AGC-Pl	PK
Cc01_g07740	RLK-Pelle_URK-1	PK
Cc01_g08160	TLK	PK
Cc01_g08200	RLK-Pelle_LRR-VIII-1	PK
Cc01_g08520	RLK-Pelle_LRR-IX	PK
Cc01_g08550	NEK	PK
Cc01_g09560	AGC_RSK-2	PK
Cc01_g09570	AGC_RSK-2	PK
Cc01_g10040	CMGC_SRPK	PK
Cc01_g10910	RLK-Pelle_RLCK-XVI	PK
Cc01_g11240	CAMK_CAMKL-LKB	PK
Cc01_g11790	CMGC_MAPK	PK
Cc01_g11870	CMGC_MAPK	PK
Cc01_g11900	RLK-Pelle_RLCK-VIIa-1	PK
Cc01_g11930	AGC_RSK-2	PK
Cc01_g12080	RLK-Pelle_CrRLK1L-1	PK
Cc01_g12540	AGC-Pl	PK
Cc01_g12780	RLK-Pelle_RLCK-IXb	PK
Cc01_g12920	RLK-Pelle_RLCK-VIIa-2	PK
Cc01_g12930	RLK-Pelle_RLCK-VIIa-2	PK
Cc01_g13600	RLK-Pelle_RLCK-XII-1	PK
Cc01_g13770	RLK-Pelle_RLCK-IV	PK
Cc01_g14110	RLK-Pelle_LRR-XII-1	PK
Cc01_g14280	RLK-Pelle_CR4L	PK
Cc01_g14440	STE_STE11	PK
Cc01_g14470	RLK-Pelle_RLCK-V	PK
Cc01_g14620	RLK-Pelle_LRR-VI-2	PK
Cc01_g14660	TKL-Pl-7	PK
Cc01_g15130	CAMK_CAMKL-CHK1	PK
Cc01_g15180	CAMK_CAMKL-CHK1	PK
Cc01_g15230	WNK_NRBP	PK
Cc01_g15390	RLK-Pelle_LRR-III	PK
Cc01_g15420	RLK-Pelle_LRR-VIII-1	PK
Cc01_g15830	RLK-Pelle_LRR-Xa	PK
Cc01_g16350	AGC_RSK-2	PK
Cc01_g16430	RLK-Pelle_LRR-IX	PK
Cc01_g16490	CMGC_RCK	PK
Cc01_g16990	RLK-Pelle_LRR-I-1	PK
Cc01_g17130	RLK-Pelle_RLCK-VIIa-1	PK
Cc01_g17320	RLK-Pelle_LRR-III	PK
Cc01_g17360	RLK-Pelle_LRR-XI-1	PK
Cc01_g17620	RLK-Pelle_Extensin	PK
Cc01_g17780	RLK-Pelle_LRR-XI-1	PK
Cc01_g17940	RLK-Pelle_LRR-XI-1	PK
Cc01_g18130	CK1_CK1	PK
Cc01_g18160	AGC_NDR	PK
Cc01_g19030	CMGC_GSKL	PK
Cc01_g19120	NEK	PK
Cc01_g19140	TKL-Pl-4	PK
Cc01_g19920	RLK-Pelle_RKF3	PK
Cc01_g19930	RLK-Pelle_RLCK-VI	PK
Cc01_g20560	WEE	PK
Cc01_g21130	AGC_RSK-2	PK
Cc01_g21520	RLK-Pelle_Extensin	PK
Cc01_g21570	RLK-Pelle_CrRLK1L-1	PK
Cc01_g21850	RLK-Pelle_RLCK-VIII	PK
Cc01_g21950	CMGC_GSK	PK
Cc02_g00030	CMGC_DYRK-YAK	PK
Cc02_g00310	RLK-Pelle_RLCK-XIII	PK
Cc02_g00380	ULK_Fused	PK
Cc02_g00970	CAMK_CDPK	PK
Cc02_g00990	CAMK_CDPK	PK
Cc02_g01670	Group-Pl-4	PK
Cc02_g01720	RLK-Pelle_LRK10L-2	PK
Cc02_g01730	RLK-Pelle_LRK10L-2	PK
Cc02_g01990	RLK-Pelle_LRR-III	PK
Cc02_g02140	RLK-Pelle_SD-2b	PK
Cc02_g02370	RLK-Pelle_RLCK-V	PK
Cc02_g02440	RLK-Pelle_CrRLK1L-1	PK
Cc02_g02510	RLK-Pelle_RLCK-VI	PK
Cc02_g02620	STE_STE11	PK
Cc02_g02710	RLK-Pelle_RLCK-IXb	PK
Cc02_g03230	RLK-Pelle_LRR-Xb-1	PK
Cc02_g03470	CAMK_CDPK	PK
Cc02_g03530	WNK_NRBP	PK
Cc02_g03650	RLK-Pelle_RLCK-XV	PK
Cc02_g03680	RLK-Pelle_RLCK-XI	PK
Cc02_g03790	RLK-Pelle_LRR-XIIIb	PK
Cc02_g03970	RLK-Pelle_LRR-IV	PK
Cc02_g04070	AGC_MAST	PK
Cc02_g04420	RLK-Pelle_LRR-XI-1	PK
Cc02_g04520	RLK-Pelle_LRR-I-1	PK
Cc02_g04620	RLK-Pelle_RLCK-IXb	PK
Cc02_g04630	RLK-Pelle_LRR-III	PK
Cc02_g05130	RLK-Pelle_LRR-III	PK
Cc02_g05150	AGC-Pl	PK
Cc02_g05340	RLK-Pelle_LRR-VII-1	PK
Cc02_g05560	CAMK_CAMKL-CHK1	PK
Cc02_g05940	RLK-Pelle_LRR-III	PK
Cc02_g06120	RLK-Pelle_LRR-VI-2	PK
Cc02_g06470	CMGC_DYRK-PRP4	PK
Cc02_g06490	RLK-Pelle_CR4L	PK
Cc02_g06680	RLK-Pelle_LRR-XII-1	PK
Cc02_g06690	RLK-Pelle_LRR-XII-1	PK
Cc02_g07380	RLK-Pelle_WAK_LRK10L-1	PK
Cc02_g07510	RLK-Pelle_L-LEC	PK
Cc02_g07800	RLK-Pelle_RLCK-VIIa-2	PK
Cc02_g08370	RLK-Pelle_CrRLK1L-1	PK
Cc02_g08580	RLK-Pelle_CrRLK1L-1	PK
Cc02_g08980	CAMK_CDPK	PK
Cc02_g09250	CAMK_CDPK	PK
Cc02_g09910	AGC_RSK-2	PK
Cc02_g10090	RLK-Pelle_CrRLK1L-1	PK
Cc02_g10100	RLK-Pelle_CrRLK1L-1	PK
Cc02_g10180	RLK-Pelle_CrRLK1L-1	PK
Cc02_g10190	RLK-Pelle_CrRLK1L-1	PK
Cc02_g10200	RLK-Pelle_CrRLK1L-1	PK
Cc02_g10410	AGC_PDK1	PK
Cc02_g11090	RLK-Pelle_RLCK-VIIa-2	PK
Cc02_g11160	RLK-Pelle_LysM	PK
Cc02_g11730	RLK-Pelle_DLSV	PK
Cc02_g11990	RLK-Pelle_DLSV	PK
Cc02_g12000	RLK-Pelle_DLSV	PK
Cc02_g12010	RLK-Pelle_DLSV	PK
Cc02_g12020	RLK-Pelle_DLSV	PK
Cc02_g12030	RLK-Pelle_DLSV	PK
Cc02_g12040	RLK-Pelle_DLSV	PK
Cc02_g12050	RLK-Pelle_DLSV	PK
Cc02_g12060	RLK-Pelle_DLSV	PK
Cc02_g12070	RLK-Pelle_DLSV	PK
Cc02_g12080	RLK-Pelle_DLSV	PK
Cc02_g12090	RLK-Pelle_DLSV	PK
Cc02_g12100	RLK-Pelle_DLSV	PK
Cc02_g12110	RLK-Pelle_DLSV	PK
Cc02_g12130	RLK-Pelle_DLSV	PK
[truncated: 840 more rows]

## Sheet: Artemisia annua
Gene ID	Gene family	Type
CTI12_AA000190.t01	SET	TR
CTI12_AA000240.t01	GNAT	TR
CTI12_AA000650.t01	SET	TR
CTI12_AA001680.t01	Others	TR
CTI12_AA002210.t01	HMG	TR
CTI12_AA002630.t02	PHD	TR
CTI12_AA002800.t01	Others	TR
CTI12_AA003980.t01	Others	TR
CTI12_AA004490.t01	SET	TR
CTI12_AA004890.t01	TRAF	TR
CTI12_AA005130.t01	SWI/SNF-BAF60b	TR
CTI12_AA006630.t01	PHD	TR
CTI12_AA007170.t01	AUX/IAA	TR
CTI12_AA007180.t01	AUX/IAA	TR
CTI12_AA007400.t01	Jumonji	TR
CTI12_AA007430.t01	SET	TR
CTI12_AA008730.t01	SNF2	TR
CTI12_AA009820.t01	SNF2	TR
CTI12_AA009960.t01	Jumonji	TR
CTI12_AA010260.t01	SNF2	TR
CTI12_AA010280.t01	PHD	TR
CTI12_AA010540.t01	HMG	TR
CTI12_AA011750.t02	AUX/IAA	TR
CTI12_AA012500.t01	PHD	TR
CTI12_AA013490.t01	GNAT	TR
CTI12_AA013790.t01	TRAF	TR
CTI12_AA013850.t01	SET	TR
CTI12_AA013880.t01	Others	TR
CTI12_AA013890.t01	SET	TR
CTI12_AA014880.t01	IWS1	TR
CTI12_AA015100.t01	Others	TR
CTI12_AA016250.t01	ARID	TR
CTI12_AA017780.t01	mTERF	TR
CTI12_AA020320.t01	AUX/IAA	TR
CTI12_AA021190.t01	IWS1	TR
CTI12_AA021210.t01	SNF2	TR
CTI12_AA021550.t01	SNF2	TR
CTI12_AA022280.t01	Jumonji	TR
CTI12_AA023590.t01	GNAT	TR
CTI12_AA026120.t01	SET	TR
CTI12_AA026260.t01	SNF2	TR
CTI12_AA026720.t01	ARID	TR
CTI12_AA027040.t01	SNF2	TR
CTI12_AA027420.t01	Others	TR
CTI12_AA027980.t02	SNF2	TR
CTI12_AA028380.t01	GNAT	TR
CTI12_AA028450.t01	SNF2	TR
CTI12_AA029180.t01	IWS1	TR
CTI12_AA030480.t01	Others	TR
CTI12_AA032020.t01	SET	TR
CTI12_AA032210.t01	Pseudo ARR-B	TR
CTI12_AA033620.t03	SNF2	TR
CTI12_AA034690.t02	Others	TR
CTI12_AA034830.t01	Others	TR
CTI12_AA036790.t02	PHD	TR
CTI12_AA037320.t01	ARID	TR
CTI12_AA038060.t01	PHD	TR
CTI12_AA039590.t01	SET	TR
CTI12_AA040900.t01	Jumonji	TR
CTI12_AA041730.t01	TRAF	TR
CTI12_AA045000.t01	Others	TR
CTI12_AA045210.t01	Others	TR
CTI12_AA046820.t01	Others	TR
CTI12_AA047280.t01	PHD	TR
CTI12_AA047770.t01	SWI/SNF-BAF60b	TR
CTI12_AA048510.t01	PHD	TR
CTI12_AA048680.t01	Jumonji	TR
CTI12_AA048970.t01	Jumonji	TR
CTI12_AA049120.t01	Pseudo ARR-B	TR
CTI12_AA051270.t02	SNF2	TR
CTI12_AA051350.t01	TAZ	TR
CTI12_AA051740.t01	Others	TR
CTI12_AA052340.t01	SNF2	TR
CTI12_AA052680.t01	Others	TR
CTI12_AA052890.t01	Others	TR
CTI12_AA053630.t01	HMG	TR
CTI12_AA053970.t01	Jumonji	TR
CTI12_AA054330.t01	PHD	TR
CTI12_AA054740.t01	PHD	TR
CTI12_AA054880.t01	SET	TR
CTI12_AA054890.t01	SET	TR
CTI12_AA054900.t01	SET	TR
CTI12_AA055540.t01	AUX/IAA	TR
CTI12_AA055600.t01	SET	TR
CTI12_AA056230.t01	ARID	TR
CTI12_AA058350.t01	Others	TR
CTI12_AA059560.t01	SNF2	TR
CTI12_AA059590.t01	SET	TR
CTI12_AA060000.t01	HMG	TR
CTI12_AA060150.t01	SNF2	TR
CTI12_AA062130.t01	TAZ	TR
CTI12_AA062200.t01	Others	TR
CTI12_AA062210.t01	Others	TR
CTI12_AA062550.t02	TAZ	TR
CTI12_AA063050.t01	mTERF	TR
CTI12_AA063120.t01	PHD	TR
CTI12_AA063870.t01	Rcd1-like	TR
CTI12_AA063880.t01	Rcd1-like	TR
CTI12_AA064320.t01	SNF2	TR
CTI12_AA065200.t01	LUG	TR
CTI12_AA066160.t01	GNAT	TR
CTI12_AA066330.t01	TRAF	TR
CTI12_AA066930.t01	Others	TR
CTI12_AA067060.t01	SNF2	TR
CTI12_AA068920.t01	Others	TR
CTI12_AA069740.t01	SET	TR
CTI12_AA070450.t01	Others	TR
CTI12_AA074260.t01	Others	TR
CTI12_AA074790.t01	HMG	TR
CTI12_AA075040.t01	TAZ	TR
CTI12_AA075260.t01	SNF2	TR
CTI12_AA076850.t01	TRAF	TR
CTI12_AA076970.t02	SNF2	TR
CTI12_AA077220.t01	MBF1	TR
CTI12_AA077970.t01	SNF2	TR
CTI12_AA078500.t01	IWS1	TR
CTI12_AA079530.t01	SNF2	TR
CTI12_AA080860.t01	ARID	TR
CTI12_AA081400.t01	AUX/IAA	TR
CTI12_AA082660.t01	HMG	TR
CTI12_AA082910.t01	mTERF	TR
CTI12_AA083270.t01	HMG	TR
CTI12_AA083370.t01	SET	TR
CTI12_AA086020.t01	TRAF	TR
CTI12_AA086390.t01	PHD	TR
CTI12_AA086630.t01	PHD	TR
CTI12_AA087100.t01	mTERF	TR
CTI12_AA087250.t01	Others	TR
CTI12_AA087820.t01	Others	TR
CTI12_AA088000.t01	Others	TR
CTI12_AA090510.t01	Others	TR
CTI12_AA091040.t01	DDT	TR
CTI12_AA092040.t01	ARID	TR
CTI12_AA092630.t01	SWI/SNF-SWI3	TR
CTI12_AA094990.t01	ARID	TR
CTI12_AA095440.t01	SWI/SNF-BAF60b	TR
CTI12_AA095640.t01	PHD	TR
CTI12_AA096030.t01	Jumonji	TR
CTI12_AA096340.t01	SNF2	TR
CTI12_AA097600.t01	SNF2	TR
CTI12_AA098190.t01	GNAT	TR
CTI12_AA100520.t01	PHD	TR
CTI12_AA101610.t01	PHD	TR
CTI12_AA102100.t01	TRAF	TR
CTI12_AA104800.t02	PHD	TR
CTI12_AA105530.t01	Others	TR
CTI12_AA106850.t01	SNF2	TR
CTI12_AA109200.t01	SWI/SNF-BAF60b	TR
CTI12_AA109270.t01	SET	TR
CTI12_AA109360.t01	SNF2	TR
CTI12_AA111310.t01	AUX/IAA	TR
CTI12_AA111720.t01	HMG	TR
CTI12_AA111760.t01	Others	TR
CTI12_AA111850.t01	GNAT	TR
CTI12_AA112510.t01	Others	TR
CTI12_AA113110.t01	SET	TR
CTI12_AA113820.t01	AUX/IAA	TR
CTI12_AA114950.t01	Jumonji	TR
CTI12_AA115560.t01	RB	TR
CTI12_AA116800.t01	GNAT	TR
CTI12_AA117980.t01	AUX/IAA	TR
CTI12_AA119020.t01	SET	TR
CTI12_AA121480.t01	TAZ	TR
CTI12_AA121670.t01	PHD	TR
CTI12_AA123320.t01	Others	TR
CTI12_AA123330.t02	SNF2	TR
CTI12_AA124970.t01	PHD	TR
CTI12_AA125610.t01	mTERF	TR
CTI12_AA126380.t01	Jumonji	TR
CTI12_AA126970.t01	Jumonji	TR
CTI12_AA127510.t01	DDT	TR
CTI12_AA129870.t01	Jumonji	TR
CTI12_AA130990.t01	HMG	TR
CTI12_AA131130.t02	Pseudo ARR-B	TR
CTI12_AA131790.t01	Rcd1-like	TR
CTI12_AA132660.t01	mTERF	TR
CTI12_AA133210.t01	TRAF	TR
CTI12_AA134160.t01	Jumonji	TR
CTI12_AA135540.t01	SNF2	TR
CTI12_AA142840.t01	ARID	TR
CTI12_AA143250.t01	Others	TR
CTI12_AA145560.t01	TRAF	TR
CTI12_AA146620.t01	SET	TR
CTI12_AA146970.t01	Others	TR
CTI12_AA147020.t01	Others	TR
CTI12_AA147620.t01	ARID	TR
CTI12_AA148600.t01	TRAF	TR
CTI12_AA148760.t01	IWS1	TR
CTI12_AA148930.t01	AUX/IAA	TR
CTI12_AA148980.t01	SNF2	TR
CTI12_AA149490.t01	IWS1	TR
CTI12_AA150330.t01	TRAF	TR
CTI12_AA151700.t01	PHD	TR
CTI12_AA151810.t02	Jumonji	TR
CTI12_AA152900.t01	SWI/SNF-BAF60b	TR
CTI12_AA156960.t01	mTERF	TR
CTI12_AA158020.t01	TRAF	TR
CTI12_AA158830.t01	Others	TR
CTI12_AA159450.t01	mTERF	TR
CTI12_AA159640.t01	ARID	TR
CTI12_AA160180.t01	IWS1	TR
CTI12_AA160540.t02	TRAF	TR
CTI12_AA160930.t01	Jumonji	TR
CTI12_AA162120.t02	PHD	TR
CTI12_AA162260.t01	Others	TR
CTI12_AA162930.t01	Others	TR
CTI12_AA163370.t01	Jumonji	TR
CTI12_AA163450.t01	LUG	TR
CTI12_AA164800.t01	TRAF	TR
CTI12_AA164830.t02	SET	TR
CTI12_AA165560.t01	AUX/IAA	TR
CTI12_AA166350.t01	HMG	TR
CTI12_AA167330.t01	PHD	TR
CTI12_AA167910.t02	AUX/IAA	TR
CTI12_AA171170.t01	TRAF	TR
CTI12_AA171940.t01	LUG	TR
CTI12_AA171990.t01	GNAT	TR
CTI12_AA172040.t01	LUG	TR
CTI12_AA172220.t01	HMG	TR
CTI12_AA172230.t01	HMG	TR
CTI12_AA173350.t01	PHD	TR
CTI12_AA174210.t01	SET	TR
CTI12_AA175620.t01	Jumonji	TR
CTI12_AA178780.t01	mTERF	TR
CTI12_AA179470.t01	SNF2	TR
CTI12_AA180910.t01	GNAT	TR
CTI12_AA181240.t01	Jumonji	TR
CTI12_AA181270.t01	mTERF	TR
CTI12_AA182020.t01	Others	TR
CTI12_AA182230.t01	Jumonji	TR
CTI12_AA184680.t02	IWS1	TR
CTI12_AA184690.t01	SNF2	TR
CTI12_AA184810.t01	SNF2	TR
CTI12_AA186830.t01	HMG	TR
CTI12_AA188860.t01	ARID	TR
CTI12_AA188980.t01	ARID	TR
CTI12_AA190030.t01	Others	TR
CTI12_AA191050.t01	mTERF	TR
CTI12_AA191420.t01	ARID	TR
CTI12_AA193570.t01	GNAT	TR
CTI12_AA194110.t01	AUX/IAA	TR
CTI12_AA194620.t01	Others	TR
CTI12_AA194700.t01	GNAT	TR
CTI12_AA195690.t01	RB	TR
CTI12_AA195980.t01	AUX/IAA	TR
CTI12_AA196520.t01	Coactivator p15	TR
CTI12_AA196890.t01	TAZ	TR
CTI12_AA199780.t01	TRAF	TR
CTI12_AA202070.t01	TRAF	TR
CTI12_AA202520.t01	AUX/IAA	TR
CTI12_AA203590.t01	ARID	TR
CTI12_AA203960.t01	GNAT	TR
CTI12_AA204930.t01	PHD	TR
CTI12_AA205060.t01	PHD	TR
CTI12_AA205090.t01	AUX/IAA	TR
CTI12_AA205140.t01	AUX/IAA	TR
CTI12_AA206400.t01	PHD	TR
CTI12_AA206750.t01	GNAT	TR
CTI12_AA207420.t01	SET	TR
CTI12_AA208190.t01	PHD	TR
CTI12_AA209310.t01	mTERF	TR
CTI12_AA209350.t01	mTERF	TR
CTI12_AA209850.t01	GNAT	TR
CTI12_AA211180.t01	mTERF	TR
CTI12_AA211530.t01	SET	TR
CTI12_AA212300.t01	MED7	TR
CTI12_AA212650.t01	SNF2	TR
CTI12_AA214540.t01	GNAT	TR
CTI12_AA216080.t01	mTERF	TR
CTI12_AA216300.t01	HMG	TR
CTI12_AA217480.t01	GNAT	TR
CTI12_AA219040.t01	GNAT	TR
CTI12_AA219140.t01	GNAT	TR
CTI12_AA219170.t01	AUX/IAA	TR
CTI12_AA219180.t02	AUX/IAA	TR
CTI12_AA220440.t01	SNF2	TR
CTI12_AA220460.t01	GNAT	TR
CTI12_AA221070.t02	SET	TR
CTI12_AA221790.t02	TAZ	TR
CTI12_AA223440.t01	SNF2	TR
CTI12_AA223550.t01	SNF2	TR
CTI12_AA225870.t01	Rcd1-like	TR
CTI12_AA226510.t01	ARID	TR
CTI12_AA227530.t01	ARID	TR
CTI12_AA230750.t01	Jumonji	TR
CTI12_AA232400.t01	SWI/SNF-BAF60b	TR
CTI12_AA232790.t01	Others	TR
CTI12_AA233890.t01	GNAT	TR
CTI12_AA235220.t01	SET	TR
CTI12_AA236360.t01	Rcd1-like	TR
CTI12_AA236370.t01	Rcd1-like	TR
CTI12_AA237540.t01	Others	TR
CTI12_AA237810.t01	Others	TR
CTI12_AA240270.t01	GNAT	TR
CTI12_AA240300.t02	Jumonji	TR
CTI12_AA241380.t01	ARID	TR
CTI12_AA243630.t01	TRAF	TR
CTI12_AA244650.t01	PHD	TR
CTI12_AA245020.t01	Others	TR
CTI12_AA247850.t02	SWI/SNF-SWI3	TR
CTI12_AA248250.t01	Others	TR
CTI12_AA252250.t01	SWI/SNF-BAF60b	TR
CTI12_AA254150.t02	SET	TR
CTI12_AA254890.t01	MED6	TR
CTI12_AA255000.t01	TRAF	TR
CTI12_AA255270.t01	MED6	TR
CTI12_AA255340.t01	AUX/IAA	TR
CTI12_AA255350.t01	AUX/IAA	TR
CTI12_AA256560.t01	Others	TR
CTI12_AA256860.t01	IWS1	TR
CTI12_AA257290.t01	AUX/IAA	TR
CTI12_AA257640.t01	MED6	TR
CTI12_AA257820.t01	GNAT	TR
CTI12_AA258250.t01	AUX/IAA	TR
CTI12_AA258600.t01	ARID	TR
CTI12_AA259300.t01	AUX/IAA	TR
CTI12_AA259380.t01	Others	TR
CTI12_AA260260.t01	GNAT	TR
CTI12_AA261720.t01	AUX/IAA	TR
CTI12_AA264720.t01	DDT	TR
CTI12_AA265580.t01	Others	TR
CTI12_AA265680.t02	Others	TR
CTI12_AA268010.t01	ARID	TR
CTI12_AA268750.t01	AUX/IAA	TR
CTI12_AA269760.t01	TRAF	TR
CTI12_AA270590.t01	AUX/IAA	TR
CTI12_AA271430.t01	TRAF	TR
CTI12_AA272420.t01	GNAT	TR
CTI12_AA273560.t01	mTERF	TR
CTI12_AA273580.t01	mTERF	TR
CTI12_AA274190.t02	Others	TR
CTI12_AA275470.t01	PHD	TR
CTI12_AA275830.t01	Jumonji	TR
CTI12_AA275870.t01	PHD	TR
CTI12_AA276160.t01	Jumonji	TR
CTI12_AA277060.t01	Others	TR
CTI12_AA277960.t01	TRAF	TR
CTI12_AA278230.t01	PHD	TR
CTI12_AA279650.t01	AUX/IAA	TR
CTI12_AA281220.t01	TRAF	TR
CTI12_AA281230.t01	TRAF	TR
CTI12_AA281260.t01	SET	TR
CTI12_AA281560.t01	RB	TR
CTI12_AA281630.t01	SWI/SNF-SWI3	TR
CTI12_AA282560.t01	PHD	TR
CTI12_AA282810.t01	ARID	TR
CTI12_AA283060.t01	TRAF	TR
CTI12_AA283300.t01	LUG	TR
CTI12_AA283950.t01	Others	TR
CTI12_AA284130.t01	GNAT	TR
CTI12_AA284430.t01	Others	TR
CTI12_AA287310.t01	SNF2	TR
CTI12_AA289520.t01	SNF2	TR
CTI12_AA291020.t01	TAZ	TR
CTI12_AA292650.t01	SET	TR
CTI12_AA294530.t01	SNF2	TR
CTI12_AA295210.t01	Others	TR
CTI12_AA295530.t01	DDT	TR
CTI12_AA297800.t02	Jumonji	TR
CTI12_AA298410.t01	Others	TR
CTI12_AA301570.t01	Rcd1-like	TR
CTI12_AA301880.t01	mTERF	TR
CTI12_AA301950.t01	Others	TR
CTI12_AA302530.t01	ARID	TR
CTI12_AA302850.t01	ARID	TR
CTI12_AA304100.t01	mTERF	TR
CTI12_AA304310.t01	LUG	TR
CTI12_AA304390.t01	SWI/SNF-BAF60b	TR
CTI12_AA304440.t01	TRAF	TR
CTI12_AA306200.t01	DDT	TR
CTI12_AA307120.t01	IWS1	TR
CTI12_AA307200.t01	SET	TR
CTI12_AA307420.t01	SNF2	TR
CTI12_AA310600.t02	SET	TR
CTI12_AA311160.t01	SWI/SNF-BAF60b	TR
CTI12_AA311860.t01	SET	TR
CTI12_AA312330.t01	SNF2	TR
CTI12_AA312630.t01	Rcd1-like	TR
CTI12_AA312960.t01	HMG	TR
CTI12_AA313610.t01	GNAT	TR
CTI12_AA314300.t01	SWI/SNF-SWI3	TR
CTI12_AA315840.t01	PHD	TR
CTI12_AA316190.t02	HMG	TR
CTI12_AA317010.t01	SWI/SNF-BAF60b	TR
CTI12_AA317560.t01	PHD	TR
CTI12_AA318720.t01	SET	TR
CTI12_AA319530.t01	Others	TR
CTI12_AA320330.t01	SET	TR
CTI12_AA320450.t01	PHD	TR
CTI12_AA321450.t01	IWS1	TR
CTI12_AA322930.t01	mTERF	TR
CTI12_AA323210.t01	SNF2	TR
CTI12_AA323990.t01	ARID	TR
CTI12_AA324790.t01	AUX/IAA	TR
CTI12_AA325370.t01	Jumonji	TR
CTI12_AA326500.t01	IWS1	TR
CTI12_AA327080.t01	SNF2	TR
CTI12_AA328060.t01	SNF2	TR
CTI12_AA328580.t01	SET	TR
CTI12_AA330970.t01	TRAF	TR
CTI12_AA331470.t02	TRAF	TR
CTI12_AA333400.t01	Others	TR
CTI12_AA333930.t01	GNAT	TR
CTI12_AA334850.t01	GNAT	TR
CTI12_AA334900.t01	IWS1	TR
CTI12_AA335020.t01	GNAT	TR
CTI12_AA335460.t01	DDT	TR
CTI12_AA337080.t01	ARID	TR
CTI12_AA338560.t01	Others	TR
CTI12_AA339220.t01	Others	TR
CTI12_AA340080.t01	SET	TR
CTI12_AA341060.t01	MBF1	TR
CTI12_AA341770.t01	Others	TR
CTI12_AA343540.t01	Coactivator p15	TR
CTI12_AA344460.t01	AUX/IAA	TR
CTI12_AA345810.t01	TAZ	TR
CTI12_AA346780.t01	SET	TR
CTI12_AA348750.t01	PHD	TR
CTI12_AA349230.t01	SNF2	TR
CTI12_AA349470.t01	SWI/SNF-BAF60b	TR
CTI12_AA349720.t01	MED6	TR
CTI12_AA352810.t01	TRAF	TR
CTI12_AA352820.t01	TRAF	TR
CTI12_AA353700.t01	AUX/IAA	TR
CTI12_AA356720.t01	SET	TR
CTI12_AA357970.t01	Pseudo ARR-B	TR
CTI12_AA358150.t01	AUX/IAA	TR
CTI12_AA360640.t01	SNF2	TR
CTI12_AA361230.t01	Rcd1-like	TR
CTI12_AA362190.t01	AUX/IAA	TR
CTI12_AA362520.t01	AUX/IAA	TR
CTI12_AA365260.t01	TAZ	TR
CTI12_AA365490.t01	SNF2	TR
CTI12_AA366250.t01	ARID	TR
CTI12_AA366560.t01	mTERF	TR
CTI12_AA366910.t03	RB	TR
CTI12_AA367190.t01	Pseudo ARR-B	TR
CTI12_AA367990.t01	PHD	TR
CTI12_AA368720.t01	IWS1	TR
CTI12_AA369820.t01	HMG	TR
CTI12_AA370270.t01	ARID	TR
CTI12_AA373190.t01	SET	TR
CTI12_AA375640.t01	mTERF	TR
CTI12_AA376450.t02	SNF2	TR
CTI12_AA378640.t01	MED6	TR
CTI12_AA380820.t01	ARID	TR
CTI12_AA381450.t01	SET	TR
CTI12_AA382010.t01	mTERF	TR
CTI12_AA382720.t01	SNF2	TR
CTI12_AA385000.t01	LUG	TR
CTI12_AA386340.t01	ARID	TR
CTI12_AA386500.t01	TAZ	TR
CTI12_AA388820.t01	Others	TR
CTI12_AA391320.t01	TRAF	TR
CTI12_AA393090.t01	AUX/IAA	TR
CTI12_AA393580.t01	mTERF	TR
CTI12_AA395250.t01	IWS1	TR
CTI12_AA395310.t01	Others	TR
CTI12_AA396310.t01	Others	TR
CTI12_AA397870.t01	TRAF	TR
CTI12_AA398760.t01	Jumonji	TR
CTI12_AA399400.t01	mTERF	TR
CTI12_AA399810.t02	PHD	TR
CTI12_AA401830.t01	SNF2	TR
CTI12_AA402270.t02	TRAF	TR
CTI12_AA402280.t01	TRAF	TR
CTI12_AA402630.t01	GNAT	TR
CTI12_AA404760.t01	PHD	TR
CTI12_AA408460.t01	SNF2	TR
CTI12_AA408500.t01	Others	TR
CTI12_AA409060.t01	ARID	TR
CTI12_AA409990.t01	HMG	TR
CTI12_AA412970.t01	Jumonji	TR
CTI12_AA413180.t01	SET	TR
CTI12_AA413730.t01	SWI/SNF-BAF60b	TR
CTI12_AA414040.t01	PHD	TR
CTI12_AA415400.t01	SET	TR
CTI12_AA415570.t01	ARID	TR
CTI12_AA416230.t01	SWI/SNF-BAF60b	TR
CTI12_AA416790.t01	Others	TR
CTI12_AA416820.t01	TRAF	TR
CTI12_AA417590.t01	IWS1	TR
CTI12_AA417600.t01	IWS1	TR
CTI12_AA419830.t01	SWI/SNF-BAF60b	TR
CTI12_AA420000.t01	mTERF	TR
CTI12_AA420360.t01	SET	TR
CTI12_AA422330.t01	Others	TR
CTI12_AA422410.t01	Jumonji	TR
CTI12_AA423700.t01	ARID	TR
CTI12_AA424000.t01	SNF2	TR
CTI12_AA426730.t01	AUX/IAA	TR
CTI12_AA426950.t01	GNAT	TR
CTI12_AA428990.t01	Others	TR
CTI12_AA430100.t01	SOH1	TR
CTI12_AA430610.t01	IWS1	TR
CTI12_AA430630.t01	IWS1	TR
CTI12_AA430650.t01	IWS1	TR
CTI12_AA432670.t01	Others	TR
CTI12_AA432680.t01	Others	TR
CTI12_AA433910.t01	TRAF	TR
CTI12_AA435410.t01	PHD	TR
CTI12_AA435940.t01	Others	TR
CTI12_AA435960.t01	SNF2	TR
CTI12_AA436570.t01	GNAT	TR
CTI12_AA439060.t01	Others	TR
CTI12_AA444370.t03	TAZ	TR
CTI12_AA444860.t01	SET	TR
CTI12_AA445370.t01	AUX/IAA	TR
CTI12_AA446540.t01	GNAT	TR
CTI12_AA451780.t01	PHD	TR
CTI12_AA451790.t01	PHD	TR
CTI12_AA452010.t01	mTERF	TR
CTI12_AA452740.t01	PHD	TR
CTI12_AA453020.t01	Others	TR
CTI12_AA454150.t01	Jumonji	TR
CTI12_AA457380.t01	SWI/SNF-BAF60b	TR
CTI12_AA458710.t01	SNF2	TR
CTI12_AA463010.t01	GNAT	TR
CTI12_AA464200.t01	GNAT	TR
CTI12_AA464270.t01	SWI/SNF-SWI3	TR
CTI12_AA464590.t01	IWS1	TR
CTI12_AA466200.t01	HMG	TR
CTI12_AA466210.t01	HMG	TR
CTI12_AA466250.t01	TRAF	TR
CTI12_AA468550.t01	TAZ	TR
CTI12_AA468840.t01	IWS1	TR
CTI12_AA468860.t01	IWS1	TR
CTI12_AA469060.t02	SWI/SNF-BAF60b	TR
CTI12_AA469320.t01	Jumonji	TR
CTI12_AA470600.t01	AUX/IAA	TR
CTI12_AA470890.t01	GNAT	TR
CTI12_AA471310.t01	mTERF	TR
CTI12_AA471820.t01	HMG	TR
CTI12_AA472290.t01	TAZ	TR
CTI12_AA472420.t01	mTERF	TR
CTI12_AA473790.t01	Others	TR
CTI12_AA477080.t01	Others	TR
CTI12_AA478100.t01	mTERF	TR
CTI12_AA478720.t01	GNAT	TR
CTI12_AA479150.t01	ARID	TR
CTI12_AA480470.t01	SET	TR
CTI12_AA484450.t01	IWS1	TR
CTI12_AA486110.t01	mTERF	TR
CTI12_AA486370.t01	ARID	TR
CTI12_AA486380.t01	ARID	TR
CTI12_AA486420.t01	GNAT	TR
CTI12_AA490690.t01	GNAT	TR
CTI12_AA491240.t01	SNF2	TR
CTI12_AA491300.t01	SNF2	TR
CTI12_AA491510.t01	Coactivator p15	TR
CTI12_AA497260.t01	SET	TR
CTI12_AA500590.t01	SET	TR
CTI12_AA501100.t01	AUX/IAA	TR
CTI12_AA501110.t01	AUX/IAA	TR
CTI12_AA501820.t01	SET	TR
CTI12_AA502290.t01	Others	TR
CTI12_AA503530.t01	SNF2	TR
CTI12_AA505370.t01	TRAF	TR
CTI12_AA505990.t01	Others	TR
CTI12_AA506120.t01	SET	TR
CTI12_AA508920.t01	mTERF	TR
CTI12_AA509680.t01	Others	TR
CTI12_AA510310.t01	Others	TR
CTI12_AA510390.t01	GNAT	TR
CTI12_AA511860.t01	AUX/IAA	TR
CTI12_AA512570.t01	Jumonji	TR
CTI12_AA512820.t01	Jumonji	TR
CTI12_AA513500.t01	mTERF	TR
CTI12_AA514790.t01	Jumonji	TR
CTI12_AA515500.t01	GNAT	TR
CTI12_AA517630.t01	PHD	TR
CTI12_AA518430.t01	TRAF	TR
CTI12_AA518750.t01	Others	TR
CTI12_AA519490.t01	SNF2	TR
CTI12_AA519900.t01	Others	TR
CTI12_AA520000.t01	SWI/SNF-BAF60b	TR
CTI12_AA520740.t01	GNAT	TR
CTI12_AA522300.t01	Others	TR
CTI12_AA524060.t01	GNAT	TR
CTI12_AA524910.t01	Others	TR
CTI12_AA525200.t01	mTERF	TR
CTI12_AA526450.t01	AUX/IAA	TR
CTI12_AA527370.t01	Others	TR
CTI12_AA529410.t01	ARID	TR
CTI12_AA530060.t02	Others	TR
CTI12_AA531290.t01	ARID	TR
CTI12_AA531540.t01	AUX/IAA	TR
CTI12_AA533110.t01	Others	TR
CTI12_AA533690.t01	Pseudo ARR-B	TR
CTI12_AA533740.t01	SNF2	TR
CTI12_AA534440.t01	Jumonji	TR
CTI12_AA539440.t01	AUX/IAA	TR
CTI12_AA540890.t01	GNAT	TR
CTI12_AA541350.t01	mTERF	TR
CTI12_AA542610.t01	MBF1	TR
CTI12_AA542760.t01	AUX/IAA	TR
CTI12_AA543990.t01	IWS1	TR
CTI12_AA544350.t01	mTERF	TR
CTI12_AA545030.t01	SET	TR
CTI12_AA545400.t01	PHD	TR
CTI12_AA545460.t01	DDT	TR
CTI12_AA546200.t01	GNAT	TR
CTI12_AA548280.t01	SET	TR
CTI12_AA550630.t01	TRAF	TR
CTI12_AA550850.t01	Jumonji	TR
CTI12_AA551390.t01	Others	TR
CTI12_AA551740.t01	HMG	TR
CTI12_AA554220.t01	mTERF	TR
CTI12_AA556480.t01	ARID	TR
CTI12_AA556630.t01	Others	TR
CTI12_AA557010.t01	AUX/IAA	TR
CTI12_AA559200.t01	Others	TR
CTI12_AA560180.t01	HMG	TR
CTI12_AA560240.t01	AUX/IAA	TR
CTI12_AA560830.t01	IWS1	TR
CTI12_AA562390.t01	Jumonji	TR
CTI12_AA562790.t01	TRAF	TR
CTI12_AA565060.t01	ARID	TR
CTI12_AA565140.t01	AUX/IAA	TR
CTI12_AA568540.t01	SET	TR
CTI12_AA570470.t01	ARID	TR
CTI12_AA570700.t01	PHD	TR
CTI12_AA572280.t01	Others	TR
CTI12_AA572970.t01	AUX/IAA	TR
CTI12_AA573130.t01	IWS1	TR
CTI12_AA574890.t01	SWI/SNF-BAF60b	TR
CTI12_AA575170.t01	GNAT	TR
CTI12_AA575180.t01	mTERF	TR
CTI12_AA575410.t01	SNF2	TR
CTI12_AA575450.t01	TRAF	TR
CTI12_AA577520.t01	GNAT	TR
CTI12_AA578680.t01	mTERF	TR
CTI12_AA579000.t01	Rcd1-like	TR
CTI12_AA579250.t01	SNF2	TR
CTI12_AA579700.t01	Others	TR
CTI12_AA580820.t01	TRAF	TR
CTI12_AA581610.t01	Others	TR
CTI12_AA583300.t01	ARID	TR
CTI12_AA584260.t01	SNF2	TR
CTI12_AA584270.t01	AUX/IAA	TR
CTI12_AA584900.t01	SET	TR
CTI12_AA585940.t01	ARID	TR
CTI12_AA587910.t01	Jumonji	TR
CTI12_AA588010.t01	PHD	TR
CTI12_AA588100.t01	PHD	TR
CTI12_AA588820.t01	PHD	TR
CTI12_AA588980.t01	Jumonji	TR
CTI12_AA589830.t01	PHD	TR
CTI12_AA591640.t01	AUX/IAA	TR
CTI12_AA591980.t01	Others	TR
CTI12_AA592730.t01	TRAF	TR
CTI12_AA594310.t01	SET	TR
CTI12_AA594920.t01	SWI/SNF-BAF60b	TR
CTI12_AA594930.t01	PHD	TR
CTI12_AA595290.t01	AUX/IAA	TR
CTI12_AA596690.t01	GNAT	TR
CTI12_AA598930.t01	Rcd1-like	TR
CTI12_AA599050.t01	SNF2	TR
CTI12_AA599180.t01	AUX/IAA	TR
CTI12_AA600330.t01	Others	TR
CTI12_AA603060.t01	TAZ	TR
CTI12_AA603760.t01	SET	TR
CTI12_AA603820.t01	mTERF	TR
CTI12_AA603860.t01	Jumonji	TR
CTI12_AA606000.t01	Others	TR
CTI12_AA606080.t01	mTERF	TR
CTI12_AA607260.t01	Others	TR
CTI12_AA607640.t01	Coactivator p15	TR
CTI12_AA609250.t01	mTERF	TR
CTI12_AA612710.t01	GNAT	TR
CTI12_AA613250.t01	Others	TR
CTI12_AA615450.t01	mTERF	TR
CTI12_AA617620.t01	Others	TR
CTI12_AA621030.t01	ARID	TR
CTI12_AA622440.t01	Others	TR
CTI12_AA624520.t01	Others	TR
CTI12_AA625040.t01	PHD	TR
CTI12_AA625340.t01	TRAF	TR
CTI12_AA625700.t01	Others	TR
CTI12_AA626690.t01	GNAT	TR
CTI12_AA626760.t01	Others	TR
CTI12_AA630260.t01	IWS1	TR
CTI12_AA630690.t01	TRAF	TR
CTI12_AA630780.t01	RB	TR
CTI12_AA000260.t01	bHLH	TF
CTI12_AA000320.t01	B3	TF
CTI12_AA000480.t01	MADS-MIKC	TF
CTI12_AA000590.t01	TCP	TF
CTI12_AA000670.t01	GARP-G2-like	TF
CTI12_AA000710.t01	AP2/ERF-ERF	TF
CTI12_AA000930.t01	C2H2	TF
CTI12_AA001000.t01	HB-HD-ZIP	TF
CTI12_AA001310.t01	SBP	TF
CTI12_AA001750.t01	WRKY	TF
CTI12_AA002400.t01	RWP-RK	TF
CTI12_AA002460.t01	TCP	TF
CTI12_AA002710.t01	GRAS	TF
CTI12_AA002740.t01	bZIP	TF
CTI12_AA002940.t01	NAC	TF
CTI12_AA003150.t01	C2H2	TF
CTI12_AA003190.t01	HB-HD-ZIP	TF
CTI12_AA003210.t01	B3-ARF	TF
CTI12_AA003450.t01	MYB	TF
CTI12_AA003940.t01	C2C2-CO-like	TF
CTI12_AA004030.t01	B3-ARF	TF
CTI12_AA004070.t01	C2C2-GATA	TF
CTI12_AA004240.t01	C2H2	TF
CTI12_AA005080.t01	GARP-G2-like	TF
CTI12_AA005190.t01	HB-PHD	TF
CTI12_AA005550.t01	C2C2-Dof	TF
CTI12_AA005580.t01	MYB	TF
CTI12_AA005600.t01	C2H2	TF
CTI12_AA005620.t01	C2H2	TF
CTI12_AA005980.t01	LOB	TF
CTI12_AA006040.t01	NF-YB	TF
CTI12_AA006100.t01	MYB	TF
CTI12_AA006130.t01	AP2/ERF-ERF	TF
CTI12_AA006440.t01	FAR1	TF
CTI12_AA006520.t01	HSF	TF
CTI12_AA006540.t01	HSF	TF
CTI12_AA006590.t01	bHLH	TF
CTI12_AA006680.t01	PLATZ	TF
CTI12_AA006900.t01	C2C2-GATA	TF
CTI12_AA006950.t01	bHLH	TF
CTI12_AA007370.t01	B3-ARF	TF
CTI12_AA007650.t01	LOB	TF
CTI12_AA007880.t01	WRKY	TF
CTI12_AA008160.t01	FAR1	TF
CTI12_AA008210.t01	bHLH	TF
CTI12_AA008250.t01	C2H2	TF
CTI12_AA008290.t01	AP2/ERF-ERF	TF
CTI12_AA008700.t01	C3H	TF
CTI12_AA008850.t01	FAR1	TF
CTI12_AA008870.t01	TUB	TF
CTI12_AA008890.t01	bHLH	TF
CTI12_AA009000.t01	FAR1	TF
CTI12_AA009090.t01	bHLH	TF
CTI12_AA009180.t01	CPP	TF
CTI12_AA009310.t01	C2H2	TF
CTI12_AA009870.t01	C3H	TF
CTI12_AA010100.t01	GRAS	TF
CTI12_AA010210.t01	NAC	TF
CTI12_AA010270.t01	HB-BELL	TF
CTI12_AA010390.t01	C2C2-GATA	TF
CTI12_AA010830.t01	C3H	TF
CTI12_AA010890.t01	FAR1	TF
CTI12_AA011250.t01	GRF	TF
CTI12_AA012090.t01	AP2/ERF-ERF	TF
CTI12_AA012200.t01	FAR1	TF
CTI12_AA012270.t01	C2C2-Dof	TF
CTI12_AA012540.t02	HB-HD-ZIP	TF
CTI12_AA012580.t01	C2H2	TF
CTI12_AA012640.t01	C2H2	TF
CTI12_AA012690.t01	MYB	TF
CTI12_AA012820.t01	bHLH	TF
CTI12_AA013010.t01	C2C2-Dof	TF
CTI12_AA013310.t01	Trihelix	TF
CTI12_AA013320.t01	C3H	TF
CTI12_AA013470.t01	Trihelix	TF
CTI12_AA013640.t02	BSD	TF
CTI12_AA013700.t01	MYB	TF
CTI12_AA013820.t01	MYB	TF
CTI12_AA013920.t01	AP2/ERF-ERF	TF
CTI12_AA014170.t01	C2C2-GATA	TF
CTI12_AA014500.t01	bHLH	TF
CTI12_AA014510.t01	B3	TF
CTI12_AA014560.t01	WRKY	TF
CTI12_AA014680.t01	HSF	TF
CTI12_AA014850.t01	WRKY	TF
CTI12_AA015020.t01	C2H2	TF
CTI12_AA015050.t01	MADS-M-type	TF
CTI12_AA015200.t01	Alfin-like	TF
CTI12_AA015650.t02	WRKY	TF
CTI12_AA015660.t01	C2H2	TF
CTI12_AA015720.t01	FAR1	TF
CTI12_AA016300.t01	GARP-G2-like	TF
CTI12_AA016370.t01	GARP-G2-like	TF
CTI12_AA017130.t01	C2C2-CO-like	TF
CTI12_AA017380.t01	GARP-G2-like	TF
CTI12_AA017810.t01	GRAS	TF
CTI12_AA017910.t01	FAR1	TF
CTI12_AA018220.t01	AP2/ERF-AP2	TF
CTI12_AA018230.t01	GARP-G2-like	TF
CTI12_AA018240.t01	Alfin-like	TF
CTI12_AA018490.t01	NAC	TF
CTI12_AA018780.t01	C2H2	TF
CTI12_AA018830.t01	NAC	TF
CTI12_AA018860.t01	GRF	TF
CTI12_AA019000.t01	MYB	TF
CTI12_AA019280.t01	MYB	TF
CTI12_AA019350.t01	MYB-related	TF
CTI12_AA019390.t01	B3	TF
CTI12_AA019670.t01	bHLH	TF
CTI12_AA019780.t01	MADS-M-type	TF
CTI12_AA019790.t01	AP2/ERF-ERF	TF
CTI12_AA019820.t01	AP2/ERF-ERF	TF
CTI12_AA019830.t01	AP2/ERF-ERF	TF
CTI12_AA020040.t01	FAR1	TF
CTI12_AA020220.t01	HB-HD-ZIP	TF
CTI12_AA020360.t01	bHLH	TF
CTI12_AA020930.t01	BES1	TF
CTI12_AA020950.t01	HSF	TF
CTI12_AA020970.t01	OFP	TF
CTI12_AA021180.t01	WRKY	TF
CTI12_AA021450.t01	C2H2	TF
CTI12_AA021870.t01	LOB	TF
CTI12_AA022080.t01	FAR1	TF
CTI12_AA022440.t01	C2H2	TF
CTI12_AA022580.t02	WRKY	TF
CTI12_AA022880.t01	HB-HD-ZIP	TF
CTI12_AA023450.t01	bHLH	TF
CTI12_AA023820.t01	GRAS	TF
CTI12_AA024200.t01	C3H	TF
CTI12_AA024300.t01	HSF	TF
CTI12_AA024390.t01	bHLH	TF
CTI12_AA024400.t01	AP2/ERF-ERF	TF
CTI12_AA024420.t01	AP2/ERF-ERF	TF
CTI12_AA024430.t01	SBP	TF
CTI12_AA024500.t01	bHLH	TF
CTI12_AA024870.t01	MYB	TF
CTI12_AA025010.t01	bHLH	TF
CTI12_AA025290.t01	C2C2-LSD	TF
CTI12_AA025610.t01	NF-YB	TF
CTI12_AA026000.t01	RWP-RK	TF
CTI12_AA026650.t01	RWP-RK	TF
CTI12_AA026950.t01	C3H	TF
CTI12_AA027190.t01	Trihelix	TF
CTI12_AA027200.t01	Trihelix	TF
CTI12_AA027330.t01	B3	TF
CTI12_AA027470.t01	C2H2	TF
CTI12_AA027830.t01	MADS-M-type	TF
CTI12_AA027880.t01	C2H2	TF
CTI12_AA027890.t01	C2H2	TF
CTI12_AA027900.t01	C2H2	TF
CTI12_AA027910.t01	C2H2	TF
CTI12_AA028070.t01	C2C2-YABBY	TF
CTI12_AA028320.t01	bHLH	TF
CTI12_AA028470.t01	C2H2	TF
CTI12_AA028480.t01	C2H2	TF
CTI12_AA028500.t01	GARP-G2-like	TF
CTI12_AA028610.t01	HB-WOX	TF
CTI12_AA029070.t01	RWP-RK	TF
CTI12_AA029190.t01	bZIP	TF
CTI12_AA029450.t01	C2C2-GATA	TF
CTI12_AA029550.t01	MYB	TF
CTI12_AA029910.t01	C2C2-Dof	TF
CTI12_AA030090.t01	AP2/ERF-ERF	TF
CTI12_AA030420.t02	HB-BELL	TF
CTI12_AA030520.t01	EIL	TF
CTI12_AA030550.t01	TCP	TF
CTI12_AA030780.t01	Trihelix	TF
CTI12_AA030840.t01	C2H2	TF
CTI12_AA031050.t01	B3	TF
CTI12_AA031060.t01	B3	TF
CTI12_AA031070.t01	B3	TF
CTI12_AA031410.t01	HSF	TF
CTI12_AA031500.t01	Alfin-like	TF
CTI12_AA031650.t01	FAR1	TF
CTI12_AA032050.t01	AP2/ERF-ERF	TF
CTI12_AA032730.t01	NAC	TF
CTI12_AA033990.t01	B3-ARF	TF
CTI12_AA034360.t01	C2C2-LSD	TF
CTI12_AA034870.t01	C2H2	TF
CTI12_AA035190.t01	bHLH	TF
CTI12_AA035970.t01	C3H	TF
CTI12_AA036210.t01	B3	TF
CTI12_AA036640.t01	GRAS	TF
CTI12_AA037210.t01	WRKY	TF
CTI12_AA037390.t01	Tify	TF
CTI12_AA037430.t01	C3H	TF
CTI12_AA037490.t01	RWP-RK	TF
CTI12_AA037500.t01	RWP-RK	TF
CTI12_AA038620.t01	C2H2	TF
CTI12_AA039400.t02	C3H	TF
CTI12_AA039570.t01	MYB	TF
CTI12_AA040000.t01	Whirly	TF
CTI12_AA040020.t01	MYB	TF
CTI12_AA040090.t01	WRKY	TF
CTI12_AA040280.t01	MYB	TF
CTI12_AA040350.t01	NAC	TF
CTI12_AA040650.t01	FAR1	TF
CTI12_AA040820.t01	bHLH	TF
CTI12_AA040920.t01	LIM	TF
CTI12_AA041060.t01	HB-BELL	TF
CTI12_AA041340.t01	FAR1	TF
CTI12_AA041490.t01	C3H	TF
CTI12_AA041820.t01	AP2/ERF-ERF	TF
CTI12_AA041930.t01	TCP	TF
CTI12_AA041990.t01	bHLH	TF
CTI12_AA042000.t01	bHLH	TF
CTI12_AA042010.t01	bHLH	TF
CTI12_AA042180.t01	MYB	TF
CTI12_AA042200.t01	MADS-M-type	TF
CTI12_AA042340.t01	SBP	TF
CTI12_AA042360.t01	bZIP	TF
CTI12_AA042500.t01	bHLH	TF
CTI12_AA042700.t01	C3H	TF
CTI12_AA042870.t01	bHLH	TF
CTI12_AA042920.t01	AP2/ERF-ERF	TF
CTI12_AA043110.t01	FAR1	TF
CTI12_AA043680.t01	RWP-RK	TF
CTI12_AA044040.t01	GRAS	TF
CTI12_AA044070.t01	MYB	TF
CTI12_AA044240.t01	HB-other	TF
CTI12_AA044270.t01	NAC	TF
CTI12_AA044290.t01	B3-ARF	TF
CTI12_AA045010.t02	GARP-G2-like	TF
CTI12_AA045480.t01	bZIP	TF
CTI12_AA045580.t01	NF-YB	TF
CTI12_AA045620.t01	zf-HD	TF
CTI12_AA045640.t01	AP2/ERF-ERF	TF
CTI12_AA046000.t01	AP2/ERF-AP2	TF
CTI12_AA046070.t01	TCP	TF
CTI12_AA046150.t01	FAR1	TF
CTI12_AA046300.t01	HB-WOX	TF
CTI12_AA046310.t01	bHLH	TF
CTI12_AA046560.t01	OFP	TF
CTI12_AA046600.t01	WRKY	TF
CTI12_AA046620.t02	C2H2	TF
CTI12_AA047040.t01	bHLH	TF
CTI12_AA047090.t01	C2C2-Dof	TF
CTI12_AA047300.t01	C2C2-Dof	TF
CTI12_AA047370.t01	HB-HD-ZIP	TF
CTI12_AA047520.t01	AP2/ERF-ERF	TF
CTI12_AA047620.t01	OFP	TF
CTI12_AA047630.t01	HSF	TF
CTI12_AA048060.t01	MYB	TF
CTI12_AA048480.t01	MYB-related	TF
CTI12_AA048520.t01	LOB	TF
CTI12_AA048650.t01	GARP-G2-like	TF
CTI12_AA048850.t01	MYB	TF
CTI12_AA048950.t02	TCP	TF
CTI12_AA048980.t02	GARP-G2-like	TF
CTI12_AA049110.t01	WRKY	TF
CTI12_AA049270.t01	WRKY	TF
CTI12_AA049420.t01	MADS-M-type	TF
CTI12_AA049440.t01	GRF	TF
CTI12_AA049600.t01	FAR1	TF
CTI12_AA049640.t01	GARP-G2-like	TF
CTI12_AA049690.t01	MADS-M-type	TF
CTI12_AA049800.t01	AP2/ERF-ERF	TF
CTI12_AA050080.t01	HB-HD-ZIP	TF
CTI12_AA050380.t01	MADS-MIKC	TF
CTI12_AA050400.t01	MADS-M-type	TF
CTI12_AA050460.t01	C2H2	TF
CTI12_AA050470.t01	C2C2-Dof	TF
CTI12_AA050530.t01	FAR1	TF
CTI12_AA050770.t01	bHLH	TF
CTI12_AA050850.t01	NF-YB	TF
CTI12_AA051520.t01	MYB	TF
CTI12_AA051900.t01	SBP	TF
CTI12_AA051930.t01	GARP-G2-like	TF
CTI12_AA052480.t01	E2F-DP	TF
CTI12_AA052600.t02	E2F-DP	TF
CTI12_AA053120.t01	HB-BELL	TF
CTI12_AA053480.t01	MYB-related	TF
CTI12_AA053710.t01	AP2/ERF-ERF	TF
CTI12_AA053990.t01	MYB	TF
CTI12_AA054210.t01	WRKY	TF
CTI12_AA054340.t01	C2H2	TF
CTI12_AA054540.t01	C3H	TF
CTI12_AA054550.t01	NAC	TF
CTI12_AA054850.t01	WRKY	TF
CTI12_AA055020.t01	GRAS	TF
CTI12_AA055410.t01	C2C2-Dof	TF
CTI12_AA055620.t01	Alfin-like	TF
CTI12_AA055700.t01	TCP	TF
CTI12_AA056200.t01	C3H	TF
CTI12_AA057120.t01	MYB	TF
CTI12_AA057200.t01	C3H	TF
CTI12_AA057360.t01	C3H	TF
CTI12_AA057550.t01	MYB	TF
CTI12_AA058050.t01	NAC	TF
CTI12_AA058610.t01	C3H	TF
CTI12_AA058630.t01	CSD	TF
CTI12_AA059140.t01	C3H	TF
CTI12_AA059240.t01	HSF	TF
CTI12_AA059600.t01	C2C2-GATA	TF
CTI12_AA059690.t01	bZIP	TF
CTI12_AA059850.t01	AP2/ERF-ERF	TF
CTI12_AA059890.t01	DBP	TF
CTI12_AA060070.t01	SRS	TF
CTI12_AA060130.t01	GRAS	TF
CTI12_AA060270.t01	RWP-RK	TF
CTI12_AA060280.t01	bZIP	TF
CTI12_AA060690.t01	C3H	TF
CTI12_AA060750.t01	OFP	TF
CTI12_AA060850.t01	C3H	TF
CTI12_AA060880.t02	bHLH	TF
CTI12_AA060890.t01	TUB	TF
CTI12_AA061210.t01	HB-HD-ZIP	TF
CTI12_AA061390.t01	MADS-M-type	TF
CTI12_AA061480.t01	bHLH	TF
CTI12_AA061600.t01	HB-WOX	TF
CTI12_AA061730.t01	AP2/ERF-ERF	TF
CTI12_AA061890.t01	NAC	TF
CTI12_AA061950.t01	GARP-G2-like	TF
CTI12_AA062360.t01	C2C2-Dof	TF
CTI12_AA062560.t01	C3H	TF
CTI12_AA062740.t01	FAR1	TF
CTI12_AA062830.t01	MADS-M-type	TF
CTI12_AA062860.t01	NAC	TF
CTI12_AA063350.t01	MADS-M-type	TF
CTI12_AA063580.t01	B3	TF
CTI12_AA063890.t01	MADS-M-type	TF
CTI12_AA064060.t01	AP2/ERF-ERF	TF
CTI12_AA064370.t01	WRKY	TF
CTI12_AA064390.t01	C2H2	TF
CTI12_AA064400.t01	C2H2	TF
CTI12_AA064450.t01	MADS-M-type	TF
CTI12_AA064560.t01	C2C2-Dof	TF
CTI12_AA064590.t01	C3H	TF
CTI12_AA064700.t01	bHLH	TF
CTI12_AA065550.t01	HB-HD-ZIP	TF
CTI12_AA065610.t01	HSF	TF
CTI12_AA065940.t01	NAC	TF
CTI12_AA066040.t01	HB-HD-ZIP	TF
CTI12_AA066340.t01	MYB	TF
CTI12_AA066400.t01	C2H2	TF
CTI12_AA066420.t01	TCP	TF
CTI12_AA066530.t01	WRKY	TF
CTI12_AA066550.t01	WRKY	TF
CTI12_AA066690.t01	MADS-M-type	TF
CTI12_AA066850.t01	C2C2-YABBY	TF
CTI12_AA067110.t01	zf-HD	TF
CTI12_AA067130.t01	C2C2-YABBY	TF
CTI12_AA067540.t01	C3H	TF
CTI12_AA067620.t01	MYB	TF
CTI12_AA067860.t01	AP2/ERF-AP2	TF
CTI12_AA067950.t01	MYB	TF
CTI12_AA068070.t01	GARP-G2-like	TF
CTI12_AA068130.t01	B3	TF
CTI12_AA068170.t01	MADS-M-type	TF
CTI12_AA068210.t01	FAR1	TF
CTI12_AA068760.t01	MYB	TF
CTI12_AA068790.t01	MYB	TF
CTI12_AA069480.t01	HB-HD-ZIP	TF
CTI12_AA069810.t01	GARP-ARR-B	TF
CTI12_AA069930.t01	GARP-G2-like	TF
CTI12_AA070230.t01	B3	TF
CTI12_AA070500.t01	MADS-M-type	TF
CTI12_AA070600.t01	NF-YC	TF
CTI12_AA070610.t01	GARP-G2-like	TF
CTI12_AA070650.t01	AP2/ERF-ERF	TF
CTI12_AA070900.t01	C2H2	TF
CTI12_AA071090.t01	HB-HD-ZIP	TF
CTI12_AA071650.t01	C2H2	TF
CTI12_AA071750.t01	AP2/ERF-AP2	TF
CTI12_AA071970.t01	FAR1	TF
CTI12_AA072160.t01	C2H2	TF
CTI12_AA072310.t01	C2H2	TF
CTI12_AA072530.t01	B3-ARF	TF
CTI12_AA072540.t01	C2C2-GATA	TF
CTI12_AA072700.t01	NAC	TF
CTI12_AA073300.t01	C2H2	TF
CTI12_AA073540.t02	BES1	TF
CTI12_AA073850.t01	MYB	TF
CTI12_AA074230.t01	WRKY	TF
CTI12_AA074360.t01	NF-YB	TF
CTI12_AA074470.t01	WRKY	TF
CTI12_AA074730.t01	C2H2	TF
CTI12_AA074800.t01	LOB	TF
CTI12_AA074910.t01	NAC	TF
CTI12_AA075000.t01	bZIP	TF
CTI12_AA075090.t01	TCP	TF
CTI12_AA075390.t01	GARP-G2-like	TF
CTI12_AA075440.t01	NAC	TF
CTI12_AA075730.t01	NAC	TF
CTI12_AA075790.t01	FAR1	TF
CTI12_AA075900.t01	MADS-M-type	TF
CTI12_AA076160.t01	AP2/ERF-ERF	TF
CTI12_AA076500.t01	MYB	TF
CTI12_AA076520.t01	MYB	TF
CTI12_AA076600.t01	MADS-M-type	TF
CTI12_AA076620.t01	C2H2	TF
CTI12_AA076930.t01	SBP	TF
CTI12_AA077210.t01	TUB	TF
CTI12_AA077270.t01	AP2/ERF-ERF	TF
CTI12_AA077400.t01	MYB	TF
CTI12_AA077530.t01	bHLH	TF
CTI12_AA078420.t01	B3	TF
CTI12_AA078540.t01	AP2/ERF-ERF	TF
CTI12_AA078770.t01	MADS-MIKC	TF
CTI12_AA078930.t01	Tify	TF
CTI12_AA079240.t01	C3H	TF
CTI12_AA079410.t01	LOB	TF
CTI12_AA079510.t01	AP2/ERF-ERF	TF
CTI12_AA079900.t01	bHLH	TF
CTI12_AA079950.t01	MYB-related	TF
CTI12_AA080060.t01	Trihelix	TF
CTI12_AA080490.t01	C2C2-YABBY	TF
CTI12_AA080560.t01	VOZ	TF
CTI12_AA080620.t01	GARP-G2-like	TF
CTI12_AA080670.t01	C2C2-Dof	TF
CTI12_AA080710.t01	C3H	TF
CTI12_AA080910.t01	AP2/ERF-ERF	TF
CTI12_AA080920.t01	AP2/ERF-ERF	TF
CTI12_AA080950.t01	C2H2	TF
CTI12_AA081160.t01	LOB	TF
CTI12_AA081220.t01	HSF	TF
CTI12_AA081670.t01	MADS-M-type	TF
CTI12_AA081800.t01	C2H2	TF
CTI12_AA082220.t01	RWP-RK	TF
CTI12_AA082330.t01	MYB	TF
CTI12_AA082390.t01	C2C2-LSD	TF
CTI12_AA082690.t01	C2C2-Dof	TF
CTI12_AA083120.t01	AP2/ERF-AP2	TF
CTI12_AA083210.t01	bHLH	TF
CTI12_AA083710.t01	AP2/ERF-ERF	TF
CTI12_AA083830.t01	MADS-MIKC	TF
CTI12_AA084300.t01	NAC	TF
CTI12_AA084700.t01	CPP	TF
CTI12_AA084930.t02	GARP-G2-like	TF
CTI12_AA084950.t01	Trihelix	TF
CTI12_AA085170.t01	C3H	TF
CTI12_AA085370.t01	C3H	TF
CTI12_AA085430.t01	bHLH	TF
CTI12_AA085470.t01	TCP	TF
CTI12_AA085480.t01	TCP	TF
CTI12_AA085560.t01	bZIP	TF
CTI12_AA085630.t01	NAC	TF
CTI12_AA085640.t01	C2C2-Dof	TF
CTI12_AA085770.t01	GARP-G2-like	TF
CTI12_AA086140.t01	C2C2-GATA	TF
CTI12_AA086210.t01	bHLH	TF
CTI12_AA086290.t01	NAC	TF
CTI12_AA086400.t01	C3H	TF
CTI12_AA086850.t01	WRKY	TF
CTI12_AA086880.t01	C2H2	TF
CTI12_AA086990.t01	AP2/ERF-ERF	TF
CTI12_AA087800.t01	RWP-RK	TF
CTI12_AA088230.t01	HSF	TF
CTI12_AA088240.t01	FAR1	TF
CTI12_AA088290.t01	C2H2	TF
CTI12_AA088320.t01	bHLH	TF
CTI12_AA089300.t01	MADS-MIKC	TF
CTI12_AA089380.t01	C2H2	TF
CTI12_AA089460.t01	MYB	TF
CTI12_AA089660.t01	Trihelix	TF
CTI12_AA090370.t01	GRAS	TF
CTI12_AA090730.t01	C3H	TF
CTI12_AA090840.t01	C3H	TF
CTI12_AA090870.t01	bHLH	TF
CTI12_AA090950.t01	bZIP	TF
CTI12_AA090970.t01	C2H2	TF
CTI12_AA091130.t01	WRKY	TF
CTI12_AA091350.t01	FAR1	TF
CTI12_AA092150.t03	NAC	TF
CTI12_AA093630.t01	bHLH	TF
CTI12_AA093740.t01	MADS-M-type	TF
CTI12_AA093940.t01	C3H	TF
CTI12_AA094070.t01	B3	TF
CTI12_AA094090.t01	B3	TF
CTI12_AA094190.t01	RWP-RK	TF
CTI12_AA094680.t01	MADS-M-type	TF
CTI12_AA095040.t01	AP2/ERF-ERF	TF
CTI12_AA095110.t01	bHLH	TF
CTI12_AA095190.t01	NAC	TF
CTI12_AA095680.t01	C2C2-Dof	TF
CTI12_AA095700.t01	C3H	TF
CTI12_AA095980.t02	HB-HD-ZIP	TF
CTI12_AA096350.t01	NAC	TF
CTI12_AA096520.t01	FAR1	TF
CTI12_AA096610.t01	NAC	TF
CTI12_AA096960.t01	MYB	TF
CTI12_AA097240.t01	HSF	TF
CTI12_AA097350.t01	C3H	TF
CTI12_AA097540.t01	NF-YB	TF
CTI12_AA097620.t02	MYB-related	TF
CTI12_AA097630.t01	B3	TF
CTI12_AA097640.t01	B3	TF
CTI12_AA097830.t01	CSD	TF
CTI12_AA098120.t01	bZIP	TF
CTI12_AA098620.t01	C3H	TF
CTI12_AA098770.t01	MYB	TF
CTI12_AA098780.t01	MYB	TF
CTI12_AA099030.t01	FAR1	TF
CTI12_AA099210.t01	WRKY	TF
CTI12_AA099240.t01	FAR1	TF
CTI12_AA099320.t01	MADS-M-type	TF
CTI12_AA099530.t01	AP2/ERF-ERF	TF
CTI12_AA099580.t01	Alfin-like	TF
CTI12_AA099770.t01	bHLH	TF
CTI12_AA099790.t01	FAR1	TF
CTI12_AA099920.t01	bHLH	TF
CTI12_AA100350.t01	GRAS	TF
CTI12_AA100480.t01	GRAS	TF
CTI12_AA101080.t01	bZIP	TF
CTI12_AA101230.t01	AP2/ERF-ERF	TF
CTI12_AA101270.t01	NF-YC	TF
CTI12_AA102070.t01	FAR1	TF
CTI12_AA102130.t01	HB-HD-ZIP	TF
CTI12_AA102230.t03	MYB	TF
CTI12_AA102790.t01	HB-BELL	TF
CTI12_AA102940.t01	GRAS	TF
CTI12_AA103210.t01	MYB-related	TF
CTI12_AA103340.t01	RWP-RK	TF
CTI12_AA103350.t01	RWP-RK	TF
CTI12_AA103360.t01	RWP-RK	TF
CTI12_AA104050.t01	HB-KNOX	TF
CTI12_AA104170.t01	MYB	TF
CTI12_AA104280.t01	FAR1	TF
CTI12_AA104420.t01	C3H	TF
CTI12_AA104510.t01	GRAS	TF
CTI12_AA104650.t01	MYB-related	TF
CTI12_AA104680.t01	MADS-M-type	TF
CTI12_AA104820.t01	PLATZ	TF
CTI12_AA104870.t01	FAR1	TF
CTI12_AA105090.t01	AP2/ERF-ERF	TF
CTI12_AA105220.t01	AP2/ERF-ERF	TF
CTI12_AA105320.t01	NAC	TF
CTI12_AA105860.t02	C2C2-YABBY	TF
CTI12_AA106090.t01	GARP-G2-like	TF
CTI12_AA106110.t01	Trihelix	TF
CTI12_AA106150.t01	HB-HD-ZIP	TF
CTI12_AA106240.t01	C3H	TF
CTI12_AA106700.t01	E2F-DP	TF
CTI12_AA106890.t01	OFP	TF
CTI12_AA107040.t01	GRF	TF
CTI12_AA107070.t01	C2H2	TF
CTI12_AA107230.t01	NAC	TF
CTI12_AA107300.t01	WRKY	TF
CTI12_AA107490.t01	MYB	TF
CTI12_AA107580.t01	MYB	TF
CTI12_AA107670.t01	MADS-M-type	TF
CTI12_AA107700.t01	NAC	TF
CTI12_AA107820.t01	RWP-RK	TF
CTI12_AA107910.t01	C2C2-GATA	TF
CTI12_AA107930.t01	HB-HD-ZIP	TF
CTI12_AA108030.t01	AP2/ERF-ERF	TF
CTI12_AA108190.t01	C3H	TF
CTI12_AA108260.t01	NAC	TF
CTI12_AA108300.t01	NAC	TF
CTI12_AA108420.t01	HB-HD-ZIP	TF
CTI12_AA108510.t01	NAC	TF
CTI12_AA108820.t01	HB-KNOX	TF
CTI12_AA109320.t01	bZIP	TF
CTI12_AA109380.t01	C2H2	TF
CTI12_AA109760.t01	SBP	TF
CTI12_AA109850.t01	NAC	TF
CTI12_AA110020.t01	bZIP	TF
CTI12_AA110070.t01	NAC	TF
CTI12_AA110420.t01	bHLH	TF
CTI12_AA110430.t01	MYB	TF
CTI12_AA110440.t01	PLATZ	TF
CTI12_AA111380.t01	NF-YB	TF
CTI12_AA111400.t01	AP2/ERF-ERF	TF
CTI12_AA111410.t01	AP2/ERF-ERF	TF
CTI12_AA111480.t01	bHLH	TF
CTI12_AA111510.t01	GeBP	TF
CTI12_AA111520.t01	C2H2	TF
CTI12_AA111710.t01	MYB	TF
CTI12_AA111780.t01	bZIP	TF
CTI12_AA112310.t01	NF-YB	TF
CTI12_AA112350.t01	RWP-RK	TF
CTI12_AA112680.t01	C2H2	TF
CTI12_AA112710.t01	Trihelix	TF
CTI12_AA112760.t01	FAR1	TF
CTI12_AA113070.t01	MADS-M-type	TF
CTI12_AA113630.t01	GRAS	TF
CTI12_AA113900.t01	C2C2-Dof	TF
CTI12_AA114000.t01	FAR1	TF
CTI12_AA114110.t01	B3-ARF	TF
CTI12_AA114160.t01	NAC	TF
CTI12_AA114170.t01	C2H2	TF
CTI12_AA114490.t03	bHLH	TF
CTI12_AA114910.t01	HB-WOX	TF
CTI12_AA115020.t01	WRKY	TF
CTI12_AA115170.t01	SBP	TF
CTI12_AA115630.t01	RWP-RK	TF
CTI12_AA115640.t01	RWP-RK	TF
CTI12_AA115710.t01	B3-ARF	TF
CTI12_AA115790.t01	HB-other	TF
CTI12_AA115830.t01	GRAS	TF
CTI12_AA115840.t01	WRKY	TF
CTI12_AA115860.t01	bHLH	TF
CTI12_AA116150.t01	NF-YC	TF
CTI12_AA116260.t01	MYB-related	TF
CTI12_AA116480.t01	bHLH	TF
CTI12_AA117100.t01	FAR1	TF
CTI12_AA117280.t01	RWP-RK	TF
CTI12_AA117620.t01	Alfin-like	TF
CTI12_AA117630.t01	NF-YA	TF
CTI12_AA117840.t01	C2H2	TF
CTI12_AA118440.t01	GARP-G2-like	TF
CTI12_AA118500.t01	MYB	TF
CTI12_AA118950.t01	NAC	TF
CTI12_AA119040.t01	C2H2	TF
CTI12_AA119550.t01	RWP-RK	TF
CTI12_AA120080.t01	B3	TF
CTI12_AA120700.t01	NAC	TF
CTI12_AA120720.t01	NAC	TF
CTI12_AA120780.t01	AP2/ERF-ERF	TF
CTI12_AA120970.t01	FAR1	TF
CTI12_AA121390.t01	MADS-M-type	TF
CTI12_AA121800.t01	SBP	TF
CTI12_AA122010.t02	NAC	TF
CTI12_AA122040.t01	B3-ARF	TF
CTI12_AA122380.t01	MYB	TF
CTI12_AA123000.t01	MYB	TF
CTI12_AA123120.t01	MYB	TF
CTI12_AA123240.t01	C2C2-Dof	TF
CTI12_AA123280.t01	C3H	TF
CTI12_AA123980.t01	RWP-RK	TF
CTI12_AA124010.t01	HB-other	TF
CTI12_AA124120.t01	WRKY	TF
CTI12_AA124150.t01	C2C2-YABBY	TF
CTI12_AA124360.t01	C2C2-Dof	TF
CTI12_AA124400.t01	C3H	TF
CTI12_AA124880.t01	MYB	TF
CTI12_AA125080.t01	WRKY	TF
CTI12_AA125100.t01	MYB-related	TF
CTI12_AA125150.t01	MYB-related	TF
CTI12_AA125430.t01	MYB	TF
CTI12_AA125740.t01	DBB	TF
CTI12_AA126180.t01	HB-HD-ZIP	TF
CTI12_AA126350.t01	MYB	TF
CTI12_AA126390.t03	EIL	TF
CTI12_AA126490.t01	NAC	TF
CTI12_AA126610.t01	MYB	TF
CTI12_AA126640.t01	C2H2	TF
CTI12_AA126880.t01	MYB	TF
CTI12_AA127190.t01	Trihelix	TF
CTI12_AA127710.t01	C2C2-CO-like	TF
CTI12_AA127750.t01	WRKY	TF
CTI12_AA128170.t01	GRAS	TF
CTI12_AA128230.t01	MYB-related	TF
CTI12_AA128340.t01	FAR1	TF
CTI12_AA128440.t01	LOB	TF
CTI12_AA128670.t01	bHLH	TF
CTI12_AA128690.t01	MYB	TF
CTI12_AA128800.t01	MADS-M-type	TF
CTI12_AA128890.t01	C2H2	TF
CTI12_AA128900.t01	C3H	TF
CTI12_AA128940.t01	C2H2	TF
CTI12_AA128970.t01	C2H2	TF
CTI12_AA129250.t01	NAC	TF
CTI12_AA129360.t01	NAC	TF
CTI12_AA129620.t01	C2H2	TF
CTI12_AA129770.t01	LOB	TF
CTI12_AA130050.t01	MYB-related	TF
CTI12_AA130370.t01	NF-YB	TF
CTI12_AA130620.t01	HB-BELL	TF
CTI12_AA130810.t01	C3H	TF
CTI12_AA131010.t01	FAR1	TF
CTI12_AA131110.t01	C2H2	TF
CTI12_AA131250.t01	GARP-G2-like	TF
CTI12_AA131490.t01	zf-HD	TF
CTI12_AA131510.t01	MYB	TF
CTI12_AA131740.t01	MADS-M-type	TF
CTI12_AA131960.t01	LOB	TF
CTI12_AA132240.t01	C2H2	TF
CTI12_AA132290.t01	C2C2-CO-like	TF
CTI12_AA132510.t01	NAC	TF
CTI12_AA133000.t01	MYB-related	TF
CTI12_AA133110.t01	BSD	TF
CTI12_AA133340.t01	NAC	TF
CTI12_AA133350.t01	B3	TF
CTI12_AA133530.t01	bZIP	TF
CTI12_AA134050.t01	C3H	TF
CTI12_AA134140.t01	MYB	TF
CTI12_AA134280.t01	AP2/ERF-ERF	TF
CTI12_AA134360.t02	bHLH	TF
CTI12_AA134450.t01	C2C2-GATA	TF
CTI12_AA134600.t01	bZIP	TF
CTI12_AA135000.t01	HB-WOX	TF
CTI12_AA135050.t01	MYB	TF
CTI12_AA135330.t01	C2H2	TF
CTI12_AA135410.t01	FAR1	TF
CTI12_AA135550.t01	NAC	TF
CTI12_AA135560.t01	MADS-M-type	TF
CTI12_AA135900.t01	FAR1	TF
CTI12_AA135910.t01	MADS-M-type	TF
CTI12_AA135960.t01	FAR1	TF
CTI12_AA136090.t01	SBP	TF
CTI12_AA136200.t01	HSF	TF
CTI12_AA136320.t01	C3H	TF
CTI12_AA136400.t01	C2H2	TF
CTI12_AA136440.t01	AP2/ERF-ERF	TF
CTI12_AA136530.t01	NAC	TF
CTI12_AA136990.t01	HB-KNOX	TF
CTI12_AA137730.t01	C2C2-Dof	TF
CTI12_AA138070.t01	HB-HD-ZIP	TF
CTI12_AA138100.t01	C3H	TF
CTI12_AA138340.t01	WRKY	TF
CTI12_AA138350.t01	SBP	TF
CTI12_AA138370.t01	MADS-M-type	TF
CTI12_AA138430.t01	GRAS	TF
CTI12_AA138450.t01	GRAS	TF
CTI12_AA138470.t01	C3H	TF
CTI12_AA138580.t01	Trihelix	TF
CTI12_AA138650.t01	MADS-M-type	TF
CTI12_AA138820.t01	GRAS	TF
CTI12_AA138910.t01	C3H	TF
CTI12_AA139000.t01	MADS-M-type	TF
CTI12_AA139020.t01	MADS-M-type	TF
CTI12_AA139520.t01	HB-other	TF
CTI12_AA139730.t01	AP2/ERF-ERF	TF
CTI12_AA139930.t01	SBP	TF
CTI12_AA140350.t01	NAC	TF
CTI12_AA141290.t01	NAC	TF
CTI12_AA141510.t01	Trihelix	TF
CTI12_AA141870.t01	BES1	TF
CTI12_AA141960.t01	MYB	TF
CTI12_AA142110.t01	GARP-G2-like	TF
CTI12_AA142170.t01	B3	TF
CTI12_AA142460.t01	C2C2-Dof	TF
CTI12_AA142550.t01	ULT	TF
CTI12_AA142750.t01	NAC	TF
CTI12_AA142980.t01	C2H2	TF
CTI12_AA142990.t01	C2H2	TF
CTI12_AA143130.t01	C3H	TF
CTI12_AA143540.t01	TUB	TF
CTI12_AA143820.t02	C2H2	TF
CTI12_AA143950.t01	zf-HD	TF
CTI12_AA144220.t01	MADS-MIKC	TF
CTI12_AA144330.t01	GRAS	TF
CTI12_AA144520.t02	GARP-G2-like	TF
CTI12_AA144530.t01	FAR1	TF
CTI12_AA144710.t01	MYB	TF
CTI12_AA144870.t01	NAC	TF
CTI12_AA144980.t01	MYB	TF
CTI12_AA145050.t01	Trihelix	TF
CTI12_AA145380.t01	C3H	TF
CTI12_AA145450.t01	MYB	TF
CTI12_AA145460.t01	NAC	TF
CTI12_AA145500.t01	AP2/ERF-ERF	TF
CTI12_AA145670.t01	TCP	TF
CTI12_AA145780.t01	MADS-M-type	TF
CTI12_AA145890.t01	C3H	TF
CTI12_AA146010.t01	MYB-related	TF
CTI12_AA146070.t01	FAR1	TF
CTI12_AA146130.t03	MYB-related	TF
CTI12_AA146140.t01	C2H2	TF
CTI12_AA146430.t01	C3H	TF
CTI12_AA146520.t01	WRKY	TF
CTI12_AA147030.t01	MYB	TF
CTI12_AA147090.t01	MYB	TF
CTI12_AA147250.t01	TUB	TF
CTI12_AA147410.t01	GRAS	TF
CTI12_AA147420.t01	C2C2-CO-like	TF
CTI12_AA147510.t01	MADS-M-type	TF
CTI12_AA147650.t01	bHLH	TF
CTI12_AA148050.t01	RWP-RK	TF
CTI12_AA148060.t01	RWP-RK	TF
CTI12_AA148100.t01	RWP-RK	TF
CTI12_AA148120.t01	RWP-RK	TF
CTI12_AA148160.t01	RWP-RK	TF
CTI12_AA148200.t01	GARP-G2-like	TF
CTI12_AA148270.t01	bHLH	TF
CTI12_AA148280.t01	FAR1	TF
CTI12_AA148590.t01	HB-BELL	TF
CTI12_AA148740.t01	WRKY	TF
CTI12_AA148860.t01	C3H	TF
CTI12_AA148920.t01	GRAS	TF
CTI12_AA148940.t03	MYB	TF
CTI12_AA149210.t01	C2C2-GATA	TF
CTI12_AA149280.t01	AP2/ERF-AP2	TF
CTI12_AA149600.t01	MYB-related	TF
CTI12_AA149710.t01	LIM	TF
CTI12_AA149790.t01	C2H2	TF
CTI12_AA149950.t01	MYB-related	TF
CTI12_AA150050.t01	RWP-RK	TF
CTI12_AA150130.t01	C3H	TF
CTI12_AA150160.t01	GRF	TF
CTI12_AA150340.t01	HB-HD-ZIP	TF
CTI12_AA150540.t01	MYB	TF
CTI12_AA151000.t01	C3H	TF
CTI12_AA151560.t01	C2H2	TF
CTI12_AA151680.t01	C3H	TF
CTI12_AA152180.t01	C2C2-Dof	TF
CTI12_AA152510.t01	bHLH	TF
CTI12_AA152770.t01	MYB-related	TF
CTI12_AA153290.t01	zf-HD	TF
CTI12_AA153660.t01	MADS-MIKC	TF
CTI12_AA154110.t01	SBP	TF
CTI12_AA154200.t01	AP2/ERF-ERF	TF
CTI12_AA154290.t01	bZIP	TF
CTI12_AA154370.t01	C2C2-Dof	TF
CTI12_AA154700.t01	MYB-related	TF
CTI12_AA154990.t01	C2C2-Dof	TF
CTI12_AA155130.t01	NF-YA	TF
CTI12_AA155370.t01	SBP	TF
CTI12_AA155380.t01	HB-other	TF
CTI12_AA155410.t01	LOB	TF
CTI12_AA155910.t01	AP2/ERF-ERF	TF
CTI12_AA155930.t01	FAR1	TF
CTI12_AA156290.t01	Tify	TF
CTI12_AA156430.t01	C2H2	TF
CTI12_AA156590.t01	GARP-G2-like	TF
CTI12_AA156700.t01	MYB	TF
CTI12_AA156970.t01	MADS-MIKC	TF
CTI12_AA157200.t01	B3	TF
CTI12_AA157210.t01	B3	TF
CTI12_AA157220.t01	B3	TF
CTI12_AA157250.t01	B3	TF
CTI12_AA157600.t01	EIL	TF
CTI12_AA157730.t01	C2H2	TF
CTI12_AA158000.t01	TCP	TF
CTI12_AA158140.t01	C3H	TF
CTI12_AA158620.t01	MADS-M-type	TF
CTI12_AA159220.t01	BES1	TF
CTI12_AA159520.t01	GRAS	TF
CTI12_AA159550.t01	E2F-DP	TF
CTI12_AA159660.t01	C2H2	TF
CTI12_AA159760.t01	GRAS	TF
CTI12_AA159930.t01	bHLH	TF
CTI12_AA159940.t01	bHLH	TF
CTI12_AA160290.t01	FAR1	TF
CTI12_AA160390.t01	RWP-RK	TF
CTI12_AA161070.t01	bZIP	TF
CTI12_AA161080.t01	bZIP	TF
CTI12_AA161580.t01	NAC	TF
CTI12_AA161660.t01	C2H2	TF
CTI12_AA161760.t01	AP2/ERF-ERF	TF
CTI12_AA162190.t01	TCP	TF
CTI12_AA162410.t01	MYB-related	TF
CTI12_AA162450.t01	WRKY	TF
CTI12_AA162520.t01	NAC	TF
CTI12_AA162570.t01	C3H	TF
CTI12_AA162620.t01	C2C2-Dof	TF
CTI12_AA162630.t01	C2C2-Dof	TF
CTI12_AA162890.t01	FAR1	TF
CTI12_AA163040.t01	B3	TF
CTI12_AA163270.t01	WRKY	TF
CTI12_AA163380.t01	GARP-G2-like	TF
CTI12_AA163430.t01	C2C2-GATA	TF
CTI12_AA163720.t01	TCP	TF
CTI12_AA163750.t01	RWP-RK	TF
CTI12_AA164010.t01	MADS-MIKC	TF
CTI12_AA164580.t01	bHLH	TF
CTI12_AA164770.t01	C2H2	TF
CTI12_AA164990.t01	CPP	TF
CTI12_AA165370.t01	bHLH	TF
CTI12_AA165820.t01	bHLH	TF
CTI12_AA166270.t01	bHLH	TF
CTI12_AA166340.t01	AP2/ERF-AP2	TF
CTI12_AA166680.t02	NAC	TF
CTI12_AA166840.t01	bHLH	TF
CTI12_AA166920.t01	C3H	TF
CTI12_AA166970.t01	C3H	TF
CTI12_AA167370.t01	WRKY	TF
CTI12_AA167380.t01	WRKY	TF
CTI12_AA168000.t01	C3H	TF
CTI12_AA168110.t01	WRKY	TF
CTI12_AA168260.t01	C2H2	TF
CTI12_AA168600.t01	bHLH	TF
CTI12_AA168730.t01	bHLH	TF
CTI12_AA168990.t01	GRAS	TF
CTI12_AA169550.t01	RWP-RK	TF
CTI12_AA169620.t01	MYB-related	TF
CTI12_AA169710.t01	B3-ARF	TF
CTI12_AA170020.t01	HB-other	TF
CTI12_AA170090.t01	OFP	TF
CTI12_AA170470.t01	AP2/ERF-ERF	TF
CTI12_AA170740.t01	C3H	TF
CTI12_AA170900.t01	FAR1	TF
CTI12_AA171080.t01	AP2/ERF-ERF	TF
CTI12_AA171240.t01	bZIP	TF
CTI12_AA171340.t01	NAC	TF
CTI12_AA171480.t01	AP2/ERF-ERF	TF
CTI12_AA171560.t01	FAR1	TF
CTI12_AA172320.t01	C2C2-Dof	TF
CTI12_AA172460.t01	GARP-ARR-B	TF
CTI12_AA172470.t01	C3H	TF
CTI12_AA172970.t01	MADS-M-type	TF
CTI12_AA174100.t01	NAC	TF
CTI12_AA174110.t01	NAC	TF
CTI12_AA174240.t01	HB-HD-ZIP	TF
CTI12_AA174260.t01	MYB	TF
CTI12_AA174340.t01	NAC	TF
CTI12_AA174590.t01	AP2/ERF-AP2	TF
CTI12_AA174870.t01	C2C2-GATA	TF
CTI12_AA175120.t02	B3-ARF	TF
CTI12_AA175460.t01	bHLH	TF
CTI12_AA175720.t01	GARP-G2-like	TF
CTI12_AA175950.t01	B3	TF
CTI12_AA176270.t01	AP2/ERF-ERF	TF
CTI12_AA176690.t01	MYB	TF
CTI12_AA176810.t01	MYB	TF
CTI12_AA176850.t01	bHLH	TF
CTI12_AA176960.t02	HB-HD-ZIP	TF
CTI12_AA177080.t01	bHLH	TF
CTI12_AA177090.t01	bHLH	TF
CTI12_AA177300.t01	WRKY	TF
CTI12_AA178380.t01	NAC	TF
CTI12_AA178430.t01	FAR1	TF
CTI12_AA178750.t01	TCP	TF
CTI12_AA178900.t01	C2H2	TF
CTI12_AA178910.t01	bHLH	TF
CTI12_AA178980.t01	C2C2-Dof	TF
CTI12_AA179170.t01	OFP	TF
CTI12_AA179180.t01	OFP	TF
CTI12_AA179210.t01	MYB-related	TF
CTI12_AA179540.t01	Trihelix	TF
CTI12_AA179550.t01	Trihelix	TF
CTI12_AA179860.t01	GRAS	TF
CTI12_AA180080.t01	C3H	TF
CTI12_AA180120.t01	CAMTA	TF
CTI12_AA180140.t01	C2C2-Dof	TF
CTI12_AA180340.t01	GARP-ARR-B	TF
CTI12_AA180570.t01	bHLH	TF
CTI12_AA180590.t01	bHLH	TF
CTI12_AA180610.t01	AP2/ERF-ERF	TF
CTI12_AA181090.t01	Trihelix	TF
CTI12_AA181520.t01	C2H2	TF
CTI12_AA181680.t01	FAR1	TF
CTI12_AA181760.t01	C2H2	TF
CTI12_AA181830.t01	E2F-DP	TF
CTI12_AA181860.t01	C3H	TF
CTI12_AA182760.t01	HB-WOX	TF
CTI12_AA182930.t02	HB-HD-ZIP	TF
CTI12_AA182950.t01	TUB	TF
CTI12_AA182960.t01	C2C2-GATA	TF
CTI12_AA182980.t01	CPP	TF
CTI12_AA182990.t01	CPP	TF
CTI12_AA183120.t01	GRAS	TF
CTI12_AA183300.t01	MYB	TF
CTI12_AA183660.t01	C3H	TF
CTI12_AA183680.t01	MYB-related	TF
CTI12_AA183910.t02	MYB-related	TF
CTI12_AA184200.t01	C3H	TF
CTI12_AA184360.t01	NAC	TF
CTI12_AA184530.t01	NAC	TF
CTI12_AA184630.t01	C3H	TF
CTI12_AA184980.t01	bHLH	TF
CTI12_AA185110.t01	C2H2	TF
CTI12_AA185520.t01	bZIP	TF
CTI12_AA185740.t01	NAC	TF
CTI12_AA185940.t01	RWP-RK	TF
CTI12_AA185950.t01	RWP-RK	TF
CTI12_AA186080.t01	C3H	TF
CTI12_AA186100.t01	C2C2-CO-like	TF
CTI12_AA186300.t01	WRKY	TF
CTI12_AA186630.t01	C2C2-GATA	TF
CTI12_AA186900.t01	FAR1	TF
CTI12_AA187010.t01	NF-YC	TF
CTI12_AA187270.t01	FAR1	TF
CTI12_AA187370.t02	C2H2	TF
CTI12_AA187580.t01	MYB-related	TF
CTI12_AA187600.t01	bHLH	TF
CTI12_AA187710.t01	MADS-M-type	TF
CTI12_AA187720.t01	TCP	TF
CTI12_AA187730.t01	MADS-M-type	TF
CTI12_AA187860.t01	MYB	TF
CTI12_AA187920.t01	bZIP	TF
CTI12_AA187930.t01	GRAS	TF
CTI12_AA188170.t01	B3-ARF	TF
CTI12_AA188250.t01	WRKY	TF
CTI12_AA188900.t01	NAC	TF
CTI12_AA188970.t01	HSF	TF
CTI12_AA189330.t02	Tify	TF
CTI12_AA189360.t01	AP2/ERF-ERF	TF
CTI12_AA189620.t01	TUB	TF
CTI12_AA189630.t01	Trihelix	TF
CTI12_AA189640.t01	Trihelix	TF
CTI12_AA190120.t01	MYB-related	TF
CTI12_AA190730.t01	B3	TF
CTI12_AA190740.t01	NAC	TF
CTI12_AA190840.t01	B3	TF
CTI12_AA191060.t01	bZIP	TF
CTI12_AA191620.t01	Tify	TF
CTI12_AA191700.t02	GRF	TF
CTI12_AA191710.t01	GRAS	TF
CTI12_AA192090.t01	AP2/ERF-ERF	TF
CTI12_AA192180.t01	Trihelix	TF
CTI12_AA192240.t01	FAR1	TF
CTI12_AA192560.t01	FAR1	TF
CTI12_AA192680.t01	AP2/ERF-ERF	TF
CTI12_AA192690.t01	AP2/ERF-ERF	TF
CTI12_AA193210.t01	HB-HD-ZIP	TF
CTI12_AA193430.t01	MADS-M-type	TF
CTI12_AA193510.t02	WRKY	TF
CTI12_AA193980.t01	WRKY	TF
CTI12_AA194060.t01	B3	TF
CTI12_AA194840.t01	C2C2-LSD	TF
CTI12_AA195270.t01	TCP	TF
CTI12_AA195390.t01	SBP	TF
CTI12_AA195790.t02	AP2/ERF-ERF	TF
CTI12_AA195970.t01	FAR1	TF
CTI12_AA196130.t01	HB-HD-ZIP	TF
CTI12_AA196170.t01	FAR1	TF
CTI12_AA196500.t01	NF-X1	TF
CTI12_AA196710.t01	MYB	TF
CTI12_AA197230.t01	FAR1	TF
CTI12_AA197580.t01	C3H	TF
CTI12_AA197610.t01	NAC	TF
CTI12_AA198160.t01	C2H2	TF
CTI12_AA198170.t01	B3	TF
CTI12_AA198300.t01	C2H2	TF
CTI12_AA198530.t01	LOB	TF
CTI12_AA198620.t01	PLATZ	TF
CTI12_AA198630.t02	bZIP	TF
CTI12_AA198950.t01	C2H2	TF
CTI12_AA199930.t02	CPP	TF
CTI12_AA200210.t01	C3H	TF
CTI12_AA200220.t01	CSD	TF
CTI12_AA200290.t01	MYB	TF
CTI12_AA200300.t01	MYB	TF
CTI12_AA200670.t02	NAC	TF
CTI12_AA200840.t01	WRKY	TF
CTI12_AA201310.t01	RWP-RK	TF
CTI12_AA201370.t02	HB-BELL	TF
CTI12_AA201700.t01	AP2/ERF-ERF	TF
CTI12_AA202490.t01	B3-ARF	TF
CTI12_AA202550.t01	BBR-BPC	TF
CTI12_AA202560.t01	bZIP	TF
CTI12_AA202950.t01	FAR1	TF
CTI12_AA202980.t01	WRKY	TF
CTI12_AA203120.t01	CAMTA	TF
CTI12_AA203300.t01	B3-ARF	TF
CTI12_AA203930.t01	B3-ARF	TF
CTI12_AA204110.t01	GARP-G2-like	TF
CTI12_AA204250.t02	C2H2	TF
CTI12_AA204770.t01	C3H	TF
CTI12_AA204840.t01	CAMTA	TF
CTI12_AA205540.t01	FAR1	TF
CTI12_AA205590.t01	HB-BELL	TF
CTI12_AA205640.t01	MYB-related	TF
CTI12_AA205730.t01	Tify	TF
CTI12_AA205870.t01	GRAS	TF
CTI12_AA206460.t01	B3	TF
CTI12_AA206950.t01	GeBP	TF
CTI12_AA207580.t01	bHLH	TF
CTI12_AA207600.t01	bHLH	TF
CTI12_AA207680.t01	WRKY	TF
CTI12_AA208020.t01	FAR1	TF
CTI12_AA208030.t01	HB-BELL	TF
CTI12_AA208440.t01	FAR1	TF
CTI12_AA208460.t01	MYB	TF
CTI12_AA208640.t01	GRF	TF
CTI12_AA208760.t01	MYB-related	TF
CTI12_AA208790.t01	HSF	TF
CTI12_AA208840.t01	bHLH	TF
CTI12_AA209140.t01	C3H	TF
CTI12_AA209160.t01	SBP	TF
CTI12_AA209210.t01	FAR1	TF
CTI12_AA209470.t01	GARP-G2-like	TF
CTI12_AA209740.t01	B3	TF
CTI12_AA209910.t01	AP2/ERF-ERF	TF
CTI12_AA209920.t01	Trihelix	TF
CTI12_AA210020.t01	C2H2	TF
CTI12_AA210060.t01	C2C2-GATA	TF
CTI12_AA210240.t01	MADS-MIKC	TF
CTI12_AA210430.t01	Trihelix	TF
CTI12_AA210570.t01	C3H	TF
CTI12_AA210580.t01	C3H	TF
CTI12_AA210680.t01	MYB	TF
CTI12_AA210700.t01	MADS-MIKC	TF
CTI12_AA210850.t01	MADS-MIKC	TF
CTI12_AA210860.t01	MADS-MIKC	TF
CTI12_AA211330.t01	GARP-G2-like	TF
CTI12_AA211360.t01	C2C2-GATA	TF
CTI12_AA212020.t01	AP2/ERF-ERF	TF
CTI12_AA212170.t02	SBP	TF
CTI12_AA212540.t01	FAR1	TF
CTI12_AA212680.t01	B3-ARF	TF
CTI12_AA212700.t01	MYB-related	TF
CTI12_AA212820.t01	MYB-related	TF
CTI12_AA212900.t01	bZIP	TF
CTI12_AA212960.t01	HB-HD-ZIP	TF
CTI12_AA213020.t01	RWP-RK	TF
CTI12_AA213070.t01	bHLH	TF
CTI12_AA213240.t01	WRKY	TF
CTI12_AA213270.t01	bZIP	TF
CTI12_AA213300.t01	DBB	TF
CTI12_AA213410.t01	MADS-MIKC	TF
CTI12_AA213630.t01	MADS-MIKC	TF
CTI12_AA213740.t01	MYB	TF
CTI12_AA213750.t01	C2C2-GATA	TF
CTI12_AA214000.t01	AP2/ERF-ERF	TF
CTI12_AA214150.t01	C2C2-GATA	TF
CTI12_AA214500.t01	WRKY	TF
CTI12_AA214900.t01	MYB-related	TF
CTI12_AA214910.t01	MYB-related	TF
CTI12_AA215030.t01	WRKY	TF
CTI12_AA215250.t01	RWP-RK	TF
CTI12_AA215260.t01	RWP-RK	TF
CTI12_AA215280.t01	RWP-RK	TF
CTI12_AA215340.t01	bHLH	TF
CTI12_AA215370.t01	FAR1	TF
CTI12_AA215660.t01	bZIP	TF
CTI12_AA215680.t01	OFP	TF
CTI12_AA215810.t01	SBP	TF
CTI12_AA216120.t01	RWP-RK	TF
CTI12_AA216130.t01	RWP-RK	TF
CTI12_AA216140.t01	RWP-RK	TF
CTI12_AA216440.t02	zf-HD	TF
CTI12_AA216650.t02	C3H	TF
CTI12_AA216830.t01	B3	TF
CTI12_AA216940.t01	SBP	TF
CTI12_AA216980.t01	HB-other	TF
CTI12_AA217020.t01	NAC	TF
CTI12_AA217050.t02	FAR1	TF
CTI12_AA217080.t01	GARP-G2-like	TF
CTI12_AA217280.t01	WRKY	TF
CTI12_AA217320.t01	WRKY	TF
CTI12_AA217420.t01	MYB	TF
CTI12_AA217470.t01	AP2/ERF-ERF	TF
CTI12_AA217960.t01	LOB	TF
CTI12_AA217970.t01	LOB	TF
CTI12_AA217980.t01	LOB	TF
CTI12_AA218290.t01	FAR1	TF
CTI12_AA218730.t01	GARP-G2-like	TF
CTI12_AA218800.t02	C3H	TF
CTI12_AA218910.t01	HB-other	TF
CTI12_AA219150.t01	bHLH	TF
CTI12_AA219430.t01	OFP	TF
CTI12_AA219450.t01	HSF	TF
CTI12_AA219490.t01	BES1	TF
CTI12_AA219730.t01	NF-YB	TF
CTI12_AA219750.t01	WRKY	TF
CTI12_AA220170.t01	NAC	TF
CTI12_AA221060.t01	MADS-M-type	TF
CTI12_AA221290.t01	C3H	TF
CTI12_AA221620.t01	CPP	TF
CTI12_AA221840.t01	MYB	TF
CTI12_AA222250.t01	RWP-RK	TF
CTI12_AA222470.t01	bHLH	TF
CTI12_AA222570.t01	NF-YA	TF
CTI12_AA222700.t01	bHLH	TF
CTI12_AA222850.t01	bZIP	TF
CTI12_AA223060.t01	RWP-RK	TF
CTI12_AA223120.t01	HSF	TF
CTI12_AA223320.t01	C3H	TF
CTI12_AA223410.t01	RWP-RK	TF
CTI12_AA223500.t01	AP2/ERF-ERF	TF
CTI12_AA224060.t01	C2H2	TF
CTI12_AA224120.t01	TCP	TF
CTI12_AA224470.t01	MYB	TF
CTI12_AA224490.t01	C2H2	TF
CTI12_AA224600.t01	PLATZ	TF
CTI12_AA225000.t01	MYB-related	TF
CTI12_AA225140.t01	RWP-RK	TF
CTI12_AA225600.t02	C3H	TF
CTI12_AA225620.t01	AP2/ERF-ERF	TF
CTI12_AA225640.t01	C2H2	TF
CTI12_AA225930.t01	HB-WOX	TF
CTI12_AA226090.t01	DBB	TF
CTI12_AA226120.t01	C2C2-LSD	TF
CTI12_AA226330.t01	C2H2	TF
CTI12_AA226590.t01	AP2/ERF-ERF	TF
CTI12_AA226610.t01	HB-WOX	TF
CTI12_AA226620.t01	bHLH	TF
CTI12_AA226830.t02	WRKY	TF
CTI12_AA226860.t01	MYB-related	TF
CTI12_AA226890.t01	bZIP	TF
CTI12_AA227690.t01	MYB	TF
CTI12_AA227750.t01	TCP	TF
CTI12_AA228280.t01	C2C2-Dof	TF
CTI12_AA228980.t01	C3H	TF
CTI12_AA229000.t01	C2H2	TF
CTI12_AA229490.t01	B3	TF
CTI12_AA229630.t01	RWP-RK	TF
CTI12_AA229800.t01	HB-HD-ZIP	TF
CTI12_AA229990.t01	C2C2-CO-like	TF
CTI12_AA230160.t01	MADS-M-type	TF
CTI12_AA230170.t01	bZIP	TF
CTI12_AA230180.t01	FAR1	TF
CTI12_AA230260.t01	C2H2	TF
CTI12_AA230270.t01	C2H2	TF
CTI12_AA230970.t01	MADS-MIKC	TF
CTI12_AA231190.t01	C2H2	TF
CTI12_AA231300.t01	VOZ	TF
CTI12_AA231330.t01	MYB	TF
CTI12_AA231450.t01	C3H	TF
CTI12_AA231650.t01	NAC	TF
CTI12_AA231670.t02	NAC	TF
CTI12_AA231690.t01	C2H2	TF
CTI12_AA231850.t01	PLATZ	TF
CTI12_AA231990.t01	bHLH	TF
CTI12_AA232120.t01	GRAS	TF
CTI12_AA232390.t01	GARP-G2-like	TF
CTI12_AA232520.t01	AP2/ERF-ERF	TF
CTI12_AA232570.t01	GARP-ARR-B	TF
CTI12_AA233850.t01	GeBP	TF
CTI12_AA233870.t01	bHLH	TF
CTI12_AA233990.t01	MYB	TF
CTI12_AA234540.t01	FAR1	TF
CTI12_AA234580.t01	bZIP	TF
CTI12_AA234730.t01	C2C2-Dof	TF
CTI12_AA234940.t01	WRKY	TF
CTI12_AA235000.t01	MYB-related	TF
CTI12_AA235050.t01	bHLH	TF
CTI12_AA235170.t01	C2H2	TF
CTI12_AA235470.t01	HB-BELL	TF
CTI12_AA235710.t01	NAC	TF
CTI12_AA235920.t02	C2H2	TF
CTI12_AA236120.t01	MYB	TF
CTI12_AA236580.t01	FAR1	TF
CTI12_AA236750.t01	MYB-related	TF
CTI12_AA236760.t01	NF-YB	TF
CTI12_AA237390.t01	C2H2	TF
CTI12_AA237580.t02	PLATZ	TF
CTI12_AA237780.t01	MYB	TF
CTI12_AA237950.t01	Trihelix	TF
CTI12_AA237980.t01	E2F-DP	TF
CTI12_AA238110.t01	MYB	TF
CTI12_AA238300.t01	RWP-RK	TF
CTI12_AA238590.t01	OFP	TF
CTI12_AA238640.t01	NAC	TF
CTI12_AA238780.t01	SRS	TF
CTI12_AA238850.t01	FAR1	TF
CTI12_AA238990.t01	AP2/ERF-ERF	TF
CTI12_AA239070.t01	MYB	TF
CTI12_AA239130.t01	RWP-RK	TF
CTI12_AA239140.t01	RWP-RK	TF
CTI12_AA239490.t01	HSF	TF
CTI12_AA239590.t01	RWP-RK	TF
CTI12_AA240110.t01	NF-YB	TF
CTI12_AA240320.t01	NAC	TF
CTI12_AA240590.t01	WRKY	TF
CTI12_AA241120.t01	C3H	TF
CTI12_AA241240.t01	HSF	TF
CTI12_AA241430.t01	B3-ARF	TF
CTI12_AA243000.t02	TUB	TF
CTI12_AA243080.t01	C3H	TF
CTI12_AA243090.t01	C3H	TF
CTI12_AA243160.t01	C2C2-Dof	TF
CTI12_AA243170.t01	LOB	TF
CTI12_AA243330.t01	FAR1	TF
CTI12_AA243380.t01	C3H	TF
CTI12_AA243420.t01	NF-YA	TF
CTI12_AA243510.t01	SRS	TF
CTI12_AA243770.t01	Tify	TF
CTI12_AA243800.t01	C2H2	TF
CTI12_AA243850.t01	DBP	TF
CTI12_AA244000.t02	C2C2-GATA	TF
CTI12_AA244050.t01	GRAS	TF
CTI12_AA244180.t01	GRAS	TF
CTI12_AA244580.t01	FAR1	TF
CTI12_AA244690.t01	MADS-M-type	TF
CTI12_AA244730.t01	SBP	TF
CTI12_AA244820.t01	GRAS	TF
CTI12_AA244830.t02	bZIP	TF
CTI12_AA245100.t01	GRF	TF
CTI12_AA245490.t01	FAR1	TF
CTI12_AA245600.t01	C3H	TF
CTI12_AA245770.t01	MYB	TF
CTI12_AA245850.t01	C2H2	TF
CTI12_AA245960.t02	bHLH	TF
CTI12_AA246520.t01	bHLH	TF
CTI12_AA246710.t01	C3H	TF
CTI12_AA246860.t01	WRKY	TF
CTI12_AA246960.t01	C2C2-Dof	TF
CTI12_AA247230.t01	MADS-MIKC	TF
CTI12_AA247240.t01	MADS-MIKC	TF
CTI12_AA247340.t01	HB-KNOX	TF
CTI12_AA247780.t01	AP2/ERF-ERF	TF
CTI12_AA247830.t01	zf-HD	TF
CTI12_AA248030.t01	MYB	TF
CTI12_AA248150.t01	bZIP	TF
CTI12_AA248180.t01	AP2/ERF-ERF	TF
CTI12_AA248260.t01	MYB-related	TF
CTI12_AA248360.t01	LFY	TF
CTI12_AA249010.t01	bHLH	TF
CTI12_AA249120.t01	C2C2-Dof	TF
CTI12_AA249270.t01	AP2/ERF-ERF	TF
CTI12_AA249440.t01	GRAS	TF
CTI12_AA249620.t01	LOB	TF
CTI12_AA249630.t01	FAR1	TF
CTI12_AA249680.t01	B3	TF
CTI12_AA249710.t01	bHLH	TF
CTI12_AA249810.t01	LOB	TF
CTI12_AA250020.t01	MYB-related	TF
CTI12_AA250060.t01	FAR1	TF
CTI12_AA250190.t01	NAC	TF
CTI12_AA250580.t01	GRAS	TF
CTI12_AA250930.t01	MYB	TF
CTI12_AA251220.t01	GeBP	TF
CTI12_AA251320.t01	bZIP	TF
CTI12_AA251410.t01	GRAS	TF
CTI12_AA251420.t02	WRKY	TF
CTI12_AA251430.t01	C2H2	TF
CTI12_AA251830.t01	C2C2-Dof	TF
CTI12_AA252050.t01	NAC	TF
CTI12_AA252560.t01	MADS-MIKC	TF
CTI12_AA252690.t01	bHLH	TF
CTI12_AA252800.t01	MYB	TF
CTI12_AA253370.t01	FAR1	TF
CTI12_AA253520.t01	RWP-RK	TF
CTI12_AA253600.t01	MYB	TF
CTI12_AA253680.t01	MYB	TF
CTI12_AA253710.t01	MYB-related	TF
CTI12_AA253760.t01	bHLH	TF
CTI12_AA253810.t01	MADS-M-type	TF
CTI12_AA253970.t01	NF-X1	TF
CTI12_AA254010.t01	C2C2-Dof	TF
CTI12_AA254120.t01	C2C2-LSD	TF
CTI12_AA254200.t01	bHLH	TF
CTI12_AA254360.t01	TUB	TF
CTI12_AA254470.t01	RWP-RK	TF
CTI12_AA254610.t01	AP2/ERF-ERF	TF
CTI12_AA254720.t01	B3	TF
CTI12_AA255180.t01	HSF	TF
CTI12_AA255200.t01	C2H2	TF
CTI12_AA255460.t01	NAC	TF
CTI12_AA255610.t01	MYB	TF
CTI12_AA256310.t01	AP2/ERF-ERF	TF
[truncated: 3,890 more rows]

## Sheet: Chrysanthemum nankingense
Gene ID	Gene family	Type
CHR00000511-RA	SNF2	TR
CHR00000874-RA	SET	TR
CHR00000907-RA	Others	TR
CHR00000913-RA	SNF2	TR
CHR00001313-RA	Others	TR
CHR00001487-RA	TRAF	TR
CHR00001542-RA	SNF2	TR
CHR00002050-RA	ARID	TR
CHR00002220-RA	HMG	TR
CHR00002384-RA	Pseudo ARR-B	TR
CHR00002931-RA	mTERF	TR
CHR00002963-RA	Others	TR
CHR00002975-RA	GNAT	TR
CHR00004066-RA	AUX/IAA	TR
CHR00004129-RA	AUX/IAA	TR
CHR00004150-RA	SET	TR
CHR00004202-RA	SET	TR
CHR00004347-RA	Others	TR
CHR00004502-RA	TRAF	TR
CHR00004853-RA	Others	TR
CHR00005184-RA	Jumonji	TR
CHR00005185-RA	Jumonji	TR
CHR00005687-RA	GNAT	TR
CHR00005895-RA	GNAT	TR
CHR00006218-RA	AUX/IAA	TR
CHR00006336-RA	GNAT	TR
CHR00006488-RA	SNF2	TR
CHR00006535-RA	Others	TR
CHR00006749-RA	PHD	TR
CHR00006768-RA	IWS1	TR
CHR00007283-RA	SWI/SNF-BAF60b	TR
CHR00007445-RA	SOH1	TR
CHR00007462-RA	GNAT	TR
CHR00008218-RA	Others	TR
CHR00009071-RA	Others	TR
CHR00009101-RA	SNF2	TR
CHR00009396-RA	SNF2	TR
CHR00009566-RA	HMG	TR
CHR00009666-RA	Others	TR
CHR00009775-RA	GNAT	TR
CHR00009778-RA	SET	TR
CHR00009886-RA	AUX/IAA	TR
CHR00009891-RA	AUX/IAA	TR
CHR00009894-RA	AUX/IAA	TR
CHR00009930-RA	SNF2	TR
CHR00010208-RA	Others	TR
CHR00010723-RA	GNAT	TR
CHR00011022-RA	PHD	TR
CHR00011501-RA	Rcd1-like	TR
CHR00011825-RA	GNAT	TR
CHR00012127-RA	SET	TR
CHR00012131-RA	SWI/SNF-BAF60b	TR
CHR00012786-RA	Others	TR
CHR00012853-RA	IWS1	TR
CHR00013614-RA	Others	TR
CHR00013979-RA	SNF2	TR
CHR00013980-RA	SNF2	TR
CHR00014454-RA	Others	TR
CHR00014649-RA	AUX/IAA	TR
CHR00014681-RA	Others	TR
CHR00014886-RA	Jumonji	TR
CHR00014914-RA	GNAT	TR
CHR00015228-RA	Others	TR
CHR00015251-RA	AUX/IAA	TR
CHR00015318-RA	SET	TR
CHR00015496-RA	SWI/SNF-BAF60b	TR
CHR00015912-RA	Others	TR
CHR00016453-RA	mTERF	TR
CHR00016654-RA	SNF2	TR
CHR00016884-RA	GNAT	TR
CHR00017147-RA	GNAT	TR
CHR00017183-RA	SET	TR
CHR00017882-RA	TRAF	TR
CHR00017919-RA	mTERF	TR
CHR00018095-RA	AUX/IAA	TR
CHR00018160-RA	SNF2	TR
CHR00018172-RA	SWI/SNF-BAF60b	TR
CHR00018421-RA	Others	TR
CHR00018422-RA	Others	TR
CHR00018466-RA	GNAT	TR
CHR00019096-RA	SET	TR
CHR00019215-RA	Jumonji	TR
CHR00019219-RA	Jumonji	TR
CHR00019325-RA	Coactivator p15	TR
CHR00019399-RA	SET	TR
CHR00019580-RA	ARID	TR
CHR00019746-RA	SET	TR
CHR00019822-RA	SNF2	TR
CHR00019865-RA	AUX/IAA	TR
CHR00019979-RA	PHD	TR
CHR00020419-RA	TRAF	TR
CHR00020551-RA	Others	TR
CHR00020864-RA	RB	TR
CHR00020871-RA	SNF2	TR
CHR00021099-RA	TRAF	TR
CHR00021560-RA	Others	TR
CHR00021721-RA	AUX/IAA	TR
CHR00021827-RA	mTERF	TR
CHR00022595-RA	mTERF	TR
CHR00022787-RA	GNAT	TR
CHR00022963-RA	DDT	TR
CHR00022969-RA	SWI/SNF-BAF60b	TR
CHR00022999-RA	GNAT	TR
CHR00023123-RA	SNF2	TR
CHR00023165-RA	AUX/IAA	TR
CHR00023172-RA	SET	TR
CHR00023174-RA	SET	TR
CHR00023285-RA	SNF2	TR
CHR00023600-RA	Others	TR
CHR00023854-RA	Jumonji	TR
CHR00023975-RA	GNAT	TR
CHR00024164-RA	GNAT	TR
CHR00024165-RA	GNAT	TR
CHR00024172-RA	AUX/IAA	TR
CHR00024190-RA	TRAF	TR
CHR00024232-RA	GNAT	TR
CHR00024238-RA	Others	TR
CHR00024363-RA	HMG	TR
CHR00024440-RA	HMG	TR
CHR00024483-RA	ARID	TR
CHR00024779-RA	Jumonji	TR
CHR00024908-RA	SET	TR
CHR00025047-RA	AUX/IAA	TR
CHR00025076-RA	SNF2	TR
CHR00025536-RA	AUX/IAA	TR
CHR00025622-RA	AUX/IAA	TR
CHR00025741-RA	SWI/SNF-SWI3	TR
CHR00026444-RA	Others	TR
CHR00026633-RA	mTERF	TR
CHR00026721-RA	SWI/SNF-BAF60b	TR
CHR00026789-RA	Jumonji	TR
CHR00026844-RA	RB	TR
CHR00026996-RA	SET	TR
CHR00026997-RA	SET	TR
CHR00027009-RA	SNF2	TR
CHR00027086-RA	SNF2	TR
CHR00027528-RA	PHD	TR
CHR00027600-RA	Rcd1-like	TR
CHR00027611-RA	Jumonji	TR
CHR00027828-RA	Others	TR
CHR00027890-RA	SNF2	TR
CHR00027894-RA	Others	TR
CHR00028100-RA	TRAF	TR
CHR00028342-RA	mTERF	TR
CHR00028395-RA	GNAT	TR
CHR00028467-RA	MED7	TR
CHR00029230-RA	AUX/IAA	TR
CHR00029257-RA	Others	TR
CHR00029294-RA	HMG	TR
CHR00029348-RA	Others	TR
CHR00029515-RA	TRAF	TR
CHR00029647-RA	Others	TR
CHR00029671-RA	Others	TR
CHR00030059-RA	SNF2	TR
CHR00030201-RA	mTERF	TR
CHR00030244-RA	SNF2	TR
CHR00030460-RA	Others	TR
CHR00030462-RA	SET	TR
CHR00030721-RA	PHD	TR
CHR00031138-RA	mTERF	TR
CHR00031681-RA	IWS1	TR
CHR00031686-RA	IWS1	TR
CHR00031771-RA	SET	TR
CHR00032558-RA	Others	TR
CHR00032660-RA	Others	TR
CHR00032769-RA	Coactivator p15	TR
CHR00032821-RA	DDT	TR
CHR00033316-RA	Pseudo ARR-B	TR
CHR00033730-RA	Others	TR
CHR00033754-RA	Jumonji	TR
CHR00033755-RA	Jumonji	TR
CHR00034290-RA	HMG	TR
CHR00034342-RA	PHD	TR
CHR00034389-RA	TAZ	TR
CHR00034515-RA	PHD	TR
CHR00034614-RA	SWI/SNF-SWI3	TR
CHR00034615-RA	SWI/SNF-SWI3	TR
CHR00034634-RA	Others	TR
CHR00034896-RA	RB	TR
CHR00035040-RA	GNAT	TR
CHR00035439-RA	GNAT	TR
CHR00035580-RA	SET	TR
CHR00035587-RA	SET	TR
CHR00035789-RA	SET	TR
CHR00035793-RA	mTERF	TR
CHR00035906-RA	AUX/IAA	TR
CHR00035977-RA	Jumonji	TR
CHR00036016-RA	GNAT	TR
CHR00036083-RA	mTERF	TR
CHR00036242-RA	SWI/SNF-BAF60b	TR
CHR00036256-RA	ARID	TR
CHR00036411-RA	GNAT	TR
CHR00036779-RA	SNF2	TR
CHR00036942-RA	PHD	TR
CHR00037105-RA	SNF2	TR
CHR00037519-RA	mTERF	TR
CHR00037621-RA	Jumonji	TR
CHR00037691-RA	GNAT	TR
CHR00037789-RA	PHD	TR
CHR00038657-RA	Jumonji	TR
CHR00038701-RA	mTERF	TR
CHR00038817-RA	Coactivator p15	TR
CHR00038858-RA	ARID	TR
CHR00038931-RA	TRAF	TR
CHR00039175-RA	SNF2	TR
CHR00039294-RA	IWS1	TR
CHR00039295-RA	IWS1	TR
CHR00039296-RA	IWS1	TR
CHR00039364-RA	Others	TR
CHR00039582-RA	TRAF	TR
CHR00039781-RA	SNF2	TR
CHR00040256-RA	GNAT	TR
CHR00040259-RA	GNAT	TR
CHR00040313-RA	SWI/SNF-BAF60b	TR
CHR00040371-RA	Jumonji	TR
CHR00040800-RA	Jumonji	TR
CHR00041042-RA	SNF2	TR
CHR00041234-RA	ARID	TR
CHR00041303-RA	GNAT	TR
CHR00041724-RA	GNAT	TR
CHR00042350-RA	SWI/SNF-SWI3	TR
CHR00042395-RA	SNF2	TR
CHR00042525-RA	SNF2	TR
CHR00042740-RA	SNF2	TR
CHR00042919-RA	TAZ	TR
CHR00042934-RA	SET	TR
CHR00043109-RA	Others	TR
CHR00043126-RA	Others	TR
CHR00043324-RA	SNF2	TR
CHR00043345-RA	AUX/IAA	TR
CHR00043357-RA	AUX/IAA	TR
CHR00043385-RA	GNAT	TR
CHR00043659-RA	TRAF	TR
CHR00043824-RA	PHD	TR
CHR00043912-RA	Others	TR
CHR00044359-RA	Jumonji	TR
CHR00044434-RA	Rcd1-like	TR
CHR00044663-RA	mTERF	TR
CHR00044848-RA	SNF2	TR
CHR00044953-RA	ARID	TR
CHR00045499-RA	SWI/SNF-BAF60b	TR
CHR00046153-RA	ARID	TR
CHR00046740-RA	SNF2	TR
CHR00047408-RA	SNF2	TR
CHR00047568-RA	GNAT	TR
CHR00047858-RA	Others	TR
CHR00048063-RA	AUX/IAA	TR
CHR00048067-RA	AUX/IAA	TR
CHR00048316-RA	SET	TR
CHR00048348-RA	SWI/SNF-SWI3	TR
CHR00048545-RA	SET	TR
CHR00048656-RA	IWS1	TR
CHR00048698-RA	SWI/SNF-BAF60b	TR
CHR00048777-RA	Others	TR
CHR00048809-RA	TAZ	TR
CHR00049446-RA	SET	TR
CHR00049628-RA	Others	TR
CHR00049738-RA	PHD	TR
CHR00049873-RA	SET	TR
CHR00049969-RA	mTERF	TR
CHR00049970-RA	mTERF	TR
CHR00050076-RA	GNAT	TR
CHR00050274-RA	SNF2	TR
CHR00050462-RA	GNAT	TR
CHR00050929-RA	mTERF	TR
CHR00050964-RA	GNAT	TR
CHR00051384-RA	SNF2	TR
CHR00051938-RA	AUX/IAA	TR
CHR00052644-RA	SNF2	TR
CHR00052768-RA	Others	TR
CHR00053380-RA	TAZ	TR
CHR00053422-RA	SNF2	TR
CHR00053708-RA	Jumonji	TR
CHR00053815-RA	mTERF	TR
CHR00053985-RA	SNF2	TR
CHR00054070-RA	DDT	TR
CHR00054431-RA	AUX/IAA	TR
CHR00054521-RA	Others	TR
CHR00054743-RA	TRAF	TR
CHR00054745-RA	TRAF	TR
CHR00055113-RA	mTERF	TR
CHR00055145-RA	Others	TR
CHR00055241-RA	PHD	TR
CHR00055391-RA	Others	TR
CHR00055453-RA	SNF2	TR
CHR00055474-RA	TRAF	TR
CHR00055687-RA	Others	TR
CHR00056157-RA	SET	TR
CHR00056309-RA	GNAT	TR
CHR00056351-RA	SET	TR
CHR00056629-RA	LUG	TR
CHR00056970-RA	Others	TR
CHR00057128-RA	SET	TR
CHR00057562-RA	TAZ	TR
CHR00057636-RA	IWS1	TR
CHR00057946-RA	SNF2	TR
CHR00058414-RA	AUX/IAA	TR
CHR00058639-RA	Others	TR
CHR00058817-RA	DDT	TR
CHR00058884-RA	mTERF	TR
CHR00058969-RA	Jumonji	TR
CHR00059037-RA	SET	TR
CHR00059084-RA	SET	TR
CHR00059189-RA	Pseudo ARR-B	TR
CHR00059192-RA	SWI/SNF-BAF60b	TR
CHR00059206-RA	PHD	TR
CHR00059262-RA	Jumonji	TR
CHR00059413-RA	AUX/IAA	TR
CHR00060000-RA	SET	TR
CHR00060042-RA	SNF2	TR
CHR00060091-RA	SET	TR
CHR00060093-RA	SET	TR
CHR00060094-RA	SET	TR
CHR00060322-RA	GNAT	TR
CHR00060621-RA	Others	TR
CHR00060736-RA	SNF2	TR
CHR00060850-RA	SWI/SNF-BAF60b	TR
CHR00061084-RA	PHD	TR
CHR00061455-RA	IWS1	TR
CHR00061476-RA	SET	TR
CHR00061542-RA	mTERF	TR
CHR00061691-RA	Jumonji	TR
CHR00062134-RA	GNAT	TR
CHR00062164-RA	SNF2	TR
CHR00062583-RA	Others	TR
CHR00062628-RA	SNF2	TR
CHR00062703-RA	AUX/IAA	TR
CHR00062778-RA	Pseudo ARR-B	TR
CHR00062977-RA	Others	TR
CHR00063018-RA	SET	TR
CHR00063181-RA	Others	TR
CHR00063324-RA	GNAT	TR
CHR00063621-RA	mTERF	TR
CHR00063677-RA	AUX/IAA	TR
CHR00063801-RA	IWS1	TR
CHR00063821-RA	SNF2	TR
CHR00063956-RA	PHD	TR
CHR00064051-RA	Jumonji	TR
CHR00064478-RA	AUX/IAA	TR
CHR00064486-RA	GNAT	TR
CHR00064532-RA	Others	TR
CHR00064973-RA	Others	TR
CHR00066042-RA	GNAT	TR
CHR00066108-RA	Others	TR
CHR00066265-RA	Pseudo ARR-B	TR
CHR00066591-RA	Others	TR
CHR00066867-RA	AUX/IAA	TR
CHR00066941-RA	AUX/IAA	TR
CHR00066942-RA	AUX/IAA	TR
CHR00067006-RA	SNF2	TR
CHR00067199-RA	DDT	TR
CHR00067203-RA	AUX/IAA	TR
CHR00067577-RA	GNAT	TR
CHR00067808-RA	mTERF	TR
CHR00068024-RA	AUX/IAA	TR
CHR00068025-RA	AUX/IAA	TR
CHR00068367-RA	GNAT	TR
CHR00068543-RA	GNAT	TR
CHR00068682-RA	Jumonji	TR
CHR00068850-RA	SNF2	TR
CHR00069267-RA	Others	TR
CHR00069281-RA	Others	TR
CHR00069455-RA	IWS1	TR
CHR00069534-RA	mTERF	TR
CHR00069635-RA	mTERF	TR
CHR00070114-RA	HMG	TR
CHR00070142-RA	PHD	TR
CHR00070158-RA	TRAF	TR
CHR00070287-RA	DDT	TR
CHR00070334-RA	Others	TR
CHR00070640-RA	IWS1	TR
CHR00070727-RA	MED6	TR
CHR00071114-RA	GNAT	TR
CHR00071115-RA	GNAT	TR
CHR00071455-RA	Others	TR
CHR00071491-RA	HMG	TR
CHR00072252-RA	Others	TR
CHR00072374-RA	Others	TR
CHR00072432-RA	mTERF	TR
CHR00072480-RA	ARID	TR
CHR00072635-RA	SET	TR
CHR00073431-RA	HMG	TR
CHR00073523-RA	Others	TR
CHR00073685-RA	Others	TR
CHR00073784-RA	GNAT	TR
CHR00073962-RA	Others	TR
CHR00074032-RA	SET	TR
CHR00074234-RA	Jumonji	TR
CHR00074278-RA	SNF2	TR
CHR00074402-RA	SET	TR
CHR00074411-RA	TAZ	TR
CHR00074456-RA	SWI/SNF-BAF60b	TR
CHR00074717-RA	GNAT	TR
CHR00075005-RA	IWS1	TR
CHR00075608-RA	SNF2	TR
CHR00075613-RA	HMG	TR
CHR00075764-RA	Others	TR
CHR00075765-RA	ARID	TR
CHR00076013-RA	DDT	TR
CHR00076185-RA	Others	TR
CHR00076250-RA	GNAT	TR
CHR00076340-RA	mTERF	TR
CHR00076430-RA	SNF2	TR
CHR00076835-RA	PHD	TR
CHR00076842-RA	SET	TR
CHR00076919-RA	GNAT	TR
CHR00076926-RA	SET	TR
CHR00076978-RA	Rcd1-like	TR
CHR00077359-RA	SET	TR
CHR00077796-RA	TRAF	TR
CHR00078145-RA	SNF2	TR
CHR00078219-RA	GNAT	TR
CHR00078314-RA	GNAT	TR
CHR00078443-RA	Jumonji	TR
CHR00079140-RA	SNF2	TR
CHR00079277-RA	Jumonji	TR
CHR00079638-RA	IWS1	TR
CHR00079773-RA	mTERF	TR
CHR00079943-RA	SET	TR
CHR00079945-RA	SET	TR
CHR00079946-RA	Others	TR
CHR00080087-RA	Jumonji	TR
CHR00080220-RA	SET	TR
CHR00080296-RA	GNAT	TR
CHR00080476-RA	ARID	TR
CHR00080729-RA	Jumonji	TR
CHR00081090-RA	SNF2	TR
CHR00081133-RA	mTERF	TR
CHR00081200-RA	mTERF	TR
CHR00081201-RA	mTERF	TR
CHR00081251-RA	PHD	TR
CHR00081291-RA	HMG	TR
CHR00081340-RA	Rcd1-like	TR
CHR00081369-RA	AUX/IAA	TR
CHR00081651-RA	MBF1	TR
CHR00081840-RA	SWI/SNF-BAF60b	TR
CHR00081908-RA	GNAT	TR
CHR00081974-RA	SNF2	TR
CHR00082480-RA	SWI/SNF-BAF60b	TR
CHR00082574-RA	TRAF	TR
CHR00082732-RA	PHD	TR
CHR00082745-RA	Jumonji	TR
CHR00082780-RA	Jumonji	TR
CHR00082979-RA	PHD	TR
CHR00083069-RA	GNAT	TR
CHR00083409-RA	Jumonji	TR
CHR00083447-RA	Others	TR
CHR00083564-RA	SNF2	TR
CHR00084014-RA	Others	TR
CHR00084457-RA	SET	TR
CHR00084603-RA	MED6	TR
CHR00084691-RA	Others	TR
CHR00084750-RA	SET	TR
CHR00084964-RA	IWS1	TR
CHR00085157-RA	AUX/IAA	TR
CHR00085833-RA	SET	TR
CHR00085872-RA	LUG	TR
CHR00086052-RA	SNF2	TR
CHR00086144-RA	SET	TR
CHR00086325-RA	SWI/SNF-BAF60b	TR
CHR00086334-RA	mTERF	TR
CHR00086335-RA	mTERF	TR
CHR00086341-RA	Jumonji	TR
CHR00086454-RA	SET	TR
CHR00086489-RA	mTERF	TR
CHR00086659-RA	Others	TR
CHR00087166-RA	AUX/IAA	TR
CHR00087168-RA	AUX/IAA	TR
CHR00087358-RA	SET	TR
CHR00087445-RA	GNAT	TR
CHR00087495-RA	AUX/IAA	TR
CHR00087703-RA	SNF2	TR
CHR00087836-RA	SET	TR
CHR00087863-RA	mTERF	TR
CHR00088185-RA	LUG	TR
CHR00088291-RA	LUG	TR
CHR00088858-RA	SET	TR
CHR00088918-RA	TAZ	TR
CHR00089350-RA	Others	TR
CHR00089393-RA	IWS1	TR
CHR00089616-RA	mTERF	TR
CHR00089964-RA	SNF2	TR
CHR00090260-RA	Others	TR
CHR00090786-RA	AUX/IAA	TR
CHR00091066-RA	Others	TR
CHR00091069-RA	SET	TR
CHR00091248-RA	SET	TR
CHR00091251-RA	SET	TR
CHR00091692-RA	SET	TR
CHR00092337-RA	Others	TR
CHR00092338-RA	Others	TR
CHR00092439-RA	GNAT	TR
CHR00092557-RA	ARID	TR
CHR00092593-RA	mTERF	TR
CHR00092879-RA	GNAT	TR
CHR00093128-RA	Jumonji	TR
CHR00093146-RA	Others	TR
CHR00093210-RA	Others	TR
CHR00093459-RA	Others	TR
CHR00093568-RA	Others	TR
CHR00093701-RA	AUX/IAA	TR
CHR00000076-RA	EIL	TF
CHR00000129-RA	zf-HD	TF
CHR00000183-RA	MYB-related	TF
CHR00000373-RA	MADS-MIKC	TF
CHR00000500-RA	DBB	TF
CHR00000535-RA	GARP-G2-like	TF
CHR00000636-RA	C2H2	TF
CHR00000773-RA	AP2/ERF-ERF	TF
CHR00000777-RA	C2H2	TF
CHR00000838-RA	C2H2	TF
CHR00000929-RA	HB-BELL	TF
CHR00000958-RA	C2H2	TF
CHR00000980-RA	HB-other	TF
CHR00001046-RA	B3	TF
CHR00001053-RA	C3H	TF
CHR00001209-RA	OFP	TF
CHR00001218-RA	B3	TF
CHR00001229-RA	GRAS	TF
CHR00001237-RA	C3H	TF
CHR00001268-RA	bHLH	TF
CHR00001331-RA	bHLH	TF
CHR00001338-RA	HSF	TF
CHR00001349-RA	MYB	TF
CHR00001359-RA	MYB	TF
CHR00001365-RA	MYB	TF
CHR00001367-RA	MYB	TF
CHR00001490-RA	C2C2-Dof	TF
CHR00001502-RA	bZIP	TF
CHR00001522-RA	AP2/ERF-AP2	TF
CHR00001571-RA	MYB-related	TF
CHR00001585-RA	C3H	TF
CHR00001613-RA	C2H2	TF
CHR00001628-RA	GARP-ARR-B	TF
CHR00001671-RA	AP2/ERF-ERF	TF
CHR00001721-RA	MYB-related	TF
CHR00001758-RA	MYB	TF
CHR00001808-RA	NAC	TF
CHR00001825-RA	B3-ARF	TF
CHR00001838-RA	GRF	TF
CHR00001839-RA	GRAS	TF
CHR00001990-RA	MYB	TF
CHR00001992-RA	MYB	TF
CHR00001998-RA	RWP-RK	TF
CHR00002022-RA	NAC	TF
CHR00002099-RA	bZIP	TF
CHR00002118-RA	Tify	TF
CHR00002122-RA	Tify	TF
CHR00002225-RA	HB-WOX	TF
CHR00002322-RA	RWP-RK	TF
CHR00002389-RA	NAC	TF
CHR00002424-RA	C3H	TF
CHR00002581-RA	C2H2	TF
CHR00002588-RA	AP2/ERF-ERF	TF
CHR00002636-RA	RWP-RK	TF
CHR00002699-RA	GRAS	TF
CHR00002790-RA	AP2/ERF-ERF	TF
CHR00002791-RA	AP2/ERF-ERF	TF
CHR00002800-RA	bZIP	TF
CHR00002812-RA	bHLH	TF
CHR00002813-RA	bHLH	TF
CHR00002815-RA	bHLH	TF
CHR00002838-RA	bHLH	TF
CHR00002839-RA	C3H	TF
CHR00002874-RA	AP2/ERF-AP2	TF
CHR00002888-RA	C3H	TF
CHR00003101-RA	MYB	TF
CHR00003148-RA	RWP-RK	TF
CHR00003169-RA	NAC	TF
CHR00003170-RA	NAC	TF
CHR00003196-RA	Trihelix	TF
CHR00003229-RA	MADS-M-type	TF
CHR00003232-RA	bHLH	TF
CHR00003392-RA	C3H	TF
CHR00003428-RA	GRAS	TF
CHR00003609-RA	C2H2	TF
CHR00003616-RA	bHLH	TF
CHR00003625-RA	HSF	TF
CHR00003645-RA	bHLH	TF
CHR00003673-RA	NAC	TF
CHR00003961-RA	GRAS	TF
CHR00004069-RA	bHLH	TF
CHR00004122-RA	MYB	TF
CHR00004175-RA	bHLH	TF
CHR00004193-RA	C2C2-GATA	TF
CHR00004256-RA	AP2/ERF-ERF	TF
CHR00004261-RA	AP2/ERF-ERF	TF
CHR00004262-RA	AP2/ERF-ERF	TF
CHR00004264-RA	MADS-M-type	TF
CHR00004297-RA	HB-other	TF
CHR00004349-RA	bHLH	TF
CHR00004454-RA	zf-HD	TF
CHR00004466-RA	C3H	TF
CHR00004547-RA	AP2/ERF-ERF	TF
CHR00004549-RA	HB-WOX	TF
CHR00004551-RA	bHLH	TF
CHR00004685-RA	WRKY	TF
CHR00004689-RA	B3	TF
CHR00004725-RA	MYB-related	TF
CHR00004795-RA	bHLH	TF
CHR00004810-RA	MYB-related	TF
CHR00004872-RA	C2H2	TF
CHR00004935-RA	GRAS	TF
CHR00004937-RA	GRAS	TF
CHR00004938-RA	GRAS	TF
CHR00004939-RA	GRAS	TF
CHR00004941-RA	GRAS	TF
CHR00004942-RA	GRAS	TF
CHR00004943-RA	GRAS	TF
CHR00004978-RA	RWP-RK	TF
CHR00005120-RA	MADS-M-type	TF
CHR00005125-RA	bHLH	TF
CHR00005127-RA	bHLH	TF
CHR00005161-RA	MYB	TF
CHR00005176-RA	AP2/ERF-ERF	TF
CHR00005337-RA	RWP-RK	TF
CHR00005349-RA	RWP-RK	TF
CHR00005359-RA	RWP-RK	TF
CHR00005361-RA	RWP-RK	TF
CHR00005400-RA	MYB	TF
CHR00005446-RA	C3H	TF
CHR00005451-RA	C3H	TF
CHR00005466-RA	bHLH	TF
CHR00005490-RA	WRKY	TF
CHR00005538-RA	bHLH	TF
CHR00005600-RA	MYB	TF
CHR00005612-RA	AP2/ERF-ERF	TF
CHR00005814-RA	MADS-MIKC	TF
CHR00005907-RA	NAC	TF
CHR00005913-RA	MYB-related	TF
CHR00005916-RA	MADS-M-type	TF
CHR00005918-RA	MADS-MIKC	TF
CHR00005940-RA	RWP-RK	TF
CHR00005948-RA	RWP-RK	TF
CHR00005963-RA	GARP-ARR-B	TF
CHR00005992-RA	Tify	TF
CHR00005995-RA	Tify	TF
CHR00005999-RA	Tify	TF
CHR00006041-RA	MADS-M-type	TF
CHR00006287-RA	B3-ARF	TF
CHR00006301-RA	MYB	TF
CHR00006324-RA	C2H2	TF
CHR00006352-RA	B3	TF
CHR00006554-RA	E2F-DP	TF
CHR00006771-RA	GARP-G2-like	TF
CHR00006827-RA	GRAS	TF
CHR00006942-RA	MYB	TF
CHR00006989-RA	HB-other	TF
CHR00007005-RA	C3H	TF
CHR00007007-RA	Trihelix	TF
CHR00007360-RA	GRAS	TF
CHR00007386-RA	AP2/ERF-ERF	TF
CHR00007434-RA	bZIP	TF
CHR00007510-RA	NAC	TF
CHR00007511-RA	NAC	TF
CHR00007528-RA	MADS-M-type	TF
CHR00007569-RA	NF-YA	TF
CHR00007618-RA	TCP	TF
CHR00007662-RA	HB-other	TF
CHR00007701-RA	C2C2-Dof	TF
CHR00007719-RA	AP2/ERF-ERF	TF
CHR00007723-RA	C2C2-CO-like	TF
CHR00007748-RA	MADS-MIKC	TF
CHR00007765-RA	SRS	TF
CHR00007816-RA	C3H	TF
CHR00007823-RA	SBP	TF
CHR00007952-RA	NF-YC	TF
CHR00007969-RA	MYB-related	TF
CHR00008017-RA	C2H2	TF
CHR00008029-RA	AP2/ERF-AP2	TF
CHR00008040-RA	bHLH	TF
CHR00008056-RA	MYB	TF
CHR00008105-RA	C2C2-LSD	TF
CHR00008111-RA	C2H2	TF
CHR00008113-RA	C2H2	TF
CHR00008195-RA	MYB-related	TF
CHR00008201-RA	AP2/ERF-ERF	TF
CHR00008235-RA	C2C2-Dof	TF
CHR00008333-RA	MYB	TF
CHR00008398-RA	BSD	TF
CHR00008450-RA	RWP-RK	TF
CHR00008498-RA	LOB	TF
CHR00008556-RA	SBP	TF
CHR00008562-RA	bZIP	TF
CHR00008565-RA	MYB	TF
CHR00008635-RA	MYB	TF
CHR00008752-RA	zf-HD	TF
CHR00008784-RA	MYB-related	TF
CHR00008843-RA	NAC	TF
CHR00008972-RA	MADS-M-type	TF
CHR00009123-RA	SBP	TF
CHR00009124-RA	SBP	TF
CHR00009166-RA	bZIP	TF
CHR00009185-RA	GRAS	TF
CHR00009270-RA	GRAS	TF
CHR00009340-RA	NF-YA	TF
CHR00009390-RA	AP2/ERF-ERF	TF
CHR00009395-RA	HB-BELL	TF
CHR00009398-RA	MADS-M-type	TF
CHR00009404-RA	MADS-M-type	TF
CHR00009405-RA	MADS-M-type	TF
CHR00009618-RA	AP2/ERF-AP2	TF
CHR00009639-RA	HB-HD-ZIP	TF
CHR00009701-RA	zf-HD	TF
CHR00009773-RA	bHLH	TF
CHR00009792-RA	C2H2	TF
CHR00009867-RA	OFP	TF
CHR00009869-RA	NAC	TF
CHR00009966-RA	NAC	TF
CHR00010102-RA	TCP	TF
CHR00010159-RA	NAC	TF
CHR00010200-RA	C2H2	TF
CHR00010206-RA	C2H2	TF
CHR00010273-RA	WRKY	TF
CHR00010305-RA	MYB	TF
CHR00010312-RA	MYB-related	TF
CHR00010315-RA	MYB-related	TF
CHR00010318-RA	MYB-related	TF
CHR00010319-RA	MYB-related	TF
CHR00010322-RA	MYB-related	TF
CHR00010377-RA	zf-HD	TF
CHR00010378-RA	MYB	TF
CHR00010379-RA	MYB	TF
CHR00010386-RA	AP2/ERF-ERF	TF
CHR00010392-RA	AP2/ERF-ERF	TF
CHR00010407-RA	LOB	TF
CHR00010424-RA	bHLH	TF
CHR00010437-RA	MYB	TF
CHR00010466-RA	MYB-related	TF
CHR00010518-RA	bHLH	TF
CHR00010547-RA	bZIP	TF
CHR00010549-RA	AP2/ERF-ERF	TF
CHR00010605-RA	GRAS	TF
CHR00010606-RA	GRAS	TF
CHR00010701-RA	MYB-related	TF
CHR00010835-RA	AP2/ERF-ERF	TF
CHR00010878-RA	C2H2	TF
CHR00010885-RA	SBP	TF
CHR00010907-RA	AP2/ERF-RAV	TF
CHR00010939-RA	AP2/ERF-ERF	TF
CHR00010944-RA	AP2/ERF-ERF	TF
CHR00010996-RA	OFP	TF
CHR00011137-RA	AP2/ERF-ERF	TF
CHR00011196-RA	AP2/ERF-ERF	TF
CHR00011270-RA	MYB-related	TF
CHR00011418-RA	AP2/ERF-ERF	TF
CHR00011628-RA	B3	TF
CHR00011633-RA	HB-HD-ZIP	TF
CHR00011640-RA	C3H	TF
CHR00011643-RA	AP2/ERF-ERF	TF
CHR00011648-RA	HB-BELL	TF
CHR00011668-RA	bHLH	TF
CHR00011699-RA	AP2/ERF-AP2	TF
CHR00011749-RA	MYB	TF
CHR00011867-RA	MYB	TF
CHR00011932-RA	HB-KNOX	TF
CHR00011958-RA	AP2/ERF-AP2	TF
CHR00011971-RA	MYB	TF
CHR00012168-RA	NAC	TF
CHR00012282-RA	MYB	TF
CHR00012285-RA	GRAS	TF
CHR00012287-RA	GRAS	TF
CHR00012289-RA	C2H2	TF
CHR00012438-RA	GARP-G2-like	TF
CHR00012457-RA	BBR-BPC	TF
CHR00012526-RA	C2H2	TF
CHR00012660-RA	NAC	TF
CHR00012661-RA	C2H2	TF
CHR00012770-RA	NAC	TF
CHR00012793-RA	RWP-RK	TF
CHR00012799-RA	RWP-RK	TF
CHR00012929-RA	MYB-related	TF
CHR00012930-RA	B3	TF
CHR00012931-RA	B3	TF
CHR00012952-RA	E2F-DP	TF
CHR00013112-RA	AP2/ERF-ERF	TF
CHR00013181-RA	bHLH	TF
CHR00013259-RA	AP2/ERF-ERF	TF
CHR00013385-RA	WRKY	TF
CHR00013495-RA	GRAS	TF
CHR00013519-RA	AP2/ERF-ERF	TF
CHR00013521-RA	AP2/ERF-ERF	TF
CHR00013538-RA	AP2/ERF-ERF	TF
CHR00013702-RA	AP2/ERF-ERF	TF
CHR00013861-RA	GARP-ARR-B	TF
CHR00013950-RA	NAC	TF
CHR00013972-RA	GARP-G2-like	TF
CHR00013990-RA	LOB	TF
CHR00013997-RA	C2C2-Dof	TF
CHR00014011-RA	GARP-ARR-B	TF
CHR00014110-RA	HB-HD-ZIP	TF
CHR00014140-RA	Tify	TF
CHR00014185-RA	NF-YB	TF
CHR00014219-RA	bHLH	TF
CHR00014223-RA	HB-HD-ZIP	TF
CHR00014284-RA	MYB	TF
CHR00014322-RA	TCP	TF
CHR00014327-RA	HB-BELL	TF
CHR00014425-RA	WRKY	TF
CHR00014432-RA	GRAS	TF
CHR00014460-RA	HB-other	TF
CHR00014478-RA	HB-HD-ZIP	TF
CHR00014578-RA	bZIP	TF
CHR00014614-RA	bHLH	TF
CHR00014618-RA	bHLH	TF
CHR00014737-RA	MYB	TF
CHR00014839-RA	C2C2-CO-like	TF
CHR00014847-RA	C2C2-Dof	TF
CHR00014912-RA	NAC	TF
CHR00014934-RA	C2H2	TF
CHR00014937-RA	MYB-related	TF
CHR00015006-RA	TCP	TF
CHR00015025-RA	C3H	TF
CHR00015109-RA	NAC	TF
CHR00015120-RA	TCP	TF
CHR00015146-RA	RWP-RK	TF
CHR00015148-RA	RWP-RK	TF
CHR00015166-RA	C2H2	TF
CHR00015176-RA	HB-WOX	TF
CHR00015199-RA	AP2/ERF-ERF	TF
CHR00015260-RA	MYB	TF
CHR00015324-RA	GARP-G2-like	TF
CHR00015379-RA	MADS-M-type	TF
CHR00015435-RA	C2C2-GATA	TF
CHR00015550-RA	bZIP	TF
CHR00015659-RA	AP2/ERF-ERF	TF
CHR00015662-RA	AP2/ERF-ERF	TF
CHR00015669-RA	AP2/ERF-ERF	TF
CHR00015675-RA	RWP-RK	TF
CHR00015682-RA	RWP-RK	TF
CHR00015788-RA	TUB	TF
CHR00015822-RA	bHLH	TF
CHR00015966-RA	PLATZ	TF
CHR00015981-RA	MYB-related	TF
CHR00015985-RA	MYB	TF
CHR00015986-RA	MYB	TF
CHR00016036-RA	TUB	TF
CHR00016085-RA	B3	TF
CHR00016137-RA	MADS-MIKC	TF
CHR00016168-RA	DBB	TF
CHR00016173-RA	NAC	TF
CHR00016175-RA	C2H2	TF
CHR00016180-RA	bHLH	TF
CHR00016356-RA	WRKY	TF
CHR00016358-RA	C2C2-Dof	TF
CHR00016372-RA	MADS-MIKC	TF
CHR00016384-RA	AP2/ERF-ERF	TF
CHR00016388-RA	AP2/ERF-ERF	TF
CHR00016442-RA	MYB	TF
CHR00016480-RA	NAC	TF
CHR00016602-RA	TCP	TF
CHR00016620-RA	MADS-M-type	TF
CHR00016731-RA	SBP	TF
CHR00016741-RA	GeBP	TF
CHR00016742-RA	GeBP	TF
CHR00016746-RA	bHLH	TF
CHR00016805-RA	bZIP	TF
CHR00016825-RA	bZIP	TF
CHR00016856-RA	AP2/ERF-ERF	TF
CHR00016862-RA	FAR1	TF
CHR00016897-RA	MYB	TF
CHR00016932-RA	C3H	TF
CHR00016961-RA	AP2/ERF-RAV	TF
CHR00016986-RA	HB-HD-ZIP	TF
CHR00017002-RA	bHLH	TF
CHR00017031-RA	TCP	TF
CHR00017059-RA	WRKY	TF
CHR00017329-RA	WRKY	TF
CHR00017346-RA	NF-X1	TF
CHR00017542-RA	MADS-M-type	TF
CHR00017567-RA	MYB	TF
CHR00017671-RA	GARP-G2-like	TF
CHR00017753-RA	C2H2	TF
CHR00017759-RA	C2H2	TF
CHR00017780-RA	C2C2-GATA	TF
CHR00017843-RA	bZIP	TF
CHR00017847-RA	Trihelix	TF
CHR00017984-RA	MYB	TF
CHR00018125-RA	MYB-related	TF
CHR00018127-RA	MYB	TF
CHR00018221-RA	GRF	TF
CHR00018223-RA	MADS-M-type	TF
CHR00018224-RA	MADS-M-type	TF
CHR00018225-RA	MADS-M-type	TF
CHR00018253-RA	MYB	TF
CHR00018255-RA	MYB-related	TF
CHR00018256-RA	MYB	TF
CHR00018272-RA	NF-YC	TF
CHR00018278-RA	GARP-G2-like	TF
CHR00018291-RA	WRKY	TF
CHR00018377-RA	C3H	TF
CHR00018378-RA	C3H	TF
CHR00018405-RA	TCP	TF
CHR00018452-RA	MYB-related	TF
CHR00018499-RA	NF-YC	TF
CHR00018566-RA	RWP-RK	TF
CHR00018735-RA	bZIP	TF
CHR00018736-RA	MADS-M-type	TF
CHR00018741-RA	MADS-M-type	TF
CHR00018742-RA	MADS-M-type	TF
CHR00018743-RA	MADS-M-type	TF
CHR00018871-RA	GARP-G2-like	TF
CHR00018875-RA	bZIP	TF
CHR00019061-RA	bZIP	TF
CHR00019063-RA	bZIP	TF
CHR00019101-RA	SRS	TF
CHR00019161-RA	zf-HD	TF
CHR00019170-RA	C2C2-Dof	TF
CHR00019195-RA	TCP	TF
CHR00019257-RA	bZIP	TF
CHR00019271-RA	C2H2	TF
CHR00019351-RA	MYB-related	TF
CHR00019419-RA	NAC	TF
CHR00019453-RA	AP2/ERF-ERF	TF
CHR00019457-RA	AP2/ERF-ERF	TF
CHR00019458-RA	AP2/ERF-ERF	TF
CHR00019593-RA	AP2/ERF-ERF	TF
CHR00019631-RA	MYB	TF
CHR00019755-RA	MYB-related	TF
CHR00019756-RA	C2H2	TF
CHR00019759-RA	C2H2	TF
CHR00019831-RA	NAC	TF
CHR00019934-RA	MYB	TF
CHR00019968-RA	C3H	TF
CHR00020008-RA	NAC	TF
CHR00020049-RA	LOB	TF
CHR00020095-RA	C3H	TF
CHR00020100-RA	C2C2-GATA	TF
CHR00020260-RA	NAC	TF
CHR00020406-RA	GRAS	TF
CHR00020408-RA	LOB	TF
CHR00020456-RA	NF-YC	TF
CHR00020457-RA	LIM	TF
CHR00020549-RA	E2F-DP	TF
CHR00020573-RA	C2H2	TF
CHR00020620-RA	bHLH	TF
CHR00020647-RA	HB-HD-ZIP	TF
CHR00020653-RA	GRAS	TF
CHR00020686-RA	MYB	TF
CHR00020694-RA	AP2/ERF-ERF	TF
CHR00020731-RA	B3	TF
CHR00020761-RA	C2C2-CO-like	TF
CHR00020806-RA	HSF	TF
CHR00020836-RA	GRF	TF
CHR00020838-RA	NAC	TF
CHR00020851-RA	WRKY	TF
CHR00020868-RA	MYB	TF
CHR00020948-RA	AP2/ERF-ERF	TF
CHR00020949-RA	AP2/ERF-ERF	TF
CHR00020953-RA	AP2/ERF-ERF	TF
CHR00020955-RA	AP2/ERF-ERF	TF
CHR00020956-RA	AP2/ERF-ERF	TF
CHR00020961-RA	AP2/ERF-ERF	TF
CHR00020962-RA	AP2/ERF-ERF	TF
CHR00020963-RA	AP2/ERF-ERF	TF
CHR00020971-RA	AP2/ERF-ERF	TF
CHR00020972-RA	AP2/ERF-ERF	TF
CHR00021005-RA	DBP	TF
CHR00021060-RA	AP2/ERF-ERF	TF
CHR00021161-RA	E2F-DP	TF
CHR00021167-RA	bHLH	TF
CHR00021218-RA	C2C2-GATA	TF
CHR00021318-RA	AP2/ERF-ERF	TF
CHR00021324-RA	B3	TF
CHR00021332-RA	MYB	TF
CHR00021416-RA	WRKY	TF
CHR00021464-RA	bHLH	TF
CHR00021496-RA	MADS-M-type	TF
CHR00021498-RA	MADS-M-type	TF
CHR00021504-RA	bHLH	TF
CHR00021525-RA	MYB	TF
CHR00021530-RA	Whirly	TF
CHR00021576-RA	AP2/ERF-ERF	TF
CHR00021593-RA	NAC	TF
CHR00021660-RA	bHLH	TF
CHR00021723-RA	MYB	TF
CHR00021787-RA	MYB-related	TF
CHR00021788-RA	MYB-related	TF
CHR00021790-RA	MYB	TF
CHR00021855-RA	GRAS	TF
CHR00021871-RA	AP2/ERF-AP2	TF
CHR00021910-RA	C2C2-GATA	TF
CHR00021981-RA	LOB	TF
CHR00021995-RA	AP2/ERF-ERF	TF
CHR00021996-RA	AP2/ERF-ERF	TF
CHR00022032-RA	CPP	TF
CHR00022194-RA	GRAS	TF
CHR00022208-RA	NAC	TF
CHR00022231-RA	RWP-RK	TF
CHR00022328-RA	WRKY	TF
CHR00022387-RA	MYB	TF
CHR00022388-RA	FAR1	TF
CHR00022434-RA	BBR-BPC	TF
CHR00022486-RA	bHLH	TF
CHR00022501-RA	C2H2	TF
CHR00022530-RA	C2C2-Dof	TF
CHR00022534-RA	C2C2-Dof	TF
CHR00022560-RA	NAC	TF
CHR00022561-RA	NAC	TF
CHR00022584-RA	MADS-M-type	TF
CHR00022586-RA	MADS-M-type	TF
CHR00022662-RA	MYB	TF
CHR00022752-RA	MYB	TF
CHR00022758-RA	MYB	TF
CHR00022779-RA	C3H	TF
CHR00022841-RA	AP2/ERF-ERF	TF
CHR00022872-RA	GRAS	TF
CHR00022947-RA	NF-YA	TF
CHR00023009-RA	TUB	TF
CHR00023176-RA	MYB	TF
CHR00023192-RA	C2H2	TF
CHR00023203-RA	MADS-MIKC	TF
CHR00023217-RA	TCP	TF
CHR00023225-RA	LOB	TF
CHR00023255-RA	WRKY	TF
CHR00023257-RA	SBP	TF
CHR00023272-RA	C2C2-YABBY	TF
CHR00023322-RA	HSF	TF
CHR00023333-RA	MYB	TF
CHR00023344-RA	bHLH	TF
CHR00023361-RA	GeBP	TF
CHR00023377-RA	MYB	TF
CHR00023381-RA	MYB	TF
CHR00023444-RA	GRAS	TF
CHR00023445-RA	WRKY	TF
CHR00023476-RA	NAC	TF
CHR00023487-RA	B3	TF
CHR00023501-RA	MYB-related	TF
CHR00023546-RA	bHLH	TF
CHR00023573-RA	RWP-RK	TF
CHR00023615-RA	LOB	TF
CHR00023632-RA	B3	TF
CHR00023794-RA	MYB-related	TF
CHR00023889-RA	MADS-M-type	TF
CHR00023896-RA	MADS-M-type	TF
CHR00023897-RA	MADS-M-type	TF
CHR00023901-RA	C2C2-CO-like	TF
CHR00023966-RA	WRKY	TF
CHR00023974-RA	LOB	TF
CHR00024025-RA	B3	TF
CHR00024026-RA	B3	TF
CHR00024029-RA	B3	TF
CHR00024058-RA	NAC	TF
CHR00024060-RA	NAC	TF
CHR00024179-RA	GARP-ARR-B	TF
CHR00024184-RA	AP2/ERF-ERF	TF
CHR00024268-RA	bZIP	TF
CHR00024295-RA	MYB	TF
CHR00024298-RA	MYB	TF
CHR00024300-RA	MYB	TF
CHR00024374-RA	AP2/ERF-ERF	TF
CHR00024404-RA	bHLH	TF
CHR00024419-RA	MYB	TF
CHR00024428-RA	bHLH	TF
CHR00024444-RA	MYB	TF
CHR00024449-RA	WRKY	TF
CHR00024479-RA	MYB-related	TF
CHR00025038-RA	C2C2-LSD	TF
CHR00025090-RA	C2C2-Dof	TF
CHR00025112-RA	C2H2	TF
CHR00025118-RA	RWP-RK	TF
CHR00025119-RA	GARP-G2-like	TF
CHR00025134-RA	FAR1	TF
CHR00025166-RA	MADS-MIKC	TF
CHR00025182-RA	NF-YB	TF
CHR00025279-RA	bHLH	TF
CHR00025325-RA	OFP	TF
CHR00025340-RA	Tify	TF
CHR00025346-RA	C3H	TF
CHR00025364-RA	MYB-related	TF
CHR00025383-RA	NF-YB	TF
CHR00025433-RA	B3	TF
CHR00025434-RA	B3	TF
CHR00025448-RA	DBB	TF
CHR00025523-RA	C2H2	TF
CHR00025570-RA	AP2/ERF-ERF	TF
CHR00025599-RA	CAMTA	TF
CHR00025667-RA	MYB-related	TF
CHR00025672-RA	HSF	TF
CHR00025711-RA	NAC	TF
CHR00025716-RA	AP2/ERF-ERF	TF
CHR00025739-RA	RWP-RK	TF
CHR00025869-RA	B3	TF
CHR00025928-RA	CPP	TF
CHR00025932-RA	GeBP	TF
CHR00025957-RA	C3H	TF
CHR00026162-RA	AP2/ERF-ERF	TF
CHR00026189-RA	MYB	TF
CHR00026230-RA	bHLH	TF
CHR00026264-RA	C2H2	TF
CHR00026265-RA	C2H2	TF
CHR00026420-RA	NAC	TF
CHR00026458-RA	GRAS	TF
CHR00026467-RA	NAC	TF
CHR00026537-RA	AP2/ERF-ERF	TF
CHR00026583-RA	NF-YB	TF
CHR00026601-RA	NAC	TF
CHR00026602-RA	NAC	TF
CHR00026613-RA	HSF	TF
CHR00026779-RA	bHLH	TF
CHR00026823-RA	SBP	TF
CHR00026972-RA	bZIP	TF
CHR00026979-RA	C3H	TF
CHR00027043-RA	TUB	TF
CHR00027166-RA	GRAS	TF
CHR00027222-RA	B3	TF
CHR00027225-RA	MYB-related	TF
CHR00027311-RA	NAC	TF
CHR00027345-RA	WRKY	TF
CHR00027346-RA	C2C2-LSD	TF
CHR00027377-RA	S1Fa-like	TF
CHR00027378-RA	Trihelix	TF
CHR00027408-RA	SBP	TF
CHR00027488-RA	C3H	TF
CHR00027514-RA	C2H2	TF
CHR00027541-RA	MYB	TF
CHR00027552-RA	C2H2	TF
CHR00027553-RA	C2H2	TF
CHR00027603-RA	bHLH	TF
CHR00027604-RA	bHLH	TF
CHR00027609-RA	GARP-G2-like	TF
CHR00027615-RA	HB-HD-ZIP	TF
CHR00027712-RA	MYB	TF
CHR00027747-RA	bHLH	TF
CHR00027753-RA	bHLH	TF
CHR00027776-RA	C2H2	TF
CHR00027818-RA	C2C2-GATA	TF
CHR00027861-RA	bHLH	TF
CHR00027967-RA	C3H	TF
CHR00028047-RA	C3H	TF
CHR00028048-RA	AP2/ERF-ERF	TF
CHR00028049-RA	AP2/ERF-ERF	TF
CHR00028099-RA	HSF	TF
CHR00028122-RA	NF-YB	TF
CHR00028149-RA	TCP	TF
CHR00028237-RA	zf-HD	TF
CHR00028322-RA	bZIP	TF
CHR00028332-RA	NAC	TF
CHR00028620-RA	B3-ARF	TF
CHR00028677-RA	C2H2	TF
CHR00028726-RA	GeBP	TF
CHR00028825-RA	MYB	TF
CHR00028876-RA	RWP-RK	TF
CHR00028884-RA	HB-HD-ZIP	TF
CHR00028991-RA	B3-ARF	TF
CHR00029045-RA	MYB	TF
CHR00029057-RA	Trihelix	TF
CHR00029065-RA	HSF	TF
CHR00029146-RA	AP2/ERF-ERF	TF
CHR00029147-RA	AP2/ERF-ERF	TF
CHR00029204-RA	RWP-RK	TF
CHR00029206-RA	RWP-RK	TF
CHR00029212-RA	RWP-RK	TF
CHR00029260-RA	Tify	TF
CHR00029266-RA	Tify	TF
CHR00029269-RA	AP2/ERF-ERF	TF
CHR00029555-RA	LOB	TF
CHR00029628-RA	bHLH	TF
CHR00029652-RA	LOB	TF
CHR00029699-RA	MADS-M-type	TF
CHR00029702-RA	MADS-M-type	TF
CHR00029740-RA	C2C2-GATA	TF
CHR00029844-RA	S1Fa-like	TF
CHR00029872-RA	bZIP	TF
CHR00029899-RA	bHLH	TF
CHR00029930-RA	GARP-G2-like	TF
CHR00029953-RA	bHLH	TF
CHR00030025-RA	AP2/ERF-ERF	TF
CHR00030029-RA	RWP-RK	TF
CHR00030037-RA	C2C2-Dof	TF
CHR00030109-RA	C2C2-YABBY	TF
CHR00030137-RA	NAC	TF
CHR00030145-RA	NAC	TF
CHR00030251-RA	MYB-related	TF
CHR00030257-RA	GARP-G2-like	TF
CHR00030281-RA	bHLH	TF
CHR00030290-RA	zf-HD	TF
CHR00030302-RA	SBP	TF
CHR00030321-RA	HB-BELL	TF
CHR00030389-RA	MADS-MIKC	TF
CHR00030392-RA	MADS-MIKC	TF
CHR00030490-RA	GRAS	TF
CHR00030565-RA	AP2/ERF-ERF	TF
CHR00030619-RA	C3H	TF
CHR00030629-RA	bHLH	TF
CHR00030641-RA	NAC	TF
CHR00030798-RA	MYB-related	TF
CHR00030824-RA	bZIP	TF
CHR00030831-RA	GRAS	TF
CHR00030929-RA	C2H2	TF
CHR00030957-RA	NF-YC	TF
CHR00031116-RA	GRF	TF
CHR00031260-RA	C2H2	TF
CHR00031262-RA	GRAS	TF
CHR00031393-RA	C2H2	TF
CHR00031554-RA	Tify	TF
CHR00031560-RA	TCP	TF
CHR00031565-RA	C2H2	TF
CHR00031618-RA	PLATZ	TF
CHR00031669-RA	LIM	TF
CHR00031693-RA	C2C2-Dof	TF
CHR00031719-RA	bHLH	TF
CHR00031744-RA	B3	TF
CHR00031746-RA	AP2/ERF-ERF	TF
CHR00031761-RA	bHLH	TF
CHR00031769-RA	Trihelix	TF
CHR00031774-RA	C2H2	TF
CHR00031811-RA	C2C2-Dof	TF
CHR00031842-RA	C2H2	TF
CHR00031850-RA	TUB	TF
CHR00031862-RA	GRAS	TF
CHR00031918-RA	NAC	TF
CHR00031920-RA	C2C2-Dof	TF
CHR00031921-RA	NAC	TF
CHR00032024-RA	GRAS	TF
CHR00032062-RA	C2H2	TF
CHR00032070-RA	GRAS	TF
CHR00032093-RA	AP2/ERF-ERF	TF
CHR00032218-RA	GRAS	TF
CHR00032246-RA	AP2/ERF-ERF	TF
CHR00032295-RA	HB-HD-ZIP	TF
CHR00032319-RA	GARP-G2-like	TF
CHR00032356-RA	bZIP	TF
CHR00032377-RA	NAC	TF
CHR00032387-RA	bHLH	TF
CHR00032434-RA	WRKY	TF
CHR00032437-RA	WRKY	TF
CHR00032444-RA	WRKY	TF
CHR00032503-RA	SBP	TF
CHR00032562-RA	HB-BELL	TF
CHR00032581-RA	SBP	TF
CHR00032603-RA	MYB	TF
CHR00032613-RA	NF-YB	TF
CHR00032616-RA	MYB-related	TF
CHR00032714-RA	GARP-G2-like	TF
CHR00032716-RA	AP2/ERF-ERF	TF
CHR00032751-RA	bHLH	TF
CHR00032823-RA	NF-YB	TF
CHR00032824-RA	MYB-related	TF
CHR00032922-RA	HB-HD-ZIP	TF
CHR00032966-RA	bHLH	TF
CHR00033041-RA	B3-ARF	TF
CHR00033042-RA	C2C2-GATA	TF
CHR00033217-RA	AP2/ERF-AP2	TF
CHR00033226-RA	AP2/ERF-ERF	TF
CHR00033236-RA	AP2/ERF-ERF	TF
CHR00033378-RA	bHLH	TF
CHR00033383-RA	bHLH	TF
CHR00033384-RA	bHLH	TF
CHR00033521-RA	GARP-G2-like	TF
CHR00033588-RA	AP2/ERF-ERF	TF
CHR00033598-RA	C2C2-YABBY	TF
CHR00033668-RA	MYB	TF
CHR00033691-RA	bHLH	TF
CHR00033692-RA	bHLH	TF
CHR00033705-RA	C2C2-Dof	TF
CHR00033732-RA	MADS-MIKC	TF
CHR00033812-RA	GARP-ARR-B	TF
CHR00033858-RA	AP2/ERF-ERF	TF
CHR00033873-RA	B3	TF
CHR00033970-RA	HSF	TF
CHR00033974-RA	HSF	TF
CHR00034016-RA	WRKY	TF
CHR00034025-RA	GRAS	TF
CHR00034034-RA	GARP-G2-like	TF
CHR00034146-RA	bZIP	TF
CHR00034167-RA	bHLH	TF
CHR00034212-RA	C2C2-Dof	TF
CHR00034291-RA	AP2/ERF-AP2	TF
CHR00034344-RA	GARP-G2-like	TF
CHR00034397-RA	bHLH	TF
CHR00034399-RA	B3	TF
CHR00034403-RA	B3	TF
CHR00034404-RA	B3	TF
CHR00034466-RA	CAMTA	TF
CHR00034477-RA	LOB	TF
CHR00034555-RA	B3	TF
CHR00034574-RA	B3	TF
CHR00034582-RA	C2H2	TF
CHR00034605-RA	MYB-related	TF
CHR00034620-RA	bHLH	TF
CHR00034729-RA	B3	TF
CHR00034730-RA	B3	TF
CHR00034762-RA	NF-YA	TF
CHR00034768-RA	MYB	TF
CHR00034781-RA	AP2/ERF-ERF	TF
CHR00034826-RA	AP2/ERF-ERF	TF
CHR00034862-RA	MYB	TF
CHR00034874-RA	HB-HD-ZIP	TF
CHR00034958-RA	MADS-MIKC	TF
CHR00034961-RA	MYB-related	TF
CHR00034976-RA	SRS	TF
CHR00034991-RA	AP2/ERF-ERF	TF
CHR00034997-RA	C2H2	TF
CHR00035021-RA	MYB-related	TF
CHR00035087-RA	HB-other	TF
CHR00035102-RA	GRF	TF
CHR00035108-RA	MADS-M-type	TF
CHR00035156-RA	MADS-MIKC	TF
CHR00035200-RA	LIM	TF
CHR00035253-RA	MYB-related	TF
CHR00035280-RA	LOB	TF
CHR00035414-RA	NAC	TF
CHR00035457-RA	MYB	TF
CHR00035566-RA	B3	TF
CHR00035569-RA	B3	TF
CHR00035576-RA	NAC	TF
CHR00035592-RA	C2C2-Dof	TF
CHR00035653-RA	RWP-RK	TF
CHR00035659-RA	bZIP	TF
CHR00035662-RA	AP2/ERF-AP2	TF
CHR00035689-RA	C2H2	TF
CHR00035692-RA	TCP	TF
CHR00035708-RA	C3H	TF
CHR00035711-RA	MYB	TF
CHR00035714-RA	NAC	TF
CHR00035724-RA	MYB-related	TF
CHR00035751-RA	NF-X1	TF
CHR00035794-RA	C3H	TF
CHR00035801-RA	OFP	TF
CHR00035830-RA	NAC	TF
CHR00035832-RA	NAC	TF
CHR00035914-RA	MYB-related	TF
CHR00035915-RA	MYB-related	TF
CHR00035954-RA	AP2/ERF-ERF	TF
CHR00035999-RA	C3H	TF
CHR00036059-RA	HB-HD-ZIP	TF
CHR00036133-RA	C2H2	TF
CHR00036134-RA	C2H2	TF
CHR00036135-RA	C2H2	TF
CHR00036182-RA	TCP	TF
CHR00036219-RA	C2H2	TF
CHR00036230-RA	GARP-G2-like	TF
CHR00036255-RA	AP2/ERF-ERF	TF
CHR00036278-RA	C3H	TF
CHR00036356-RA	NAC	TF
CHR00036367-RA	AP2/ERF-ERF	TF
CHR00036394-RA	HSF	TF
CHR00036399-RA	WRKY	TF
CHR00036461-RA	GRAS	TF
CHR00036563-RA	GRF	TF
CHR00036661-RA	RWP-RK	TF
CHR00036664-RA	NAC	TF
CHR00036670-RA	C2H2	TF
CHR00036773-RA	bHLH	TF
CHR00036822-RA	AP2/ERF-ERF	TF
CHR00036854-RA	MYB	TF
CHR00036855-RA	MYB-related	TF
CHR00036982-RA	NAC	TF
CHR00036983-RA	NAC	TF
CHR00036987-RA	NAC	TF
CHR00036993-RA	NAC	TF
CHR00037024-RA	Trihelix	TF
CHR00037043-RA	MYB	TF
CHR00037106-RA	HB-BELL	TF
CHR00037149-RA	C3H	TF
CHR00037165-RA	C2H2	TF
CHR00037204-RA	bZIP	TF
CHR00037256-RA	HSF	TF
CHR00037311-RA	RWP-RK	TF
CHR00037341-RA	RWP-RK	TF
CHR00037349-RA	AP2/ERF-ERF	TF
CHR00037365-RA	HSF	TF
CHR00037385-RA	bZIP	TF
CHR00037441-RA	C2H2	TF
CHR00037442-RA	AP2/ERF-ERF	TF
CHR00037475-RA	MYB	TF
CHR00037477-RA	C3H	TF
CHR00037478-RA	AP2/ERF-ERF	TF
CHR00037535-RA	C2C2-GATA	TF
CHR00037536-RA	NAC	TF
CHR00037563-RA	BES1	TF
CHR00037567-RA	HSF	TF
CHR00037569-RA	OFP	TF
CHR00037611-RA	MADS-MIKC	TF
CHR00037614-RA	MADS-MIKC	TF
CHR00037619-RA	MADS-MIKC	TF
CHR00037682-RA	GRAS	TF
CHR00037746-RA	GRAS	TF
CHR00037781-RA	MYB-related	TF
CHR00037790-RA	C2H2	TF
CHR00037823-RA	TCP	TF
CHR00037838-RA	GARP-G2-like	TF
CHR00037900-RA	AP2/ERF-ERF	TF
CHR00037934-RA	WRKY	TF
CHR00037935-RA	bHLH	TF
CHR00038005-RA	LOB	TF
CHR00038079-RA	LOB	TF
CHR00038090-RA	C2C2-Dof	TF
CHR00038114-RA	PLATZ	TF
CHR00038123-RA	C3H	TF
CHR00038181-RA	MYB-related	TF
CHR00038249-RA	BBR-BPC	TF
CHR00038321-RA	B3	TF
CHR00038393-RA	C3H	TF
CHR00038403-RA	B3	TF
CHR00038435-RA	TCP	TF
CHR00038472-RA	C2H2	TF
CHR00038507-RA	MYB	TF
CHR00038544-RA	AP2/ERF-AP2	TF
CHR00038548-RA	AP2/ERF-ERF	TF
CHR00038608-RA	HSF	TF
CHR00038627-RA	C2H2	TF
CHR00038736-RA	B3	TF
CHR00038739-RA	B3	TF
CHR00038873-RA	MYB	TF
CHR00038974-RA	AP2/ERF-ERF	TF
CHR00039008-RA	EIL	TF
CHR00039052-RA	AP2/ERF-AP2	TF
CHR00039061-RA	CPP	TF
CHR00039065-RA	bHLH	TF
CHR00039300-RA	bZIP	TF
CHR00039306-RA	NAC	TF
CHR00039308-RA	NAC	TF
CHR00039356-RA	MYB	TF
CHR00039414-RA	AP2/ERF-ERF	TF
CHR00039490-RA	MYB-related	TF
CHR00039505-RA	GARP-G2-like	TF
CHR00039583-RA	HB-BELL	TF
CHR00039693-RA	GRAS	TF
CHR00039697-RA	C2H2	TF
CHR00039707-RA	HB-other	TF
CHR00039802-RA	HB-BELL	TF
CHR00039815-RA	C2H2	TF
CHR00039885-RA	NAC	TF
CHR00039886-RA	NAC	TF
CHR00039887-RA	NAC	TF
CHR00039888-RA	NAC	TF
CHR00039913-RA	bHLH	TF
CHR00040223-RA	MYB	TF
CHR00040262-RA	PLATZ	TF
CHR00040271-RA	B3	TF
CHR00040469-RA	MADS-MIKC	TF
CHR00040475-RA	WRKY	TF
CHR00040478-RA	C3H	TF
CHR00040556-RA	CAMTA	TF
CHR00040599-RA	Tify	TF
CHR00040607-RA	WRKY	TF
CHR00040610-RA	WRKY	TF
CHR00040635-RA	Trihelix	TF
CHR00040661-RA	MYB-related	TF
CHR00040687-RA	C2H2	TF
CHR00040720-RA	GRF	TF
CHR00040735-RA	B3	TF
CHR00040805-RA	B3-ARF	TF
CHR00040953-RA	bHLH	TF
CHR00041152-RA	bZIP	TF
CHR00041195-RA	GARP-ARR-B	TF
CHR00041239-RA	C2H2	TF
CHR00041273-RA	WRKY	TF
CHR00041483-RA	NAC	TF
CHR00041485-RA	NAC	TF
CHR00041487-RA	NAC	TF
CHR00041588-RA	NAC	TF
CHR00041601-RA	PLATZ	TF
CHR00041679-RA	NF-YB	TF
CHR00041688-RA	WRKY	TF
CHR00041708-RA	bHLH	TF
CHR00041747-RA	WRKY	TF
CHR00041836-RA	HB-HD-ZIP	TF
CHR00041844-RA	NAC	TF
CHR00041959-RA	WRKY	TF
CHR00042005-RA	Tify	TF
CHR00042111-RA	TUB	TF
CHR00042169-RA	LOB	TF
CHR00042229-RA	MADS-M-type	TF
CHR00042231-RA	NAC	TF
CHR00042292-RA	B3-ARF	TF
CHR00042303-RA	MYB	TF
CHR00042344-RA	MYB-related	TF
CHR00042361-RA	C3H	TF
CHR00042370-RA	bZIP	TF
CHR00042388-RA	MYB-related	TF
CHR00042428-RA	PLATZ	TF
CHR00042500-RA	NAC	TF
CHR00042535-RA	C2H2	TF
CHR00042568-RA	B3-ARF	TF
CHR00042645-RA	AP2/ERF-ERF	TF
CHR00042682-RA	MADS-MIKC	TF
CHR00042718-RA	bZIP	TF
CHR00042866-RA	WRKY	TF
CHR00042945-RA	RWP-RK	TF
CHR00042947-RA	RWP-RK	TF
CHR00042957-RA	MADS-M-type	TF
CHR00042964-RA	WRKY	TF
CHR00042967-RA	LOB	TF
CHR00042968-RA	LOB	TF
CHR00043029-RA	C3H	TF
CHR00043097-RA	C3H	TF
CHR00043105-RA	NAC	TF
CHR00043118-RA	B3	TF
CHR00043121-RA	B3	TF
CHR00043154-RA	NAC	TF
CHR00043156-RA	B3-ARF	TF
CHR00043166-RA	VOZ	TF
CHR00043175-RA	NAC	TF
CHR00043205-RA	GRAS	TF
CHR00043227-RA	C3H	TF
CHR00043255-RA	HB-WOX	TF
CHR00043261-RA	GRAS	TF
CHR00043277-RA	C2H2	TF
CHR00043279-RA	C2H2	TF
CHR00043282-RA	C2H2	TF
CHR00043356-RA	B3-ARF	TF
CHR00043510-RA	E2F-DP	TF
CHR00043582-RA	MADS-M-type	TF
CHR00043583-RA	MADS-M-type	TF
CHR00043601-RA	MYB	TF
CHR00043606-RA	MYB	TF
CHR00043667-RA	NF-YA	TF
CHR00043714-RA	HSF	TF
CHR00043772-RA	bHLH	TF
CHR00043803-RA	MYB	TF
CHR00043804-RA	ULT	TF
CHR00043813-RA	C2C2-Dof	TF
CHR00043827-RA	GRAS	TF
CHR00043828-RA	GRAS	TF
CHR00043891-RA	CAMTA	TF
CHR00043897-RA	C3H	TF
CHR00043908-RA	C2H2	TF
CHR00043911-RA	C2H2	TF
CHR00043952-RA	HB-HD-ZIP	TF
CHR00043953-RA	NAC	TF
CHR00044059-RA	AP2/ERF-ERF	TF
CHR00044063-RA	Trihelix	TF
CHR00044081-RA	MYB	TF
CHR00044101-RA	WRKY	TF
CHR00044149-RA	C2H2	TF
CHR00044204-RA	bZIP	TF
CHR00044208-RA	MYB	TF
CHR00044216-RA	NAC	TF
CHR00044289-RA	SRS	TF
CHR00044336-RA	WRKY	TF
CHR00044387-RA	GARP-G2-like	TF
CHR00044390-RA	bZIP	TF
CHR00044501-RA	MYB-related	TF
CHR00044507-RA	GRAS	TF
CHR00044528-RA	AP2/ERF-ERF	TF
CHR00044629-RA	NF-YB	TF
CHR00044762-RA	RWP-RK	TF
CHR00044783-RA	bHLH	TF
CHR00044800-RA	NF-YC	TF
CHR00044811-RA	C3H	TF
CHR00044847-RA	AP2/ERF-ERF	TF
CHR00044968-RA	C2C2-GATA	TF
CHR00044976-RA	NAC	TF
CHR00045168-RA	NAC	TF
CHR00045198-RA	LOB	TF
CHR00045310-RA	TUB	TF
CHR00045333-RA	AP2/ERF-ERF	TF
CHR00045334-RA	AP2/ERF-ERF	TF
CHR00045375-RA	NAC	TF
CHR00045378-RA	NAC	TF
CHR00045380-RA	NAC	TF
CHR00045384-RA	B3	TF
CHR00045417-RA	C2C2-YABBY	TF
CHR00045488-RA	NAC	TF
CHR00045518-RA	LOB	TF
CHR00045520-RA	LOB	TF
CHR00045614-RA	LOB	TF
CHR00045634-RA	WRKY	TF
CHR00045663-RA	HB-other	TF
CHR00045664-RA	HB-other	TF
CHR00045744-RA	AP2/ERF-ERF	TF
CHR00045816-RA	MYB	TF
CHR00045853-RA	AP2/ERF-AP2	TF
CHR00045858-RA	MYB	TF
CHR00045929-RA	MADS-M-type	TF
CHR00046022-RA	bZIP	TF
CHR00046024-RA	AP2/ERF-ERF	TF
CHR00046043-RA	WRKY	TF
CHR00046101-RA	MYB	TF
CHR00046118-RA	HB-HD-ZIP	TF
CHR00046130-RA	MYB	TF
CHR00046138-RA	MYB	TF
CHR00046152-RA	AP2/ERF-ERF	TF
CHR00046237-RA	C2H2	TF
CHR00046364-RA	AP2/ERF-ERF	TF
CHR00046421-RA	NF-X1	TF
CHR00046441-RA	AP2/ERF-ERF	TF
CHR00046468-RA	WRKY	TF
CHR00046479-RA	C2C2-Dof	TF
CHR00046499-RA	MADS-M-type	TF
CHR00046525-RA	C3H	TF
CHR00046540-RA	NAC	TF
CHR00046650-RA	C2C2-LSD	TF
CHR00046813-RA	bZIP	TF
CHR00046867-RA	MADS-M-type	TF
CHR00046942-RA	zf-HD	TF
CHR00046965-RA	MYB	TF
CHR00047073-RA	HB-HD-ZIP	TF
CHR00047195-RA	B3	TF
CHR00047197-RA	B3	TF
CHR00047218-RA	zf-HD	TF
CHR00047237-RA	GeBP	TF
CHR00047261-RA	MYB	TF
CHR00047280-RA	C2H2	TF
CHR00047304-RA	GARP-G2-like	TF
CHR00047327-RA	AP2/ERF-ERF	TF
CHR00047349-RA	AP2/ERF-ERF	TF
CHR00047350-RA	AP2/ERF-ERF	TF
CHR00047351-RA	AP2/ERF-ERF	TF
CHR00047492-RA	MADS-M-type	TF
CHR00047547-RA	C2C2-GATA	TF
CHR00047570-RA	bHLH	TF
CHR00047575-RA	NAC	TF
CHR00047593-RA	NF-YC	TF
CHR00047620-RA	AP2/ERF-ERF	TF
CHR00047622-RA	AP2/ERF-ERF	TF
CHR00047680-RA	Trihelix	TF
CHR00047689-RA	MYB	TF
CHR00047746-RA	GARP-G2-like	TF
CHR00047857-RA	MYB-related	TF
CHR00047866-RA	C2H2	TF
CHR00047883-RA	bZIP	TF
CHR00047978-RA	GRAS	TF
CHR00048032-RA	AP2/ERF-ERF	TF
CHR00048081-RA	NAC	TF
CHR00048128-RA	B3	TF
CHR00048258-RA	AP2/ERF-ERF	TF
CHR00048278-RA	NF-YB	TF
CHR00048282-RA	NF-YB	TF
CHR00048305-RA	MADS-M-type	TF
CHR00048450-RA	C3H	TF
CHR00048466-RA	WRKY	TF
CHR00048482-RA	C2C2-CO-like	TF
CHR00048558-RA	C2C2-GATA	TF
CHR00048703-RA	TCP	TF
CHR00048774-RA	zf-HD	TF
CHR00048775-RA	NAC	TF
CHR00048851-RA	HSF	TF
CHR00048858-RA	AP2/ERF-ERF	TF
CHR00048990-RA	TCP	TF
CHR00049011-RA	GARP-G2-like	TF
CHR00049029-RA	PLATZ	TF
CHR00049058-RA	MADS-M-type	TF
CHR00049061-RA	MADS-M-type	TF
CHR00049063-RA	MADS-M-type	TF
CHR00049075-RA	C2C2-Dof	TF
CHR00049084-RA	C2C2-Dof	TF
CHR00049091-RA	NAC	TF
CHR00049104-RA	B3	TF
CHR00049114-RA	B3	TF
CHR00049200-RA	C3H	TF
CHR00049218-RA	C2H2	TF
CHR00049262-RA	RWP-RK	TF
CHR00049482-RA	C2H2	TF
CHR00049497-RA	EIL	TF
CHR00049557-RA	bHLH	TF
CHR00049568-RA	bHLH	TF
CHR00049603-RA	GRAS	TF
CHR00049638-RA	Trihelix	TF
CHR00049644-RA	MADS-M-type	TF
CHR00049646-RA	MADS-M-type	TF
CHR00049722-RA	LOB	TF
CHR00049750-RA	MYB	TF
CHR00049905-RA	WRKY	TF
CHR00049909-RA	bHLH	TF
CHR00049920-RA	MADS-M-type	TF
CHR00049943-RA	MYB	TF
CHR00049945-RA	C3H	TF
CHR00049946-RA	LIM	TF
CHR00050006-RA	TCP	TF
CHR00050037-RA	LOB	TF
CHR00050108-RA	WRKY	TF
CHR00050109-RA	C3H	TF
CHR00050119-RA	AP2/ERF-ERF	TF
CHR00050193-RA	B3-ARF	TF
CHR00050230-RA	bZIP	TF
CHR00050249-RA	AP2/ERF-ERF	TF
CHR00050262-RA	AP2/ERF-ERF	TF
CHR00050268-RA	MYB	TF
CHR00050310-RA	MADS-M-type	TF
CHR00050362-RA	bHLH	TF
CHR00050395-RA	C2C2-GATA	TF
CHR00050463-RA	C2H2	TF
CHR00050466-RA	MADS-MIKC	TF
CHR00050617-RA	C2H2	TF
CHR00050656-RA	C2C2-LSD	TF
CHR00050740-RA	bHLH	TF
CHR00050911-RA	BBR-BPC	TF
CHR00050932-RA	NAC	TF
CHR00050945-RA	GRAS	TF
CHR00050946-RA	GRAS	TF
CHR00050993-RA	bHLH	TF
CHR00051122-RA	RWP-RK	TF
CHR00051128-RA	RWP-RK	TF
CHR00051179-RA	C2C2-GATA	TF
CHR00051181-RA	B3-ARF	TF
CHR00051184-RA	C2H2	TF
CHR00051189-RA	AP2/ERF-ERF	TF
CHR00051197-RA	C2H2	TF
CHR00051286-RA	NF-YB	TF
CHR00051289-RA	NF-YA	TF
CHR00051304-RA	C2H2	TF
CHR00051320-RA	bHLH	TF
CHR00051385-RA	bHLH	TF
CHR00051405-RA	MYB	TF
CHR00051448-RA	BBR-BPC	TF
CHR00051472-RA	bHLH	TF
CHR00051473-RA	zf-HD	TF
CHR00051526-RA	NAC	TF
CHR00051639-RA	C3H	TF
CHR00051661-RA	E2F-DP	TF
CHR00051746-RA	NAC	TF
CHR00051769-RA	WRKY	TF
CHR00051789-RA	C3H	TF
CHR00051810-RA	bHLH	TF
CHR00051822-RA	MYB	TF
CHR00051837-RA	C2C2-YABBY	TF
CHR00051857-RA	WRKY	TF
CHR00051902-RA	MADS-MIKC	TF
CHR00051908-RA	B3-ARF	TF
CHR00051909-RA	C2C2-GATA	TF
CHR00052083-RA	MYB	TF
CHR00052244-RA	MADS-MIKC	TF
CHR00052257-RA	NF-YB	TF
CHR00052275-RA	MYB-related	TF
CHR00052329-RA	LIM	TF
CHR00052362-RA	bHLH	TF
CHR00052389-RA	C2H2	TF
CHR00052503-RA	bZIP	TF
CHR00052526-RA	MADS-MIKC	TF
CHR00052532-RA	GARP-G2-like	TF
CHR00052638-RA	C2C2-CO-like	TF
CHR00052675-RA	AP2/ERF-ERF	TF
CHR00052701-RA	C3H	TF
CHR00052720-RA	MYB	TF
CHR00052763-RA	MADS-MIKC	TF
CHR00052789-RA	B3	TF
CHR00052965-RA	C2H2	TF
CHR00052967-RA	LOB	TF
CHR00052993-RA	NAC	TF
CHR00053008-RA	C2H2	TF
CHR00053018-RA	B3-ARF	TF
CHR00053019-RA	bHLH	TF
CHR00053022-RA	HB-KNOX	TF
CHR00053072-RA	SBP	TF
CHR00053073-RA	SBP	TF
CHR00053198-RA	NAC	TF
CHR00053214-RA	bHLH	TF
CHR00053219-RA	CPP	TF
CHR00053308-RA	MYB	TF
CHR00053311-RA	MYB	TF
CHR00053312-RA	bHLH	TF
CHR00053357-RA	OFP	TF
CHR00053419-RA	CSD	TF
CHR00053493-RA	NAC	TF
CHR00053512-RA	AP2/ERF-ERF	TF
CHR00053551-RA	bHLH	TF
CHR00053572-RA	MADS-MIKC	TF
CHR00053599-RA	AP2/ERF-ERF	TF
CHR00053622-RA	MYB-related	TF
CHR00053624-RA	C3H	TF
CHR00053635-RA	VOZ	TF
CHR00053694-RA	DBP	TF
CHR00053714-RA	GARP-G2-like	TF
CHR00053724-RA	MYB	TF
CHR00053822-RA	bHLH	TF
CHR00053834-RA	Trihelix	TF
CHR00053842-RA	Trihelix	TF
CHR00053843-RA	Trihelix	TF
CHR00053844-RA	HSF	TF
CHR00053859-RA	RWP-RK	TF
CHR00053867-RA	bHLH	TF
CHR00053958-RA	C2H2	TF
CHR00054020-RA	C2H2	TF
CHR00054023-RA	MYB	TF
CHR00054206-RA	LOB	TF
CHR00054207-RA	LOB	TF
CHR00054209-RA	LOB	TF
CHR00054218-RA	B3	TF
CHR00054303-RA	MYB-related	TF
CHR00054349-RA	SBP	TF
CHR00054498-RA	AP2/ERF-ERF	TF
CHR00054512-RA	AP2/ERF-ERF	TF
CHR00054601-RA	MYB	TF
CHR00054617-RA	C3H	TF
CHR00054641-RA	bHLH	TF
CHR00054792-RA	C3H	TF
CHR00054801-RA	C2C2-LSD	TF
CHR00054812-RA	DBP	TF
CHR00054882-RA	NAC	TF
CHR00054886-RA	RWP-RK	TF
CHR00054913-RA	MYB	TF
CHR00054935-RA	WRKY	TF
CHR00055017-RA	WRKY	TF
CHR00055022-RA	NAC	TF
CHR00055032-RA	MADS-MIKC	TF
CHR00055050-RA	B3	TF
CHR00055250-RA	MYB-related	TF
CHR00055257-RA	MADS-M-type	TF
CHR00055272-RA	GRAS	TF
CHR00055273-RA	GRAS	TF
CHR00055309-RA	bZIP	TF
CHR00055390-RA	MYB	TF
CHR00055433-RA	bZIP	TF
CHR00055522-RA	C2H2	TF
CHR00055523-RA	C2H2	TF
CHR00055582-RA	zf-HD	TF
CHR00055593-RA	bHLH	TF
CHR00055749-RA	NAC	TF
CHR00055752-RA	NAC	TF
CHR00055754-RA	NAC	TF
CHR00055814-RA	HB-BELL	TF
CHR00055854-RA	NAC	TF
CHR00055914-RA	MADS-M-type	TF
CHR00055951-RA	C2C2-LSD	TF
CHR00055959-RA	SRS	TF
CHR00056046-RA	RWP-RK	TF
CHR00056091-RA	HB-HD-ZIP	TF
CHR00056189-RA	MYB	TF
CHR00056247-RA	AP2/ERF-ERF	TF
CHR00056274-RA	NAC	TF
CHR00056276-RA	HB-WOX	TF
CHR00056277-RA	HB-WOX	TF
CHR00056310-RA	C2H2	TF
CHR00056343-RA	bZIP	TF
CHR00056344-RA	GRAS	TF
CHR00056353-RA	B3	TF
CHR00056421-RA	C2C2-Dof	TF
CHR00056435-RA	bHLH	TF
CHR00056437-RA	bHLH	TF
CHR00056444-RA	C2H2	TF
CHR00056476-RA	OFP	TF
CHR00056480-RA	CAMTA	TF
CHR00056482-RA	MYB	TF
CHR00056499-RA	NAC	TF
CHR00056572-RA	bHLH	TF
CHR00056575-RA	MYB	TF
CHR00056714-RA	C3H	TF
CHR00056792-RA	C3H	TF
CHR00056819-RA	MYB	TF
CHR00056830-RA	WRKY	TF
CHR00056832-RA	WRKY	TF
CHR00056833-RA	WRKY	TF
CHR00056835-RA	WRKY	TF
CHR00056839-RA	LOB	TF
CHR00056866-RA	LOB	TF
CHR00056887-RA	C2H2	TF
CHR00056893-RA	HB-BELL	TF
CHR00056910-RA	NAC	TF
CHR00056945-RA	C3H	TF
CHR00056957-RA	RWP-RK	TF
CHR00056961-RA	RWP-RK	TF
CHR00056971-RA	LOB	TF
CHR00056985-RA	bZIP	TF
CHR00057020-RA	MYB-related	TF
CHR00057080-RA	Trihelix	TF
CHR00057114-RA	C2H2	TF
CHR00057210-RA	C2H2	TF
CHR00057308-RA	AP2/ERF-ERF	TF
CHR00057310-RA	B3-ARF	TF
CHR00057355-RA	SBP	TF
CHR00057412-RA	C2H2	TF
CHR00057436-RA	HB-HD-ZIP	TF
CHR00057450-RA	GRAS	TF
CHR00057460-RA	MYB	TF
CHR00057465-RA	RWP-RK	TF
CHR00057496-RA	TCP	TF
CHR00057514-RA	RWP-RK	TF
CHR00057593-RA	MYB	TF
CHR00057641-RA	AP2/ERF-ERF	TF
CHR00057658-RA	C2C2-Dof	TF
CHR00057680-RA	AP2/ERF-ERF	TF
CHR00057696-RA	C2C2-YABBY	TF
CHR00057766-RA	SRS	TF
CHR00057789-RA	MADS-MIKC	TF
CHR00057839-RA	MADS-MIKC	TF
CHR00057841-RA	MADS-M-type	TF
CHR00057939-RA	NAC	TF
CHR00057945-RA	NAC	TF
CHR00058005-RA	NAC	TF
CHR00058006-RA	NAC	TF
CHR00058033-RA	GRAS	TF
CHR00058059-RA	bHLH	TF
CHR00058067-RA	bHLH	TF
CHR00058068-RA	TUB	TF
CHR00058147-RA	NAC	TF
CHR00058150-RA	NAC	TF
CHR00058256-RA	C2C2-Dof	TF
CHR00058281-RA	bZIP	TF
CHR00058306-RA	C2C2-CO-like	TF
CHR00058364-RA	C2C2-GATA	TF
CHR00058376-RA	Trihelix	TF
CHR00058381-RA	MYB	TF
CHR00058475-RA	zf-HD	TF
CHR00058504-RA	NAC	TF
CHR00058506-RA	NAC	TF
CHR00058508-RA	NAC	TF
CHR00058593-RA	GARP-ARR-B	TF
CHR00058604-RA	AP2/ERF-ERF	TF
CHR00058606-RA	AP2/ERF-ERF	TF
CHR00058629-RA	HSF	TF
CHR00058720-RA	C2H2	TF
CHR00058764-RA	WRKY	TF
CHR00058779-RA	SBP	TF
CHR00058859-RA	B3	TF
CHR00058955-RA	C3H	TF
CHR00059016-RA	AP2/ERF-ERF	TF
CHR00059041-RA	bHLH	TF
CHR00059045-RA	TCP	TF
CHR00059046-RA	TCP	TF
CHR00059096-RA	TCP	TF
CHR00059102-RA	GRAS	TF
CHR00059151-RA	MYB-related	TF
CHR00059157-RA	MYB	TF
CHR00059167-RA	MYB	TF
CHR00059170-RA	MYB	TF
CHR00059190-RA	WRKY	TF
CHR00059210-RA	B3	TF
CHR00059265-RA	C2C2-Dof	TF
CHR00059268-RA	bZIP	TF
CHR00059356-RA	NAC	TF
CHR00059362-RA	NF-X1	TF
CHR00059438-RA	HB-BELL	TF
CHR00059507-RA	bHLH	TF
CHR00059533-RA	C3H	TF
CHR00059565-RA	GRF	TF
CHR00059750-RA	RWP-RK	TF
CHR00060013-RA	GRAS	TF
CHR00060109-RA	MYB	TF
CHR00060156-RA	WRKY	TF
CHR00060200-RA	C3H	TF
CHR00060274-RA	MYB-related	TF
CHR00060432-RA	C2H2	TF
CHR00060570-RA	AP2/ERF-ERF	TF
CHR00060574-RA	CPP	TF
CHR00060657-RA	NF-YB	TF
CHR00060714-RA	B3	TF
CHR00060727-RA	MADS-M-type	TF
CHR00060806-RA	C2H2	TF
CHR00060816-RA	VOZ	TF
CHR00060894-RA	NAC	TF
CHR00060897-RA	bHLH	TF
CHR00060899-RA	bHLH	TF
CHR00060923-RA	NF-YB	TF
CHR00061021-RA	bHLH	TF
CHR00061024-RA	bHLH	TF
CHR00061073-RA	B3	TF
CHR00061096-RA	MYB-related	TF
CHR00061161-RA	zf-HD	TF
CHR00061168-RA	WRKY	TF
CHR00061181-RA	MYB	TF
CHR00061220-RA	MYB-related	TF
CHR00061221-RA	MYB-related	TF
CHR00061320-RA	AP2/ERF-ERF	TF
CHR00061370-RA	HSF	TF
CHR00061536-RA	C2C2-Dof	TF
CHR00061552-RA	C2H2	TF
CHR00061556-RA	BES1	TF
CHR00061579-RA	C3H	TF
CHR00061617-RA	NAC	TF
CHR00061621-RA	NAC	TF
CHR00061650-RA	C2H2	TF
CHR00061731-RA	WRKY	TF
CHR00061827-RA	bHLH	TF
CHR00061882-RA	NAC	TF
CHR00061886-RA	NAC	TF
CHR00061917-RA	MYB-related	TF
CHR00061940-RA	TCP	TF
CHR00062075-RA	WRKY	TF
CHR00062112-RA	C2H2	TF
CHR00062245-RA	HB-WOX	TF
CHR00062247-RA	AP2/ERF-ERF	TF
CHR00062272-RA	MYB	TF
CHR00062368-RA	bHLH	TF
CHR00062375-RA	HB-HD-ZIP	TF
CHR00062523-RA	C2H2	TF
CHR00062557-RA	NF-YB	TF
CHR00062558-RA	C2H2	TF
CHR00062582-RA	WRKY	TF
CHR00062611-RA	GRAS	TF
CHR00062615-RA	HB-HD-ZIP	TF
CHR00062677-RA	B3	TF
CHR00062708-RA	Tify	TF
CHR00062712-RA	Tify	TF
CHR00062904-RA	MYB	TF
CHR00062917-RA	SBP	TF
CHR00062919-RA	C3H	TF
CHR00062934-RA	MYB-related	TF
CHR00062964-RA	MYB	TF
CHR00062967-RA	MYB	TF
CHR00062990-RA	MYB-related	TF
CHR00062995-RA	MYB	TF
CHR00063016-RA	SBP	TF
CHR00063025-RA	C2C2-GATA	TF
CHR00063091-RA	bZIP	TF
CHR00063115-RA	MYB	TF
CHR00063124-RA	OFP	TF
CHR00063143-RA	MYB	TF
CHR00063169-RA	C2C2-Dof	TF
CHR00063201-RA	LOB	TF
CHR00063225-RA	NF-YC	TF
CHR00063298-RA	DBB	TF
CHR00063369-RA	NF-YC	TF
CHR00063373-RA	C2H2	TF
CHR00063408-RA	HB-WOX	TF
CHR00063416-RA	MYB	TF
[truncated: 4,016 more rows]

## Sheet: Erigeron breviscapus
Gene ID	Gene family	Type
evm.model.opera_scaffold_102868.1	AUX/IAA	TR
evm.model.opera_scaffold_103.14	AUX/IAA	TR
evm.model.opera_scaffold_10343.2	GNAT	TR
evm.model.opera_scaffold_10429.1	SWI/SNF-BAF60b	TR
evm.model.opera_scaffold_1051.3	GNAT	TR
evm.model.opera_scaffold_1054.5	mTERF	TR
evm.model.opera_scaffold_1077.7	PHD	TR
evm.model.opera_scaffold_1085.3	Pseudo ARR-B	TR
evm.model.opera_scaffold_10880.3	SNF2	TR
evm.model.opera_scaffold_1093.6	AUX/IAA	TR
evm.model.opera_scaffold_10965.1	TAZ	TR
evm.model.opera_scaffold_11014.1	Others	TR
evm.model.opera_scaffold_11014.2	Others	TR
evm.model.opera_scaffold_1105.4	Jumonji	TR
evm.model.opera_scaffold_11125.1	SET	TR
evm.model.opera_scaffold_112.12	mTERF	TR
evm.model.opera_scaffold_112.8	mTERF	TR
evm.model.opera_scaffold_11417.2	PHD	TR
evm.model.opera_scaffold_11550.5	GNAT	TR
evm.model.opera_scaffold_118.6	SNF2	TR
evm.model.opera_scaffold_11810.1	Others	TR
evm.model.opera_scaffold_11821.1	SNF2	TR
evm.model.opera_scaffold_1194.4	Jumonji	TR
evm.model.opera_scaffold_12.15	TRAF	TR
evm.model.opera_scaffold_12015.4	HMG	TR
evm.model.opera_scaffold_12086.1	Pseudo ARR-B	TR
evm.model.opera_scaffold_12147.2	DDT	TR
evm.model.opera_scaffold_12159.2	HMG	TR
evm.model.opera_scaffold_12184.1	Others	TR
evm.model.opera_scaffold_12417.1	PHD	TR
evm.model.opera_scaffold_125.5	PHD	TR
evm.model.opera_scaffold_12675.1	TRAF	TR
evm.model.opera_scaffold_12716.2	SET	TR
evm.model.opera_scaffold_1275.3	PHD	TR
evm.model.opera_scaffold_12797.1	SNF2	TR
evm.model.opera_scaffold_12837.1	TRAF	TR
evm.model.opera_scaffold_12959.2	LUG	TR
evm.model.opera_scaffold_1297.3	Pseudo ARR-B	TR
evm.model.opera_scaffold_13.5	Others	TR
evm.model.opera_scaffold_1305.2	SNF2	TR
evm.model.opera_scaffold_13075.2	mTERF	TR
evm.model.opera_scaffold_13099.2	Jumonji	TR
evm.model.opera_scaffold_13183.3	AUX/IAA	TR
evm.model.opera_scaffold_1327.2	SET	TR
evm.model.opera_scaffold_13280.2	IWS1	TR
evm.model.opera_scaffold_1334.5	PHD	TR
evm.model.opera_scaffold_1341.11	SET	TR
evm.model.opera_scaffold_13425.1	Others	TR
evm.model.opera_scaffold_13446.2	AUX/IAA	TR
evm.model.opera_scaffold_13446.4	Others	TR
evm.model.opera_scaffold_135.1	PHD	TR
evm.model.opera_scaffold_135.4	PHD	TR
evm.model.opera_scaffold_13534.1	TRAF	TR
evm.model.opera_scaffold_13673.1	GNAT	TR
evm.model.opera_scaffold_13681.2	Rcd1-like	TR
evm.model.opera_scaffold_1378.1	Jumonji	TR
evm.model.opera_scaffold_1390.4	TAZ	TR
evm.model.opera_scaffold_1390.8	TAZ	TR
evm.model.opera_scaffold_13903.1	PHD	TR
evm.model.opera_scaffold_13924.1	PHD	TR
evm.model.opera_scaffold_13929.2	PHD	TR
evm.model.opera_scaffold_1404.1	Others	TR
evm.model.opera_scaffold_14054.3	GNAT	TR
evm.model.opera_scaffold_1409.7	MBF1	TR
evm.model.opera_scaffold_1418.3	SWI/SNF-BAF60b	TR
evm.model.opera_scaffold_14221.1	SNF2	TR
evm.model.opera_scaffold_14251.1	Others	TR
evm.model.opera_scaffold_143.4	GNAT	TR
evm.model.opera_scaffold_14350.2	SNF2	TR
evm.model.opera_scaffold_14437.2	Jumonji	TR
evm.model.opera_scaffold_14449.4	AUX/IAA	TR
evm.model.opera_scaffold_1447.3	mTERF	TR
evm.model.opera_scaffold_1451.1	SNF2	TR
evm.model.opera_scaffold_1452.7	SWI/SNF-BAF60b	TR
evm.model.opera_scaffold_14547.1	IWS1	TR
evm.model.opera_scaffold_1460.2	AUX/IAA	TR
evm.model.opera_scaffold_14638.2	PHD	TR
evm.model.opera_scaffold_1483.12	SET	TR
evm.model.opera_scaffold_14851.2	TAZ	TR
evm.model.opera_scaffold_1489.2	SNF2	TR
evm.model.opera_scaffold_14896.1	SNF2	TR
evm.model.opera_scaffold_14910.1	Jumonji	TR
evm.model.opera_scaffold_1505.1	AUX/IAA	TR
evm.model.opera_scaffold_15244.2	Others	TR
evm.model.opera_scaffold_1528.3	PHD	TR
evm.model.opera_scaffold_153.8	SNF2	TR
evm.model.opera_scaffold_1547.4	SWI/SNF-BAF60b	TR
evm.model.opera_scaffold_1558.3	Jumonji	TR
evm.model.opera_scaffold_157.11	SNF2	TR
evm.model.opera_scaffold_1571.5	ARID	TR
evm.model.opera_scaffold_15741.1	SNF2	TR
evm.model.opera_scaffold_1575.1	Jumonji	TR
evm.model.opera_scaffold_1580.2	GNAT	TR
evm.model.opera_scaffold_15816.4	GNAT	TR
evm.model.opera_scaffold_15950.2	SNF2	TR
evm.model.opera_scaffold_15986.2	mTERF	TR
evm.model.opera_scaffold_15998.1	DDT	TR
evm.model.opera_scaffold_16010.1	Jumonji	TR
evm.model.opera_scaffold_16016.1	SET	TR
evm.model.opera_scaffold_1603.5	SNF2	TR
evm.model.opera_scaffold_16097.1	SNF2	TR
evm.model.opera_scaffold_16118.1	Jumonji	TR
evm.model.opera_scaffold_16162.1	PHD	TR
evm.model.opera_scaffold_16248.1	Jumonji	TR
evm.model.opera_scaffold_1625.3	Others	TR
evm.model.opera_scaffold_1630.2	SOH1	TR
evm.model.opera_scaffold_1634.1	TRAF	TR
evm.model.opera_scaffold_16391.2	TAZ	TR
evm.model.opera_scaffold_16406.1	TRAF	TR
evm.model.opera_scaffold_1642.3	DDT	TR
evm.model.opera_scaffold_16429.2	SET	TR
evm.model.opera_scaffold_16433.1	TRAF	TR
evm.model.opera_scaffold_16469.1	ARID	TR
evm.model.opera_scaffold_1652.1	DDT	TR
evm.model.opera_scaffold_1664.3	AUX/IAA	TR
evm.model.opera_scaffold_16642.3	IWS1	TR
evm.model.opera_scaffold_16642.4	IWS1	TR
evm.model.opera_scaffold_16677.2	PHD	TR
evm.model.opera_scaffold_1669.8	AUX/IAA	TR
evm.model.opera_scaffold_16810.1	PHD	TR
evm.model.opera_scaffold_1688.2	Jumonji	TR
evm.model.opera_scaffold_16898.1	mTERF	TR
evm.model.opera_scaffold_16925.2	Others	TR
evm.model.opera_scaffold_1699.1	GNAT	TR
evm.model.opera_scaffold_17018.2	LUG	TR
evm.model.opera_scaffold_17032.1	PHD	TR
evm.model.opera_scaffold_17120.2	Jumonji	TR
evm.model.opera_scaffold_17141.1	HMG	TR
evm.model.opera_scaffold_1717.3	TRAF	TR
evm.model.opera_scaffold_17179.1	Others	TR
evm.model.opera_scaffold_1718.3	IWS1	TR
evm.model.opera_scaffold_17192.1	Others	TR
evm.model.opera_scaffold_1727.7	PHD	TR
evm.model.opera_scaffold_17350.2	ARID	TR
evm.model.opera_scaffold_17377.1	PHD	TR
evm.model.opera_scaffold_1739.2	AUX/IAA	TR
evm.model.opera_scaffold_1748.1	SNF2	TR
evm.model.opera_scaffold_17499.1	SWI/SNF-BAF60b	TR
evm.model.opera_scaffold_17649.3	IWS1	TR
evm.model.opera_scaffold_17682.2	SWI/SNF-BAF60b	TR
evm.model.opera_scaffold_17736.1	LUG	TR
evm.model.opera_scaffold_1774.6	PHD	TR
evm.model.opera_scaffold_1783.2	Others	TR
evm.model.opera_scaffold_17841.1	MED7	TR
evm.model.opera_scaffold_17855.1	Jumonji	TR
evm.model.opera_scaffold_17888.1	SNF2	TR
evm.model.opera_scaffold_17914.2	Others	TR
evm.model.opera_scaffold_17961.2	GNAT	TR
evm.model.opera_scaffold_17985.2	Others	TR
evm.model.opera_scaffold_18048.1	SET	TR
evm.model.opera_scaffold_181.4	GNAT	TR
evm.model.opera_scaffold_1811.4	SET	TR
evm.model.opera_scaffold_18336.2	GNAT	TR
evm.model.opera_scaffold_1838.6	PHD	TR
evm.model.opera_scaffold_1840.3	GNAT	TR
evm.model.opera_scaffold_18496.1	SNF2	TR
evm.model.opera_scaffold_18499.2	mTERF	TR
evm.model.opera_scaffold_18544.1	Others	TR
evm.model.opera_scaffold_18592.3	Others	TR
evm.model.opera_scaffold_18668.2	SOH1	TR
evm.model.opera_scaffold_18697.3	PHD	TR
evm.model.opera_scaffold_18819.2	AUX/IAA	TR
evm.model.opera_scaffold_18825.3	Others	TR
evm.model.opera_scaffold_1899.2	DDT	TR
evm.model.opera_scaffold_1899.5	Jumonji	TR
evm.model.opera_scaffold_19038.1	Others	TR
evm.model.opera_scaffold_19056.1	HMG	TR
evm.model.opera_scaffold_19069.2	TRAF	TR
evm.model.opera_scaffold_19148.1	Others	TR
evm.model.opera_scaffold_19156.1	SET	TR
evm.model.opera_scaffold_1942.2	SET	TR
evm.model.opera_scaffold_1945.1	SNF2	TR
evm.model.opera_scaffold_19509.1	Jumonji	TR
evm.model.opera_scaffold_1961.5	TRAF	TR
evm.model.opera_scaffold_1976.6	TRAF	TR
evm.model.opera_scaffold_1982.3	mTERF	TR
evm.model.opera_scaffold_19879.2	SET	TR
evm.model.opera_scaffold_20002.1	LUG	TR
evm.model.opera_scaffold_20019.1	Jumonji	TR
evm.model.opera_scaffold_20035.1	SWI/SNF-BAF60b	TR
evm.model.opera_scaffold_20046.1	SET	TR
evm.model.opera_scaffold_20202.1	DDT	TR
evm.model.opera_scaffold_2021.3	PHD	TR
evm.model.opera_scaffold_20214.1	Pseudo ARR-B	TR
evm.model.opera_scaffold_20232.1	SWI/SNF-SWI3	TR
evm.model.opera_scaffold_20253.1	PHD	TR
evm.model.opera_scaffold_2040.4	SNF2	TR
evm.model.opera_scaffold_20428.1	Others	TR
evm.model.opera_scaffold_205.2	AUX/IAA	TR
evm.model.opera_scaffold_20612.4	Jumonji	TR
evm.model.opera_scaffold_20654.2	Others	TR
evm.model.opera_scaffold_20676.1	SNF2	TR
evm.model.opera_scaffold_2077.4	ARID	TR
evm.model.opera_scaffold_2099.1	GNAT	TR
evm.model.opera_scaffold_21.18	TAZ	TR
evm.model.opera_scaffold_21007.2	IWS1	TR
evm.model.opera_scaffold_21086.1	IWS1	TR
evm.model.opera_scaffold_21178.2	SNF2	TR
evm.model.opera_scaffold_21317.1	Jumonji	TR
evm.model.opera_scaffold_21396.1	PHD	TR
evm.model.opera_scaffold_2143.6	GNAT	TR
evm.model.opera_scaffold_21479.1	Others	TR
evm.model.opera_scaffold_21492.2	TRAF	TR
evm.model.opera_scaffold_21699.2	AUX/IAA	TR
evm.model.opera_scaffold_21721.1	DDT	TR
evm.model.opera_scaffold_21721.2	PHD	TR
evm.model.opera_scaffold_2182.3	PHD	TR
evm.model.opera_scaffold_21824.1	DDT	TR
evm.model.opera_scaffold_2209.1	ARID	TR
evm.model.opera_scaffold_22095.2	IWS1	TR
evm.model.opera_scaffold_2213.2	SET	TR
evm.model.opera_scaffold_22166.1	Others	TR
evm.model.opera_scaffold_222.2	SWI/SNF-BAF60b	TR
evm.model.opera_scaffold_2223.1	GNAT	TR
evm.model.opera_scaffold_22238.1	mTERF	TR
evm.model.opera_scaffold_22250.1	AUX/IAA	TR
evm.model.opera_scaffold_2227.1	TAZ	TR
evm.model.opera_scaffold_224.13	TAZ	TR
evm.model.opera_scaffold_22590.1	mTERF	TR
evm.model.opera_scaffold_22700.1	GNAT	TR
evm.model.opera_scaffold_22779.1	SNF2	TR
evm.model.opera_scaffold_2278.3	ARID	TR
evm.model.opera_scaffold_2284.1	Others	TR
evm.model.opera_scaffold_229.3	LUG	TR
evm.model.opera_scaffold_23.13	SET	TR
evm.model.opera_scaffold_23036.1	HMG	TR
evm.model.opera_scaffold_23078.2	SWI/SNF-BAF60b	TR
evm.model.opera_scaffold_23192.1	SWI/SNF-BAF60b	TR
evm.model.opera_scaffold_232.11	AUX/IAA	TR
evm.model.opera_scaffold_23234.1	Others	TR
evm.model.opera_scaffold_2326.1	SNF2	TR
evm.model.opera_scaffold_23364.1	MED7	TR
evm.model.opera_scaffold_23400.1	SNF2	TR
evm.model.opera_scaffold_235.8	GNAT	TR
evm.model.opera_scaffold_2355.5	SET	TR
evm.model.opera_scaffold_2366.6	SET	TR
evm.model.opera_scaffold_2375.5	ARID	TR
evm.model.opera_scaffold_23776.1	SET	TR
evm.model.opera_scaffold_2378.5	SNF2	TR
evm.model.opera_scaffold_23797.1	SNF2	TR
evm.model.opera_scaffold_2394.7	Jumonji	TR
evm.model.opera_scaffold_24059.2	SET	TR
evm.model.opera_scaffold_24148.1	Jumonji	TR
evm.model.opera_scaffold_24199.1	SNF2	TR
evm.model.opera_scaffold_2442.4	SNF2	TR
evm.model.opera_scaffold_2459.3	SNF2	TR
evm.model.opera_scaffold_2471.1	SNF2	TR
evm.model.opera_scaffold_2471.5	SNF2	TR
evm.model.opera_scaffold_2477.4	Others	TR
evm.model.opera_scaffold_24782.1	HMG	TR
evm.model.opera_scaffold_25119.1	PHD	TR
evm.model.opera_scaffold_25176.1	Jumonji	TR
evm.model.opera_scaffold_252.6	GNAT	TR
evm.model.opera_scaffold_25265.1	GNAT	TR
evm.model.opera_scaffold_25278.1	PHD	TR
evm.model.opera_scaffold_25317.1	ARID	TR
evm.model.opera_scaffold_25428.1	HMG	TR
evm.model.opera_scaffold_25501.2	SWI/SNF-BAF60b	TR
evm.model.opera_scaffold_25549.1	GNAT	TR
evm.model.opera_scaffold_2559.1	SET	TR
evm.model.opera_scaffold_2569.5	HMG	TR
evm.model.opera_scaffold_2570.1	SET	TR
evm.model.opera_scaffold_2572.5	ARID	TR
evm.model.opera_scaffold_25818.1	PHD	TR
evm.model.opera_scaffold_2587.2	SWI/SNF-SWI3	TR
evm.model.opera_scaffold_25943.1	TRAF	TR
evm.model.opera_scaffold_2604.1	Jumonji	TR
evm.model.opera_scaffold_2613.4	SNF2	TR
evm.model.opera_scaffold_2615.1	AUX/IAA	TR
evm.model.opera_scaffold_26191.1	AUX/IAA	TR
evm.model.opera_scaffold_26323.1	AUX/IAA	TR
evm.model.opera_scaffold_26327.1	TRAF	TR
evm.model.opera_scaffold_26360.1	HMG	TR
evm.model.opera_scaffold_26377.1	PHD	TR
evm.model.opera_scaffold_26684.1	Jumonji	TR
evm.model.opera_scaffold_267.11	SET	TR
evm.model.opera_scaffold_2675.2	mTERF	TR
evm.model.opera_scaffold_26777.1	GNAT	TR
evm.model.opera_scaffold_26841.1	PHD	TR
evm.model.opera_scaffold_2688.7	Others	TR
evm.model.opera_scaffold_2688.8	Others	TR
evm.model.opera_scaffold_26980.1	PHD	TR
evm.model.opera_scaffold_2702.4	GNAT	TR
evm.model.opera_scaffold_27198.1	TAZ	TR
evm.model.opera_scaffold_27358.1	TRAF	TR
evm.model.opera_scaffold_2760.5	PHD	TR
evm.model.opera_scaffold_27602.1	Others	TR
evm.model.opera_scaffold_277.6	SNF2	TR
evm.model.opera_scaffold_27784.1	Others	TR
evm.model.opera_scaffold_27874.1	Others	TR
evm.model.opera_scaffold_27876.1	SET	TR
evm.model.opera_scaffold_2801.2	SNF2	TR
evm.model.opera_scaffold_28069.1	SWI/SNF-BAF60b	TR
evm.model.opera_scaffold_2808.5	PHD	TR
evm.model.opera_scaffold_28102.1	SET	TR
evm.model.opera_scaffold_2818.4	Others	TR
evm.model.opera_scaffold_28373.1	Others	TR
evm.model.opera_scaffold_28869.1	ARID	TR
evm.model.opera_scaffold_29.10	PHD	TR
evm.model.opera_scaffold_2901.1	SET	TR
evm.model.opera_scaffold_2922.1	Others	TR
evm.model.opera_scaffold_29249.1	PHD	TR
evm.model.opera_scaffold_2925.3	TRAF	TR
evm.model.opera_scaffold_3.19	Others	TR
evm.model.opera_scaffold_30160.1	GNAT	TR
evm.model.opera_scaffold_3017.2	Jumonji	TR
evm.model.opera_scaffold_302.11	SNF2	TR
evm.model.opera_scaffold_302.13	IWS1	TR
evm.model.opera_scaffold_30340.1	Others	TR
evm.model.opera_scaffold_304.4	SET	TR
evm.model.opera_scaffold_3059.2	PHD	TR
evm.model.opera_scaffold_3080.3	mTERF	TR
evm.model.opera_scaffold_31.13	SET	TR
evm.model.opera_scaffold_3102.6	AUX/IAA	TR
evm.model.opera_scaffold_31633.1	TRAF	TR
evm.model.opera_scaffold_3181.5	AUX/IAA	TR
evm.model.opera_scaffold_31821.1	AUX/IAA	TR
evm.model.opera_scaffold_31891.1	SET	TR
evm.model.opera_scaffold_31918.1	Others	TR
evm.model.opera_scaffold_3200.6	Others	TR
evm.model.opera_scaffold_3203.1	TRAF	TR
evm.model.opera_scaffold_3204.4	HMG	TR
evm.model.opera_scaffold_3219.1	Others	TR
evm.model.opera_scaffold_32524.1	SWI/SNF-BAF60b	TR
evm.model.opera_scaffold_329.3	PHD	TR
evm.model.opera_scaffold_3297.3	IWS1	TR
evm.model.opera_scaffold_32978.1	Others	TR
evm.model.opera_scaffold_3305.4	Others	TR
evm.model.opera_scaffold_33055.1	GNAT	TR
evm.model.opera_scaffold_33651.1	mTERF	TR
evm.model.opera_scaffold_337.5	GNAT	TR
evm.model.opera_scaffold_3380.1	IWS1	TR
evm.model.opera_scaffold_33816.1	Others	TR
evm.model.opera_scaffold_3389.4	ARID	TR
evm.model.opera_scaffold_34176.1	AUX/IAA	TR
evm.model.opera_scaffold_342.10	HMG	TR
evm.model.opera_scaffold_34279.1	AUX/IAA	TR
evm.model.opera_scaffold_34525.1	HMG	TR
evm.model.opera_scaffold_3459.2	HMG	TR
evm.model.opera_scaffold_34788.2	Others	TR
evm.model.opera_scaffold_35117.1	IWS1	TR
evm.model.opera_scaffold_3538.2	HMG	TR
evm.model.opera_scaffold_3553.1	AUX/IAA	TR
evm.model.opera_scaffold_35556.1	Others	TR
evm.model.opera_scaffold_3581.6	mTERF	TR
evm.model.opera_scaffold_3597.1	Others	TR
evm.model.opera_scaffold_36188.1	Others	TR
evm.model.opera_scaffold_36257.1	Others	TR
evm.model.opera_scaffold_36296.1	IWS1	TR
evm.model.opera_scaffold_3648.1	SNF2	TR
evm.model.opera_scaffold_3686.2	TRAF	TR
evm.model.opera_scaffold_37294.1	DDT	TR
evm.model.opera_scaffold_37324.1	Others	TR
evm.model.opera_scaffold_3770.2	PHD	TR
evm.model.opera_scaffold_3786.1	Jumonji	TR
evm.model.opera_scaffold_3818.1	Jumonji	TR
evm.model.opera_scaffold_3834.2	Jumonji	TR
evm.model.opera_scaffold_3874.2	ARID	TR
evm.model.opera_scaffold_3878.2	SNF2	TR
evm.model.opera_scaffold_3891.1	PHD	TR
evm.model.opera_scaffold_393.2	Pseudo ARR-B	TR
evm.model.opera_scaffold_3967.2	PHD	TR
evm.model.opera_scaffold_3997.4	Others	TR
evm.model.opera_scaffold_4.7	IWS1	TR
evm.model.opera_scaffold_4.8	IWS1	TR
evm.model.opera_scaffold_40056.1	SET	TR
evm.model.opera_scaffold_40434.1	SET	TR
evm.model.opera_scaffold_405.1	HMG	TR
evm.model.opera_scaffold_40517.1	TRAF	TR
evm.model.opera_scaffold_4052.2	SNF2	TR
evm.model.opera_scaffold_407.9	AUX/IAA	TR
evm.model.opera_scaffold_40846.1	Coactivator p15	TR
evm.model.opera_scaffold_41.4	GNAT	TR
evm.model.opera_scaffold_411.4	AUX/IAA	TR
evm.model.opera_scaffold_411.5	AUX/IAA	TR
evm.model.opera_scaffold_4113.2	SNF2	TR
evm.model.opera_scaffold_416.7	Jumonji	TR
evm.model.opera_scaffold_41676.1	AUX/IAA	TR
evm.model.opera_scaffold_423.9	SET	TR
evm.model.opera_scaffold_4236.2	IWS1	TR
evm.model.opera_scaffold_4266.5	Jumonji	TR
evm.model.opera_scaffold_4268.1	mTERF	TR
evm.model.opera_scaffold_43.5	TAZ	TR
evm.model.opera_scaffold_4326.3	TAZ	TR
evm.model.opera_scaffold_43314.1	Jumonji	TR
evm.model.opera_scaffold_434.14	Jumonji	TR
evm.model.opera_scaffold_4375.3	SNF2	TR
evm.model.opera_scaffold_4380.2	SNF2	TR
evm.model.opera_scaffold_4422.5	HMG	TR
evm.model.opera_scaffold_4448.1	Jumonji	TR
evm.model.opera_scaffold_4522.3	SNF2	TR
evm.model.opera_scaffold_455.3	SET	TR
evm.model.opera_scaffold_4558.3	Jumonji	TR
evm.model.opera_scaffold_4609.1	RB	TR
evm.model.opera_scaffold_462.6	SNF2	TR
evm.model.opera_scaffold_464.4	PHD	TR
evm.model.opera_scaffold_4641.1	SWI/SNF-BAF60b	TR
evm.model.opera_scaffold_4644.1	SNF2	TR
evm.model.opera_scaffold_4645.2	Coactivator p15	TR
evm.model.opera_scaffold_46491.1	Others	TR
evm.model.opera_scaffold_4787.2	TAZ	TR
evm.model.opera_scaffold_47978.1	Others	TR
evm.model.opera_scaffold_48198.1	ARID	TR
evm.model.opera_scaffold_4850.1	SNF2	TR
evm.model.opera_scaffold_490.2	Others	TR
evm.model.opera_scaffold_490.6	Others	TR
evm.model.opera_scaffold_4916.2	Others	TR
evm.model.opera_scaffold_50417.1	AUX/IAA	TR
evm.model.opera_scaffold_51.5	ARID	TR
evm.model.opera_scaffold_51027.1	PHD	TR
evm.model.opera_scaffold_5169.1	SET	TR
evm.model.opera_scaffold_52161.1	AUX/IAA	TR
evm.model.opera_scaffold_5250.4	PHD	TR
evm.model.opera_scaffold_5291.3	Jumonji	TR
evm.model.opera_scaffold_53.6	SNF2	TR
evm.model.opera_scaffold_5352.3	SET	TR
evm.model.opera_scaffold_5374.3	SET	TR
evm.model.opera_scaffold_5468.1	PHD	TR
evm.model.opera_scaffold_5529.1	SNF2	TR
evm.model.opera_scaffold_553.3	TRAF	TR
evm.model.opera_scaffold_555.7	PHD	TR
evm.model.opera_scaffold_556.6	Jumonji	TR
evm.model.opera_scaffold_56.10	Others	TR
evm.model.opera_scaffold_56.9	Others	TR
evm.model.opera_scaffold_5636.2	IWS1	TR
evm.model.opera_scaffold_57.9	Jumonji	TR
evm.model.opera_scaffold_5722.4	PHD	TR
evm.model.opera_scaffold_5766.3	IWS1	TR
evm.model.opera_scaffold_5770.3	SNF2	TR
evm.model.opera_scaffold_5778.2	SNF2	TR
evm.model.opera_scaffold_5819.1	PHD	TR
evm.model.opera_scaffold_5866.2	SET	TR
evm.model.opera_scaffold_5873.1	SNF2	TR
evm.model.opera_scaffold_5890.7	SET	TR
evm.model.opera_scaffold_594.2	SET	TR
evm.model.opera_scaffold_5959.3	SWI/SNF-BAF60b	TR
evm.model.opera_scaffold_6004.1	SET	TR
evm.model.opera_scaffold_6004.4	GNAT	TR
evm.model.opera_scaffold_603.3	SET	TR
evm.model.opera_scaffold_6151.1	TRAF	TR
evm.model.opera_scaffold_6164.1	SWI/SNF-BAF60b	TR
evm.model.opera_scaffold_6186.4	PHD	TR
evm.model.opera_scaffold_62617.1	mTERF	TR
evm.model.opera_scaffold_6307.2	SNF2	TR
evm.model.opera_scaffold_6310.1	Others	TR
evm.model.opera_scaffold_6325.1	Others	TR
evm.model.opera_scaffold_6350.2	GNAT	TR
evm.model.opera_scaffold_6366.6	TRAF	TR
evm.model.opera_scaffold_6431.2	TAZ	TR
evm.model.opera_scaffold_6435.1	ARID	TR
evm.model.opera_scaffold_652.5	Others	TR
evm.model.opera_scaffold_6545.2	Others	TR
evm.model.opera_scaffold_6637.4	mTERF	TR
evm.model.opera_scaffold_6639.1	PHD	TR
evm.model.opera_scaffold_6656.5	SNF2	TR
evm.model.opera_scaffold_6769.2	SNF2	TR
evm.model.opera_scaffold_680.4	SNF2	TR
evm.model.opera_scaffold_680.9	PHD	TR
evm.model.opera_scaffold_6827.1	PHD	TR
evm.model.opera_scaffold_6833.2	SWI/SNF-BAF60b	TR
evm.model.opera_scaffold_689.5	TAZ	TR
evm.model.opera_scaffold_690.9	Rcd1-like	TR
evm.model.opera_scaffold_6908.3	SET	TR
evm.model.opera_scaffold_693.3	SNF2	TR
evm.model.opera_scaffold_693.5	SNF2	TR
evm.model.opera_scaffold_70.1	Jumonji	TR
evm.model.opera_scaffold_7016.5	Jumonji	TR
evm.model.opera_scaffold_70283.1	Others	TR
evm.model.opera_scaffold_707.4	GNAT	TR
evm.model.opera_scaffold_70828.1	AUX/IAA	TR
evm.model.opera_scaffold_717.6	TRAF	TR
evm.model.opera_scaffold_7225.1	PHD	TR
evm.model.opera_scaffold_7272.2	SWI/SNF-BAF60b	TR
evm.model.opera_scaffold_7383.1	Others	TR
evm.model.opera_scaffold_7395.3	GNAT	TR
evm.model.opera_scaffold_745.3	Jumonji	TR
evm.model.opera_scaffold_7469.1	Pseudo ARR-B	TR
evm.model.opera_scaffold_7491.1	SET	TR
evm.model.opera_scaffold_7498.2	PHD	TR
evm.model.opera_scaffold_75488.1	SET	TR
evm.model.opera_scaffold_7596.1	DDT	TR
evm.model.opera_scaffold_7736.1	Others	TR
evm.model.opera_scaffold_774.3	PHD	TR
evm.model.opera_scaffold_7741.4	Others	TR
evm.model.opera_scaffold_7846.1	SNF2	TR
evm.model.opera_scaffold_7867.9	SET	TR
evm.model.opera_scaffold_7930.1	MED7	TR
evm.model.opera_scaffold_7955.3	SET	TR
evm.model.opera_scaffold_8072.2	Jumonji	TR
evm.model.opera_scaffold_808.5	PHD	TR
evm.model.opera_scaffold_8150.3	Others	TR
evm.model.opera_scaffold_8163.3	SET	TR
evm.model.opera_scaffold_84.2	AUX/IAA	TR
evm.model.opera_scaffold_8495.2	IWS1	TR
evm.model.opera_scaffold_8622.1	SWI/SNF-BAF60b	TR
evm.model.opera_scaffold_864.6	Jumonji	TR
evm.model.opera_scaffold_869.9	PHD	TR
evm.model.opera_scaffold_8724.4	Others	TR
evm.model.opera_scaffold_8896.1	AUX/IAA	TR
evm.model.opera_scaffold_8987.4	Jumonji	TR
evm.model.opera_scaffold_9126.1	Others	TR
evm.model.opera_scaffold_926.3	Others	TR
evm.model.opera_scaffold_931.2	AUX/IAA	TR
evm.model.opera_scaffold_9386.3	Jumonji	TR
evm.model.opera_scaffold_942.3	SWI/SNF-BAF60b	TR
evm.model.opera_scaffold_943.10	IWS1	TR
evm.model.opera_scaffold_943.3	SNF2	TR
evm.model.opera_scaffold_954.2	SNF2	TR
evm.model.opera_scaffold_955.7	mTERF	TR
evm.model.opera_scaffold_96.6	SNF2	TR
evm.model.opera_scaffold_9770.2	PHD	TR
evm.model.opera_scaffold_978.6	RB	TR
evm.model.opera_scaffold_979.3	PHD	TR
evm.model.opera_scaffold_98.13	SWI/SNF-BAF60b	TR
evm.model.opera_scaffold_10013.3	C2H2	TF
evm.model.opera_scaffold_1005.2	GRAS	TF
evm.model.opera_scaffold_10067.1	C2C2-GATA	TF
evm.model.opera_scaffold_10074.1	bHLH	TF
evm.model.opera_scaffold_10075.1	C2H2	TF
evm.model.opera_scaffold_1015.6	B3	TF
evm.model.opera_scaffold_1015.8	HB-WOX	TF
evm.model.opera_scaffold_1017.2	FAR1	TF
evm.model.opera_scaffold_10181.1	B3-ARF	TF
evm.model.opera_scaffold_1020.5	C2C2-YABBY	TF
evm.model.opera_scaffold_10209.5	bHLH	TF
evm.model.opera_scaffold_10209.6	bHLH	TF
evm.model.opera_scaffold_10214.2	WRKY	TF
evm.model.opera_scaffold_10247.2	bHLH	TF
evm.model.opera_scaffold_10258.1	B3-ARF	TF
evm.model.opera_scaffold_103.13	B3-ARF	TF
evm.model.opera_scaffold_1034.4	C3H	TF
evm.model.opera_scaffold_10351.1	TUB	TF
evm.model.opera_scaffold_1048.5	BBR-BPC	TF
evm.model.opera_scaffold_1058.2	MYB-related	TF
evm.model.opera_scaffold_10580.2	C2C2-CO-like	TF
evm.model.opera_scaffold_10581.1	WRKY	TF
evm.model.opera_scaffold_1060.5	C3H	TF
evm.model.opera_scaffold_10610.3	HB-other	TF
evm.model.opera_scaffold_10614.1	NAC	TF
evm.model.opera_scaffold_10660.1	bHLH	TF
evm.model.opera_scaffold_10664.2	LFY	TF
evm.model.opera_scaffold_1068.4	C3H	TF
evm.model.opera_scaffold_1077.5	GARP-G2-like	TF
evm.model.opera_scaffold_10824.2	C2H2	TF
evm.model.opera_scaffold_1085.2	WRKY	TF
evm.model.opera_scaffold_108820.1	WRKY	TF
evm.model.opera_scaffold_10912.1	HSF	TF
evm.model.opera_scaffold_10923.1	GRAS	TF
evm.model.opera_scaffold_1095.2	E2F-DP	TF
evm.model.opera_scaffold_1100.3	GARP-ARR-B	TF
evm.model.opera_scaffold_11062.1	HB-HD-ZIP	TF
evm.model.opera_scaffold_1112.8	E2F-DP	TF
evm.model.opera_scaffold_11164.1	AP2/ERF-AP2	TF
evm.model.opera_scaffold_11269.1	GRAS	TF
evm.model.opera_scaffold_113.5	B3-ARF	TF
evm.model.opera_scaffold_1130.4	AP2/ERF-ERF	TF
evm.model.opera_scaffold_11327.4	FAR1	TF
evm.model.opera_scaffold_11340.2	bZIP	TF
evm.model.opera_scaffold_11363.1	WRKY	TF
evm.model.opera_scaffold_11377.1	MADS-M-type	TF
evm.model.opera_scaffold_11489.1	AP2/ERF-AP2	TF
evm.model.opera_scaffold_1151.2	HSF	TF
evm.model.opera_scaffold_11532.1	NAC	TF
evm.model.opera_scaffold_1159.2	WRKY	TF
evm.model.opera_scaffold_11676.2	HB-HD-ZIP	TF
evm.model.opera_scaffold_11800.1	C2C2-LSD	TF
evm.model.opera_scaffold_1181.2	AP2/ERF-ERF	TF
evm.model.opera_scaffold_1183.3	HB-BELL	TF
evm.model.opera_scaffold_1186.1	BES1	TF
evm.model.opera_scaffold_1192.22	B3	TF
evm.model.opera_scaffold_119976.1	MYB-related	TF
evm.model.opera_scaffold_1202.6	TUB	TF
evm.model.opera_scaffold_12040.1	bHLH	TF
evm.model.opera_scaffold_1205.1	C2C2-GATA	TF
evm.model.opera_scaffold_12061.1	C3H	TF
evm.model.opera_scaffold_12123.1	C2C2-CO-like	TF
evm.model.opera_scaffold_1217.3	FAR1	TF
evm.model.opera_scaffold_1220.1	TCP	TF
evm.model.opera_scaffold_12253.1	DBP	TF
evm.model.opera_scaffold_1226.3	NF-YB	TF
evm.model.opera_scaffold_1236.2	HB-HD-ZIP	TF
evm.model.opera_scaffold_1236.3	HB-HD-ZIP	TF
evm.model.opera_scaffold_12367.2	NAC	TF
evm.model.opera_scaffold_12367.3	NAC	TF
evm.model.opera_scaffold_1244.2	NAC	TF
evm.model.opera_scaffold_12445.4	C2H2	TF
evm.model.opera_scaffold_12478.1	MYB	TF
evm.model.opera_scaffold_1251.4	MYB	TF
evm.model.opera_scaffold_12563.2	WRKY	TF
evm.model.opera_scaffold_12563.3	WRKY	TF
evm.model.opera_scaffold_1270.5	bHLH	TF
evm.model.opera_scaffold_1271.2	MYB-related	TF
evm.model.opera_scaffold_12768.1	MYB	TF
evm.model.opera_scaffold_12790.1	C2C2-Dof	TF
evm.model.opera_scaffold_12820.1	NAC	TF
evm.model.opera_scaffold_12826.1	MYB-related	TF
evm.model.opera_scaffold_1283.3	bHLH	TF
evm.model.opera_scaffold_12883.1	MYB-related	TF
evm.model.opera_scaffold_1290.5	TUB	TF
evm.model.opera_scaffold_1292.3	C2C2-CO-like	TF
evm.model.opera_scaffold_12956.1	B3	TF
evm.model.opera_scaffold_12969.1	bHLH	TF
evm.model.opera_scaffold_1299.5	bHLH	TF
evm.model.opera_scaffold_13.19	C2C2-GATA	TF
evm.model.opera_scaffold_13019.1	HB-WOX	TF
evm.model.opera_scaffold_13075.1	B3	TF
evm.model.opera_scaffold_13119.1	Alfin-like	TF
evm.model.opera_scaffold_13186.1	MYB-related	TF
evm.model.opera_scaffold_1319.1	MYB-related	TF
evm.model.opera_scaffold_1321.4	bZIP	TF
evm.model.opera_scaffold_1321.5	C3H	TF
evm.model.opera_scaffold_13256.1	WRKY	TF
evm.model.opera_scaffold_133.14	DBP	TF
evm.model.opera_scaffold_13317.1	bZIP	TF
evm.model.opera_scaffold_1335.9	C2H2	TF
evm.model.opera_scaffold_13399.1	RWP-RK	TF
evm.model.opera_scaffold_1340.7	HB-HD-ZIP	TF
evm.model.opera_scaffold_13445.2	WRKY	TF
evm.model.opera_scaffold_13615.3	HB-BELL	TF
evm.model.opera_scaffold_1363.3	NAC	TF
evm.model.opera_scaffold_13635.3	HB-HD-ZIP	TF
evm.model.opera_scaffold_13678.3	RWP-RK	TF
evm.model.opera_scaffold_13711.2	AP2/ERF-AP2	TF
evm.model.opera_scaffold_1374.6	B3-ARF	TF
evm.model.opera_scaffold_13757.1	MYB-related	TF
evm.model.opera_scaffold_13767.2	CPP	TF
evm.model.opera_scaffold_138.2	bZIP	TF
evm.model.opera_scaffold_13800.1	bHLH	TF
evm.model.opera_scaffold_13848.1	CAMTA	TF
evm.model.opera_scaffold_14.18	Trihelix	TF
evm.model.opera_scaffold_14082.1	AP2/ERF-ERF	TF
evm.model.opera_scaffold_1409.3	C2H2	TF
evm.model.opera_scaffold_141.1	Trihelix	TF
evm.model.opera_scaffold_1415.1	NF-YA	TF
evm.model.opera_scaffold_1416.9	HB-BELL	TF
evm.model.opera_scaffold_14169.1	HSF	TF
evm.model.opera_scaffold_1417.10	bHLH	TF
evm.model.opera_scaffold_1417.12	bHLH	TF
evm.model.opera_scaffold_14192.1	LOB	TF
evm.model.opera_scaffold_1426.8	WRKY	TF
evm.model.opera_scaffold_1429.4	MYB-related	TF
evm.model.opera_scaffold_14294.2	bZIP	TF
evm.model.opera_scaffold_14340.3	NAC	TF
evm.model.opera_scaffold_14384.2	C3H	TF
evm.model.opera_scaffold_14387.4	WRKY	TF
evm.model.opera_scaffold_14397.1	B3	TF
evm.model.opera_scaffold_144.2	GRAS	TF
evm.model.opera_scaffold_144.4	GRAS	TF
evm.model.opera_scaffold_144.5	GRAS	TF
evm.model.opera_scaffold_144.6	GRAS	TF
evm.model.opera_scaffold_14400.1	WRKY	TF
evm.model.opera_scaffold_14401.4	BES1	TF
evm.model.opera_scaffold_1446.4	GRF	TF
evm.model.opera_scaffold_1447.6	bZIP	TF
evm.model.opera_scaffold_1448.1	C2C2-CO-like	TF
evm.model.opera_scaffold_14508.1	HB-HD-ZIP	TF
evm.model.opera_scaffold_14534.3	Whirly	TF
evm.model.opera_scaffold_1455.2	GRF	TF
evm.model.opera_scaffold_1457.5	MYB	TF
evm.model.opera_scaffold_1460.1	B3	TF
evm.model.opera_scaffold_1460.3	bHLH	TF
evm.model.opera_scaffold_1461.4	GRAS	TF
evm.model.opera_scaffold_1465.1	GARP-ARR-B	TF
evm.model.opera_scaffold_1468.3	C2C2-Dof	TF
evm.model.opera_scaffold_1472.3	MYB	TF
evm.model.opera_scaffold_14746.3	bZIP	TF
evm.model.opera_scaffold_14756.1	C2C2-CO-like	TF
evm.model.opera_scaffold_14757.1	TUB	TF
evm.model.opera_scaffold_1479.4	C2C2-Dof	TF
evm.model.opera_scaffold_14807.2	C3H	TF
evm.model.opera_scaffold_14832.2	MYB	TF
evm.model.opera_scaffold_1484.1	WRKY	TF
evm.model.opera_scaffold_14907.1	bZIP	TF
evm.model.opera_scaffold_14925.1	bHLH	TF
evm.model.opera_scaffold_14944.3	C3H	TF
evm.model.opera_scaffold_14994.1	B3	TF
evm.model.opera_scaffold_1501.1	MYB-related	TF
evm.model.opera_scaffold_1501.3	MYB-related	TF
evm.model.opera_scaffold_1501.4	B3	TF
evm.model.opera_scaffold_1501.6	B3	TF
evm.model.opera_scaffold_15010.2	VOZ	TF
evm.model.opera_scaffold_15019.1	MYB	TF
evm.model.opera_scaffold_15036.2	MYB-related	TF
evm.model.opera_scaffold_151.2	C2C2-Dof	TF
evm.model.opera_scaffold_1510.3	C2C2-Dof	TF
evm.model.opera_scaffold_152.6	GARP-ARR-B	TF
evm.model.opera_scaffold_152.9	B3	TF
evm.model.opera_scaffold_1527.3	Alfin-like	TF
evm.model.opera_scaffold_1528.6	C3H	TF
evm.model.opera_scaffold_153.5	C2H2	TF
evm.model.opera_scaffold_1530.1	SBP	TF
evm.model.opera_scaffold_15396.1	FAR1	TF
evm.model.opera_scaffold_15459.2	C2H2	TF
evm.model.opera_scaffold_1547.8	AP2/ERF-ERF	TF
evm.model.opera_scaffold_1553.4	FAR1	TF
evm.model.opera_scaffold_1556.2	LOB	TF
evm.model.opera_scaffold_15567.1	HB-BELL	TF
evm.model.opera_scaffold_15582.2	LOB	TF
evm.model.opera_scaffold_15606.1	TUB	TF
evm.model.opera_scaffold_15649.1	SBP	TF
evm.model.opera_scaffold_15755.1	bHLH	TF
evm.model.opera_scaffold_15755.2	bHLH	TF
evm.model.opera_scaffold_15816.1	MYB	TF
evm.model.opera_scaffold_1589.1	DBB	TF
evm.model.opera_scaffold_15892.4	HRT	TF
evm.model.opera_scaffold_159.2	WRKY	TF
evm.model.opera_scaffold_1590.2	NF-YB	TF
evm.model.opera_scaffold_15986.1	B3	TF
evm.model.opera_scaffold_15993.1	HB-WOX	TF
evm.model.opera_scaffold_1600.5	C3H	TF
evm.model.opera_scaffold_16019.2	MYB-related	TF
evm.model.opera_scaffold_16050.1	bHLH	TF
evm.model.opera_scaffold_1606.1	MYB-related	TF
evm.model.opera_scaffold_16068.2	MYB	TF
evm.model.opera_scaffold_1609.6	MYB	TF
evm.model.opera_scaffold_1615.2	MYB-related	TF
evm.model.opera_scaffold_16208.2	NAC	TF
evm.model.opera_scaffold_16250.1	Trihelix	TF
evm.model.opera_scaffold_1626.1	C2C2-GATA	TF
evm.model.opera_scaffold_16282.3	C2C2-GATA	TF
evm.model.opera_scaffold_163.3	RWP-RK	TF
evm.model.opera_scaffold_16307.1	LOB	TF
evm.model.opera_scaffold_1631.5	C2C2-GATA	TF
evm.model.opera_scaffold_16312.2	B3	TF
evm.model.opera_scaffold_16312.3	B3	TF
evm.model.opera_scaffold_16313.1	SBP	TF
evm.model.opera_scaffold_16367.1	B3-ARF	TF
evm.model.opera_scaffold_16375.2	bHLH	TF
evm.model.opera_scaffold_16441.3	C2H2	TF
evm.model.opera_scaffold_16477.2	WRKY	TF
evm.model.opera_scaffold_16496.1	NF-YB	TF
evm.model.opera_scaffold_1657.5	WRKY	TF
evm.model.opera_scaffold_1660.3	C3H	TF
evm.model.opera_scaffold_16648.1	MYB-related	TF
evm.model.opera_scaffold_1665.2	GRF	TF
evm.model.opera_scaffold_16658.1	C2H2	TF
evm.model.opera_scaffold_16671.1	LOB	TF
evm.model.opera_scaffold_16683.3	bHLH	TF
evm.model.opera_scaffold_16691.1	bZIP	TF
evm.model.opera_scaffold_16695.1	BBR-BPC	TF
evm.model.opera_scaffold_1671.6	HB-HD-ZIP	TF
evm.model.opera_scaffold_16724.2	MYB	TF
evm.model.opera_scaffold_16736.1	LOB	TF
evm.model.opera_scaffold_16758.2	NAC	TF
evm.model.opera_scaffold_1677.1	C2C2-CO-like	TF
evm.model.opera_scaffold_16781.1	HB-WOX	TF
evm.model.opera_scaffold_1683.3	bZIP	TF
evm.model.opera_scaffold_1684.1	bHLH	TF
evm.model.opera_scaffold_16848.1	B3	TF
evm.model.opera_scaffold_16856.1	C2H2	TF
evm.model.opera_scaffold_1687.1	C2H2	TF
evm.model.opera_scaffold_16887.1	NF-YA	TF
evm.model.opera_scaffold_16938.1	TUB	TF
evm.model.opera_scaffold_16946.2	C2H2	TF
evm.model.opera_scaffold_16999.1	RWP-RK	TF
evm.model.opera_scaffold_170.5	bZIP	TF
evm.model.opera_scaffold_171.14	bHLH	TF
evm.model.opera_scaffold_171.15	C2C2-GATA	TF
evm.model.opera_scaffold_1711.3	NAC	TF
evm.model.opera_scaffold_17123.1	SBP	TF
evm.model.opera_scaffold_17242.1	HB-BELL	TF
evm.model.opera_scaffold_1728.4	LOB	TF
evm.model.opera_scaffold_1731.8	bHLH	TF
evm.model.opera_scaffold_17347.1	BBR-BPC	TF
evm.model.opera_scaffold_17355.1	SBP	TF
evm.model.opera_scaffold_17433.1	bZIP	TF
evm.model.opera_scaffold_1747.6	NAC	TF
evm.model.opera_scaffold_17505.3	bHLH	TF
evm.model.opera_scaffold_17510.4	HSF	TF
evm.model.opera_scaffold_17565.1	bZIP	TF
evm.model.opera_scaffold_17573.1	Trihelix	TF
evm.model.opera_scaffold_17588.2	bZIP	TF
evm.model.opera_scaffold_176.5	C2C2-Dof	TF
evm.model.opera_scaffold_17602.2	C2H2	TF
evm.model.opera_scaffold_17617.1	RWP-RK	TF
evm.model.opera_scaffold_17644.1	WRKY	TF
evm.model.opera_scaffold_17658.2	PLATZ	TF
evm.model.opera_scaffold_17671.2	NF-YB	TF
evm.model.opera_scaffold_1769.1	VOZ	TF
evm.model.opera_scaffold_1773.1	AP2/ERF-AP2	TF
evm.model.opera_scaffold_17751.2	WRKY	TF
evm.model.opera_scaffold_17766.3	OFP	TF
evm.model.opera_scaffold_17780.1	HB-HD-ZIP	TF
evm.model.opera_scaffold_17862.1	VOZ	TF
evm.model.opera_scaffold_1793.3	MYB-related	TF
evm.model.opera_scaffold_18.3	C3H	TF
evm.model.opera_scaffold_18009.1	bZIP	TF
evm.model.opera_scaffold_18020.1	CPP	TF
evm.model.opera_scaffold_18021.1	C3H	TF
evm.model.opera_scaffold_18029.1	B3-ARF	TF
evm.model.opera_scaffold_1803.2	MYB-related	TF
evm.model.opera_scaffold_1806.4	GRAS	TF
evm.model.opera_scaffold_1811.5	AP2/ERF-ERF	TF
evm.model.opera_scaffold_18110.2	C3H	TF
evm.model.opera_scaffold_1813.3	HB-WOX	TF
evm.model.opera_scaffold_1816.1	HSF	TF
evm.model.opera_scaffold_18169.2	C3H	TF
evm.model.opera_scaffold_1818.2	C3H	TF
evm.model.opera_scaffold_18197.3	MYB-related	TF
evm.model.opera_scaffold_18218.1	MYB	TF
evm.model.opera_scaffold_18238.2	C3H	TF
evm.model.opera_scaffold_18284.2	bHLH	TF
evm.model.opera_scaffold_18286.2	Tify	TF
evm.model.opera_scaffold_18305.1	RWP-RK	TF
evm.model.opera_scaffold_18336.1	MYB-related	TF
evm.model.opera_scaffold_18338.2	bHLH	TF
evm.model.opera_scaffold_18373.3	AP2/ERF-AP2	TF
evm.model.opera_scaffold_184.12	C2C2-CO-like	TF
evm.model.opera_scaffold_1840.2	MYB-related	TF
evm.model.opera_scaffold_18407.3	WRKY	TF
evm.model.opera_scaffold_1843.3	C2C2-GATA	TF
evm.model.opera_scaffold_1843.5	HB-HD-ZIP	TF
evm.model.opera_scaffold_18434.1	C2C2-GATA	TF
evm.model.opera_scaffold_18450.1	PLATZ	TF
evm.model.opera_scaffold_18541.1	C2C2-LSD	TF
evm.model.opera_scaffold_18555.1	bZIP	TF
evm.model.opera_scaffold_1857.11	LFY	TF
evm.model.opera_scaffold_18583.1	HB-HD-ZIP	TF
evm.model.opera_scaffold_18643.3	PLATZ	TF
evm.model.opera_scaffold_1865.4	RWP-RK	TF
evm.model.opera_scaffold_18652.3	C3H	TF
evm.model.opera_scaffold_1866.9	MYB	TF
evm.model.opera_scaffold_1868.5	C2H2	TF
evm.model.opera_scaffold_1868.6	bZIP	TF
evm.model.opera_scaffold_18784.1	bHLH	TF
evm.model.opera_scaffold_18788.2	HB-KNOX	TF
evm.model.opera_scaffold_188.5	HB-BELL	TF
evm.model.opera_scaffold_18812.1	HB-KNOX	TF
evm.model.opera_scaffold_18818.2	MYB-related	TF
evm.model.opera_scaffold_18851.1	Tify	TF
evm.model.opera_scaffold_18852.1	WRKY	TF
evm.model.opera_scaffold_18878.1	HB-HD-ZIP	TF
evm.model.opera_scaffold_189.5	C2H2	TF
evm.model.opera_scaffold_1892.4	C2C2-Dof	TF
evm.model.opera_scaffold_1892.5	C2C2-Dof	TF
evm.model.opera_scaffold_18956.2	FAR1	TF
evm.model.opera_scaffold_18973.1	E2F-DP	TF
evm.model.opera_scaffold_1908.3	C2H2	TF
evm.model.opera_scaffold_19128.2	BES1	TF
evm.model.opera_scaffold_19180.1	LOB	TF
evm.model.opera_scaffold_19203.2	HB-HD-ZIP	TF
evm.model.opera_scaffold_19225.1	SRS	TF
evm.model.opera_scaffold_1924.4	NAC	TF
evm.model.opera_scaffold_1925.1	Trihelix	TF
evm.model.opera_scaffold_19250.1	bHLH	TF
evm.model.opera_scaffold_19250.2	B3	TF
evm.model.opera_scaffold_1926.3	DBP	TF
evm.model.opera_scaffold_19264.1	bHLH	TF
evm.model.opera_scaffold_19278.2	bHLH	TF
evm.model.opera_scaffold_19287.1	HB-other	TF
evm.model.opera_scaffold_193.1	C2H2	TF
evm.model.opera_scaffold_1932.3	FAR1	TF
evm.model.opera_scaffold_19325.1	bHLH	TF
evm.model.opera_scaffold_19429.2	SBP	TF
evm.model.opera_scaffold_19438.1	NF-YA	TF
evm.model.opera_scaffold_19452.1	HB-HD-ZIP	TF
evm.model.opera_scaffold_19456.1	B3	TF
evm.model.opera_scaffold_19478.2	MADS-MIKC	TF
evm.model.opera_scaffold_19506.3	C2C2-CO-like	TF
evm.model.opera_scaffold_1952.7	bHLH	TF
evm.model.opera_scaffold_19533.1	MYB-related	TF
evm.model.opera_scaffold_19577.1	C2C2-CO-like	TF
evm.model.opera_scaffold_19595.2	Trihelix	TF
evm.model.opera_scaffold_19605.1	bHLH	TF
evm.model.opera_scaffold_19628.1	bZIP	TF
evm.model.opera_scaffold_197.6	B3-ARF	TF
evm.model.opera_scaffold_1970.1	TUB	TF
evm.model.opera_scaffold_1970.3	C2H2	TF
evm.model.opera_scaffold_19729.1	C3H	TF
evm.model.opera_scaffold_1978.3	bZIP	TF
evm.model.opera_scaffold_198.7	GRAS	TF
evm.model.opera_scaffold_1980.1	RWP-RK	TF
evm.model.opera_scaffold_19813.1	NF-YA	TF
evm.model.opera_scaffold_19854.1	C2C2-Dof	TF
evm.model.opera_scaffold_19861.1	AP2/ERF-RAV	TF
evm.model.opera_scaffold_19896.1	C2H2	TF
evm.model.opera_scaffold_199.1	RWP-RK	TF
evm.model.opera_scaffold_19946.2	MYB	TF
evm.model.opera_scaffold_20.15	Whirly	TF
evm.model.opera_scaffold_20043.1	B3	TF
evm.model.opera_scaffold_20048.1	AP2/ERF-ERF	TF
evm.model.opera_scaffold_20065.1	bHLH	TF
evm.model.opera_scaffold_20065.2	TUB	TF
evm.model.opera_scaffold_20096.1	C3H	TF
evm.model.opera_scaffold_20114.3	NAC	TF
evm.model.opera_scaffold_2012.2	bHLH	TF
evm.model.opera_scaffold_20121.2	Tify	TF
evm.model.opera_scaffold_20166.2	WRKY	TF
evm.model.opera_scaffold_20174.1	C2H2	TF
evm.model.opera_scaffold_20174.2	C2H2	TF
evm.model.opera_scaffold_20179.2	C3H	TF
evm.model.opera_scaffold_2019.1	MADS-MIKC	TF
evm.model.opera_scaffold_2019.5	C2C2-Dof	TF
evm.model.opera_scaffold_2021.1	Tify	TF
evm.model.opera_scaffold_20237.2	WRKY	TF
evm.model.opera_scaffold_2029.1	MYB-related	TF
evm.model.opera_scaffold_20333.1	C2C2-LSD	TF
evm.model.opera_scaffold_20381.1	bHLH	TF
evm.model.opera_scaffold_20388.2	GRF	TF
evm.model.opera_scaffold_2039.1	HB-HD-ZIP	TF
evm.model.opera_scaffold_204.10	NAC	TF
evm.model.opera_scaffold_20473.1	HB-HD-ZIP	TF
evm.model.opera_scaffold_2051.7	NF-YA	TF
evm.model.opera_scaffold_2058.4	AP2/ERF-ERF	TF
evm.model.opera_scaffold_20628.1	RWP-RK	TF
evm.model.opera_scaffold_20662.1	LIM	TF
evm.model.opera_scaffold_2067.7	C3H	TF
evm.model.opera_scaffold_20688.1	B3-ARF	TF
evm.model.opera_scaffold_207.13	HB-BELL	TF
evm.model.opera_scaffold_20757.2	C2C2-YABBY	TF
evm.model.opera_scaffold_20759.2	C2C2-GATA	TF
evm.model.opera_scaffold_20768.1	HB-HD-ZIP	TF
evm.model.opera_scaffold_20796.1	FAR1	TF
evm.model.opera_scaffold_2080.2	MYB-related	TF
evm.model.opera_scaffold_20849.2	FAR1	TF
evm.model.opera_scaffold_20873.1	HB-BELL	TF
evm.model.opera_scaffold_2088.3	bZIP	TF
evm.model.opera_scaffold_20909.1	SBP	TF
evm.model.opera_scaffold_2099.7	GARP-ARR-B	TF
evm.model.opera_scaffold_21.6	C2H2	TF
evm.model.opera_scaffold_2103.4	TUB	TF
evm.model.opera_scaffold_2103.5	TUB	TF
evm.model.opera_scaffold_21079.2	RWP-RK	TF
evm.model.opera_scaffold_2112.4	B3	TF
evm.model.opera_scaffold_2122.5	WRKY	TF
evm.model.opera_scaffold_21227.1	MADS-M-type	TF
evm.model.opera_scaffold_21275.1	AP2/ERF-AP2	TF
evm.model.opera_scaffold_213.11	bHLH	TF
evm.model.opera_scaffold_21319.1	MYB-related	TF
evm.model.opera_scaffold_21332.2	C2H2	TF
evm.model.opera_scaffold_2134.2	LOB	TF
evm.model.opera_scaffold_21421.1	bHLH	TF
evm.model.opera_scaffold_2143.3	MYB	TF
evm.model.opera_scaffold_21447.2	WRKY	TF
evm.model.opera_scaffold_21478.1	C2C2-GATA	TF
evm.model.opera_scaffold_21536.2	OFP	TF
evm.model.opera_scaffold_21593.2	C3H	TF
evm.model.opera_scaffold_21656.1	bHLH	TF
evm.model.opera_scaffold_21682.1	DBP	TF
evm.model.opera_scaffold_21702.1	GRF	TF
evm.model.opera_scaffold_2173.2	zf-HD	TF
evm.model.opera_scaffold_21739.1	C3H	TF
evm.model.opera_scaffold_21770.1	WRKY	TF
evm.model.opera_scaffold_21771.1	SBP	TF
evm.model.opera_scaffold_2179.1	WRKY	TF
evm.model.opera_scaffold_218.13	C3H	TF
evm.model.opera_scaffold_2180.3	bZIP	TF
evm.model.opera_scaffold_21810.2	B3	TF
evm.model.opera_scaffold_21820.1	C3H	TF
evm.model.opera_scaffold_21835.1	RWP-RK	TF
evm.model.opera_scaffold_21844.1	HB-BELL	TF
evm.model.opera_scaffold_21862.1	C2H2	TF
evm.model.opera_scaffold_21866.1	GARP-ARR-B	TF
evm.model.opera_scaffold_2187.2	FAR1	TF
evm.model.opera_scaffold_21878.1	MYB-related	TF
evm.model.opera_scaffold_21900.1	HB-HD-ZIP	TF
evm.model.opera_scaffold_21916.1	bHLH	TF
evm.model.opera_scaffold_2192.4	MADS-M-type	TF
evm.model.opera_scaffold_21930.1	Tify	TF
evm.model.opera_scaffold_21965.2	bZIP	TF
evm.model.opera_scaffold_21967.1	MADS-MIKC	TF
evm.model.opera_scaffold_22000.1	FAR1	TF
evm.model.opera_scaffold_22016.2	WRKY	TF
evm.model.opera_scaffold_2203.2	C2H2	TF
evm.model.opera_scaffold_22031.1	bHLH	TF
evm.model.opera_scaffold_22044.1	FAR1	TF
evm.model.opera_scaffold_2205.1	Tify	TF
evm.model.opera_scaffold_22057.1	C2C2-GATA	TF
evm.model.opera_scaffold_22058.1	AP2/ERF-AP2	TF
evm.model.opera_scaffold_221.2	C2C2-GATA	TF
evm.model.opera_scaffold_2211.6	C2H2	TF
evm.model.opera_scaffold_22150.3	NAC	TF
evm.model.opera_scaffold_2217.2	bZIP	TF
evm.model.opera_scaffold_22175.1	bZIP	TF
evm.model.opera_scaffold_2222.4	TUB	TF
evm.model.opera_scaffold_2222.5	TUB	TF
evm.model.opera_scaffold_2223.2	bHLH	TF
evm.model.opera_scaffold_22280.1	GARP-G2-like	TF
evm.model.opera_scaffold_223.2	HB-WOX	TF
evm.model.opera_scaffold_223.4	bHLH	TF
evm.model.opera_scaffold_22304.1	C2H2	TF
evm.model.opera_scaffold_22338.2	bHLH	TF
evm.model.opera_scaffold_22342.1	MADS-MIKC	TF
evm.model.opera_scaffold_22353.1	SBP	TF
evm.model.opera_scaffold_22383.1	MYB	TF
evm.model.opera_scaffold_22427.1	Alfin-like	TF
evm.model.opera_scaffold_225.7	WRKY	TF
evm.model.opera_scaffold_2252.5	SBP	TF
evm.model.opera_scaffold_22570.1	AP2/ERF-ERF	TF
evm.model.opera_scaffold_22627.3	B3	TF
evm.model.opera_scaffold_227.10	HB-BELL	TF
evm.model.opera_scaffold_22729.1	C3H	TF
evm.model.opera_scaffold_22759.1	GRAS	TF
evm.model.opera_scaffold_2276.3	MYB	TF
evm.model.opera_scaffold_22767.2	MYB-related	TF
evm.model.opera_scaffold_22825.1	NAC	TF
evm.model.opera_scaffold_22836.1	LOB	TF
evm.model.opera_scaffold_22845.1	WRKY	TF
evm.model.opera_scaffold_22868.1	GRAS	TF
evm.model.opera_scaffold_2288.4	NAC	TF
evm.model.opera_scaffold_22898.2	NF-YA	TF
evm.model.opera_scaffold_22906.2	C2C2-LSD	TF
evm.model.opera_scaffold_22951.1	C3H	TF
evm.model.opera_scaffold_2305.7	MYB-related	TF
evm.model.opera_scaffold_2306.1	MADS-MIKC	TF
evm.model.opera_scaffold_23070.2	B3	TF
evm.model.opera_scaffold_23077.1	HB-HD-ZIP	TF
evm.model.opera_scaffold_23122.1	LOB	TF
evm.model.opera_scaffold_23149.1	bHLH	TF
evm.model.opera_scaffold_23156.1	C3H	TF
evm.model.opera_scaffold_23174.1	C2H2	TF
evm.model.opera_scaffold_232.10	B3-ARF	TF
evm.model.opera_scaffold_233.2	GARP-G2-like	TF
evm.model.opera_scaffold_23304.1	C2C2-CO-like	TF
evm.model.opera_scaffold_23343.1	GARP-G2-like	TF
evm.model.opera_scaffold_2339.2	C3H	TF
evm.model.opera_scaffold_234.4	bZIP	TF
evm.model.opera_scaffold_234.6	FAR1	TF
evm.model.opera_scaffold_23418.1	bHLH	TF
evm.model.opera_scaffold_2351.1	bHLH	TF
evm.model.opera_scaffold_23519.2	RWP-RK	TF
evm.model.opera_scaffold_23572.1	bZIP	TF
evm.model.opera_scaffold_23584.1	MYB	TF
evm.model.opera_scaffold_2359.5	HSF	TF
evm.model.opera_scaffold_2360.3	WRKY	TF
evm.model.opera_scaffold_2360.4	WRKY	TF
evm.model.opera_scaffold_23600.1	MADS-MIKC	TF
evm.model.opera_scaffold_23609.3	NAC	TF
evm.model.opera_scaffold_23643.1	C2H2	TF
evm.model.opera_scaffold_23681.1	bZIP	TF
evm.model.opera_scaffold_23698.1	C3H	TF
evm.model.opera_scaffold_237.14	C2H2	TF
evm.model.opera_scaffold_23722.1	FAR1	TF
evm.model.opera_scaffold_2373.1	WRKY	TF
evm.model.opera_scaffold_23734.1	C2C2-CO-like	TF
evm.model.opera_scaffold_23744.1	B3-ARF	TF
evm.model.opera_scaffold_23766.1	bZIP	TF
evm.model.opera_scaffold_2378.3	C3H	TF
evm.model.opera_scaffold_238.6	bHLH	TF
evm.model.opera_scaffold_23870.1	LOB	TF
evm.model.opera_scaffold_23922.1	bZIP	TF
evm.model.opera_scaffold_23942.1	RWP-RK	TF
evm.model.opera_scaffold_23967.2	bHLH	TF
evm.model.opera_scaffold_240.5	HB-BELL	TF
evm.model.opera_scaffold_2404.3	WRKY	TF
evm.model.opera_scaffold_2404.5	FAR1	TF
evm.model.opera_scaffold_2407.3	C2C2-CO-like	TF
evm.model.opera_scaffold_24079.1	HB-HD-ZIP	TF
evm.model.opera_scaffold_24085.1	MYB-related	TF
evm.model.opera_scaffold_24125.2	NAC	TF
evm.model.opera_scaffold_2413.3	DBB	TF
evm.model.opera_scaffold_2413.5	MADS-M-type	TF
evm.model.opera_scaffold_24146.1	C2H2	TF
evm.model.opera_scaffold_24174.1	MYB-related	TF
evm.model.opera_scaffold_242.4	C3H	TF
evm.model.opera_scaffold_242.8	NF-YA	TF
evm.model.opera_scaffold_24263.2	WRKY	TF
evm.model.opera_scaffold_2433.4	SBP	TF
evm.model.opera_scaffold_24348.1	MYB	TF
evm.model.opera_scaffold_24393.1	HB-BELL	TF
evm.model.opera_scaffold_2443.4	MYB	TF
evm.model.opera_scaffold_24451.1	C2C2-GATA	TF
evm.model.opera_scaffold_24461.1	C3H	TF
evm.model.opera_scaffold_24462.1	bHLH	TF
evm.model.opera_scaffold_24504.1	TUB	TF
evm.model.opera_scaffold_24530.1	B3-ARF	TF
evm.model.opera_scaffold_24543.1	bHLH	TF
evm.model.opera_scaffold_2460.3	Alfin-like	TF
evm.model.opera_scaffold_24642.2	GARP-G2-like	TF
evm.model.opera_scaffold_24652.1	SBP	TF
evm.model.opera_scaffold_24694.1	Alfin-like	TF
evm.model.opera_scaffold_2470.4	AP2/ERF-ERF	TF
evm.model.opera_scaffold_2470.5	C2C2-GATA	TF
evm.model.opera_scaffold_24713.1	C2H2	TF
evm.model.opera_scaffold_24751.1	NAC	TF
evm.model.opera_scaffold_24769.1	C2H2	TF
evm.model.opera_scaffold_2477.3	LOB	TF
evm.model.opera_scaffold_24877.1	NAC	TF
evm.model.opera_scaffold_24895.1	bHLH	TF
evm.model.opera_scaffold_2491.7	C2C2-CO-like	TF
evm.model.opera_scaffold_2492.6	B3-ARF	TF
evm.model.opera_scaffold_24981.2	RWP-RK	TF
evm.model.opera_scaffold_25035.1	MYB	TF
evm.model.opera_scaffold_25041.1	C2C2-GATA	TF
evm.model.opera_scaffold_251.5	GARP-G2-like	TF
evm.model.opera_scaffold_2510.3	C2H2	TF
evm.model.opera_scaffold_25121.2	SBP	TF
evm.model.opera_scaffold_25125.1	AP2/ERF-AP2	TF
evm.model.opera_scaffold_2516.1	MYB-related	TF
evm.model.opera_scaffold_2518.4	NAC	TF
evm.model.opera_scaffold_252.3	B3-ARF	TF
evm.model.opera_scaffold_2521.1	BES1	TF
evm.model.opera_scaffold_2521.4	BES1	TF
evm.model.opera_scaffold_25228.1	HB-HD-ZIP	TF
evm.model.opera_scaffold_25260.1	bZIP	TF
evm.model.opera_scaffold_2528.3	E2F-DP	TF
evm.model.opera_scaffold_253.2	Trihelix	TF
evm.model.opera_scaffold_253.6	Trihelix	TF
evm.model.opera_scaffold_2537.2	HB-HD-ZIP	TF
evm.model.opera_scaffold_25370.1	C2C2-YABBY	TF
evm.model.opera_scaffold_254.1	HRT	TF
evm.model.opera_scaffold_2541.1	bHLH	TF
evm.model.opera_scaffold_25425.2	GARP-G2-like	TF
evm.model.opera_scaffold_25443.1	BES1	TF
evm.model.opera_scaffold_25448.1	WRKY	TF
evm.model.opera_scaffold_25562.1	bHLH	TF
evm.model.opera_scaffold_25586.1	Whirly	TF
evm.model.opera_scaffold_25648.1	NF-YB	TF
evm.model.opera_scaffold_2568.3	C2C2-GATA	TF
evm.model.opera_scaffold_25682.1	HB-BELL	TF
evm.model.opera_scaffold_25704.1	bHLH	TF
evm.model.opera_scaffold_25848.1	bZIP	TF
evm.model.opera_scaffold_25850.2	GARP-G2-like	TF
evm.model.opera_scaffold_25859.1	TUB	TF
evm.model.opera_scaffold_25886.2	RWP-RK	TF
evm.model.opera_scaffold_25921.1	HSF	TF
evm.model.opera_scaffold_25957.1	WRKY	TF
evm.model.opera_scaffold_25977.1	NF-X1	TF
evm.model.opera_scaffold_26154.1	GARP-ARR-B	TF
evm.model.opera_scaffold_26156.1	bHLH	TF
evm.model.opera_scaffold_26181.1	GRAS	TF
evm.model.opera_scaffold_2619.4	RWP-RK	TF
evm.model.opera_scaffold_26239.1	bHLH	TF
evm.model.opera_scaffold_26263.1	C3H	TF
evm.model.opera_scaffold_26285.1	MYB-related	TF
evm.model.opera_scaffold_26333.1	MYB	TF
evm.model.opera_scaffold_26347.1	MYB-related	TF
evm.model.opera_scaffold_26372.1	MYB-related	TF
evm.model.opera_scaffold_2638.4	MYB-related	TF
evm.model.opera_scaffold_264.1	SBP	TF
evm.model.opera_scaffold_2642.3	WRKY	TF
evm.model.opera_scaffold_26431.1	AP2/ERF-AP2	TF
evm.model.opera_scaffold_265.3	TUB	TF
evm.model.opera_scaffold_2654.1	C2C2-GATA	TF
evm.model.opera_scaffold_2654.3	bHLH	TF
evm.model.opera_scaffold_2654.4	TUB	TF
evm.model.opera_scaffold_26544.1	HB-KNOX	TF
evm.model.opera_scaffold_26574.1	MADS-MIKC	TF
evm.model.opera_scaffold_26628.1	GARP-ARR-B	TF
evm.model.opera_scaffold_26730.1	GRF	TF
evm.model.opera_scaffold_2677.2	bZIP	TF
evm.model.opera_scaffold_26832.1	B3	TF
evm.model.opera_scaffold_26835.1	NAC	TF
evm.model.opera_scaffold_26876.1	MADS-M-type	TF
evm.model.opera_scaffold_26944.1	FAR1	TF
evm.model.opera_scaffold_2696.5	NAC	TF
evm.model.opera_scaffold_26992.1	AP2/ERF-ERF	TF
evm.model.opera_scaffold_27.11	WRKY	TF
evm.model.opera_scaffold_270.5	WRKY	TF
evm.model.opera_scaffold_270.6	WRKY	TF
evm.model.opera_scaffold_27054.1	C2C2-CO-like	TF
evm.model.opera_scaffold_2708.4	MYB	TF
evm.model.opera_scaffold_27091.1	bHLH	TF
evm.model.opera_scaffold_271.8	MYB	TF
evm.model.opera_scaffold_27171.1	MYB	TF
evm.model.opera_scaffold_2728.2	C2C2-GATA	TF
evm.model.opera_scaffold_27344.1	E2F-DP	TF
evm.model.opera_scaffold_27450.1	LIM	TF
evm.model.opera_scaffold_2747.3	AP2/ERF-ERF	TF
evm.model.opera_scaffold_27473.1	bHLH	TF
evm.model.opera_scaffold_27478.1	E2F-DP	TF
evm.model.opera_scaffold_2754.2	zf-HD	TF
evm.model.opera_scaffold_27550.1	C3H	TF
evm.model.opera_scaffold_27564.1	ULT	TF
evm.model.opera_scaffold_27569.1	C3H	TF
evm.model.opera_scaffold_27681.1	NAC	TF
evm.model.opera_scaffold_277.2	FAR1	TF
evm.model.opera_scaffold_2770.1	MADS-MIKC	TF
evm.model.opera_scaffold_2771.4	WRKY	TF
evm.model.opera_scaffold_2777.4	bHLH	TF
evm.model.opera_scaffold_2780.5	bHLH	TF
evm.model.opera_scaffold_27856.1	C2H2	TF
evm.model.opera_scaffold_27906.1	LFY	TF
evm.model.opera_scaffold_27925.1	B3-ARF	TF
evm.model.opera_scaffold_27932.1	C2C2-Dof	TF
evm.model.opera_scaffold_27961.1	bZIP	TF
evm.model.opera_scaffold_2798.2	GRAS	TF
evm.model.opera_scaffold_28013.1	bHLH	TF
evm.model.opera_scaffold_28058.1	MYB-related	TF
evm.model.opera_scaffold_28065.1	C2C2-Dof	TF
evm.model.opera_scaffold_2809.6	AP2/ERF-AP2	TF
evm.model.opera_scaffold_2816.1	LOB	TF
evm.model.opera_scaffold_28208.1	AP2/ERF-ERF	TF
evm.model.opera_scaffold_2821.2	bZIP	TF
evm.model.opera_scaffold_28224.1	AP2/ERF-AP2	TF
evm.model.opera_scaffold_2829.3	MYB	TF
evm.model.opera_scaffold_28329.1	C2H2	TF
evm.model.opera_scaffold_28392.1	RWP-RK	TF
evm.model.opera_scaffold_28417.1	MYB	TF
evm.model.opera_scaffold_28481.1	FAR1	TF
evm.model.opera_scaffold_2852.5	C2C2-GATA	TF
evm.model.opera_scaffold_28558.1	WRKY	TF
evm.model.opera_scaffold_2858.1	B3	TF
evm.model.opera_scaffold_28632.1	C2C2-Dof	TF
evm.model.opera_scaffold_28655.2	B3	TF
evm.model.opera_scaffold_28665.1	AP2/ERF-ERF	TF
evm.model.opera_scaffold_28698.1	B3	TF
evm.model.opera_scaffold_2872.3	C2H2	TF
evm.model.opera_scaffold_2872.4	C2H2	TF
evm.model.opera_scaffold_2880.7	NF-YA	TF
evm.model.opera_scaffold_28803.1	C2H2	TF
evm.model.opera_scaffold_28824.1	bHLH	TF
evm.model.opera_scaffold_2884.1	C3H	TF
evm.model.opera_scaffold_28856.1	C3H	TF
evm.model.opera_scaffold_28861.1	HSF	TF
evm.model.opera_scaffold_28885.1	MYB	TF
evm.model.opera_scaffold_2895.4	HB-other	TF
evm.model.opera_scaffold_29051.1	HSF	TF
evm.model.opera_scaffold_29058.1	C2C2-CO-like	TF
evm.model.opera_scaffold_29075.1	bHLH	TF
evm.model.opera_scaffold_29078.1	NAC	TF
evm.model.opera_scaffold_29121.1	B3	TF
evm.model.opera_scaffold_2913.5	C2H2	TF
evm.model.opera_scaffold_29165.1	HB-HD-ZIP	TF
evm.model.opera_scaffold_2918.3	C2H2	TF
evm.model.opera_scaffold_2919.1	bZIP	TF
evm.model.opera_scaffold_29196.1	HSF	TF
evm.model.opera_scaffold_29216.1	LOB	TF
evm.model.opera_scaffold_29241.1	C2H2	TF
evm.model.opera_scaffold_293.7	MADS-MIKC	TF
evm.model.opera_scaffold_29309.1	GRAS	TF
evm.model.opera_scaffold_29356.1	GARP-G2-like	TF
evm.model.opera_scaffold_29359.1	MYB	TF
evm.model.opera_scaffold_29467.1	RWP-RK	TF
evm.model.opera_scaffold_296.7	C3H	TF
evm.model.opera_scaffold_297.2	MYB-related	TF
evm.model.opera_scaffold_29706.1	E2F-DP	TF
evm.model.opera_scaffold_29735.1	HB-other	TF
evm.model.opera_scaffold_29745.1	B3	TF
evm.model.opera_scaffold_29786.1	C2H2	TF
evm.model.opera_scaffold_29861.1	HSF	TF
evm.model.opera_scaffold_29945.1	RWP-RK	TF
evm.model.opera_scaffold_2996.1	CAMTA	TF
evm.model.opera_scaffold_29978.1	GARP-ARR-B	TF
evm.model.opera_scaffold_3.1	C2C2-Dof	TF
evm.model.opera_scaffold_3.14	bZIP	TF
evm.model.opera_scaffold_30149.1	HB-HD-ZIP	TF
evm.model.opera_scaffold_30175.2	bHLH	TF
evm.model.opera_scaffold_30191.1	HB-BELL	TF
evm.model.opera_scaffold_30200.1	HSF	TF
evm.model.opera_scaffold_3024.2	C3H	TF
evm.model.opera_scaffold_30305.1	LOB	TF
evm.model.opera_scaffold_30319.1	GARP-G2-like	TF
evm.model.opera_scaffold_30369.1	MYB-related	TF
evm.model.opera_scaffold_30394.1	C2H2	TF
evm.model.opera_scaffold_30405.1	B3-ARF	TF
evm.model.opera_scaffold_3043.1	LOB	TF
evm.model.opera_scaffold_3043.3	LOB	TF
evm.model.opera_scaffold_3046.3	E2F-DP	TF
evm.model.opera_scaffold_3049.1	NAC	TF
evm.model.opera_scaffold_3052.3	MYB	TF
evm.model.opera_scaffold_30523.1	B3	TF
evm.model.opera_scaffold_30550.1	MYB-related	TF
evm.model.opera_scaffold_30577.1	AP2/ERF-ERF	TF
evm.model.opera_scaffold_3061.6	MYB	TF
evm.model.opera_scaffold_30669.1	bZIP	TF
evm.model.opera_scaffold_30781.1	TUB	TF
evm.model.opera_scaffold_30782.1	C2C2-Dof	TF
evm.model.opera_scaffold_30825.1	C3H	TF
evm.model.opera_scaffold_3086.1	bHLH	TF
evm.model.opera_scaffold_30942.1	C2H2	TF
evm.model.opera_scaffold_3095.1	HB-KNOX	TF
evm.model.opera_scaffold_30956.1	HB-HD-ZIP	TF
evm.model.opera_scaffold_30979.2	MYB-related	TF
evm.model.opera_scaffold_30984.2	GRAS	TF
evm.model.opera_scaffold_31008.1	BES1	TF
evm.model.opera_scaffold_3102.5	HB-HD-ZIP	TF
evm.model.opera_scaffold_31028.1	MYB-related	TF
evm.model.opera_scaffold_31133.1	C3H	TF
evm.model.opera_scaffold_3114.2	MYB	TF
evm.model.opera_scaffold_3114.3	MYB	TF
evm.model.opera_scaffold_31147.1	AP2/ERF-ERF	TF
evm.model.opera_scaffold_31148.1	MYB	TF
evm.model.opera_scaffold_3121.3	C2C2-Dof	TF
evm.model.opera_scaffold_3122.5	HB-other	TF
evm.model.opera_scaffold_3122.6	HB-KNOX	TF
evm.model.opera_scaffold_31240.1	GARP-ARR-B	TF
evm.model.opera_scaffold_31250.1	WRKY	TF
evm.model.opera_scaffold_31288.1	MYB	TF
evm.model.opera_scaffold_31299.1	C3H	TF
evm.model.opera_scaffold_3131.4	bHLH	TF
evm.model.opera_scaffold_31363.1	B3	TF
evm.model.opera_scaffold_3137.3	bZIP	TF
evm.model.opera_scaffold_31372.1	bZIP	TF
evm.model.opera_scaffold_31394.1	AP2/ERF-AP2	TF
evm.model.opera_scaffold_3144.6	NAC	TF
evm.model.opera_scaffold_31449.1	B3-ARF	TF
evm.model.opera_scaffold_3145.5	bHLH	TF
evm.model.opera_scaffold_31484.1	MYB-related	TF
evm.model.opera_scaffold_31489.2	SBP	TF
evm.model.opera_scaffold_31518.1	C2C2-CO-like	TF
evm.model.opera_scaffold_31558.1	GARP-G2-like	TF
evm.model.opera_scaffold_31580.1	C2H2	TF
evm.model.opera_scaffold_31654.1	WRKY	TF
evm.model.opera_scaffold_3168.1	bZIP	TF
evm.model.opera_scaffold_3181.1	RWP-RK	TF
evm.model.opera_scaffold_3181.6	B3-ARF	TF
evm.model.opera_scaffold_31982.1	WRKY	TF
evm.model.opera_scaffold_31986.1	bHLH	TF
evm.model.opera_scaffold_3220.3	HB-HD-ZIP	TF
evm.model.opera_scaffold_32258.2	Trihelix	TF
evm.model.opera_scaffold_32276.1	HB-other	TF
evm.model.opera_scaffold_323.4	NF-X1	TF
evm.model.opera_scaffold_323.9	NF-X1	TF
evm.model.opera_scaffold_32311.1	C2H2	TF
evm.model.opera_scaffold_32347.1	AP2/ERF-ERF	TF
evm.model.opera_scaffold_32390.1	C2C2-YABBY	TF
evm.model.opera_scaffold_32399.1	WRKY	TF
evm.model.opera_scaffold_32462.1	bHLH	TF
evm.model.opera_scaffold_3248.3	Alfin-like	TF
evm.model.opera_scaffold_3251.2	AP2/ERF-AP2	TF
evm.model.opera_scaffold_32553.1	SRS	TF
evm.model.opera_scaffold_3259.3	AP2/ERF-ERF	TF
evm.model.opera_scaffold_3262.2	B3	TF
evm.model.opera_scaffold_32627.1	AP2/ERF-AP2	TF
evm.model.opera_scaffold_32635.1	C2H2	TF
evm.model.opera_scaffold_3267.1	bHLH	TF
evm.model.opera_scaffold_3268.1	C3H	TF
evm.model.opera_scaffold_32754.1	MYB-related	TF
evm.model.opera_scaffold_32766.1	WRKY	TF
evm.model.opera_scaffold_3284.2	AP2/ERF-ERF	TF
evm.model.opera_scaffold_32899.1	HSF	TF
evm.model.opera_scaffold_32902.1	bHLH	TF
evm.model.opera_scaffold_32908.1	WRKY	TF
evm.model.opera_scaffold_3293.5	VOZ	TF
evm.model.opera_scaffold_32971.1	bHLH	TF
evm.model.opera_scaffold_3298.4	GeBP	TF
evm.model.opera_scaffold_33172.1	C2C2-Dof	TF
evm.model.opera_scaffold_33198.1	C2C2-GATA	TF
evm.model.opera_scaffold_33237.1	HB-WOX	TF
evm.model.opera_scaffold_3328.5	bHLH	TF
evm.model.opera_scaffold_33282.1	bHLH	TF
evm.model.opera_scaffold_334.19	C3H	TF
evm.model.opera_scaffold_334.8	Trihelix	TF
evm.model.opera_scaffold_3340.1	HSF	TF
evm.model.opera_scaffold_3352.4	C3H	TF
evm.model.opera_scaffold_3352.5	C3H	TF
evm.model.opera_scaffold_336.3	GeBP	TF
evm.model.opera_scaffold_33693.1	MYB	TF
evm.model.opera_scaffold_3375.5	C2H2	TF
evm.model.opera_scaffold_33798.1	AP2/ERF-ERF	TF
evm.model.opera_scaffold_33869.1	CPP	TF
evm.model.opera_scaffold_3390.1	bHLH	TF
evm.model.opera_scaffold_33950.1	HB-HD-ZIP	TF
evm.model.opera_scaffold_33994.1	Trihelix	TF
evm.model.opera_scaffold_34.5	RWP-RK	TF
evm.model.opera_scaffold_3400.4	FAR1	TF
evm.model.opera_scaffold_3401.5	bZIP	TF
evm.model.opera_scaffold_34044.1	WRKY	TF
evm.model.opera_scaffold_34159.1	bHLH	TF
evm.model.opera_scaffold_34193.1	C2C2-GATA	TF
evm.model.opera_scaffold_342.8	AP2/ERF-AP2	TF
evm.model.opera_scaffold_3421.1	B3-ARF	TF
evm.model.opera_scaffold_34292.1	PLATZ	TF
evm.model.opera_scaffold_3430.3	B3	TF
evm.model.opera_scaffold_34316.1	DBB	TF
evm.model.opera_scaffold_3438.6	AP2/ERF-ERF	TF
evm.model.opera_scaffold_344.1	AP2/ERF-AP2	TF
evm.model.opera_scaffold_3440.3	C2H2	TF
evm.model.opera_scaffold_34435.1	HB-HD-ZIP	TF
evm.model.opera_scaffold_3444.2	HB-HD-ZIP	TF
evm.model.opera_scaffold_34453.1	HB-HD-ZIP	TF
evm.model.opera_scaffold_34499.1	B3	TF
evm.model.opera_scaffold_345.4	MYB-related	TF
evm.model.opera_scaffold_3451.3	GARP-G2-like	TF
evm.model.opera_scaffold_34554.1	C2H2	TF
evm.model.opera_scaffold_3462.2	LIM	TF
evm.model.opera_scaffold_3469.6	NF-YB	TF
evm.model.opera_scaffold_3470.1	HB-HD-ZIP	TF
evm.model.opera_scaffold_3474.2	AP2/ERF-ERF	TF
evm.model.opera_scaffold_34839.1	LOB	TF
evm.model.opera_scaffold_34872.1	WRKY	TF
evm.model.opera_scaffold_34911.1	WRKY	TF
evm.model.opera_scaffold_34919.1	C2C2-YABBY	TF
evm.model.opera_scaffold_34959.1	C2C2-Dof	TF
evm.model.opera_scaffold_3501.2	C2H2	TF
evm.model.opera_scaffold_35129.1	NF-YB	TF
evm.model.opera_scaffold_352.1	C3H	TF
evm.model.opera_scaffold_3526.2	B3-ARF	TF
evm.model.opera_scaffold_35439.1	bZIP	TF
evm.model.opera_scaffold_35463.1	HSF	TF
evm.model.opera_scaffold_35478.1	bZIP	TF
evm.model.opera_scaffold_355.2	LOB	TF
evm.model.opera_scaffold_3552.2	MADS-MIKC	TF
evm.model.opera_scaffold_35574.1	MYB	TF
evm.model.opera_scaffold_356.1	RWP-RK	TF
evm.model.opera_scaffold_35624.1	B3	TF
evm.model.opera_scaffold_3566.5	HB-WOX	TF
evm.model.opera_scaffold_3571.3	FAR1	TF
evm.model.opera_scaffold_3573.4	HB-BELL	TF
evm.model.opera_scaffold_3574.4	bZIP	TF
evm.model.opera_scaffold_3578.2	bHLH	TF
evm.model.opera_scaffold_3581.5	B3	TF
evm.model.opera_scaffold_35811.1	HSF	TF
evm.model.opera_scaffold_359.5	SRS	TF
evm.model.opera_scaffold_3602.5	bHLH	TF
evm.model.opera_scaffold_3609.4	Alfin-like	TF
evm.model.opera_scaffold_3617.2	bZIP	TF
evm.model.opera_scaffold_36177.1	HB-WOX	TF
evm.model.opera_scaffold_36196.1	AP2/ERF-AP2	TF
evm.model.opera_scaffold_36200.1	Trihelix	TF
evm.model.opera_scaffold_3664.2	bZIP	TF
evm.model.opera_scaffold_36698.1	AP2/ERF-ERF	TF
evm.model.opera_scaffold_36763.1	WRKY	TF
evm.model.opera_scaffold_3677.2	RWP-RK	TF
evm.model.opera_scaffold_36828.1	B3	TF
evm.model.opera_scaffold_3685.4	WRKY	TF
evm.model.opera_scaffold_3704.4	SBP	TF
evm.model.opera_scaffold_3704.7	MYB	TF
evm.model.opera_scaffold_37127.1	MADS-M-type	TF
evm.model.opera_scaffold_3717.4	B3	TF
evm.model.opera_scaffold_37216.1	C3H	TF
evm.model.opera_scaffold_3728.2	MYB	TF
evm.model.opera_scaffold_374.9	EIL	TF
evm.model.opera_scaffold_37405.1	GRAS	TF
evm.model.opera_scaffold_3747.2	C3H	TF
evm.model.opera_scaffold_37508.1	MYB	TF
evm.model.opera_scaffold_3767.2	MYB-related	TF
evm.model.opera_scaffold_37696.1	C3H	TF
evm.model.opera_scaffold_37771.1	HB-BELL	TF
evm.model.opera_scaffold_378.2	B3	TF
evm.model.opera_scaffold_37891.1	NAC	TF
evm.model.opera_scaffold_37914.1	HB-HD-ZIP	TF
evm.model.opera_scaffold_3803.1	C2H2	TF
evm.model.opera_scaffold_3807.3	NAC	TF
evm.model.opera_scaffold_3816.3	HB-HD-ZIP	TF
evm.model.opera_scaffold_38274.1	bHLH	TF
evm.model.opera_scaffold_38347.1	FAR1	TF
evm.model.opera_scaffold_3848.2	C2C2-GATA	TF
evm.model.opera_scaffold_385.4	MADS-M-type	TF
evm.model.opera_scaffold_3863.2	Tify	TF
evm.model.opera_scaffold_38688.1	C2C2-CO-like	TF
evm.model.opera_scaffold_3871.3	bZIP	TF
evm.model.opera_scaffold_3879.1	Tify	TF
evm.model.opera_scaffold_38809.1	C2C2-GATA	TF
evm.model.opera_scaffold_38834.1	HB-HD-ZIP	TF
evm.model.opera_scaffold_38884.1	AP2/ERF-ERF	TF
evm.model.opera_scaffold_39.4	HB-HD-ZIP	TF
evm.model.opera_scaffold_39001.1	MYB-related	TF
evm.model.opera_scaffold_39026.1	B3	TF
evm.model.opera_scaffold_39077.1	C2C2-GATA	TF
evm.model.opera_scaffold_39146.1	MYB	TF
evm.model.opera_scaffold_39178.1	LOB	TF
evm.model.opera_scaffold_39240.1	MYB	TF
evm.model.opera_scaffold_39241.1	bHLH	TF
evm.model.opera_scaffold_39271.1	C3H	TF
evm.model.opera_scaffold_39314.1	MYB-related	TF
evm.model.opera_scaffold_39453.1	PLATZ	TF
evm.model.opera_scaffold_395.2	AP2/ERF-ERF	TF
evm.model.opera_scaffold_39522.1	C2C2-Dof	TF
evm.model.opera_scaffold_39553.1	AP2/ERF-ERF	TF
evm.model.opera_scaffold_3957.3	MYB-related	TF
evm.model.opera_scaffold_39579.1	HB-HD-ZIP	TF
evm.model.opera_scaffold_3973.1	CPP	TF
evm.model.opera_scaffold_3985.2	bZIP	TF
evm.model.opera_scaffold_4.11	GARP-G2-like	TF
evm.model.opera_scaffold_4.17	RWP-RK	TF
evm.model.opera_scaffold_4.4	bZIP	TF
evm.model.opera_scaffold_40.15	bHLH	TF
evm.model.opera_scaffold_4021.1	LOB	TF
evm.model.opera_scaffold_40258.1	C3H	TF
evm.model.opera_scaffold_40345.1	HB-HD-ZIP	TF
evm.model.opera_scaffold_4035.3	B3	TF
evm.model.opera_scaffold_407.8	bHLH	TF
evm.model.opera_scaffold_40726.1	B3	TF
evm.model.opera_scaffold_4076.7	DBP	TF
evm.model.opera_scaffold_4078.5	SRS	TF
evm.model.opera_scaffold_4087.4	C2H2	TF
evm.model.opera_scaffold_409.3	RWP-RK	TF
evm.model.opera_scaffold_4098.2	C3H	TF
evm.model.opera_scaffold_41156.1	AP2/ERF-ERF	TF
evm.model.opera_scaffold_41166.1	bHLH	TF
evm.model.opera_scaffold_41203.1	C2H2	TF
evm.model.opera_scaffold_41215.1	AP2/ERF-ERF	TF
evm.model.opera_scaffold_4125.5	Alfin-like	TF
evm.model.opera_scaffold_4127.3	RWP-RK	TF
evm.model.opera_scaffold_41271.1	WRKY	TF
evm.model.opera_scaffold_41273.1	bZIP	TF
evm.model.opera_scaffold_4132.1	RWP-RK	TF
evm.model.opera_scaffold_41330.1	B3	TF
evm.model.opera_scaffold_41340.1	bHLH	TF
evm.model.opera_scaffold_41406.1	HB-other	TF
evm.model.opera_scaffold_4144.7	AP2/ERF-AP2	TF
evm.model.opera_scaffold_4154.1	C2H2	TF
evm.model.opera_scaffold_4156.3	C2H2	TF
evm.model.opera_scaffold_4160.2	bZIP	TF
evm.model.opera_scaffold_4168.2	B3-ARF	TF
evm.model.opera_scaffold_41685.1	WRKY	TF
evm.model.opera_scaffold_4171.1	HSF	TF
evm.model.opera_scaffold_41735.1	MYB	TF
evm.model.opera_scaffold_41811.1	HB-HD-ZIP	TF
evm.model.opera_scaffold_41849.1	BES1	TF
evm.model.opera_scaffold_4185.4	bHLH	TF
evm.model.opera_scaffold_41859.1	HB-HD-ZIP	TF
evm.model.opera_scaffold_41880.1	NAC	TF
evm.model.opera_scaffold_41929.1	bHLH	TF
evm.model.opera_scaffold_41934.1	MYB	TF
evm.model.opera_scaffold_41954.1	WRKY	TF
evm.model.opera_scaffold_41999.1	bHLH	TF
evm.model.opera_scaffold_42.11	HB-HD-ZIP	TF
evm.model.opera_scaffold_42.3	MADS-MIKC	TF
evm.model.opera_scaffold_420.6	MYB	TF
evm.model.opera_scaffold_4201.2	MYB	TF
evm.model.opera_scaffold_4201.5	C2C2-Dof	TF
evm.model.opera_scaffold_4202.2	MYB-related	TF
evm.model.opera_scaffold_42146.1	B3	TF
evm.model.opera_scaffold_42172.1	zf-HD	TF
evm.model.opera_scaffold_4223.2	GRAS	TF
evm.model.opera_scaffold_423.2	WRKY	TF
evm.model.opera_scaffold_4233.2	C3H	TF
evm.model.opera_scaffold_4235.1	bHLH	TF
evm.model.opera_scaffold_42384.1	bHLH	TF
evm.model.opera_scaffold_4257.2	VOZ	TF
evm.model.opera_scaffold_42605.1	MYB	TF
evm.model.opera_scaffold_42647.1	MYB-related	TF
evm.model.opera_scaffold_4267.2	C2H2	TF
evm.model.opera_scaffold_4269.1	LIM	TF
evm.model.opera_scaffold_4269.2	MYB-related	TF
evm.model.opera_scaffold_4273.2	C3H	TF
evm.model.opera_scaffold_42730.1	C2C2-GATA	TF
evm.model.opera_scaffold_4274.2	FAR1	TF
evm.model.opera_scaffold_4286.1	MYB	TF
evm.model.opera_scaffold_4291.3	B3	TF
evm.model.opera_scaffold_42983.1	Trihelix	TF
evm.model.opera_scaffold_43.16	C2H2	TF
evm.model.opera_scaffold_430.8	AP2/ERF-ERF	TF
evm.model.opera_scaffold_4307.1	bZIP	TF
evm.model.opera_scaffold_433.7	C2C2-YABBY	TF
evm.model.opera_scaffold_4350.2	CPP	TF
evm.model.opera_scaffold_4359.2	AP2/ERF-ERF	TF
evm.model.opera_scaffold_43691.1	WRKY	TF
evm.model.opera_scaffold_43952.1	WRKY	TF
evm.model.opera_scaffold_4404.2	C3H	TF
evm.model.opera_scaffold_4405.6	C2C2-GATA	TF
evm.model.opera_scaffold_44094.1	BES1	TF
evm.model.opera_scaffold_442.7	HB-other	TF
evm.model.opera_scaffold_44236.1	WRKY	TF
evm.model.opera_scaffold_44335.1	bZIP	TF
evm.model.opera_scaffold_444.8	C2H2	TF
evm.model.opera_scaffold_4441.1	GRAS	TF
evm.model.opera_scaffold_44585.1	C2C2-GATA	TF
evm.model.opera_scaffold_4463.2	E2F-DP	TF
evm.model.opera_scaffold_4484.4	MYB	TF
evm.model.opera_scaffold_4492.3	TUB	TF
evm.model.opera_scaffold_4502.3	BES1	TF
evm.model.opera_scaffold_45258.1	bHLH	TF
evm.model.opera_scaffold_45309.1	Trihelix	TF
evm.model.opera_scaffold_45317.1	B3	TF
evm.model.opera_scaffold_456.4	PLATZ	TF
evm.model.opera_scaffold_4562.3	AP2/ERF-ERF	TF
evm.model.opera_scaffold_45780.1	LOB	TF
evm.model.opera_scaffold_4587.1	RWP-RK	TF
evm.model.opera_scaffold_4590.4	B3	TF
evm.model.opera_scaffold_46.16	GRF	TF
evm.model.opera_scaffold_46056.1	MYB-related	TF
evm.model.opera_scaffold_46191.1	Tify	TF
evm.model.opera_scaffold_4620.1	LOB	TF
evm.model.opera_scaffold_46229.1	HB-other	TF
evm.model.opera_scaffold_4634.1	MYB-related	TF
evm.model.opera_scaffold_46398.1	C3H	TF
evm.model.opera_scaffold_464.3	C2H2	TF
evm.model.opera_scaffold_4675.1	B3	TF
evm.model.opera_scaffold_4680.4	B3	TF
evm.model.opera_scaffold_4682.1	HSF	TF
evm.model.opera_scaffold_46855.1	bZIP	TF
evm.model.opera_scaffold_46909.1	C2H2	TF
evm.model.opera_scaffold_46910.1	LOB	TF
evm.model.opera_scaffold_46982.1	SBP	TF
evm.model.opera_scaffold_47020.1	MYB-related	TF
evm.model.opera_scaffold_471.2	MADS-M-type	TF
evm.model.opera_scaffold_4717.2	C2H2	TF
evm.model.opera_scaffold_47245.1	C2C2-GATA	TF
evm.model.opera_scaffold_4731.1	WRKY	TF
evm.model.opera_scaffold_47350.1	C2C2-CO-like	TF
evm.model.opera_scaffold_4753.2	MYB-related	TF
evm.model.opera_scaffold_4770.1	MYB-related	TF
evm.model.opera_scaffold_47774.1	LOB	TF
evm.model.opera_scaffold_4789.2	WRKY	TF
evm.model.opera_scaffold_48089.1	bHLH	TF
evm.model.opera_scaffold_4815.2	AP2/ERF-ERF	TF
evm.model.opera_scaffold_4819.3	C3H	TF
evm.model.opera_scaffold_4824.2	MADS-M-type	TF
evm.model.opera_scaffold_48616.1	NAC	TF
evm.model.opera_scaffold_4868.5	C2H2	TF
evm.model.opera_scaffold_4868.6	C2H2	TF
evm.model.opera_scaffold_4869.1	Trihelix	TF
evm.model.opera_scaffold_4878.2	bHLH	TF
evm.model.opera_scaffold_48780.1	SBP	TF
evm.model.opera_scaffold_4893.3	E2F-DP	TF
evm.model.opera_scaffold_49.4	bHLH	TF
evm.model.opera_scaffold_4902.8	SAP	TF
evm.model.opera_scaffold_49076.1	MYB-related	TF
evm.model.opera_scaffold_49108.1	NAC	TF
evm.model.opera_scaffold_4914.2	B3	TF
evm.model.opera_scaffold_4924.1	GARP-ARR-B	TF
evm.model.opera_scaffold_4929.1	MADS-MIKC	TF
evm.model.opera_scaffold_4930.4	C3H	TF
evm.model.opera_scaffold_4934.3	LOB	TF
evm.model.opera_scaffold_4939.3	MADS-M-type	TF
evm.model.opera_scaffold_49520.1	AP2/ERF-ERF	TF
evm.model.opera_scaffold_497.3	WRKY	TF
evm.model.opera_scaffold_49745.1	MYB-related	TF
evm.model.opera_scaffold_498.2	B3	TF
evm.model.opera_scaffold_50101.1	DBB	TF
evm.model.opera_scaffold_50132.1	HSF	TF
evm.model.opera_scaffold_5023.2	MYB-related	TF
evm.model.opera_scaffold_5025.4	B3	TF
evm.model.opera_scaffold_5025.6	WRKY	TF
evm.model.opera_scaffold_50280.1	WRKY	TF
evm.model.opera_scaffold_50281.1	C2C2-GATA	TF
evm.model.opera_scaffold_5032.1	WRKY	TF
evm.model.opera_scaffold_5041.2	NAC	TF
evm.model.opera_scaffold_5043.3	WRKY	TF
evm.model.opera_scaffold_5054.2	BES1	TF
evm.model.opera_scaffold_50827.1	C2C2-CO-like	TF
evm.model.opera_scaffold_50875.1	AP2/ERF-ERF	TF
evm.model.opera_scaffold_5088.1	LOB	TF
evm.model.opera_scaffold_5094.4	HB-BELL	TF
evm.model.opera_scaffold_5101.1	bHLH	TF
evm.model.opera_scaffold_5108.1	bHLH	TF
evm.model.opera_scaffold_5108.2	bHLH	TF
evm.model.opera_scaffold_5112.2	C2H2	TF
evm.model.opera_scaffold_51256.1	WRKY	TF
evm.model.opera_scaffold_5150.2	HB-BELL	TF
evm.model.opera_scaffold_51572.1	PLATZ	TF
evm.model.opera_scaffold_5158.1	bHLH	TF
evm.model.opera_scaffold_516.1	B3	TF
evm.model.opera_scaffold_51779.1	bZIP	TF
evm.model.opera_scaffold_51800.1	C3H	TF
evm.model.opera_scaffold_5193.1	bHLH	TF
evm.model.opera_scaffold_52.2	AP2/ERF-AP2	TF
evm.model.opera_scaffold_52.6	AP2/ERF-ERF	TF
evm.model.opera_scaffold_520.7	B3	TF
evm.model.opera_scaffold_5213.2	AP2/ERF-AP2	TF
evm.model.opera_scaffold_52139.1	LOB	TF
evm.model.opera_scaffold_52197.1	WRKY	TF
evm.model.opera_scaffold_522.4	RWP-RK	TF
evm.model.opera_scaffold_52287.1	C2C2-Dof	TF
evm.model.opera_scaffold_523.7	B3	TF
evm.model.opera_scaffold_524.1	WRKY	TF
evm.model.opera_scaffold_52407.1	HB-other	TF
evm.model.opera_scaffold_525.6	NAC	TF
evm.model.opera_scaffold_53087.1	bHLH	TF
evm.model.opera_scaffold_53106.1	WRKY	TF
evm.model.opera_scaffold_5322.5	HB-HD-ZIP	TF
evm.model.opera_scaffold_534.3	C3H	TF
evm.model.opera_scaffold_5352.4	LOB	TF
evm.model.opera_scaffold_5379.1	B3	TF
evm.model.opera_scaffold_538.4	HB-other	TF
evm.model.opera_scaffold_54059.1	bHLH	TF
evm.model.opera_scaffold_54088.1	B3	TF
evm.model.opera_scaffold_54201.1	GRAS	TF
evm.model.opera_scaffold_5430.2	C2C2-GATA	TF
evm.model.opera_scaffold_5431.1	NAC	TF
evm.model.opera_scaffold_5439.2	C2C2-GATA	TF
evm.model.opera_scaffold_544.7	AP2/ERF-AP2	TF
evm.model.opera_scaffold_545.3	GRAS	TF
evm.model.opera_scaffold_54910.1	B3	TF
evm.model.opera_scaffold_5495.3	FAR1	TF
evm.model.opera_scaffold_54986.1	C3H	TF
evm.model.opera_scaffold_5501.5	HB-KNOX	TF
evm.model.opera_scaffold_55162.1	Tify	TF
evm.model.opera_scaffold_5531.6	HB-BELL	TF
evm.model.opera_scaffold_5540.1	MYB-related	TF
evm.model.opera_scaffold_55417.1	HB-other	TF
evm.model.opera_scaffold_55467.1	NF-YB	TF
evm.model.opera_scaffold_5549.1	bHLH	TF
evm.model.opera_scaffold_55512.1	MYB	TF
evm.model.opera_scaffold_55614.1	WRKY	TF
evm.model.opera_scaffold_55640.1	FAR1	TF
evm.model.opera_scaffold_5565.2	GARP-ARR-B	TF
evm.model.opera_scaffold_557.11	WRKY	TF
evm.model.opera_scaffold_5606.2	HB-WOX	TF
evm.model.opera_scaffold_56098.1	BES1	TF
evm.model.opera_scaffold_561.2	WRKY	TF
evm.model.opera_scaffold_561.5	E2F-DP	TF
evm.model.opera_scaffold_56135.1	WRKY	TF
evm.model.opera_scaffold_5625.1	B3	TF
evm.model.opera_scaffold_5625.3	B3	TF
evm.model.opera_scaffold_56256.1	B3	TF
evm.model.opera_scaffold_5656.3	C2C2-GATA	TF
evm.model.opera_scaffold_56589.1	HB-other	TF
evm.model.opera_scaffold_5666.1	C2H2	TF
evm.model.opera_scaffold_5690.4	AP2/ERF-ERF	TF
evm.model.opera_scaffold_5696.1	bHLH	TF
evm.model.opera_scaffold_570.12	bZIP	TF
evm.model.opera_scaffold_5724.3	MYB-related	TF
evm.model.opera_scaffold_5730.3	C2H2	TF
evm.model.opera_scaffold_5737.1	Trihelix	TF
evm.model.opera_scaffold_5737.2	B3-ARF	TF
evm.model.opera_scaffold_574.4	HSF	TF
evm.model.opera_scaffold_5741.1	WRKY	TF
evm.model.opera_scaffold_57482.1	MYB-related	TF
evm.model.opera_scaffold_5760.5	WRKY	TF
evm.model.opera_scaffold_578.13	WRKY	TF
evm.model.opera_scaffold_57905.1	C2H2	TF
evm.model.opera_scaffold_5820.2	AP2/ERF-ERF	TF
evm.model.opera_scaffold_58257.1	Tify	TF
evm.model.opera_scaffold_583.6	SBP	TF
evm.model.opera_scaffold_58553.1	HSF	TF
evm.model.opera_scaffold_58593.1	bHLH	TF
evm.model.opera_scaffold_5868.4	HSF	TF
evm.model.opera_scaffold_5871.1	RWP-RK	TF
evm.model.opera_scaffold_5872.2	C2H2	TF
evm.model.opera_scaffold_58748.1	WRKY	TF
evm.model.opera_scaffold_5879.1	MYB-related	TF
evm.model.opera_scaffold_588.11	C3H	TF
evm.model.opera_scaffold_58811.1	bHLH	TF
evm.model.opera_scaffold_5888.1	C2H2	TF
evm.model.opera_scaffold_59.8	NAC	TF
evm.model.opera_scaffold_59316.1	LOB	TF
evm.model.opera_scaffold_5935.3	TUB	TF
evm.model.opera_scaffold_59388.1	WRKY	TF
evm.model.opera_scaffold_59389.1	LIM	TF
evm.model.opera_scaffold_594.3	GARP-G2-like	TF
evm.model.opera_scaffold_5941.1	AP2/ERF-ERF	TF
evm.model.opera_scaffold_5960.2	WRKY	TF
evm.model.opera_scaffold_59674.1	MYB-related	TF
evm.model.opera_scaffold_59746.1	bHLH	TF
evm.model.opera_scaffold_60.15	C3H	TF
evm.model.opera_scaffold_6008.1	MYB	TF
evm.model.opera_scaffold_60119.1	LOB	TF
evm.model.opera_scaffold_6014.2	B3	TF
evm.model.opera_scaffold_6019.2	NF-YB	TF
evm.model.opera_scaffold_60307.1	LOB	TF
evm.model.opera_scaffold_6048.1	GRF	TF
evm.model.opera_scaffold_6053.3	bZIP	TF
evm.model.opera_scaffold_6066.3	bZIP	TF
evm.model.opera_scaffold_60665.1	MADS-M-type	TF
evm.model.opera_scaffold_60775.1	MYB-related	TF
evm.model.opera_scaffold_6080.2	HSF	TF
evm.model.opera_scaffold_6087.5	Tify	TF
evm.model.opera_scaffold_6093.1	B3	TF
evm.model.opera_scaffold_6105.1	NAC	TF
evm.model.opera_scaffold_6119.2	B3	TF
evm.model.opera_scaffold_613.3	bHLH	TF
evm.model.opera_scaffold_6142.2	HB-HD-ZIP	TF
evm.model.opera_scaffold_6149.4	GRAS	TF
evm.model.opera_scaffold_61532.1	DBB	TF
evm.model.opera_scaffold_6158.1	BES1	TF
evm.model.opera_scaffold_6165.2	WRKY	TF
evm.model.opera_scaffold_6188.1	C2C2-GATA	TF
evm.model.opera_scaffold_62111.1	C2C2-CO-like	TF
evm.model.opera_scaffold_622.2	C2H2	TF
evm.model.opera_scaffold_6238.4	NAC	TF
evm.model.opera_scaffold_62429.1	LOB	TF
evm.model.opera_scaffold_6280.5	GARP-G2-like	TF
evm.model.opera_scaffold_629.1	AP2/ERF-AP2	TF
evm.model.opera_scaffold_6294.2	bZIP	TF
evm.model.opera_scaffold_63.13	MYB	TF
evm.model.opera_scaffold_63.8	NAC	TF
evm.model.opera_scaffold_630.2	NAC	TF
evm.model.opera_scaffold_63046.1	MYB-related	TF
evm.model.opera_scaffold_6307.1	C2H2	TF
evm.model.opera_scaffold_63500.1	WRKY	TF
evm.model.opera_scaffold_6357.1	HSF	TF
evm.model.opera_scaffold_636.3	bZIP	TF
evm.model.opera_scaffold_6366.4	HSF	TF
evm.model.opera_scaffold_638.1	bZIP	TF
evm.model.opera_scaffold_6409.1	B3	TF
evm.model.opera_scaffold_6433.5	AP2/ERF-ERF	TF
evm.model.opera_scaffold_644.6	MYB	TF
evm.model.opera_scaffold_6443.1	LOB	TF
evm.model.opera_scaffold_6450.2	HB-other	TF
evm.model.opera_scaffold_648.3	B3	TF
evm.model.opera_scaffold_650.1	Tify	TF
evm.model.opera_scaffold_650.4	HB-HD-ZIP	TF
evm.model.opera_scaffold_651.2	WRKY	TF
evm.model.opera_scaffold_6511.3	NAC	TF
evm.model.opera_scaffold_6518.4	bHLH	TF
evm.model.opera_scaffold_6538.3	SBP	TF
evm.model.opera_scaffold_6538.5	MADS-MIKC	TF
evm.model.opera_scaffold_6554.5	C3H	TF
evm.model.opera_scaffold_658.5	TUB	TF
evm.model.opera_scaffold_6582.1	GARP-G2-like	TF
evm.model.opera_scaffold_659.11	C3H	TF
evm.model.opera_scaffold_6593.1	AP2/ERF-ERF	TF
evm.model.opera_scaffold_66072.1	C2H2	TF
evm.model.opera_scaffold_6618.1	Trihelix	TF
evm.model.opera_scaffold_662.3	MYB-related	TF
evm.model.opera_scaffold_6637.3	B3	TF
evm.model.opera_scaffold_6664.2	HB-KNOX	TF
evm.model.opera_scaffold_6671.2	bHLH	TF
evm.model.opera_scaffold_66933.1	MYB	TF
evm.model.opera_scaffold_6696.1	bHLH	TF
evm.model.opera_scaffold_6709.4	RWP-RK	TF
evm.model.opera_scaffold_6729.2	C3H	TF
evm.model.opera_scaffold_6739.3	C3H	TF
evm.model.opera_scaffold_6748.2	C2C2-GATA	TF
evm.model.opera_scaffold_6757.2	MYB	TF
evm.model.opera_scaffold_676.1	bZIP	TF
evm.model.opera_scaffold_677.2	Alfin-like	TF
evm.model.opera_scaffold_6799.2	C2C2-Dof	TF
evm.model.opera_scaffold_680.8	HB-BELL	TF
evm.model.opera_scaffold_6807.1	Trihelix	TF
evm.model.opera_scaffold_681.4	SRS	TF
evm.model.opera_scaffold_6842.2	NF-YA	TF
evm.model.opera_scaffold_6851.1	HB-HD-ZIP	TF
evm.model.opera_scaffold_6923.1	Trihelix	TF
evm.model.opera_scaffold_6929.5	MYB	TF
evm.model.opera_scaffold_6992.1	zf-HD	TF
evm.model.opera_scaffold_6993.3	MYB-related	TF
evm.model.opera_scaffold_7002.4	bHLH	TF
evm.model.opera_scaffold_7004.3	HB-HD-ZIP	TF
evm.model.opera_scaffold_7017.3	NAC	TF
evm.model.opera_scaffold_7032.4	B3	TF
evm.model.opera_scaffold_7050.2	GRAS	TF
evm.model.opera_scaffold_708.4	WRKY	TF
evm.model.opera_scaffold_71.18	FAR1	TF
evm.model.opera_scaffold_71.21	NF-YA	TF
evm.model.opera_scaffold_710.4	MYB	TF
evm.model.opera_scaffold_710.7	Whirly	TF
evm.model.opera_scaffold_7105.1	C2H2	TF
evm.model.opera_scaffold_7110.2	bHLH	TF
evm.model.opera_scaffold_7110.4	AP2/ERF-ERF	TF
evm.model.opera_scaffold_713.10	MYB-related	TF
evm.model.opera_scaffold_718.3	C2C2-Dof	TF
evm.model.opera_scaffold_718.6	MYB	TF
evm.model.opera_scaffold_72.13	C2C2-GATA	TF
evm.model.opera_scaffold_72.15	HB-HD-ZIP	TF
evm.model.opera_scaffold_723.2	LOB	TF
evm.model.opera_scaffold_72422.1	MYB-related	TF
evm.model.opera_scaffold_7249.2	bHLH	TF
evm.model.opera_scaffold_727.3	NF-YB	TF
evm.model.opera_scaffold_728.2	B3-ARF	TF
evm.model.opera_scaffold_732.5	C2H2	TF
evm.model.opera_scaffold_733.5	bZIP	TF
evm.model.opera_scaffold_7346.6	MYB	TF
evm.model.opera_scaffold_736.2	B3	TF
evm.model.opera_scaffold_736.7	B3-ARF	TF
evm.model.opera_scaffold_738.1	MYB	TF
evm.model.opera_scaffold_7382.1	C2H2	TF
evm.model.opera_scaffold_7397.4	Tify	TF
evm.model.opera_scaffold_7446.6	MYB	TF
evm.model.opera_scaffold_7448.3	LOB	TF
evm.model.opera_scaffold_7491.2	B3	TF
evm.model.opera_scaffold_7509.2	bHLH	TF
evm.model.opera_scaffold_752.9	WRKY	TF
evm.model.opera_scaffold_7574.2	bZIP	TF
evm.model.opera_scaffold_759.1	NF-YA	TF
evm.model.opera_scaffold_7597.1	bHLH	TF
evm.model.opera_scaffold_760.6	MYB-related	TF
evm.model.opera_scaffold_760.8	MYB	TF
evm.model.opera_scaffold_77319.1	HB-HD-ZIP	TF
evm.model.opera_scaffold_7764.2	AP2/ERF-AP2	TF
evm.model.opera_scaffold_7768.1	C2H2	TF
evm.model.opera_scaffold_779.7	bZIP	TF
evm.model.opera_scaffold_7799.4	LOB	TF
evm.model.opera_scaffold_78.4	bHLH	TF
evm.model.opera_scaffold_7801.1	C2H2	TF
evm.model.opera_scaffold_7821.1	C2H2	TF
evm.model.opera_scaffold_784.2	bHLH	TF
evm.model.opera_scaffold_7867.7	B3	TF
evm.model.opera_scaffold_789.6	MYB-related	TF
evm.model.opera_scaffold_7896.1	BBR-BPC	TF
evm.model.opera_scaffold_7945.2	SBP	TF
evm.model.opera_scaffold_7960.2	AP2/ERF-ERF	TF
evm.model.opera_scaffold_8.16	LOB	TF
evm.model.opera_scaffold_8009.1	HB-BELL	TF
evm.model.opera_scaffold_802.7	bHLH	TF
evm.model.opera_scaffold_802.8	C2C2-GATA	TF
evm.model.opera_scaffold_8031.3	B3-ARF	TF
evm.model.opera_scaffold_8036.2	LOB	TF
evm.model.opera_scaffold_805.6	GARP-G2-like	TF
evm.model.opera_scaffold_808.6	HB-other	TF
evm.model.opera_scaffold_8090.2	C2H2	TF
evm.model.opera_scaffold_811.3	MYB	TF
evm.model.opera_scaffold_81157.1	MYB-related	TF
evm.model.opera_scaffold_814.1	RWP-RK	TF
evm.model.opera_scaffold_8190.1	WRKY	TF
evm.model.opera_scaffold_8198.1	bHLH	TF
evm.model.opera_scaffold_823.1	MADS-M-type	TF
evm.model.opera_scaffold_823.4	bHLH	TF
evm.model.opera_scaffold_828.8	BES1	TF
evm.model.opera_scaffold_8284.3	bZIP	TF
evm.model.opera_scaffold_82901.1	HB-HD-ZIP	TF
evm.model.opera_scaffold_8302.1	BBR-BPC	TF
evm.model.opera_scaffold_8307.3	bHLH	TF
evm.model.opera_scaffold_8309.1	NAC	TF
evm.model.opera_scaffold_8319.2	GARP-G2-like	TF
evm.model.opera_scaffold_8344.2	AP2/ERF-ERF	TF
evm.model.opera_scaffold_8374.1	C2H2	TF
evm.model.opera_scaffold_8376.2	GARP-ARR-B	TF
evm.model.opera_scaffold_838.3	FAR1	TF
evm.model.opera_scaffold_8433.1	MYB-related	TF
evm.model.opera_scaffold_8485.2	HB-KNOX	TF
evm.model.opera_scaffold_849.2	CAMTA	TF
evm.model.opera_scaffold_8491.3	HB-HD-ZIP	TF
evm.model.opera_scaffold_8519.1	AP2/ERF-ERF	TF
evm.model.opera_scaffold_8526.1	RWP-RK	TF
evm.model.opera_scaffold_856.3	bHLH	TF
evm.model.opera_scaffold_8631.3	C2C2-CO-like	TF
evm.model.opera_scaffold_867.1	FAR1	TF
evm.model.opera_scaffold_8680.3	C2C2-Dof	TF
evm.model.opera_scaffold_8708.2	MYB-related	TF
evm.model.opera_scaffold_8753.1	C3H	TF
evm.model.opera_scaffold_8771.1	GARP-G2-like	TF
evm.model.opera_scaffold_8808.1	MADS-M-type	TF
evm.model.opera_scaffold_8821.1	HB-other	TF
evm.model.opera_scaffold_8838.2	AP2/ERF-ERF	TF
evm.model.opera_scaffold_8893.3	NF-YA	TF
evm.model.opera_scaffold_8948.2	C2C2-Dof	TF
evm.model.opera_scaffold_89562.1	HB-HD-ZIP	TF
evm.model.opera_scaffold_9.15	LIM	TF
evm.model.opera_scaffold_90.5	bHLH	TF
evm.model.opera_scaffold_9022.1	NAC	TF
evm.model.opera_scaffold_904.7	TUB	TF
evm.model.opera_scaffold_9085.1	MADS-MIKC	TF
evm.model.opera_scaffold_9110.3	bZIP	TF
evm.model.opera_scaffold_9155.1	Trihelix	TF
evm.model.opera_scaffold_916.5	LOB	TF
evm.model.opera_scaffold_920.7	bZIP	TF
evm.model.opera_scaffold_921.1	C2H2	TF
evm.model.opera_scaffold_923.7	MYB	TF
evm.model.opera_scaffold_930.1	NAC	TF
evm.model.opera_scaffold_9315.3	MYB	TF
evm.model.opera_scaffold_9317.2	WRKY	TF
evm.model.opera_scaffold_9378.3	bHLH	TF
evm.model.opera_scaffold_9389.1	C3H	TF
evm.model.opera_scaffold_94.8	LOB	TF
evm.model.opera_scaffold_940.5	WRKY	TF
evm.model.opera_scaffold_9413.3	ULT	TF
evm.model.opera_scaffold_9496.1	B3	TF
evm.model.opera_scaffold_9560.1	HB-HD-ZIP	TF
evm.model.opera_scaffold_960.3	C3H	TF
evm.model.opera_scaffold_9629.1	AP2/ERF-ERF	TF
evm.model.opera_scaffold_966.3	bHLH	TF
evm.model.opera_scaffold_9669.1	WRKY	TF
evm.model.opera_scaffold_968.1	HB-HD-ZIP	TF
evm.model.opera_scaffold_9692.2	WRKY	TF
evm.model.opera_scaffold_970.7	WRKY	TF
evm.model.opera_scaffold_9706.1	MYB-related	TF
evm.model.opera_scaffold_971.2	HB-HD-ZIP	TF
evm.model.opera_scaffold_975.2	C3H	TF
evm.model.opera_scaffold_9774.1	MYB-related	TF
evm.model.opera_scaffold_9789.2	bHLH	TF
evm.model.opera_scaffold_979.2	C3H	TF
evm.model.opera_scaffold_979.5	NF-YB	TF
evm.model.opera_scaffold_982.7	C2H2	TF
evm.model.opera_scaffold_984.7	OFP	TF
evm.model.opera_scaffold_993.7	MYB	TF
evm.model.opera_scaffold_994.6	SBP	TF
evm.model.opera_scaffold_1.18	Group-Pl-2	PK
evm.model.opera_scaffold_100.3	STE_STE11	PK
evm.model.opera_scaffold_10006.2	CMGC_CDK-CRK7-CDK9	PK
evm.model.opera_scaffold_1004.6	RLK-Pelle_DLSV	PK
evm.model.opera_scaffold_1004.8	RLK-Pelle_DLSV	PK
evm.model.opera_scaffold_1008.3	CAMK_AMPK	PK
evm.model.opera_scaffold_10088.3	RLK-Pelle_RLCK-VIII	PK
evm.model.opera_scaffold_10130.1	RLK-Pelle_LRR-I-1	PK
evm.model.opera_scaffold_1017.8	RLK-Pelle_DLSV	PK
evm.model.opera_scaffold_1019.1	CMGC_CDK-CRK7-CDK9	PK
evm.model.opera_scaffold_10197.1	RLK-Pelle_DLSV	PK
evm.model.opera_scaffold_102.1	RLK-Pelle_CrRLK1L-1	PK
evm.model.opera_scaffold_1020.3	RLK-Pelle_CrRLK1L-1	PK
evm.model.opera_scaffold_10233.1	RLK-Pelle_CR4L	PK
evm.model.opera_scaffold_10233.2	RLK-Pelle_LRR-VIII-1	PK
evm.model.opera_scaffold_1037.4	RLK-Pelle_LRR-I-1	PK
evm.model.opera_scaffold_10383.2	RLK-Pelle_LRR-I-2	PK
evm.model.opera_scaffold_1039.3	RLK-Pelle_LRR-I-1	PK
evm.model.opera_scaffold_10420.1	RLK-Pelle_LRR-III	PK
evm.model.opera_scaffold_10436.2	RLK-Pelle_CrRLK1L-1	PK
evm.model.opera_scaffold_10466.1	CAMK_CDPK	PK
evm.model.opera_scaffold_10466.2	CAMK_CDPK	PK
evm.model.opera_scaffold_10479.1	RLK-Pelle_L-LEC	PK
evm.model.opera_scaffold_1052.1	RLK-Pelle_LRR-III	PK
evm.model.opera_scaffold_1052.2	RLK-Pelle_LRR-III	PK
evm.model.opera_scaffold_1057.11	RLK-Pelle_LRR-IV	PK
evm.model.opera_scaffold_10591.1	CAMK_CDPK	PK
evm.model.opera_scaffold_10592.1	CK1_CK1	PK
evm.model.opera_scaffold_10595.1	WNK_NRBP	PK
evm.model.opera_scaffold_10615.3	RLK-Pelle_DLSV	PK
evm.model.opera_scaffold_1069.3	CMGC_CDK-Pl	PK
evm.model.opera_scaffold_1075.1	TKL_CTR1-DRK-2	PK
evm.model.opera_scaffold_10764.2	RLK-Pelle_RLCK-VI	PK
evm.model.opera_scaffold_10796.2	CMGC_RCK	PK
evm.model.opera_scaffold_10800.1	RLK-Pelle_LRR-II	PK
evm.model.opera_scaffold_1086.5	CMGC_RCK	PK
evm.model.opera_scaffold_109.2	RLK-Pelle_LRR-I-1	PK
evm.model.opera_scaffold_10940.1	CAMK_CDPK	PK
evm.model.opera_scaffold_10949.1	TKL-Pl-4	PK
evm.model.opera_scaffold_110.2	RLK-Pelle_DLSV	PK
evm.model.opera_scaffold_1100.2	RLK-Pelle_RLCK-IXb	PK
evm.model.opera_scaffold_11012.1	RLK-Pelle_LysM	PK
evm.model.opera_scaffold_11015.2	TKL-Pl-6	PK
evm.model.opera_scaffold_11051.3	RLK-Pelle_Extensin	PK
evm.model.opera_scaffold_1108.3	RLK-Pelle_LRR-XII-1	PK
evm.model.opera_scaffold_11101.1	RLK-Pelle_LRR-I-1	PK
evm.model.opera_scaffold_11174.1	WNK_NRBP	PK
evm.model.opera_scaffold_11191.4	RLK-Pelle_LRR-Xa	PK
evm.model.opera_scaffold_11259.2	RLK-Pelle_LRR-II	PK
evm.model.opera_scaffold_11283.1	RLK-Pelle_DLSV	PK
evm.model.opera_scaffold_1137.3	RLK-Pelle_LRR-VI-2	PK
evm.model.opera_scaffold_1138.5	AGC_RSK-2	PK
evm.model.opera_scaffold_115.8	RLK-Pelle_LRR-IX	PK
evm.model.opera_scaffold_11531.2	RLK-Pelle_LRR-III	PK
evm.model.opera_scaffold_116.2	RLK-Pelle_LRR-XIV	PK
evm.model.opera_scaffold_116.6	RLK-Pelle_LRR-I-1	PK
evm.model.opera_scaffold_11602.1	RLK-Pelle_DLSV	PK
[truncated: 1,274 more rows]

## Sheet: Helianthus annuus
Gene ID	Gene family	Type
HanXRQCtAH01g0000401	Jumonji	TR
HanXRQCtAH01g0000501	GNAT	TR
HanXRQCtAH01g0001781	AUX/IAA	TR
HanXRQCtAH01g0003111	TRAF	TR
HanXRQCtAH01g0005801	IWS1	TR
HanXRQCtAH01g0005941	HMG	TR
HanXRQCtAH01g0006481	Jumonji	TR
HanXRQCtAH01g0006521	PHD	TR
HanXRQCtAH01g0006761	SWI/SNF-BAF60b	TR
HanXRQCtAH01g0006851	AUX/IAA	TR
HanXRQCtAH01g0007661	IWS1	TR
HanXRQCtAH01g0008941	PHD	TR
HanXRQCtAH01g0009101	SNF2	TR
HanXRQCtAH01g0009301	ARID	TR
HanXRQCtAH01g0009321	Others	TR
HanXRQCtAH01g0009651	mTERF	TR
HanXRQCtAH01g0010101	ARID	TR
HanXRQCtAH01g0011791	PHD	TR
HanXRQCtAH01g0013231	mTERF	TR
HanXRQCtAH01g0014081	ARID	TR
HanXRQCtAH01g0014131	ARID	TR
HanXRQCtAH01g0016711	DDT	TR
HanXRQCtAH01g0018471	SWI/SNF-BAF60b	TR
HanXRQCtAH01g0022961	Others	TR
HanXRQCtAH01g0023031	AUX/IAA	TR
HanXRQCtAH01g0024701	PHD	TR
HanXRQCtAH01g0024771	MED7	TR
HanXRQCtAH01g0025031	SWI/SNF-BAF60b	TR
HanXRQCtAH01g0026921	SNF2	TR
HanXRQCtAH01g0027301	TAZ	TR
HanXRQCtAH01g0027331	Pseudo ARR-B	TR
HanXRQCtAH01g0027871	SNF2	TR
HanXRQCtAH01g0027901	SNF2	TR
HanXRQCtAH01g0028171	ARID	TR
HanXRQCtAH01g0028271	PHD	TR
HanXRQCtAH01g0028441	SET	TR
HanXRQCtAH01g0030621	SET	TR
HanXRQCtAH01g0030671	PHD	TR
HanXRQCtAH01g0030691	PHD	TR
HanXRQCtAH02g0032671	AUX/IAA	TR
HanXRQCtAH02g0035141	GNAT	TR
HanXRQCtAH02g0035211	SWI/SNF-BAF60b	TR
HanXRQCtAH02g0035281	TAZ	TR
HanXRQCtAH02g0036691	ARID	TR
HanXRQCtAH02g0043081	DDT	TR
HanXRQCtAH02g0043181	Pseudo ARR-B	TR
HanXRQCtAH02g0043701	mTERF	TR
HanXRQCtAH02g0045541	TRAF	TR
HanXRQCtAH02g0049071	Others	TR
HanXRQCtAH02g0050671	GNAT	TR
HanXRQCtAH02g0050691	GNAT	TR
HanXRQCtAH02g0050741	GNAT	TR
HanXRQCtAH02g0052391	IWS1	TR
HanXRQCtAH02g0052401	IWS1	TR
HanXRQCtAH02g0052411	IWS1	TR
HanXRQCtAH02g0053241	TRAF	TR
HanXRQCtAH02g0053271	mTERF	TR
HanXRQCtAH02g0055041	SNF2	TR
HanXRQCtAH02g0056421	HMG	TR
HanXRQCtAH02g0056491	Jumonji	TR
HanXRQCtAH02g0059261	SET	TR
HanXRQCtAH02g0059301	Others	TR
HanXRQCtAH03g0060731	GNAT	TR
HanXRQCtAH03g0061401	AUX/IAA	TR
HanXRQCtAH03g0061911	MBF1	TR
HanXRQCtAH03g0065501	Others	TR
HanXRQCtAH03g0066001	SET	TR
HanXRQCtAH03g0067561	SWI/SNF-SWI3	TR
HanXRQCtAH03g0068141	ARID	TR
HanXRQCtAH03g0068301	ARID	TR
HanXRQCtAH03g0069371	SNF2	TR
HanXRQCtAH03g0069421	SNF2	TR
HanXRQCtAH03g0069461	SOH1	TR
HanXRQCtAH03g0075611	PHD	TR
HanXRQCtAH03g0076591	SNF2	TR
HanXRQCtAH03g0076811	SWI/SNF-BAF60b	TR
HanXRQCtAH03g0077311	IWS1	TR
HanXRQCtAH03g0077751	TRAF	TR
HanXRQCtAH03g0077801	PHD	TR
HanXRQCtAH03g0077881	ARID	TR
HanXRQCtAH03g0080651	ARID	TR
HanXRQCtAH03g0080881	SNF2	TR
HanXRQCtAH03g0082351	SNF2	TR
HanXRQCtAH03g0082521	Others	TR
HanXRQCtAH03g0082771	GNAT	TR
HanXRQCtAH03g0083331	Jumonji	TR
HanXRQCtAH03g0085921	Others	TR
HanXRQCtAH03g0086161	Others	TR
HanXRQCtAH03g0086851	TRAF	TR
HanXRQCtAH03g0089791	SET	TR
HanXRQCtAH03g0090411	PHD	TR
HanXRQCtAH03g0090511	MED7	TR
HanXRQCtAH03g0091121	mTERF	TR
HanXRQCtAH03g0091151	mTERF	TR
HanXRQCtAH03g0091961	PHD	TR
HanXRQCtAH03g0092271	Others	TR
HanXRQCtAH03g0092491	AUX/IAA	TR
HanXRQCtAH03g0093141	ARID	TR
HanXRQCtAH04g0096451	AUX/IAA	TR
HanXRQCtAH04g0098781	ARID	TR
HanXRQCtAH04g0100461	PHD	TR
HanXRQCtAH04g0100771	TAZ	TR
HanXRQCtAH04g0103921	DDT	TR
HanXRQCtAH04g0104501	Others	TR
HanXRQCtAH04g0106141	SET	TR
HanXRQCtAH04g0106401	RB	TR
HanXRQCtAH04g0107611	AUX/IAA	TR
HanXRQCtAH04g0108121	mTERF	TR
HanXRQCtAH04g0108501	Jumonji	TR
HanXRQCtAH04g0110481	Jumonji	TR
HanXRQCtAH04g0111181	AUX/IAA	TR
HanXRQCtAH04g0114861	ARID	TR
HanXRQCtAH04g0115201	mTERF	TR
HanXRQCtAH04g0116491	Jumonji	TR
HanXRQCtAH04g0116561	SET	TR
HanXRQCtAH04g0116991	ARID	TR
HanXRQCtAH04g0118891	GNAT	TR
HanXRQCtAH04g0119421	ARID	TR
HanXRQCtAH04g0119441	ARID	TR
HanXRQCtAH04g0120231	PHD	TR
HanXRQCtAH04g0121221	SNF2	TR
HanXRQCtAH04g0121771	SET	TR
HanXRQCtAH04g0124461	Jumonji	TR
HanXRQCtAH04g0124981	mTERF	TR
HanXRQCtAH04g0125301	mTERF	TR
HanXRQCtAH05g0129951	SET	TR
HanXRQCtAH05g0131101	Jumonji	TR
HanXRQCtAH05g0132501	ARID	TR
HanXRQCtAH05g0133521	mTERF	TR
HanXRQCtAH05g0136031	PHD	TR
HanXRQCtAH05g0136901	SET	TR
HanXRQCtAH05g0137691	Jumonji	TR
HanXRQCtAH05g0137801	Others	TR
HanXRQCtAH05g0141291	TRAF	TR
HanXRQCtAH05g0143231	ARID	TR
HanXRQCtAH05g0144161	mTERF	TR
HanXRQCtAH05g0144941	Jumonji	TR
HanXRQCtAH05g0147681	Others	TR
HanXRQCtAH05g0147941	GNAT	TR
HanXRQCtAH05g0148951	SNF2	TR
HanXRQCtAH05g0149221	SET	TR
HanXRQCtAH05g0149781	SET	TR
HanXRQCtAH05g0150511	PHD	TR
HanXRQCtAH05g0150521	mTERF	TR
HanXRQCtAH05g0150621	TAZ	TR
HanXRQCtAH05g0152291	mTERF	TR
HanXRQCtAH05g0153921	DDT	TR
HanXRQCtAH05g0154441	Others	TR
HanXRQCtAH05g0155251	DDT	TR
HanXRQCtAH05g0155841	Others	TR
HanXRQCtAH05g0157831	Others	TR
HanXRQCtAH05g0159811	Rcd1-like	TR
HanXRQCtAH05g0160231	TRAF	TR
HanXRQCtAH05g0160991	TRAF	TR
HanXRQCtAH06g0165321	ARID	TR
HanXRQCtAH06g0165941	Others	TR
HanXRQCtAH06g0167171	SNF2	TR
HanXRQCtAH06g0167741	Others	TR
HanXRQCtAH06g0167831	PHD	TR
HanXRQCtAH06g0168811	SNF2	TR
HanXRQCtAH06g0170781	Coactivator p15	TR
HanXRQCtAH06g0172551	SET	TR
HanXRQCtAH06g0172571	AUX/IAA	TR
HanXRQCtAH06g0172601	Jumonji	TR
HanXRQCtAH06g0172711	IWS1	TR
HanXRQCtAH06g0174111	Others	TR
HanXRQCtAH06g0174361	Others	TR
HanXRQCtAH06g0175351	SET	TR
HanXRQCtAH06g0175421	RB	TR
HanXRQCtAH06g0175721	ARID	TR
HanXRQCtAH06g0175731	ARID	TR
HanXRQCtAH06g0175741	ARID	TR
HanXRQCtAH06g0176691	ARID	TR
HanXRQCtAH06g0176811	GNAT	TR
HanXRQCtAH06g0176841	mTERF	TR
HanXRQCtAH06g0179221	AUX/IAA	TR
HanXRQCtAH06g0179681	GNAT	TR
HanXRQCtAH06g0179861	SET	TR
HanXRQCtAH06g0180481	AUX/IAA	TR
HanXRQCtAH06g0181421	PHD	TR
HanXRQCtAH06g0182791	Others	TR
HanXRQCtAH06g0184651	IWS1	TR
HanXRQCtAH06g0184661	TRAF	TR
HanXRQCtAH07g0187031	Others	TR
HanXRQCtAH07g0189921	GNAT	TR
HanXRQCtAH07g0191361	AUX/IAA	TR
HanXRQCtAH07g0192851	SNF2	TR
HanXRQCtAH07g0194831	Jumonji	TR
HanXRQCtAH07g0196191	PHD	TR
HanXRQCtAH07g0196831	ARID	TR
HanXRQCtAH07g0197501	PHD	TR
HanXRQCtAH07g0200581	DDT	TR
HanXRQCtAH07g0200931	Pseudo ARR-B	TR
HanXRQCtAH07g0201771	Others	TR
HanXRQCtAH07g0204061	Others	TR
HanXRQCtAH07g0205051	IWS1	TR
HanXRQCtAH07g0206531	Others	TR
HanXRQCtAH07g0206571	mTERF	TR
HanXRQCtAH08g0208971	GNAT	TR
HanXRQCtAH08g0209661	Others	TR
HanXRQCtAH08g0210711	SET	TR
HanXRQCtAH08g0212201	TAZ	TR
HanXRQCtAH08g0213631	mTERF	TR
HanXRQCtAH08g0213841	Others	TR
HanXRQCtAH08g0214041	PHD	TR
HanXRQCtAH08g0216321	ARID	TR
HanXRQCtAH08g0216791	ARID	TR
HanXRQCtAH08g0216851	IWS1	TR
HanXRQCtAH08g0218521	SWI/SNF-SWI3	TR
HanXRQCtAH08g0218831	TRAF	TR
HanXRQCtAH08g0219331	Pseudo ARR-B	TR
HanXRQCtAH08g0221271	Others	TR
HanXRQCtAH08g0221501	ARID	TR
HanXRQCtAH08g0221881	SNF2	TR
HanXRQCtAH08g0223011	GNAT	TR
HanXRQCtAH08g0223151	ARID	TR
HanXRQCtAH08g0223361	SOH1	TR
HanXRQCtAH08g0224311	PHD	TR
HanXRQCtAH08g0224541	PHD	TR
HanXRQCtAH08g0224601	Others	TR
HanXRQCtAH08g0225931	Pseudo ARR-B	TR
HanXRQCtAH08g0226091	SET	TR
HanXRQCtAH08g0226151	SET	TR
HanXRQCtAH08g0226171	Others	TR
HanXRQCtAH08g0226841	GNAT	TR
HanXRQCtAH08g0228701	Others	TR
HanXRQCtAH08g0230351	Others	TR
HanXRQCtAH08g0230411	mTERF	TR
HanXRQCtAH08g0230561	Others	TR
HanXRQCtAH08g0231351	GNAT	TR
HanXRQCtAH08g0233511	Rcd1-like	TR
HanXRQCtAH08g0234451	LUG	TR
HanXRQCtAH08g0235811	mTERF	TR
HanXRQCtAH08g0236641	Others	TR
HanXRQCtAH08g0236661	Pseudo ARR-B	TR
HanXRQCtAH09g0237831	GNAT	TR
HanXRQCtAH09g0238771	ARID	TR
HanXRQCtAH09g0239391	AUX/IAA	TR
HanXRQCtAH09g0243951	AUX/IAA	TR
HanXRQCtAH09g0244721	PHD	TR
HanXRQCtAH09g0245431	Others	TR
HanXRQCtAH09g0245761	mTERF	TR
HanXRQCtAH09g0247081	AUX/IAA	TR
HanXRQCtAH09g0247211	SNF2	TR
HanXRQCtAH09g0247251	SNF2	TR
HanXRQCtAH09g0247291	ARID	TR
HanXRQCtAH09g0247791	Rcd1-like	TR
HanXRQCtAH09g0248271	Others	TR
HanXRQCtAH09g0250381	Jumonji	TR
HanXRQCtAH09g0252351	SET	TR
HanXRQCtAH09g0252621	IWS1	TR
HanXRQCtAH09g0252891	PHD	TR
HanXRQCtAH09g0256201	SWI/SNF-BAF60b	TR
HanXRQCtAH09g0256641	PHD	TR
HanXRQCtAH09g0259611	IWS1	TR
HanXRQCtAH09g0260551	TRAF	TR
HanXRQCtAH09g0260881	SWI/SNF-BAF60b	TR
HanXRQCtAH09g0261771	PHD	TR
HanXRQCtAH09g0262201	Others	TR
HanXRQCtAH09g0262351	HMG	TR
HanXRQCtAH09g0262971	AUX/IAA	TR
HanXRQCtAH09g0263611	SET	TR
HanXRQCtAH09g0263971	SNF2	TR
HanXRQCtAH09g0264201	Others	TR
HanXRQCtAH09g0264311	Jumonji	TR
HanXRQCtAH09g0265741	Others	TR
HanXRQCtAH09g0266041	DDT	TR
HanXRQCtAH09g0266961	TAZ	TR
HanXRQCtAH09g0269461	MBF1	TR
HanXRQCtAH09g0269691	SWI/SNF-SWI3	TR
HanXRQCtAH09g0270081	mTERF	TR
HanXRQCtAH09g0270521	PHD	TR
HanXRQCtAH09g0271701	Others	TR
HanXRQCtAH09g0272511	TAZ	TR
HanXRQCtAH09g0275391	AUX/IAA	TR
HanXRQCtAH09g0275401	AUX/IAA	TR
HanXRQCtAH09g0275661	AUX/IAA	TR
HanXRQCtAH09g0276001	AUX/IAA	TR
HanXRQCtAH09g0277221	ARID	TR
HanXRQCtAH10g0279551	ARID	TR
HanXRQCtAH10g0279691	ARID	TR
HanXRQCtAH10g0279751	LUG	TR
HanXRQCtAH10g0280191	AUX/IAA	TR
HanXRQCtAH10g0280661	SET	TR
HanXRQCtAH10g0280821	SNF2	TR
HanXRQCtAH10g0281471	AUX/IAA	TR
HanXRQCtAH10g0281481	GNAT	TR
HanXRQCtAH10g0282071	PHD	TR
HanXRQCtAH10g0284061	SNF2	TR
HanXRQCtAH10g0284091	GNAT	TR
HanXRQCtAH10g0285291	Others	TR
HanXRQCtAH10g0285851	SET	TR
HanXRQCtAH10g0285881	SWI/SNF-BAF60b	TR
HanXRQCtAH10g0288521	mTERF	TR
HanXRQCtAH10g0292021	SNF2	TR
HanXRQCtAH10g0292851	SET	TR
HanXRQCtAH10g0293981	ARID	TR
HanXRQCtAH10g0294411	PHD	TR
HanXRQCtAH10g0296781	AUX/IAA	TR
HanXRQCtAH10g0297441	Others	TR
HanXRQCtAH10g0297451	Others	TR
HanXRQCtAH10g0297461	Others	TR
HanXRQCtAH10g0297501	SET	TR
HanXRQCtAH10g0298511	IWS1	TR
HanXRQCtAH10g0300751	mTERF	TR
HanXRQCtAH10g0303211	SWI/SNF-BAF60b	TR
HanXRQCtAH10g0304581	ARID	TR
HanXRQCtAH10g0304901	MBF1	TR
HanXRQCtAH10g0305591	Others	TR
HanXRQCtAH10g0306331	TRAF	TR
HanXRQCtAH10g0306861	Others	TR
HanXRQCtAH10g0306971	PHD	TR
HanXRQCtAH10g0307951	PHD	TR
HanXRQCtAH10g0307971	PHD	TR
HanXRQCtAH10g0308211	SET	TR
HanXRQCtAH10g0308641	AUX/IAA	TR
HanXRQCtAH10g0308851	Others	TR
HanXRQCtAH10g0313221	Coactivator p15	TR
HanXRQCtAH10g0314921	AUX/IAA	TR
HanXRQCtAH10g0317591	LUG	TR
HanXRQCtAH10g0319711	DDT	TR
HanXRQCtAH11g0320291	SET	TR
HanXRQCtAH11g0320431	mTERF	TR
HanXRQCtAH11g0323671	ARID	TR
HanXRQCtAH11g0324031	AUX/IAA	TR
HanXRQCtAH11g0325241	HMG	TR
HanXRQCtAH11g0325771	TRAF	TR
HanXRQCtAH11g0325981	TRAF	TR
HanXRQCtAH11g0326411	TAZ	TR
HanXRQCtAH11g0326491	TAZ	TR
HanXRQCtAH11g0327241	SNF2	TR
HanXRQCtAH11g0329421	SET	TR
HanXRQCtAH11g0330421	PHD	TR
HanXRQCtAH11g0330931	SWI/SNF-SWI3	TR
HanXRQCtAH11g0332071	ARID	TR
HanXRQCtAH11g0333451	ARID	TR
HanXRQCtAH11g0334631	TRAF	TR
HanXRQCtAH11g0335061	Others	TR
HanXRQCtAH11g0336141	TRAF	TR
HanXRQCtAH11g0336151	TRAF	TR
HanXRQCtAH11g0341311	GNAT	TR
HanXRQCtAH11g0341801	Others	TR
HanXRQCtAH11g0341811	SNF2	TR
HanXRQCtAH11g0342371	SET	TR
HanXRQCtAH11g0342441	AUX/IAA	TR
HanXRQCtAH11g0343841	mTERF	TR
HanXRQCtAH11g0345591	ARID	TR
HanXRQCtAH11g0346711	DDT	TR
HanXRQCtAH11g0348031	SNF2	TR
HanXRQCtAH11g0348141	SET	TR
HanXRQCtAH11g0348321	Jumonji	TR
HanXRQCtAH11g0350431	PHD	TR
HanXRQCtAH11g0350671	PHD	TR
HanXRQCtAH11g0353511	Jumonji	TR
HanXRQCtAH11g0353521	Jumonji	TR
HanXRQCtAH11g0353801	PHD	TR
HanXRQCtAH12g0354641	TRAF	TR
HanXRQCtAH12g0357371	SNF2	TR
HanXRQCtAH12g0357821	SET	TR
HanXRQCtAH12g0357941	SET	TR
HanXRQCtAH12g0360841	AUX/IAA	TR
HanXRQCtAH12g0361291	Others	TR
HanXRQCtAH12g0362651	SET	TR
HanXRQCtAH12g0366181	Others	TR
HanXRQCtAH12g0366201	SNF2	TR
HanXRQCtAH12g0366521	HMG	TR
HanXRQCtAH12g0366531	HMG	TR
HanXRQCtAH12g0367601	ARID	TR
HanXRQCtAH12g0368561	PHD	TR
HanXRQCtAH12g0368721	GNAT	TR
HanXRQCtAH12g0370381	Pseudo ARR-B	TR
HanXRQCtAH12g0371211	Others	TR
HanXRQCtAH12g0372911	ARID	TR
HanXRQCtAH12g0373151	TAZ	TR
HanXRQCtAH12g0373411	MBF1	TR
HanXRQCtAH12g0373931	GNAT	TR
HanXRQCtAH12g0373961	Others	TR
HanXRQCtAH12g0374221	Others	TR
HanXRQCtAH12g0374341	SNF2	TR
HanXRQCtAH12g0375491	AUX/IAA	TR
HanXRQCtAH12g0376391	GNAT	TR
HanXRQCtAH12g0378141	DDT	TR
HanXRQCtAH12g0378171	TRAF	TR
HanXRQCtAH12g0378341	SWI/SNF-BAF60b	TR
HanXRQCtAH12g0378881	Others	TR
HanXRQCtAH12g0380651	SNF2	TR
HanXRQCtAH12g0381161	AUX/IAA	TR
HanXRQCtAH12g0381521	PHD	TR
HanXRQCtAH12g0384711	SET	TR
HanXRQCtAH12g0385641	Others	TR
HanXRQCtAH12g0386201	Others	TR
HanXRQCtAH13g0387641	ARID	TR
HanXRQCtAH13g0387841	Others	TR
HanXRQCtAH13g0388761	Others	TR
HanXRQCtAH13g0388901	PHD	TR
HanXRQCtAH13g0389721	Others	TR
HanXRQCtAH13g0390161	SET	TR
HanXRQCtAH13g0391911	Jumonji	TR
HanXRQCtAH13g0392271	SNF2	TR
HanXRQCtAH13g0392641	Jumonji	TR
HanXRQCtAH13g0393101	Others	TR
HanXRQCtAH13g0394131	Others	TR
HanXRQCtAH13g0394511	ARID	TR
HanXRQCtAH13g0395031	Others	TR
HanXRQCtAH13g0395041	Others	TR
HanXRQCtAH13g0397781	SET	TR
HanXRQCtAH13g0398791	Jumonji	TR
HanXRQCtAH13g0400481	PHD	TR
HanXRQCtAH13g0402111	LUG	TR
HanXRQCtAH13g0402451	GNAT	TR
HanXRQCtAH13g0403351	ARID	TR
HanXRQCtAH13g0403921	Jumonji	TR
HanXRQCtAH13g0404711	ARID	TR
HanXRQCtAH13g0406131	ARID	TR
HanXRQCtAH13g0406191	HMG	TR
HanXRQCtAH13g0406261	TRAF	TR
HanXRQCtAH13g0406521	SET	TR
HanXRQCtAH13g0406691	SNF2	TR
HanXRQCtAH13g0406701	IWS1	TR
HanXRQCtAH13g0409131	TRAF	TR
HanXRQCtAH13g0411191	TRAF	TR
HanXRQCtAH13g0412101	Jumonji	TR
HanXRQCtAH13g0414741	SWI/SNF-BAF60b	TR
HanXRQCtAH13g0415761	Jumonji	TR
HanXRQCtAH13g0415871	ARID	TR
HanXRQCtAH13g0417961	HMG	TR
HanXRQCtAH13g0421041	ARID	TR
HanXRQCtAH13g0421571	ARID	TR
HanXRQCtAH13g0421581	ARID	TR
HanXRQCtAH13g0423421	ARID	TR
HanXRQCtAH13g0423701	SNF2	TR
HanXRQCtAH13g0424061	ARID	TR
HanXRQCtAH13g0424211	ARID	TR
HanXRQCtAH13g0424571	AUX/IAA	TR
HanXRQCtAH13g0425251	ARID	TR
HanXRQCtAH13g0425471	SNF2	TR
HanXRQCtAH13g0425501	Others	TR
HanXRQCtAH13g0426641	ARID	TR
HanXRQCtAH14g0426861	SNF2	TR
HanXRQCtAH14g0431231	IWS1	TR
HanXRQCtAH14g0431991	GNAT	TR
HanXRQCtAH14g0433041	SNF2	TR
HanXRQCtAH14g0433531	SNF2	TR
HanXRQCtAH14g0434421	Jumonji	TR
HanXRQCtAH14g0434831	Others	TR
HanXRQCtAH14g0435981	ARID	TR
HanXRQCtAH14g0437881	mTERF	TR
HanXRQCtAH14g0438821	Others	TR
HanXRQCtAH14g0439351	Others	TR
HanXRQCtAH14g0440251	PHD	TR
HanXRQCtAH14g0441821	Others	TR
HanXRQCtAH14g0443361	SET	TR
HanXRQCtAH14g0443501	ARID	TR
HanXRQCtAH14g0444101	ARID	TR
HanXRQCtAH14g0445291	GNAT	TR
HanXRQCtAH14g0445711	SET	TR
HanXRQCtAH14g0446681	PHD	TR
HanXRQCtAH14g0447151	ARID	TR
HanXRQCtAH14g0448871	Others	TR
HanXRQCtAH14g0449011	SET	TR
HanXRQCtAH14g0449501	GNAT	TR
HanXRQCtAH14g0450721	SWI/SNF-BAF60b	TR
HanXRQCtAH14g0451351	SET	TR
HanXRQCtAH14g0452371	TAZ	TR
HanXRQCtAH14g0453441	Pseudo ARR-B	TR
HanXRQCtAH14g0455281	Jumonji	TR
HanXRQCtAH14g0455641	DDT	TR
HanXRQCtAH14g0455951	AUX/IAA	TR
HanXRQCtAH14g0455971	AUX/IAA	TR
HanXRQCtAH14g0456861	GNAT	TR
HanXRQCtAH14g0457431	SNF2	TR
HanXRQCtAH14g0457451	SNF2	TR
HanXRQCtAH14g0457461	SNF2	TR
HanXRQCtAH14g0457471	SNF2	TR
HanXRQCtAH14g0458391	Others	TR
HanXRQCtAH14g0460311	TRAF	TR
HanXRQCtAH14g0460551	SNF2	TR
HanXRQCtAH14g0460591	IWS1	TR
HanXRQCtAH14g0460701	Others	TR
HanXRQCtAH14g0460751	SET	TR
HanXRQCtAH14g0460851	Pseudo ARR-B	TR
HanXRQCtAH15g0464181	PHD	TR
HanXRQCtAH15g0464791	TRAF	TR
HanXRQCtAH15g0465161	GNAT	TR
HanXRQCtAH15g0465191	SWI/SNF-BAF60b	TR
HanXRQCtAH15g0465341	Pseudo ARR-B	TR
HanXRQCtAH15g0466171	Others	TR
HanXRQCtAH15g0466321	PHD	TR
HanXRQCtAH15g0466491	TRAF	TR
HanXRQCtAH15g0466591	mTERF	TR
HanXRQCtAH15g0467031	AUX/IAA	TR
HanXRQCtAH15g0467041	AUX/IAA	TR
HanXRQCtAH15g0467161	ARID	TR
HanXRQCtAH15g0468201	AUX/IAA	TR
HanXRQCtAH15g0468241	SET	TR
HanXRQCtAH15g0468661	AUX/IAA	TR
HanXRQCtAH15g0469041	Coactivator p15	TR
HanXRQCtAH15g0471621	SWI/SNF-BAF60b	TR
HanXRQCtAH15g0472701	GNAT	TR
HanXRQCtAH15g0472931	Others	TR
HanXRQCtAH15g0473831	SWI/SNF-BAF60b	TR
HanXRQCtAH15g0474281	Others	TR
HanXRQCtAH15g0474451	IWS1	TR
HanXRQCtAH15g0474581	Others	TR
HanXRQCtAH15g0475731	SET	TR
HanXRQCtAH15g0476041	Others	TR
HanXRQCtAH15g0476951	SET	TR
HanXRQCtAH15g0477411	AUX/IAA	TR
HanXRQCtAH15g0479521	Others	TR
HanXRQCtAH15g0479571	Jumonji	TR
HanXRQCtAH15g0479761	ARID	TR
HanXRQCtAH15g0480191	HMG	TR
HanXRQCtAH15g0482001	mTERF	TR
HanXRQCtAH15g0482571	Jumonji	TR
HanXRQCtAH15g0482601	Jumonji	TR
HanXRQCtAH15g0483001	PHD	TR
HanXRQCtAH15g0486891	mTERF	TR
HanXRQCtAH15g0487241	PHD	TR
HanXRQCtAH15g0489361	MED6	TR
HanXRQCtAH15g0490091	ARID	TR
HanXRQCtAH15g0495911	IWS1	TR
HanXRQCtAH15g0496041	mTERF	TR
HanXRQCtAH15g0497231	mTERF	TR
HanXRQCtAH16g0497611	SNF2	TR
HanXRQCtAH16g0500721	AUX/IAA	TR
HanXRQCtAH16g0501151	AUX/IAA	TR
HanXRQCtAH16g0501691	SWI/SNF-SWI3	TR
HanXRQCtAH16g0503531	Others	TR
HanXRQCtAH16g0505771	mTERF	TR
HanXRQCtAH16g0506391	Others	TR
HanXRQCtAH16g0506441	PHD	TR
HanXRQCtAH16g0506651	PHD	TR
HanXRQCtAH16g0509121	SWI/SNF-BAF60b	TR
HanXRQCtAH16g0512001	GNAT	TR
HanXRQCtAH16g0512131	GNAT	TR
HanXRQCtAH16g0516611	SWI/SNF-BAF60b	TR
HanXRQCtAH16g0517201	Jumonji	TR
HanXRQCtAH16g0517821	SNF2	TR
HanXRQCtAH16g0519581	HMG	TR
HanXRQCtAH16g0522331	SNF2	TR
HanXRQCtAH16g0522351	IWS1	TR
HanXRQCtAH16g0522371	IWS1	TR
HanXRQCtAH16g0522401	SNF2	TR
HanXRQCtAH16g0524131	SET	TR
HanXRQCtAH16g0525041	Jumonji	TR
HanXRQCtAH16g0527861	ARID	TR
HanXRQCtAH16g0531121	SWI/SNF-BAF60b	TR
HanXRQCtAH16g0531551	Others	TR
HanXRQCtAH16g0531871	HMG	TR
HanXRQCtAH17g0533471	Others	TR
HanXRQCtAH17g0533521	ARID	TR
HanXRQCtAH17g0533711	ARID	TR
HanXRQCtAH17g0534971	Coactivator p15	TR
HanXRQCtAH17g0535161	HMG	TR
HanXRQCtAH17g0537341	ARID	TR
HanXRQCtAH17g0537631	IWS1	TR
HanXRQCtAH17g0537641	IWS1	TR
HanXRQCtAH17g0538141	Jumonji	TR
HanXRQCtAH17g0538491	Others	TR
HanXRQCtAH17g0540661	HMG	TR
HanXRQCtAH17g0543111	Others	TR
HanXRQCtAH17g0544101	SWI/SNF-BAF60b	TR
HanXRQCtAH17g0545601	ARID	TR
HanXRQCtAH17g0546541	PHD	TR
HanXRQCtAH17g0547241	Others	TR
HanXRQCtAH17g0547261	Others	TR
HanXRQCtAH17g0547271	Others	TR
HanXRQCtAH17g0547801	Jumonji	TR
HanXRQCtAH17g0548011	IWS1	TR
HanXRQCtAH17g0548031	IWS1	TR
HanXRQCtAH17g0548051	IWS1	TR
HanXRQCtAH17g0549411	Others	TR
HanXRQCtAH17g0550981	GNAT	TR
HanXRQCtAH17g0551561	Others	TR
HanXRQCtAH17g0552561	SWI/SNF-BAF60b	TR
HanXRQCtAH17g0552631	Jumonji	TR
HanXRQCtAH17g0552841	Others	TR
HanXRQCtAH17g0553541	GNAT	TR
HanXRQCtAH17g0554821	SNF2	TR
HanXRQCtAH17g0562421	SNF2	TR
HanXRQCtAH17g0563751	SET	TR
HanXRQCtAH17g0569791	PHD	TR
HanXRQCtAH17g0570321	Others	TR
HanXRQCtAH01g0000211	OFP	TF
HanXRQCtAH01g0000691	GRAS	TF
HanXRQCtAH01g0000781	bZIP	TF
HanXRQCtAH01g0000831	MYB	TF
HanXRQCtAH01g0001611	C3H	TF
HanXRQCtAH01g0002021	TUB	TF
HanXRQCtAH01g0002591	AP2/ERF-AP2	TF
HanXRQCtAH01g0002931	OFP	TF
HanXRQCtAH01g0004311	HB-HD-ZIP	TF
HanXRQCtAH01g0004671	SBP	TF
HanXRQCtAH01g0005291	AP2/ERF-ERF	TF
HanXRQCtAH01g0005301	WRKY	TF
HanXRQCtAH01g0005521	NF-YC	TF
HanXRQCtAH01g0005571	Tify	TF
HanXRQCtAH01g0005611	HSF	TF
HanXRQCtAH01g0005621	C2H2	TF
HanXRQCtAH01g0006051	AP2/ERF-ERF	TF
HanXRQCtAH01g0007431	MADS-MIKC	TF
HanXRQCtAH01g0007571	NF-YA	TF
HanXRQCtAH01g0007901	MADS-M-type	TF
HanXRQCtAH01g0007951	GARP-G2-like	TF
HanXRQCtAH01g0008011	GARP-G2-like	TF
HanXRQCtAH01g0008201	Trihelix	TF
HanXRQCtAH01g0008511	bHLH	TF
HanXRQCtAH01g0008621	bHLH	TF
HanXRQCtAH01g0008661	C3H	TF
HanXRQCtAH01g0009151	C2H2	TF
HanXRQCtAH01g0009591	MYB-related	TF
HanXRQCtAH01g0009621	GARP-G2-like	TF
HanXRQCtAH01g0009791	C2H2	TF
HanXRQCtAH01g0009821	C2H2	TF
HanXRQCtAH01g0010161	NAC	TF
HanXRQCtAH01g0010241	NAC	TF
HanXRQCtAH01g0010611	HB-HD-ZIP	TF
HanXRQCtAH01g0011131	MYB	TF
HanXRQCtAH01g0011351	MYB	TF
HanXRQCtAH01g0011641	GARP-G2-like	TF
HanXRQCtAH01g0012181	HSF	TF
HanXRQCtAH01g0012241	WRKY	TF
HanXRQCtAH01g0012251	WRKY	TF
HanXRQCtAH01g0012671	MYB	TF
HanXRQCtAH01g0012701	MYB	TF
HanXRQCtAH01g0012711	MYB	TF
HanXRQCtAH01g0012731	AP2/ERF-ERF	TF
HanXRQCtAH01g0012921	B3	TF
HanXRQCtAH01g0013021	MYB	TF
HanXRQCtAH01g0014251	LOB	TF
HanXRQCtAH01g0014281	C2H2	TF
HanXRQCtAH01g0014321	GRAS	TF
HanXRQCtAH01g0014361	LOB	TF
HanXRQCtAH01g0014391	B3-ARF	TF
HanXRQCtAH01g0014741	GeBP	TF
HanXRQCtAH01g0014781	bHLH	TF
HanXRQCtAH01g0014881	B3	TF
HanXRQCtAH01g0014891	B3	TF
HanXRQCtAH01g0015021	GARP-G2-like	TF
HanXRQCtAH01g0015681	MADS-MIKC	TF
HanXRQCtAH01g0015761	C3H	TF
HanXRQCtAH01g0016011	Trihelix	TF
HanXRQCtAH01g0016141	C3H	TF
HanXRQCtAH01g0016241	MYB	TF
HanXRQCtAH01g0016451	LOB	TF
HanXRQCtAH01g0017191	bHLH	TF
HanXRQCtAH01g0017341	bHLH	TF
HanXRQCtAH01g0017571	MYB	TF
HanXRQCtAH01g0017641	WRKY	TF
HanXRQCtAH01g0017671	GRF	TF
HanXRQCtAH01g0017711	Trihelix	TF
HanXRQCtAH01g0017731	MYB	TF
HanXRQCtAH01g0018281	C2H2	TF
HanXRQCtAH01g0018311	MADS-M-type	TF
HanXRQCtAH01g0018341	NF-YC	TF
HanXRQCtAH01g0018361	MADS-M-type	TF
HanXRQCtAH01g0018631	HB-HD-ZIP	TF
HanXRQCtAH01g0018691	C3H	TF
HanXRQCtAH01g0018731	FAR1	TF
HanXRQCtAH01g0019011	GeBP	TF
HanXRQCtAH01g0019341	C2C2-GATA	TF
HanXRQCtAH01g0019521	MYB	TF
HanXRQCtAH01g0019641	bHLH	TF
HanXRQCtAH01g0019961	MYB	TF
HanXRQCtAH01g0020591	MYB	TF
HanXRQCtAH01g0021131	FAR1	TF
HanXRQCtAH01g0021931	bHLH	TF
HanXRQCtAH01g0022131	HSF	TF
HanXRQCtAH01g0022251	GARP-G2-like	TF
HanXRQCtAH01g0022321	AP2/ERF-ERF	TF
HanXRQCtAH01g0023111	MYB	TF
HanXRQCtAH01g0023161	bHLH	TF
HanXRQCtAH01g0023491	bZIP	TF
HanXRQCtAH01g0023841	DBB	TF
HanXRQCtAH01g0024001	NAC	TF
HanXRQCtAH01g0024011	NAC	TF
HanXRQCtAH01g0024041	FAR1	TF
HanXRQCtAH01g0024051	FAR1	TF
HanXRQCtAH01g0024591	GARP-G2-like	TF
HanXRQCtAH01g0024891	NAC	TF
HanXRQCtAH01g0025001	C2H2	TF
HanXRQCtAH01g0025101	FAR1	TF
HanXRQCtAH01g0025451	NAC	TF
HanXRQCtAH01g0025481	C2H2	TF
HanXRQCtAH01g0027081	C2C2-Dof	TF
HanXRQCtAH01g0027091	GARP-G2-like	TF
HanXRQCtAH01g0027251	NF-YB	TF
HanXRQCtAH01g0027261	GARP-G2-like	TF
HanXRQCtAH01g0027311	AP2/ERF-ERF	TF
HanXRQCtAH01g0027511	MYB-related	TF
HanXRQCtAH01g0027631	MYB-related	TF
HanXRQCtAH01g0027841	C2H2	TF
HanXRQCtAH01g0028121	Trihelix	TF
HanXRQCtAH01g0028221	PLATZ	TF
HanXRQCtAH01g0028421	Trihelix	TF
HanXRQCtAH01g0028431	Trihelix	TF
HanXRQCtAH01g0028651	HSF	TF
HanXRQCtAH01g0028801	MYB	TF
HanXRQCtAH01g0028841	C2H2	TF
HanXRQCtAH01g0028851	HSF	TF
HanXRQCtAH01g0028921	Trihelix	TF
HanXRQCtAH01g0028941	AP2/ERF-ERF	TF
HanXRQCtAH01g0029731	AP2/ERF-ERF	TF
HanXRQCtAH01g0029831	bZIP	TF
HanXRQCtAH01g0029901	CAMTA	TF
HanXRQCtAH01g0029961	bZIP	TF
HanXRQCtAH01g0030181	GARP-ARR-B	TF
HanXRQCtAH01g0030351	AP2/ERF-AP2	TF
HanXRQCtAH01g0030371	AP2/ERF-ERF	TF
HanXRQCtAH01g0030461	NF-X1	TF
HanXRQCtAH01g0030501	B3	TF
HanXRQCtAH01g0030511	B3	TF
HanXRQCtAH01g0030841	AP2/ERF-ERF	TF
HanXRQCtAH01g0030921	NF-X1	TF
HanXRQCtAH01g0030941	NF-X1	TF
HanXRQCtAH02g0031591	C2H2	TF
HanXRQCtAH02g0031741	MYB	TF
HanXRQCtAH02g0032221	HB-HD-ZIP	TF
HanXRQCtAH02g0032231	C2C2-GATA	TF
HanXRQCtAH02g0032371	AP2/ERF-ERF	TF
HanXRQCtAH02g0032461	WRKY	TF
HanXRQCtAH02g0032711	Trihelix	TF
HanXRQCtAH02g0033171	GRAS	TF
HanXRQCtAH02g0033271	bHLH	TF
HanXRQCtAH02g0033411	FAR1	TF
HanXRQCtAH02g0033861	HB-other	TF
HanXRQCtAH02g0034201	NAC	TF
HanXRQCtAH02g0034291	B3-ARF	TF
HanXRQCtAH02g0034781	MYB	TF
HanXRQCtAH02g0035761	LOB	TF
HanXRQCtAH02g0035781	LOB	TF
HanXRQCtAH02g0036281	Trihelix	TF
HanXRQCtAH02g0036381	C2C2-Dof	TF
HanXRQCtAH02g0036881	C2H2	TF
HanXRQCtAH02g0037561	MYB	TF
HanXRQCtAH02g0037701	B3	TF
HanXRQCtAH02g0037821	AP2/ERF-ERF	TF
HanXRQCtAH02g0037851	AP2/ERF-ERF	TF
HanXRQCtAH02g0037881	AP2/ERF-ERF	TF
HanXRQCtAH02g0037891	AP2/ERF-ERF	TF
HanXRQCtAH02g0037911	AP2/ERF-ERF	TF
HanXRQCtAH02g0037921	AP2/ERF-ERF	TF
HanXRQCtAH02g0037931	AP2/ERF-ERF	TF
HanXRQCtAH02g0037951	AP2/ERF-ERF	TF
HanXRQCtAH02g0037981	AP2/ERF-ERF	TF
HanXRQCtAH02g0038041	MYB	TF
HanXRQCtAH02g0038081	B3-ARF	TF
HanXRQCtAH02g0038301	MYB-related	TF
HanXRQCtAH02g0038981	NAC	TF
HanXRQCtAH02g0039141	C2H2	TF
HanXRQCtAH02g0039341	AP2/ERF-ERF	TF
HanXRQCtAH02g0039351	AP2/ERF-ERF	TF
HanXRQCtAH02g0039361	AP2/ERF-ERF	TF
HanXRQCtAH02g0039501	bZIP	TF
HanXRQCtAH02g0039521	HSF	TF
HanXRQCtAH02g0039631	C3H	TF
HanXRQCtAH02g0039691	WRKY	TF
HanXRQCtAH02g0039841	AP2/ERF-ERF	TF
HanXRQCtAH02g0040141	SRS	TF
HanXRQCtAH02g0040221	MADS-MIKC	TF
HanXRQCtAH02g0040661	Trihelix	TF
HanXRQCtAH02g0040691	TUB	TF
HanXRQCtAH02g0040821	TUB	TF
HanXRQCtAH02g0040911	C2C2-Dof	TF
HanXRQCtAH02g0041031	zf-HD	TF
HanXRQCtAH02g0041041	MYB	TF
HanXRQCtAH02g0041421	SBP	TF
HanXRQCtAH02g0041891	MYB	TF
HanXRQCtAH02g0041901	GRAS	TF
HanXRQCtAH02g0042561	C2H2	TF
HanXRQCtAH02g0042981	MADS-MIKC	TF
HanXRQCtAH02g0043331	bHLH	TF
HanXRQCtAH02g0043621	C2C2-Dof	TF
HanXRQCtAH02g0043731	bZIP	TF
HanXRQCtAH02g0043811	MYB-related	TF
HanXRQCtAH02g0043891	MADS-MIKC	TF
HanXRQCtAH02g0044131	C2H2	TF
HanXRQCtAH02g0044361	MYB	TF
HanXRQCtAH02g0044391	AP2/ERF-ERF	TF
HanXRQCtAH02g0044641	AP2/ERF-ERF	TF
HanXRQCtAH02g0045071	AP2/ERF-ERF	TF
HanXRQCtAH02g0045211	HB-HD-ZIP	TF
HanXRQCtAH02g0045431	LOB	TF
HanXRQCtAH02g0045511	MADS-MIKC	TF
HanXRQCtAH02g0046621	MYB	TF
HanXRQCtAH02g0046731	AP2/ERF-ERF	TF
HanXRQCtAH02g0046741	HB-other	TF
HanXRQCtAH02g0047091	RWP-RK	TF
HanXRQCtAH02g0047101	RWP-RK	TF
HanXRQCtAH02g0047691	NAC	TF
HanXRQCtAH02g0047741	GRF	TF
HanXRQCtAH02g0047821	RWP-RK	TF
HanXRQCtAH02g0047911	AP2/ERF-ERF	TF
HanXRQCtAH02g0048171	NAC	TF
HanXRQCtAH02g0048351	NAC	TF
HanXRQCtAH02g0048391	MYB	TF
HanXRQCtAH02g0048461	GRAS	TF
HanXRQCtAH02g0048481	GRAS	TF
HanXRQCtAH02g0048491	GRAS	TF
HanXRQCtAH02g0048501	GRAS	TF
HanXRQCtAH02g0048511	GRAS	TF
HanXRQCtAH02g0048521	GRAS	TF
HanXRQCtAH02g0048531	GRAS	TF
HanXRQCtAH02g0048661	HB-KNOX	TF
HanXRQCtAH02g0048721	AP2/ERF-ERF	TF
HanXRQCtAH02g0049061	C2C2-GATA	TF
HanXRQCtAH02g0049351	AP2/ERF-AP2	TF
HanXRQCtAH02g0049621	NAC	TF
HanXRQCtAH02g0049671	MYB	TF
HanXRQCtAH02g0049851	FAR1	TF
HanXRQCtAH02g0049941	bZIP	TF
HanXRQCtAH02g0049961	GRAS	TF
HanXRQCtAH02g0049981	MYB	TF
HanXRQCtAH02g0050051	C2H2	TF
HanXRQCtAH02g0050101	AP2/ERF-ERF	TF
HanXRQCtAH02g0050251	HB-KNOX	TF
HanXRQCtAH02g0050461	bZIP	TF
HanXRQCtAH02g0050611	HB-HD-ZIP	TF
HanXRQCtAH02g0050641	Tify	TF
HanXRQCtAH02g0051131	MYB-related	TF
HanXRQCtAH02g0051231	AP2/ERF-ERF	TF
HanXRQCtAH02g0051351	C2C2-Dof	TF
HanXRQCtAH02g0051591	NAC	TF
HanXRQCtAH02g0051671	E2F-DP	TF
HanXRQCtAH02g0051691	MYB	TF
HanXRQCtAH02g0052001	S1Fa-like	TF
HanXRQCtAH02g0052131	HB-other	TF
HanXRQCtAH02g0052321	C2H2	TF
HanXRQCtAH02g0052361	B3-ARF	TF
HanXRQCtAH02g0053171	AP2/ERF-ERF	TF
HanXRQCtAH02g0053181	AP2/ERF-ERF	TF
HanXRQCtAH02g0053231	HB-BELL	TF
HanXRQCtAH02g0053291	NF-YA	TF
HanXRQCtAH02g0053371	MYB-related	TF
HanXRQCtAH02g0053511	OFP	TF
HanXRQCtAH02g0053781	E2F-DP	TF
HanXRQCtAH02g0053811	OFP	TF
HanXRQCtAH02g0054071	C2C2-GATA	TF
HanXRQCtAH02g0054331	NAC	TF
HanXRQCtAH02g0054381	NAC	TF
HanXRQCtAH02g0054761	bZIP	TF
HanXRQCtAH02g0054841	AP2/ERF-ERF	TF
HanXRQCtAH02g0055351	C2H2	TF
HanXRQCtAH02g0055651	C2H2	TF
HanXRQCtAH02g0055711	C3H	TF
HanXRQCtAH02g0055811	HB-HD-ZIP	TF
HanXRQCtAH02g0055871	HB-BELL	TF
HanXRQCtAH02g0055931	NAC	TF
HanXRQCtAH02g0056021	NF-YA	TF
HanXRQCtAH02g0056181	MYB	TF
HanXRQCtAH02g0056251	bHLH	TF
HanXRQCtAH02g0056271	AP2/ERF-AP2	TF
HanXRQCtAH02g0056311	C2H2	TF
HanXRQCtAH02g0056351	bHLH	TF
HanXRQCtAH02g0056411	AP2/ERF-AP2	TF
HanXRQCtAH02g0056481	EIL	TF
HanXRQCtAH02g0056681	C3H	TF
HanXRQCtAH02g0057061	MYB	TF
HanXRQCtAH02g0057551	NAC	TF
HanXRQCtAH02g0057591	NAC	TF
HanXRQCtAH02g0057711	AP2/ERF-ERF	TF
HanXRQCtAH02g0058371	bHLH	TF
HanXRQCtAH02g0058551	bHLH	TF
HanXRQCtAH02g0058811	MADS-M-type	TF
HanXRQCtAH02g0058841	TUB	TF
HanXRQCtAH02g0058891	GARP-G2-like	TF
HanXRQCtAH02g0058911	AP2/ERF-ERF	TF
HanXRQCtAH02g0059251	MYB	TF
HanXRQCtAH02g0059481	C2C2-GATA	TF
HanXRQCtAH03g0060071	B3-ARF	TF
HanXRQCtAH03g0060081	AP2/ERF-ERF	TF
HanXRQCtAH03g0060321	C3H	TF
HanXRQCtAH03g0060341	bHLH	TF
HanXRQCtAH03g0060441	C2C2-GATA	TF
HanXRQCtAH03g0060841	B3-ARF	TF
HanXRQCtAH03g0060931	NAC	TF
HanXRQCtAH03g0061271	AP2/ERF-ERF	TF
HanXRQCtAH03g0061371	C2H2	TF
HanXRQCtAH03g0061511	bZIP	TF
HanXRQCtAH03g0061681	HSF	TF
HanXRQCtAH03g0062161	GARP-G2-like	TF
HanXRQCtAH03g0062431	AP2/ERF-ERF	TF
HanXRQCtAH03g0062601	C3H	TF
HanXRQCtAH03g0063961	DBP	TF
HanXRQCtAH03g0064181	MYB-related	TF
HanXRQCtAH03g0064441	PLATZ	TF
HanXRQCtAH03g0064821	bHLH	TF
HanXRQCtAH03g0064891	WRKY	TF
HanXRQCtAH03g0064991	Trihelix	TF
HanXRQCtAH03g0065511	HB-PHD	TF
HanXRQCtAH03g0066431	TUB	TF
HanXRQCtAH03g0066601	bHLH	TF
HanXRQCtAH03g0067321	B3-ARF	TF
HanXRQCtAH03g0067451	C2C2-YABBY	TF
HanXRQCtAH03g0067541	MYB	TF
HanXRQCtAH03g0068581	B3-ARF	TF
HanXRQCtAH03g0068661	bHLH	TF
HanXRQCtAH03g0068781	HB-PHD	TF
HanXRQCtAH03g0068971	MYB-related	TF
HanXRQCtAH03g0069011	MYB	TF
HanXRQCtAH03g0069061	AP2/ERF-AP2	TF
HanXRQCtAH03g0069071	bZIP	TF
HanXRQCtAH03g0069411	HB-BELL	TF
HanXRQCtAH03g0069431	FAR1	TF
HanXRQCtAH03g0069441	FAR1	TF
HanXRQCtAH03g0069711	DBB	TF
HanXRQCtAH03g0069921	C2H2	TF
HanXRQCtAH03g0070551	bZIP	TF
HanXRQCtAH03g0070611	NAC	TF
HanXRQCtAH03g0071001	bZIP	TF
HanXRQCtAH03g0071131	bHLH	TF
HanXRQCtAH03g0071311	NAC	TF
HanXRQCtAH03g0071381	NF-YB	TF
HanXRQCtAH03g0071401	FAR1	TF
HanXRQCtAH03g0071411	WRKY	TF
HanXRQCtAH03g0071931	FAR1	TF
HanXRQCtAH03g0071951	AP2/ERF-ERF	TF
HanXRQCtAH03g0072181	GARP-G2-like	TF
HanXRQCtAH03g0072381	HB-other	TF
HanXRQCtAH03g0072871	TUB	TF
HanXRQCtAH03g0073411	bZIP	TF
HanXRQCtAH03g0074101	MADS-M-type	TF
HanXRQCtAH03g0074821	bZIP	TF
HanXRQCtAH03g0074841	bHLH	TF
HanXRQCtAH03g0075311	LOB	TF
HanXRQCtAH03g0075431	C2H2	TF
HanXRQCtAH03g0075891	bHLH	TF
HanXRQCtAH03g0076251	C2H2	TF
HanXRQCtAH03g0077021	WRKY	TF
HanXRQCtAH03g0077591	LOB	TF
HanXRQCtAH03g0077891	GARP-G2-like	TF
HanXRQCtAH03g0078211	MYB	TF
HanXRQCtAH03g0078381	GRAS	TF
HanXRQCtAH03g0078731	C3H	TF
HanXRQCtAH03g0079121	C2H2	TF
HanXRQCtAH03g0079361	C2H2	TF
HanXRQCtAH03g0079421	C3H	TF
HanXRQCtAH03g0079611	C2H2	TF
HanXRQCtAH03g0079621	NAC	TF
HanXRQCtAH03g0079641	NAC	TF
HanXRQCtAH03g0079851	HSF	TF
HanXRQCtAH03g0079901	FAR1	TF
HanXRQCtAH03g0080561	HSF	TF
HanXRQCtAH03g0081291	Trihelix	TF
HanXRQCtAH03g0081421	bZIP	TF
HanXRQCtAH03g0081571	bZIP	TF
HanXRQCtAH03g0082181	GRF	TF
HanXRQCtAH03g0082231	GRF	TF
HanXRQCtAH03g0082381	Trihelix	TF
HanXRQCtAH03g0082581	WRKY	TF
HanXRQCtAH03g0082591	EIL	TF
HanXRQCtAH03g0082851	bZIP	TF
HanXRQCtAH03g0083031	AP2/ERF-ERF	TF
HanXRQCtAH03g0083101	C2C2-Dof	TF
HanXRQCtAH03g0083141	MYB	TF
HanXRQCtAH03g0083171	B3	TF
HanXRQCtAH03g0083181	NAC	TF
HanXRQCtAH03g0083341	AP2/ERF-ERF	TF
HanXRQCtAH03g0083621	C3H	TF
HanXRQCtAH03g0083631	bHLH	TF
HanXRQCtAH03g0084081	C2C2-LSD	TF
HanXRQCtAH03g0084171	AP2/ERF-ERF	TF
HanXRQCtAH03g0084181	AP2/ERF-ERF	TF
HanXRQCtAH03g0084321	PLATZ	TF
HanXRQCtAH03g0084331	MYB	TF
HanXRQCtAH03g0084521	WRKY	TF
HanXRQCtAH03g0084531	C2C2-LSD	TF
HanXRQCtAH03g0084781	MYB	TF
HanXRQCtAH03g0084841	C3H	TF
HanXRQCtAH03g0085191	WRKY	TF
HanXRQCtAH03g0085211	WRKY	TF
HanXRQCtAH03g0085261	GRF	TF
HanXRQCtAH03g0085281	NAC	TF
HanXRQCtAH03g0085841	NAC	TF
HanXRQCtAH03g0085871	AP2/ERF-ERF	TF
HanXRQCtAH03g0086081	B3	TF
HanXRQCtAH03g0086191	bHLH	TF
HanXRQCtAH03g0086211	bHLH	TF
HanXRQCtAH03g0086551	NF-YC	TF
HanXRQCtAH03g0087661	GeBP	TF
HanXRQCtAH03g0087891	NAC	TF
HanXRQCtAH03g0088011	MYB	TF
HanXRQCtAH03g0088091	PLATZ	TF
HanXRQCtAH03g0088141	AP2/ERF-ERF	TF
HanXRQCtAH03g0088151	AP2/ERF-ERF	TF
HanXRQCtAH03g0088191	bHLH	TF
HanXRQCtAH03g0088851	AP2/ERF-ERF	TF
HanXRQCtAH03g0088861	WRKY	TF
HanXRQCtAH03g0088891	AP2/ERF-ERF	TF
HanXRQCtAH03g0088911	HB-HD-ZIP	TF
HanXRQCtAH03g0088931	AP2/ERF-ERF	TF
HanXRQCtAH03g0088941	AP2/ERF-ERF	TF
HanXRQCtAH03g0088971	MYB-related	TF
HanXRQCtAH03g0089141	RWP-RK	TF
HanXRQCtAH03g0089161	RWP-RK	TF
HanXRQCtAH03g0089721	Trihelix	TF
HanXRQCtAH03g0089801	C2C2-GATA	TF
HanXRQCtAH03g0089891	AP2/ERF-ERF	TF
HanXRQCtAH03g0090191	GRAS	TF
HanXRQCtAH03g0090331	SRS	TF
HanXRQCtAH03g0090381	GARP-G2-like	TF
HanXRQCtAH03g0091421	MYB	TF
HanXRQCtAH03g0091451	MADS-M-type	TF
HanXRQCtAH03g0091651	NF-YC	TF
HanXRQCtAH03g0091681	FAR1	TF
HanXRQCtAH03g0091991	AP2/ERF-ERF	TF
HanXRQCtAH03g0092041	bHLH	TF
HanXRQCtAH03g0092101	C2C2-Dof	TF
HanXRQCtAH03g0093081	AP2/ERF-ERF	TF
HanXRQCtAH03g0093161	AP2/ERF-ERF	TF
HanXRQCtAH03g0093191	HB-HD-ZIP	TF
HanXRQCtAH03g0093291	bHLH	TF
HanXRQCtAH03g0093491	LIM	TF
HanXRQCtAH03g0093841	LOB	TF
HanXRQCtAH04g0094401	Tify	TF
HanXRQCtAH04g0094581	AP2/ERF-AP2	TF
HanXRQCtAH04g0094841	NF-YA	TF
HanXRQCtAH04g0094951	MYB-related	TF
HanXRQCtAH04g0094961	MYB-related	TF
HanXRQCtAH04g0094971	MYB-related	TF
HanXRQCtAH04g0094981	MYB-related	TF
HanXRQCtAH04g0094991	MYB	TF
HanXRQCtAH04g0095001	MYB	TF
HanXRQCtAH04g0095941	bHLH	TF
HanXRQCtAH04g0095991	AP2/ERF-ERF	TF
HanXRQCtAH04g0096011	HB-HD-ZIP	TF
HanXRQCtAH04g0099161	HB-BELL	TF
HanXRQCtAH04g0100211	C2C2-CO-like	TF
HanXRQCtAH04g0100261	B3-ARF	TF
HanXRQCtAH04g0100411	HB-HD-ZIP	TF
HanXRQCtAH04g0100731	C2H2	TF
HanXRQCtAH04g0100761	C2H2	TF
HanXRQCtAH04g0101211	C2H2	TF
HanXRQCtAH04g0101321	MYB	TF
HanXRQCtAH04g0101431	C2H2	TF
HanXRQCtAH04g0101521	LOB	TF
HanXRQCtAH04g0101871	SBP	TF
HanXRQCtAH04g0102801	bHLH	TF
HanXRQCtAH04g0103211	HSF	TF
HanXRQCtAH04g0103221	HB-WOX	TF
HanXRQCtAH04g0103371	AP2/ERF-ERF	TF
HanXRQCtAH04g0103501	WRKY	TF
HanXRQCtAH04g0103511	bZIP	TF
HanXRQCtAH04g0103661	C2H2	TF
HanXRQCtAH04g0103841	bHLH	TF
HanXRQCtAH04g0104181	B3	TF
HanXRQCtAH04g0104561	AP2/ERF-ERF	TF
HanXRQCtAH04g0104571	bZIP	TF
HanXRQCtAH04g0104881	NAC	TF
HanXRQCtAH04g0104891	NAC	TF
HanXRQCtAH04g0104901	BES1	TF
HanXRQCtAH04g0105391	MYB	TF
HanXRQCtAH04g0105851	GRAS	TF
HanXRQCtAH04g0106071	bZIP	TF
HanXRQCtAH04g0106231	WRKY	TF
HanXRQCtAH04g0106321	MYB	TF
HanXRQCtAH04g0106521	SRS	TF
HanXRQCtAH04g0106531	SRS	TF
HanXRQCtAH04g0106741	E2F-DP	TF
HanXRQCtAH04g0106881	MYB	TF
HanXRQCtAH04g0108001	AP2/ERF-ERF	TF
HanXRQCtAH04g0108071	MYB-related	TF
HanXRQCtAH04g0108101	Trihelix	TF
HanXRQCtAH04g0108771	C2C2-GATA	TF
HanXRQCtAH04g0108891	MYB	TF
HanXRQCtAH04g0108951	TUB	TF
HanXRQCtAH04g0108981	bZIP	TF
HanXRQCtAH04g0109041	TCP	TF
HanXRQCtAH04g0109251	GARP-G2-like	TF
HanXRQCtAH04g0109271	zf-HD	TF
HanXRQCtAH04g0109421	bHLH	TF
HanXRQCtAH04g0109481	GRAS	TF
HanXRQCtAH04g0109851	NF-YB	TF
HanXRQCtAH04g0110101	MADS-MIKC	TF
HanXRQCtAH04g0110981	MYB-related	TF
HanXRQCtAH04g0111011	C3H	TF
HanXRQCtAH04g0111851	MYB	TF
HanXRQCtAH04g0111861	MADS-M-type	TF
HanXRQCtAH04g0111921	AP2/ERF-ERF	TF
HanXRQCtAH04g0111941	AP2/ERF-ERF	TF
HanXRQCtAH04g0111951	AP2/ERF-ERF	TF
HanXRQCtAH04g0112141	TCP	TF
HanXRQCtAH04g0112191	TCP	TF
HanXRQCtAH04g0112201	TCP	TF
HanXRQCtAH04g0112491	AP2/ERF-ERF	TF
HanXRQCtAH04g0112531	AP2/ERF-ERF	TF
HanXRQCtAH04g0112551	AP2/ERF-ERF	TF
HanXRQCtAH04g0112561	AP2/ERF-ERF	TF
HanXRQCtAH04g0112601	AP2/ERF-ERF	TF
HanXRQCtAH04g0112611	AP2/ERF-ERF	TF
HanXRQCtAH04g0112671	MYB	TF
HanXRQCtAH04g0112791	CSD	TF
HanXRQCtAH04g0113221	HSF	TF
HanXRQCtAH04g0113641	WRKY	TF
HanXRQCtAH04g0113811	NAC	TF
HanXRQCtAH04g0113881	MYB-related	TF
HanXRQCtAH04g0114011	OFP	TF
HanXRQCtAH04g0114381	Tify	TF
HanXRQCtAH04g0114451	Trihelix	TF
HanXRQCtAH04g0114741	AP2/ERF-ERF	TF
HanXRQCtAH04g0114871	AP2/ERF-ERF	TF
HanXRQCtAH04g0114891	MYB	TF
HanXRQCtAH04g0115291	AP2/ERF-AP2	TF
HanXRQCtAH04g0115421	AP2/ERF-ERF	TF
HanXRQCtAH04g0115531	C2C2-Dof	TF
HanXRQCtAH04g0116271	BES1	TF
HanXRQCtAH04g0116311	HSF	TF
HanXRQCtAH04g0116321	OFP	TF
HanXRQCtAH04g0116461	B3-ARF	TF
HanXRQCtAH04g0116751	WRKY	TF
HanXRQCtAH04g0116831	NAC	TF
HanXRQCtAH04g0116851	B3-ARF	TF
HanXRQCtAH04g0116911	VOZ	TF
HanXRQCtAH04g0117041	MYB-related	TF
HanXRQCtAH04g0117141	HB-other	TF
HanXRQCtAH04g0117361	NF-YB	TF
HanXRQCtAH04g0117481	C2H2	TF
HanXRQCtAH04g0118111	HB-other	TF
HanXRQCtAH04g0118641	AP2/ERF-ERF	TF
HanXRQCtAH04g0119191	WRKY	TF
HanXRQCtAH04g0119391	WRKY	TF
HanXRQCtAH04g0119731	AP2/ERF-ERF	TF
HanXRQCtAH04g0119741	AP2/ERF-ERF	TF
HanXRQCtAH04g0119831	LOB	TF
HanXRQCtAH04g0120061	NAC	TF
HanXRQCtAH04g0120121	HB-HD-ZIP	TF
HanXRQCtAH04g0120251	C3H	TF
HanXRQCtAH04g0120451	C2C2-Dof	TF
HanXRQCtAH04g0120731	bZIP	TF
HanXRQCtAH04g0120791	WRKY	TF
HanXRQCtAH04g0121031	AP2/ERF-ERF	TF
HanXRQCtAH04g0121061	BES1	TF
HanXRQCtAH04g0121481	MYB-related	TF
HanXRQCtAH04g0121641	LIM	TF
HanXRQCtAH04g0121971	C2C2-CO-like	TF
HanXRQCtAH04g0122131	MADS-MIKC	TF
HanXRQCtAH04g0122181	TCP	TF
HanXRQCtAH04g0122391	LOB	TF
HanXRQCtAH04g0122691	C2C2-YABBY	TF
HanXRQCtAH04g0122851	MYB	TF
HanXRQCtAH04g0123291	C2H2	TF
HanXRQCtAH04g0123341	bHLH	TF
HanXRQCtAH04g0123451	SBP	TF
HanXRQCtAH04g0123721	C2C2-Dof	TF
HanXRQCtAH04g0123731	C2C2-Dof	TF
HanXRQCtAH04g0123801	C3H	TF
HanXRQCtAH04g0123821	AP2/ERF-ERF	TF
HanXRQCtAH04g0123861	AP2/ERF-ERF	TF
HanXRQCtAH04g0123881	C2C2-Dof	TF
HanXRQCtAH04g0123981	C2C2-Dof	TF
HanXRQCtAH04g0124061	C2C2-LSD	TF
HanXRQCtAH04g0124861	MYB	TF
HanXRQCtAH04g0124901	GARP-G2-like	TF
HanXRQCtAH04g0125171	NAC	TF
HanXRQCtAH04g0125441	GRAS	TF
HanXRQCtAH04g0125451	bZIP	TF
HanXRQCtAH04g0125821	AP2/ERF-ERF	TF
HanXRQCtAH04g0125841	AP2/ERF-ERF	TF
HanXRQCtAH04g0125871	AP2/ERF-ERF	TF
HanXRQCtAH04g0125901	Tify	TF
HanXRQCtAH04g0126381	C2C2-CO-like	TF
HanXRQCtAH04g0126501	GRAS	TF
HanXRQCtAH04g0126551	SAP	TF
HanXRQCtAH04g0126581	FAR1	TF
HanXRQCtAH04g0126601	NF-YB	TF
HanXRQCtAH04g0126621	NF-YB	TF
HanXRQCtAH04g0127081	WRKY	TF
HanXRQCtAH04g0127391	MYB	TF
HanXRQCtAH04g0127551	bHLH	TF
HanXRQCtAH04g0127711	DBB	TF
HanXRQCtAH04g0127851	bZIP	TF
HanXRQCtAH04g0128081	MYB	TF
HanXRQCtAH04g0128231	B3	TF
HanXRQCtAH04g0128251	B3	TF
HanXRQCtAH04g0128591	LOB	TF
HanXRQCtAH04g0128601	C2H2	TF
HanXRQCtAH05g0128761	B3	TF
HanXRQCtAH05g0128791	WRKY	TF
HanXRQCtAH05g0128971	C3H	TF
HanXRQCtAH05g0129261	MYB-related	TF
HanXRQCtAH05g0129351	WRKY	TF
HanXRQCtAH05g0129881	C2H2	TF
HanXRQCtAH05g0129901	HB-HD-ZIP	TF
HanXRQCtAH05g0130371	MYB-related	TF
HanXRQCtAH05g0130521	OFP	TF
HanXRQCtAH05g0130741	bHLH	TF
HanXRQCtAH05g0130791	GeBP	TF
HanXRQCtAH05g0130851	bHLH	TF
HanXRQCtAH05g0131121	MYB	TF
HanXRQCtAH05g0131231	HSF	TF
HanXRQCtAH05g0132191	MYB-related	TF
HanXRQCtAH05g0132421	C3H	TF
HanXRQCtAH05g0132551	C2C2-Dof	TF
HanXRQCtAH05g0132591	NF-YA	TF
HanXRQCtAH05g0132681	HB-BELL	TF
HanXRQCtAH05g0133051	GRF	TF
HanXRQCtAH05g0133251	bHLH	TF
HanXRQCtAH05g0133341	WRKY	TF
HanXRQCtAH05g0133361	MYB-related	TF
HanXRQCtAH05g0133691	RWP-RK	TF
HanXRQCtAH05g0133711	RWP-RK	TF
HanXRQCtAH05g0133721	RWP-RK	TF
HanXRQCtAH05g0133731	RWP-RK	TF
HanXRQCtAH05g0133741	bZIP	TF
HanXRQCtAH05g0133991	AP2/ERF-ERF	TF
HanXRQCtAH05g0134191	MYB	TF
HanXRQCtAH05g0134221	C2H2	TF
HanXRQCtAH05g0134561	NAC	TF
HanXRQCtAH05g0134731	C2C2-Dof	TF
HanXRQCtAH05g0134811	HB-WOX	TF
HanXRQCtAH05g0135231	GARP-G2-like	TF
HanXRQCtAH05g0135681	MYB-related	TF
HanXRQCtAH05g0136931	C2H2	TF
HanXRQCtAH05g0137011	MYB	TF
HanXRQCtAH05g0137131	MYB	TF
HanXRQCtAH05g0137231	C2H2	TF
HanXRQCtAH05g0137501	C2C2-CO-like	TF
HanXRQCtAH05g0138461	AP2/ERF-ERF	TF
HanXRQCtAH05g0138801	OFP	TF
HanXRQCtAH05g0138971	SBP	TF
HanXRQCtAH05g0139121	C2C2-YABBY	TF
HanXRQCtAH05g0139341	AP2/ERF-AP2	TF
HanXRQCtAH05g0140401	C2H2	TF
HanXRQCtAH05g0140421	NAC	TF
HanXRQCtAH05g0140461	ULT	TF
HanXRQCtAH05g0140571	GARP-G2-like	TF
HanXRQCtAH05g0140871	BBR-BPC	TF
HanXRQCtAH05g0140931	MYB	TF
HanXRQCtAH05g0141001	MYB	TF
HanXRQCtAH05g0141021	bHLH	TF
HanXRQCtAH05g0141131	HB-HD-ZIP	TF
HanXRQCtAH05g0141241	HB-HD-ZIP	TF
HanXRQCtAH05g0141361	C3H	TF
HanXRQCtAH05g0141911	GRAS	TF
HanXRQCtAH05g0141921	GRAS	TF
HanXRQCtAH05g0142161	WRKY	TF
HanXRQCtAH05g0142251	HB-other	TF
HanXRQCtAH05g0142261	HB-HD-ZIP	TF
HanXRQCtAH05g0143121	CPP	TF
HanXRQCtAH05g0143261	HB-KNOX	TF
HanXRQCtAH05g0143801	HB-WOX	TF
HanXRQCtAH05g0144131	GRAS	TF
HanXRQCtAH05g0144551	C3H	TF
HanXRQCtAH05g0144581	LOB	TF
HanXRQCtAH05g0144811	DBP	TF
HanXRQCtAH05g0144891	GARP-G2-like	TF
HanXRQCtAH05g0144991	AP2/ERF-ERF	TF
HanXRQCtAH05g0145001	Whirly	TF
HanXRQCtAH05g0145021	OFP	TF
HanXRQCtAH05g0146401	LOB	TF
HanXRQCtAH05g0146411	B3-ARF	TF
HanXRQCtAH05g0146701	GARP-G2-like	TF
HanXRQCtAH05g0146931	FAR1	TF
HanXRQCtAH05g0147181	AP2/ERF-ERF	TF
HanXRQCtAH05g0147261	MADS-MIKC	TF
HanXRQCtAH05g0147351	MYB	TF
HanXRQCtAH05g0147481	Trihelix	TF
HanXRQCtAH05g0147731	MYB	TF
HanXRQCtAH05g0148191	CAMTA	TF
HanXRQCtAH05g0148371	SBP	TF
HanXRQCtAH05g0149341	MADS-MIKC	TF
HanXRQCtAH05g0149451	AP2/ERF-ERF	TF
HanXRQCtAH05g0149461	AP2/ERF-ERF	TF
HanXRQCtAH05g0149701	TCP	TF
HanXRQCtAH05g0150011	HSF	TF
HanXRQCtAH05g0150571	MADS-M-type	TF
HanXRQCtAH05g0150661	MADS-MIKC	TF
HanXRQCtAH05g0150751	NAC	TF
HanXRQCtAH05g0151201	HB-BELL	TF
HanXRQCtAH05g0151311	DBB	TF
HanXRQCtAH05g0151331	MADS-MIKC	TF
HanXRQCtAH05g0151691	B3	TF
HanXRQCtAH05g0152201	C3H	TF
HanXRQCtAH05g0152241	C3H	TF
HanXRQCtAH05g0152711	MYB-related	TF
HanXRQCtAH05g0152971	bHLH	TF
HanXRQCtAH05g0152981	B3-ARF	TF
HanXRQCtAH05g0153001	SRS	TF
HanXRQCtAH05g0153371	GRAS	TF
HanXRQCtAH05g0153381	GRAS	TF
HanXRQCtAH05g0153641	C2H2	TF
HanXRQCtAH05g0153871	TCP	TF
HanXRQCtAH05g0154261	MADS-MIKC	TF
HanXRQCtAH05g0154351	bHLH	TF
HanXRQCtAH05g0154531	LOB	TF
HanXRQCtAH05g0154621	HB-other	TF
HanXRQCtAH05g0154681	GRAS	TF
HanXRQCtAH05g0154941	NAC	TF
HanXRQCtAH05g0155141	NF-YC	TF
HanXRQCtAH05g0155201	MYB-related	TF
HanXRQCtAH05g0155231	bHLH	TF
HanXRQCtAH05g0155241	MYB-related	TF
HanXRQCtAH05g0155341	MYB	TF
HanXRQCtAH05g0155451	E2F-DP	TF
HanXRQCtAH05g0155501	LIM	TF
HanXRQCtAH05g0155651	NAC	TF
HanXRQCtAH05g0155731	MYB-related	TF
HanXRQCtAH05g0155911	SBP	TF
HanXRQCtAH05g0155931	C2C2-Dof	TF
HanXRQCtAH05g0155981	RWP-RK	TF
HanXRQCtAH05g0156101	MADS-M-type	TF
HanXRQCtAH05g0156241	C2C2-Dof	TF
HanXRQCtAH05g0156481	B3	TF
HanXRQCtAH05g0156601	NAC	TF
HanXRQCtAH05g0156851	zf-HD	TF
HanXRQCtAH05g0157201	C2H2	TF
HanXRQCtAH05g0157211	C2H2	TF
HanXRQCtAH05g0157431	C2C2-Dof	TF
HanXRQCtAH05g0158011	WRKY	TF
HanXRQCtAH05g0158031	bHLH	TF
HanXRQCtAH05g0158111	TCP	TF
HanXRQCtAH05g0158201	MYB	TF
HanXRQCtAH05g0158541	PLATZ	TF
HanXRQCtAH05g0159281	C2H2	TF
HanXRQCtAH05g0160171	MYB	TF
HanXRQCtAH05g0160511	NAC	TF
HanXRQCtAH05g0160581	NAC	TF
HanXRQCtAH05g0160641	NAC	TF
HanXRQCtAH05g0160671	GRAS	TF
HanXRQCtAH05g0160681	GRAS	TF
HanXRQCtAH05g0160691	GRAS	TF
HanXRQCtAH05g0160711	WRKY	TF
HanXRQCtAH05g0161331	MADS-M-type	TF
HanXRQCtAH05g0161541	C3H	TF
HanXRQCtAH05g0161581	bZIP	TF
HanXRQCtAH05g0161811	NF-YB	TF
HanXRQCtAH05g0161901	Trihelix	TF
HanXRQCtAH05g0162171	AP2/ERF-ERF	TF
HanXRQCtAH05g0162271	bZIP	TF
HanXRQCtAH05g0162521	NAC	TF
HanXRQCtAH05g0163221	bHLH	TF
HanXRQCtAH05g0163271	zf-HD	TF
HanXRQCtAH05g0163341	MYB-related	TF
HanXRQCtAH05g0163381	MADS-MIKC	TF
HanXRQCtAH05g0163451	AP2/ERF-ERF	TF
HanXRQCtAH05g0163521	MADS-MIKC	TF
HanXRQCtAH05g0163601	HB-KNOX	TF
HanXRQCtAH06g0163951	C2H2	TF
HanXRQCtAH06g0164131	MYB	TF
HanXRQCtAH06g0164191	C2C2-YABBY	TF
HanXRQCtAH06g0164441	AP2/ERF-ERF	TF
HanXRQCtAH06g0165171	HB-KNOX	TF
HanXRQCtAH06g0165401	AP2/ERF-ERF	TF
HanXRQCtAH06g0165431	HSF	TF
HanXRQCtAH06g0165781	LIM	TF
HanXRQCtAH06g0165981	HB-BELL	TF
HanXRQCtAH06g0166011	WRKY	TF
HanXRQCtAH06g0166061	WRKY	TF
HanXRQCtAH06g0166341	B3-ARF	TF
HanXRQCtAH06g0166521	AP2/ERF-ERF	TF
HanXRQCtAH06g0166611	MYB	TF
HanXRQCtAH06g0166621	MYB	TF
HanXRQCtAH06g0166661	C2C2-Dof	TF
HanXRQCtAH06g0166721	NAC	TF
HanXRQCtAH06g0166741	GRF	TF
HanXRQCtAH06g0166901	WRKY	TF
HanXRQCtAH06g0167061	Trihelix	TF
HanXRQCtAH06g0167091	B3	TF
HanXRQCtAH06g0167381	C2C2-LSD	TF
HanXRQCtAH06g0167441	C2H2	TF
HanXRQCtAH06g0167481	bHLH	TF
HanXRQCtAH06g0167551	PLATZ	TF
HanXRQCtAH06g0167621	bHLH	TF
HanXRQCtAH06g0167701	AP2/ERF-ERF	TF
HanXRQCtAH06g0167791	C2C2-GATA	TF
HanXRQCtAH06g0167941	AP2/ERF-ERF	TF
HanXRQCtAH06g0168101	WRKY	TF
HanXRQCtAH06g0168171	bZIP	TF
HanXRQCtAH06g0168561	C2C2-Dof	TF
HanXRQCtAH06g0168641	AP2/ERF-ERF	TF
HanXRQCtAH06g0168671	Tify	TF
HanXRQCtAH06g0168831	SBP	TF
HanXRQCtAH06g0168981	C2C2-GATA	TF
HanXRQCtAH06g0169101	GRAS	TF
HanXRQCtAH06g0169141	AP2/ERF-ERF	TF
HanXRQCtAH06g0169231	C2C2-CO-like	TF
HanXRQCtAH06g0169281	MADS-MIKC	TF
HanXRQCtAH06g0169341	TCP	TF
HanXRQCtAH06g0169471	LOB	TF
HanXRQCtAH06g0169531	LOB	TF
HanXRQCtAH06g0169631	C2C2-YABBY	TF
HanXRQCtAH06g0170161	GRAS	TF
HanXRQCtAH06g0170361	WRKY	TF
HanXRQCtAH06g0170651	C3H	TF
HanXRQCtAH06g0170931	bHLH	TF
HanXRQCtAH06g0171131	MYB	TF
HanXRQCtAH06g0171181	MYB	TF
HanXRQCtAH06g0171301	bHLH	TF
HanXRQCtAH06g0171621	HSF	TF
HanXRQCtAH06g0172141	C3H	TF
HanXRQCtAH06g0172411	HSF	TF
HanXRQCtAH06g0172641	HB-HD-ZIP	TF
HanXRQCtAH06g0172741	GARP-G2-like	TF
HanXRQCtAH06g0172921	RWP-RK	TF
HanXRQCtAH06g0173011	RWP-RK	TF
HanXRQCtAH06g0173021	RWP-RK	TF
HanXRQCtAH06g0173041	RWP-RK	TF
HanXRQCtAH06g0173061	RWP-RK	TF
HanXRQCtAH06g0173071	RWP-RK	TF
HanXRQCtAH06g0173101	RWP-RK	TF
HanXRQCtAH06g0173111	RWP-RK	TF
HanXRQCtAH06g0173671	AP2/ERF-ERF	TF
HanXRQCtAH06g0173811	C3H	TF
HanXRQCtAH06g0173841	HB-BELL	TF
HanXRQCtAH06g0174051	NAC	TF
HanXRQCtAH06g0174671	SBP	TF
HanXRQCtAH06g0174721	MADS-MIKC	TF
HanXRQCtAH06g0174821	Trihelix	TF
HanXRQCtAH06g0175041	Tify	TF
HanXRQCtAH06g0175911	C2H2	TF
HanXRQCtAH06g0175941	MYB	TF
HanXRQCtAH06g0176391	WRKY	TF
HanXRQCtAH06g0176521	FAR1	TF
HanXRQCtAH06g0176771	GARP-G2-like	TF
HanXRQCtAH06g0176791	GARP-G2-like	TF
HanXRQCtAH06g0176871	zf-HD	TF
HanXRQCtAH06g0177441	PLATZ	TF
HanXRQCtAH06g0178171	GRF	TF
HanXRQCtAH06g0178551	C3H	TF
HanXRQCtAH06g0178971	GRAS	TF
HanXRQCtAH06g0179021	BES1	TF
HanXRQCtAH06g0179041	GARP-G2-like	TF
HanXRQCtAH06g0179211	CPP	TF
HanXRQCtAH06g0179391	AP2/ERF-ERF	TF
HanXRQCtAH06g0180231	C3H	TF
HanXRQCtAH06g0181621	HB-other	TF
HanXRQCtAH06g0181681	FAR1	TF
HanXRQCtAH06g0181941	WRKY	TF
HanXRQCtAH06g0182041	bHLH	TF
HanXRQCtAH06g0182371	MYB	TF
HanXRQCtAH06g0182531	bZIP	TF
HanXRQCtAH06g0183011	C2H2	TF
HanXRQCtAH06g0183171	WRKY	TF
HanXRQCtAH06g0183201	GRAS	TF
HanXRQCtAH06g0183331	LOB	TF
HanXRQCtAH06g0183441	PLATZ	TF
HanXRQCtAH06g0183491	NAC	TF
HanXRQCtAH06g0183751	zf-HD	TF
HanXRQCtAH06g0183971	B3	TF
HanXRQCtAH06g0184111	RWP-RK	TF
HanXRQCtAH06g0184691	AP2/ERF-ERF	TF
HanXRQCtAH06g0184731	C2H2	TF
HanXRQCtAH06g0185021	TUB	TF
HanXRQCtAH06g0185341	bZIP	TF
HanXRQCtAH07g0185981	bHLH	TF
HanXRQCtAH07g0186441	NAC	TF
HanXRQCtAH07g0186451	MYB-related	TF
HanXRQCtAH07g0186481	NAC	TF
HanXRQCtAH07g0186771	NAC	TF
HanXRQCtAH07g0187951	bHLH	TF
HanXRQCtAH07g0188431	AP2/ERF-ERF	TF
HanXRQCtAH07g0188461	AP2/ERF-ERF	TF
HanXRQCtAH07g0188561	GRAS	TF
HanXRQCtAH07g0189031	bHLH	TF
HanXRQCtAH07g0189251	bZIP	TF
HanXRQCtAH07g0189401	RWP-RK	TF
HanXRQCtAH07g0190071	MYB	TF
HanXRQCtAH07g0190141	NF-YB	TF
HanXRQCtAH07g0190151	AP2/ERF-ERF	TF
HanXRQCtAH07g0190481	C2H2	TF
HanXRQCtAH07g0190701	C3H	TF
HanXRQCtAH07g0190781	B3-ARF	TF
HanXRQCtAH07g0191121	AP2/ERF-ERF	TF
HanXRQCtAH07g0191161	WRKY	TF
HanXRQCtAH07g0191171	WRKY	TF
HanXRQCtAH07g0191201	WRKY	TF
HanXRQCtAH07g0191381	NAC	TF
HanXRQCtAH07g0191481	AP2/ERF-ERF	TF
HanXRQCtAH07g0191521	AP2/ERF-ERF	TF
HanXRQCtAH07g0191551	B3	TF
HanXRQCtAH07g0191561	B3	TF
HanXRQCtAH07g0191571	B3	TF
HanXRQCtAH07g0191601	AP2/ERF-ERF	TF
HanXRQCtAH07g0191611	C3H	TF
HanXRQCtAH07g0191931	B3	TF
HanXRQCtAH07g0191941	B3	TF
HanXRQCtAH07g0191951	B3	TF
HanXRQCtAH07g0192311	NAC	TF
HanXRQCtAH07g0192351	GRF	TF
HanXRQCtAH07g0192751	bHLH	TF
HanXRQCtAH07g0192771	bHLH	TF
HanXRQCtAH07g0192871	C2C2-GATA	TF
HanXRQCtAH07g0192881	MYB-related	TF
HanXRQCtAH07g0192931	MYB	TF
HanXRQCtAH07g0192941	MYB	TF
HanXRQCtAH07g0192961	MYB	TF
HanXRQCtAH07g0193111	TUB	TF
HanXRQCtAH07g0193181	C2C2-GATA	TF
HanXRQCtAH07g0193871	SBP	TF
HanXRQCtAH07g0194971	C2H2	TF
HanXRQCtAH07g0195611	C2H2	TF
HanXRQCtAH07g0195621	AP2/ERF-AP2	TF
HanXRQCtAH07g0195631	NF-YB	TF
HanXRQCtAH07g0195691	MYB-related	TF
HanXRQCtAH07g0195721	WRKY	TF
HanXRQCtAH07g0195811	C2C2-GATA	TF
HanXRQCtAH07g0196571	AP2/ERF-ERF	TF
HanXRQCtAH07g0197441	NF-YA	TF
HanXRQCtAH07g0198131	TCP	TF
HanXRQCtAH07g0198391	bZIP	TF
HanXRQCtAH07g0198621	MYB	TF
HanXRQCtAH07g0199011	NAC	TF
HanXRQCtAH07g0199191	bZIP	TF
HanXRQCtAH07g0199201	AP2/ERF-ERF	TF
HanXRQCtAH07g0199311	MYB	TF
HanXRQCtAH07g0199341	C2C2-Dof	TF
HanXRQCtAH07g0199361	zf-HD	TF
HanXRQCtAH07g0199371	NAC	TF
HanXRQCtAH07g0199401	TCP	TF
HanXRQCtAH07g0199641	AP2/ERF-ERF	TF
HanXRQCtAH07g0199861	FAR1	TF
HanXRQCtAH07g0200001	MADS-MIKC	TF
HanXRQCtAH07g0200051	bHLH	TF
HanXRQCtAH07g0200321	MADS-MIKC	TF
HanXRQCtAH07g0200421	LOB	TF
HanXRQCtAH07g0200901	AP2/ERF-AP2	TF
HanXRQCtAH07g0201251	C2H2	TF
HanXRQCtAH07g0201421	GRAS	TF
HanXRQCtAH07g0201611	C2H2	TF
HanXRQCtAH07g0201851	MYB	TF
HanXRQCtAH07g0202281	LIM	TF
HanXRQCtAH07g0202681	MYB	TF
HanXRQCtAH07g0202861	NF-X1	TF
HanXRQCtAH07g0202901	C3H	TF
HanXRQCtAH07g0203181	MYB	TF
HanXRQCtAH07g0203191	MYB	TF
HanXRQCtAH07g0203341	bHLH	TF
HanXRQCtAH07g0203621	MADS-M-type	TF
HanXRQCtAH07g0203651	MYB	TF
HanXRQCtAH07g0203701	bZIP	TF
HanXRQCtAH07g0203741	HB-HD-ZIP	TF
HanXRQCtAH07g0203801	bHLH	TF
HanXRQCtAH07g0203811	MADS-M-type	TF
HanXRQCtAH07g0203821	bHLH	TF
HanXRQCtAH07g0203891	LOB	TF
HanXRQCtAH07g0204271	PLATZ	TF
HanXRQCtAH07g0205561	AP2/ERF-ERF	TF
HanXRQCtAH07g0205591	AP2/ERF-ERF	TF
HanXRQCtAH07g0205871	NAC	TF
HanXRQCtAH07g0205971	AP2/ERF-ERF	TF
HanXRQCtAH07g0206721	bHLH	TF
HanXRQCtAH07g0206811	AP2/ERF-ERF	TF
HanXRQCtAH07g0206821	AP2/ERF-ERF	TF
HanXRQCtAH07g0206901	B3	TF
HanXRQCtAH07g0206911	MYB	TF
HanXRQCtAH07g0206951	GRAS	TF
HanXRQCtAH07g0207151	AP2/ERF-ERF	TF
HanXRQCtAH07g0207221	C2H2	TF
HanXRQCtAH08g0207311	MYB	TF
HanXRQCtAH08g0207891	SBP	TF
HanXRQCtAH08g0208191	AP2/ERF-ERF	TF
HanXRQCtAH08g0208581	HB-KNOX	TF
HanXRQCtAH08g0208711	bHLH	TF
HanXRQCtAH08g0209021	C2H2	TF
HanXRQCtAH08g0209051	C2H2	TF
HanXRQCtAH08g0209331	TCP	TF
HanXRQCtAH08g0209651	CAMTA	TF
HanXRQCtAH08g0209731	NAC	TF
HanXRQCtAH08g0209791	WRKY	TF
HanXRQCtAH08g0210041	NAC	TF
HanXRQCtAH08g0210081	Tify	TF
HanXRQCtAH08g0210141	C2C2-CO-like	TF
HanXRQCtAH08g0210571	NAC	TF
HanXRQCtAH08g0210621	MYB	TF
HanXRQCtAH08g0210751	NAC	TF
HanXRQCtAH08g0210841	MYB	TF
HanXRQCtAH08g0210891	C2C2-Dof	TF
HanXRQCtAH08g0210961	zf-HD	TF
HanXRQCtAH08g0211091	WRKY	TF
HanXRQCtAH08g0211541	WRKY	TF
HanXRQCtAH08g0211551	C2H2	TF
HanXRQCtAH08g0211561	MYB-related	TF
HanXRQCtAH08g0211821	bHLH	TF
HanXRQCtAH08g0212091	GRAS	TF
HanXRQCtAH08g0212431	Tify	TF
HanXRQCtAH08g0213201	C3H	TF
HanXRQCtAH08g0213601	MYB	TF
HanXRQCtAH08g0213761	RWP-RK	TF
HanXRQCtAH08g0213781	RWP-RK	TF
HanXRQCtAH08g0213831	AP2/ERF-ERF	TF
HanXRQCtAH08g0213941	C2H2	TF
HanXRQCtAH08g0214321	GARP-G2-like	TF
HanXRQCtAH08g0214331	AP2/ERF-RAV	TF
HanXRQCtAH08g0214401	bHLH	TF
HanXRQCtAH08g0215071	bHLH	TF
HanXRQCtAH08g0215631	bHLH	TF
HanXRQCtAH08g0216451	RWP-RK	TF
HanXRQCtAH08g0216521	PLATZ	TF
HanXRQCtAH08g0216601	B3	TF
HanXRQCtAH08g0216811	FAR1	TF
HanXRQCtAH08g0216821	WRKY	TF
HanXRQCtAH08g0216831	WRKY	TF
HanXRQCtAH08g0217691	CSD	TF
HanXRQCtAH08g0218211	NAC	TF
HanXRQCtAH08g0218221	NAC	TF
HanXRQCtAH08g0218871	C2C2-GATA	TF
HanXRQCtAH08g0218881	B3-ARF	TF
HanXRQCtAH08g0219191	B3	TF
HanXRQCtAH08g0219491	LOB	TF
HanXRQCtAH08g0219711	C3H	TF
HanXRQCtAH08g0220281	C2H2	TF
HanXRQCtAH08g0220421	C2C2-Dof	TF
HanXRQCtAH08g0220611	HB-HD-ZIP	TF
HanXRQCtAH08g0220631	bHLH	TF
HanXRQCtAH08g0220821	C2C2-GATA	TF
HanXRQCtAH08g0220921	GRAS	TF
HanXRQCtAH08g0221081	GRAS	TF
HanXRQCtAH08g0221091	GRAS	TF
HanXRQCtAH08g0221101	GRAS	TF
HanXRQCtAH08g0221531	bZIP	TF
HanXRQCtAH08g0221591	AP2/ERF-ERF	TF
HanXRQCtAH08g0221611	AP2/ERF-ERF	TF
HanXRQCtAH08g0221841	LOB	TF
HanXRQCtAH08g0222431	B3-ARF	TF
HanXRQCtAH08g0222441	B3-ARF	TF
HanXRQCtAH08g0222491	AP2/ERF-ERF	TF
HanXRQCtAH08g0222641	MADS-M-type	TF
HanXRQCtAH08g0222651	MADS-M-type	TF
HanXRQCtAH08g0222921	AP2/ERF-ERF	TF
HanXRQCtAH08g0222931	AP2/ERF-ERF	TF
HanXRQCtAH08g0223241	AP2/ERF-ERF	TF
HanXRQCtAH08g0223531	FAR1	TF
HanXRQCtAH08g0223671	MADS-MIKC	TF
HanXRQCtAH08g0223681	MADS-MIKC	TF
HanXRQCtAH08g0224001	GARP-G2-like	TF
HanXRQCtAH08g0224011	GARP-G2-like	TF
HanXRQCtAH08g0224241	HSF	TF
HanXRQCtAH08g0224301	BBR-BPC	TF
HanXRQCtAH08g0224321	C2H2	TF
HanXRQCtAH08g0224361	GARP-G2-like	TF
HanXRQCtAH08g0225461	MYB	TF
HanXRQCtAH08g0225601	C2C2-Dof	TF
HanXRQCtAH08g0226431	TUB	TF
HanXRQCtAH08g0226621	bHLH	TF
HanXRQCtAH08g0227161	bHLH	TF
HanXRQCtAH08g0227251	SBP	TF
HanXRQCtAH08g0227431	NF-X1	TF
HanXRQCtAH08g0227901	MYB-related	TF
HanXRQCtAH08g0228271	MYB-related	TF
HanXRQCtAH08g0228411	OFP	TF
HanXRQCtAH08g0228631	GRAS	TF
HanXRQCtAH08g0228641	WRKY	TF
HanXRQCtAH08g0228661	Trihelix	TF
HanXRQCtAH08g0229241	LOB	TF
HanXRQCtAH08g0229361	MADS-M-type	TF
HanXRQCtAH08g0229541	MADS-M-type	TF
HanXRQCtAH08g0229561	MYB	TF
HanXRQCtAH08g0229741	C2H2	TF
HanXRQCtAH08g0229931	bZIP	TF
HanXRQCtAH08g0229991	AP2/ERF-ERF	TF
HanXRQCtAH08g0230141	AP2/ERF-ERF	TF
HanXRQCtAH08g0230231	AP2/ERF-ERF	TF
HanXRQCtAH08g0230441	TCP	TF
HanXRQCtAH08g0230591	HB-WOX	TF
HanXRQCtAH08g0230731	GRAS	TF
HanXRQCtAH08g0230751	AP2/ERF-ERF	TF
HanXRQCtAH08g0232161	bHLH	TF
HanXRQCtAH08g0232351	NAC	TF
HanXRQCtAH08g0232591	C3H	TF
HanXRQCtAH08g0232781	NAC	TF
HanXRQCtAH08g0232851	GRAS	TF
HanXRQCtAH08g0232861	WRKY	TF
HanXRQCtAH08g0233131	NF-YB	TF
HanXRQCtAH08g0233321	B3	TF
HanXRQCtAH08g0233941	bHLH	TF
HanXRQCtAH08g0234371	BES1	TF
HanXRQCtAH08g0234821	HB-other	TF
HanXRQCtAH08g0234931	CPP	TF
HanXRQCtAH08g0234951	B3-ARF	TF
HanXRQCtAH08g0235111	GRAS	TF
HanXRQCtAH08g0235141	MYB	TF
HanXRQCtAH08g0235531	MYB	TF
HanXRQCtAH08g0235581	TCP	TF
HanXRQCtAH08g0235761	zf-HD	TF
HanXRQCtAH08g0236231	MYB	TF
HanXRQCtAH08g0236301	DBP	TF
HanXRQCtAH08g0236331	bHLH	TF
HanXRQCtAH08g0236361	NAC	TF
HanXRQCtAH08g0236541	MYB	TF
HanXRQCtAH08g0236821	NF-YC	TF
HanXRQCtAH08g0236861	SBP	TF
HanXRQCtAH08g0236891	MYB-related	TF
HanXRQCtAH08g0236901	bHLH	TF
HanXRQCtAH08g0236911	MYB-related	TF
HanXRQCtAH09g0237801	MYB-related	TF
HanXRQCtAH09g0237951	Alfin-like	TF
HanXRQCtAH09g0238101	bHLH	TF
HanXRQCtAH09g0238131	C2C2-GATA	TF
HanXRQCtAH09g0238331	B3	TF
HanXRQCtAH09g0238471	NAC	TF
HanXRQCtAH09g0238551	MYB	TF
HanXRQCtAH09g0238631	AP2/ERF-ERF	TF
HanXRQCtAH09g0239691	OFP	TF
HanXRQCtAH09g0240781	GARP-G2-like	TF
HanXRQCtAH09g0242351	C3H	TF
HanXRQCtAH09g0243021	DBP	TF
HanXRQCtAH09g0244261	AP2/ERF-AP2	TF
HanXRQCtAH09g0244461	WRKY	TF
HanXRQCtAH09g0244621	WRKY	TF
HanXRQCtAH09g0245091	MYB	TF
HanXRQCtAH09g0245101	MYB	TF
HanXRQCtAH09g0245951	B3-ARF	TF
HanXRQCtAH09g0246541	NF-YB	TF
HanXRQCtAH09g0246841	C2H2	TF
HanXRQCtAH09g0247341	C2C2-GATA	TF
HanXRQCtAH09g0247351	B3-ARF	TF
HanXRQCtAH09g0247811	NF-YC	TF
HanXRQCtAH09g0248011	WRKY	TF
HanXRQCtAH09g0248091	RWP-RK	TF
HanXRQCtAH09g0248601	C2H2	TF
HanXRQCtAH09g0248881	HB-HD-ZIP	TF
HanXRQCtAH09g0249411	zf-HD	TF
HanXRQCtAH09g0249421	zf-HD	TF
HanXRQCtAH09g0249451	bHLH	TF
HanXRQCtAH09g0250091	C2H2	TF
HanXRQCtAH09g0250211	C2H2	TF
HanXRQCtAH09g0250411	AP2/ERF-ERF	TF
HanXRQCtAH09g0251051	HB-PHD	TF
HanXRQCtAH09g0251191	bHLH	TF
HanXRQCtAH09g0251211	AP2/ERF-ERF	TF
HanXRQCtAH09g0251431	MYB-related	TF
HanXRQCtAH09g0251771	bHLH	TF
HanXRQCtAH09g0252051	MYB	TF
HanXRQCtAH09g0252271	WRKY	TF
HanXRQCtAH09g0252311	WRKY	TF
HanXRQCtAH09g0252601	WRKY	TF
HanXRQCtAH09g0252701	C2H2	TF
HanXRQCtAH09g0252771	AP2/ERF-ERF	TF
HanXRQCtAH09g0253051	bHLH	TF
HanXRQCtAH09g0253241	Trihelix	TF
HanXRQCtAH09g0253521	MYB	TF
HanXRQCtAH09g0253531	MYB	TF
HanXRQCtAH09g0253771	MYB	TF
HanXRQCtAH09g0253841	HB-other	TF
HanXRQCtAH09g0254111	GRAS	TF
HanXRQCtAH09g0254121	GRAS	TF
HanXRQCtAH09g0254241	GRAS	TF
HanXRQCtAH09g0254281	NAC	TF
HanXRQCtAH09g0254411	AP2/ERF-ERF	TF
HanXRQCtAH09g0254421	AP2/ERF-ERF	TF
HanXRQCtAH09g0254521	C2H2	TF
HanXRQCtAH09g0254651	bZIP	TF
HanXRQCtAH09g0255011	MYB	TF
HanXRQCtAH09g0255311	bZIP	TF
HanXRQCtAH09g0255551	MYB	TF
HanXRQCtAH09g0255631	MYB	TF
HanXRQCtAH09g0255691	C3H	TF
HanXRQCtAH09g0255701	C3H	TF
HanXRQCtAH09g0255711	C3H	TF
HanXRQCtAH09g0255731	C3H	TF
HanXRQCtAH09g0255801	C3H	TF
HanXRQCtAH09g0256261	SBP	TF
HanXRQCtAH09g0256311	RWP-RK	TF
HanXRQCtAH09g0256441	TCP	TF
HanXRQCtAH09g0256471	GRAS	TF
HanXRQCtAH09g0256501	NAC	TF
HanXRQCtAH09g0256631	C3H	TF
HanXRQCtAH09g0257381	C2C2-CO-like	TF
HanXRQCtAH09g0257831	C2H2	TF
HanXRQCtAH09g0257911	bZIP	TF
HanXRQCtAH09g0257921	FAR1	TF
HanXRQCtAH09g0258021	C3H	TF
HanXRQCtAH09g0258161	RWP-RK	TF
HanXRQCtAH09g0258281	NF-YC	TF
HanXRQCtAH09g0258291	EIL	TF
HanXRQCtAH09g0258351	MADS-M-type	TF
HanXRQCtAH09g0258861	bZIP	TF
HanXRQCtAH09g0259101	HSF	TF
HanXRQCtAH09g0259121	AP2/ERF-ERF	TF
HanXRQCtAH09g0259171	AP2/ERF-ERF	TF
HanXRQCtAH09g0259201	AP2/ERF-ERF	TF
HanXRQCtAH09g0259211	AP2/ERF-ERF	TF
HanXRQCtAH09g0259221	AP2/ERF-ERF	TF
HanXRQCtAH09g0259351	MYB	TF
HanXRQCtAH09g0259531	C2C2-Dof	TF
HanXRQCtAH09g0259681	WRKY	TF
HanXRQCtAH09g0259861	AP2/ERF-ERF	TF
HanXRQCtAH09g0259881	AP2/ERF-ERF	TF
HanXRQCtAH09g0259891	AP2/ERF-ERF	TF
HanXRQCtAH09g0259991	FAR1	TF
HanXRQCtAH09g0260121	bHLH	TF
HanXRQCtAH09g0260181	FAR1	TF
HanXRQCtAH09g0260731	SRS	TF
HanXRQCtAH09g0260961	MYB	TF
HanXRQCtAH09g0261611	MYB-related	TF
HanXRQCtAH09g0261621	C2H2	TF
HanXRQCtAH09g0261781	MYB-related	TF
HanXRQCtAH09g0261981	SBP	TF
HanXRQCtAH09g0261991	bZIP	TF
HanXRQCtAH09g0262021	MYB	TF
HanXRQCtAH09g0262061	AP2/ERF-AP2	TF
HanXRQCtAH09g0262151	MADS-MIKC	TF
HanXRQCtAH09g0262941	bHLH	TF
HanXRQCtAH09g0263191	HB-HD-ZIP	TF
HanXRQCtAH09g0263211	bHLH	TF
HanXRQCtAH09g0263231	MADS-M-type	TF
HanXRQCtAH09g0263241	bZIP	TF
HanXRQCtAH09g0263321	C2C2-CO-like	TF
HanXRQCtAH09g0263681	bHLH	TF
HanXRQCtAH09g0263761	bHLH	TF
HanXRQCtAH09g0263911	B3	TF
HanXRQCtAH09g0263921	NAC	TF
HanXRQCtAH09g0263981	NAC	TF
HanXRQCtAH09g0264011	WRKY	TF
HanXRQCtAH09g0264251	LOB	TF
HanXRQCtAH09g0264301	AP2/ERF-ERF	TF
HanXRQCtAH09g0264401	MYB-related	TF
HanXRQCtAH09g0264411	MYB-related	TF
HanXRQCtAH09g0264691	NAC	TF
HanXRQCtAH09g0264751	MYB	TF
HanXRQCtAH09g0264761	GRAS	TF
HanXRQCtAH09g0265001	MADS-MIKC	TF
HanXRQCtAH09g0265121	HB-BELL	TF
HanXRQCtAH09g0265141	C2H2	TF
HanXRQCtAH09g0265161	MYB	TF
HanXRQCtAH09g0265311	NAC	TF
HanXRQCtAH09g0265331	MYB	TF
HanXRQCtAH09g0265361	zf-HD	TF
HanXRQCtAH09g0265501	AP2/ERF-AP2	TF
HanXRQCtAH09g0265531	NAC	TF
HanXRQCtAH09g0266051	HB-HD-ZIP	TF
HanXRQCtAH09g0266391	MADS-MIKC	TF
HanXRQCtAH09g0266601	LOB	TF
HanXRQCtAH09g0266611	C2H2	TF
HanXRQCtAH09g0266671	bHLH	TF
HanXRQCtAH09g0266771	C2H2	TF
HanXRQCtAH09g0267081	MADS-MIKC	TF
HanXRQCtAH09g0267131	WRKY	TF
HanXRQCtAH09g0267201	AP2/ERF-ERF	TF
HanXRQCtAH09g0267431	HB-WOX	TF
HanXRQCtAH09g0267441	bHLH	TF
HanXRQCtAH09g0267521	bHLH	TF
HanXRQCtAH09g0267551	bZIP	TF
HanXRQCtAH09g0268061	HSF	TF
HanXRQCtAH09g0268111	MYB	TF
HanXRQCtAH09g0268481	NAC	TF
HanXRQCtAH09g0268511	BES1	TF
HanXRQCtAH09g0268591	C2H2	TF
HanXRQCtAH09g0268631	GARP-G2-like	TF
HanXRQCtAH09g0269271	MYB-related	TF
HanXRQCtAH09g0269281	zf-HD	TF
HanXRQCtAH09g0269401	SRS	TF
HanXRQCtAH09g0269421	MADS-MIKC	TF
HanXRQCtAH09g0269441	DBB	TF
HanXRQCtAH09g0269511	HB-BELL	TF
HanXRQCtAH09g0269581	bZIP	TF
HanXRQCtAH09g0269811	TCP	TF
HanXRQCtAH09g0269851	NF-YB	TF
HanXRQCtAH09g0269861	NF-YB	TF
HanXRQCtAH09g0269871	MYB	TF
HanXRQCtAH09g0270311	MADS-MIKC	TF
[truncated: 3,881 more rows]

## Sheet: Lactuca sativa
Gene ID	Gene family	Type
[truncated: 3,904 more rows]

[truncated: 2 more sheets: Cynara cardunculus, Carthamus tinctorius]
