# Supplementary material for: The chromosome‐scale reference genome of safflower (Carthamus tinctorius) provides insights into linoleic acid and flavonoid biosynthesis
Source: Plant Biotechnol J. 2021 Apr 8;19(9):1725–42. doi: 10.1111/pbi.13586 (PMC8428823; doi:10.1111/pbi.13586)
Supplement: Supplementary file 7 — Table S8 Enrichment of the GO terms and KEGG pathways for the gene families specific to safflower [file PBI-19-1725-s013.xlsx]

## Sheet: Sheet annotation
Sheet name	Description
Unique_orthogroup	Unique orthogroups and their corresponding genes in safflower.
GO_enrichment	Enrichment GO terms for these genes of safflower.
KEGG_enrichment	Enrichment KEGG pathways for these genes of safflower.

## Sheet: Unique_orthogroup
Ortholog groups	Gene ID
OG0000504	Ctinctorius_CtAH10T0117500.1	Ctinctorius_CtAH10T0126400.1	Ctinctorius_CtAH10T0147900.1	Ctinctorius_CtAH10T0227000.1	Ctinctorius_CtAH10T0228800.1	Ctinctorius_CtAH11T0089400.2	Ctinctorius_CtAH11T0127200.3	Ctinctorius_CtAH11T0128500.1	Ctinctorius_CtAH11T0151100.1	Ctinctorius_CtAH11T0222000.2	Ctinctorius_CtAH11T0242900.1	Ctinctorius_CtAH11T0259100.1	Ctinctorius_CtAH12T0127900.1	Ctinctorius_CtAH01T0048000.1	Ctinctorius_CtAH01T0119400.1	Ctinctorius_CtAH01T0211700.1	Ctinctorius_CtAH02T0162400.1	Ctinctorius_CtAH02T0203400.2	Ctinctorius_CtAH02T0211000.2	Ctinctorius_CtAH03T0059800.2	Ctinctorius_CtAH03T0091600.1	Ctinctorius_CtAH03T0108400.1	Ctinctorius_CtAH03T0121500.1	Ctinctorius_CtAH03T0132100.2	Ctinctorius_CtAH03T0166500.2	Ctinctorius_CtAH03T0168800.1	Ctinctorius_CtAH03T0248100.2	Ctinctorius_CtAH04T0122000.2	Ctinctorius_CtAH04T0132100.2	Ctinctorius_CtAH04T0181100.1	Ctinctorius_CtAH04T0190500.1	Ctinctorius_CtAH04T0232000.1	Ctinctorius_CtAH04T0246000.1	Ctinctorius_CtAH05T0043400.3	Ctinctorius_CtAH05T0055100.1	Ctinctorius_CtAH05T0134800.1	Ctinctorius_CtAH05T0135300.1	Ctinctorius_CtAH06T0110100.1	Ctinctorius_CtAH06T0146700.1	Ctinctorius_CtAH06T0186200.1	Ctinctorius_CtAH06T0249800.1	Ctinctorius_CtAH06T0286500.1	Ctinctorius_CtAH07T0104400.1	Ctinctorius_CtAH07T0108900.1	Ctinctorius_CtAH07T0133800.1	Ctinctorius_CtAH07T0182900.1	Ctinctorius_CtAH07T0193500.1	Ctinctorius_CtAH07T0218200.2	Ctinctorius_CtAH08T0249600.2
OG0004309	Ctinctorius_CtAH10T0040900.1	Ctinctorius_CtAH11T0108100.1	Ctinctorius_CtAH12T0068400.1	Ctinctorius_CtAH12T0094600.1	Ctinctorius_CtAH01T0181000.1	Ctinctorius_CtAH01T0237300.1	Ctinctorius_CtAH02T0106800.1	Ctinctorius_CtAH03T0039100.1	Ctinctorius_CtAH03T0081800.1	Ctinctorius_CtAH03T0085900.1	Ctinctorius_CtAH04T0091800.1	Ctinctorius_CtAH05T0152600.1	Ctinctorius_CtAH06T0215900.1	Ctinctorius_CtAH06T0335200.1	Ctinctorius_CtAH07T0076900.1	Ctinctorius_CtAH08T0129500.1	Ctinctorius_CtAH08T0156800.1	Ctinctorius_CtAH08T0315500.1	Ctinctorius_CtAH09T0179200.1
OG0009502	Ctinctorius_CtAH11T0094300.1	Ctinctorius_CtAH12T0052100.1	Ctinctorius_CtAH12T0215100.1	Ctinctorius_CtAH02T0203500.1	Ctinctorius_CtAH04T0080800.1	Ctinctorius_CtAH04T0100400.1	Ctinctorius_CtAH07T0070900.1	Ctinctorius_CtAH08T0012700.1	Ctinctorius_CtAH08T0104500.1	Ctinctorius_CtAH08T0110200.1	Ctinctorius_CtAH09T0191300.1	Ctinctorius_CtAH09T0208600.1
OG0012368	Ctinctorius_CtAH11T0042600.3	Ctinctorius_CtAH03T0157700.1	Ctinctorius_CtAH04T0136800.1	Ctinctorius_CtAH04T0219300.1	Ctinctorius_CtAH05T0032500.1	Ctinctorius_CtAH06T0062900.1	Ctinctorius_CtAH06T0111000.1	Ctinctorius_CtAH06T0123400.1	Ctinctorius_CtAH06T0212600.1	Ctinctorius_CtAH08T0293700.1
OG0013321	Ctinctorius_CtAH12T0111900.1	Ctinctorius_CtAH02T0155000.1	Ctinctorius_CtAH03T0159000.1	Ctinctorius_CtAH03T0189900.1	Ctinctorius_CtAH05T0225000.1	Ctinctorius_CtAH06T0169500.1	Ctinctorius_CtAH07T0155300.1	Ctinctorius_CtAH08T0319300.1	Ctinctorius_CtAH09T0236100.1
OG0014477	Ctinctorius_CtAH12T0123800.1	Ctinctorius_CtAH01T0142200.1	Ctinctorius_CtAH05T0129900.1	Ctinctorius_CtAH09T0031300.1	Ctinctorius_CtAH09T0107800.1	Ctinctorius_CtAH09T0107900.1	Ctinctorius_CtAH09T0108000.1
OG0014956	Ctinctorius_CtAH10T0125700.1	Ctinctorius_CtAH10T0125900.1	Ctinctorius_CtAH10T0137800.1	Ctinctorius_CtAH03T0070700.1	Ctinctorius_CtAH03T0071000.1	Ctinctorius_CtAH06T0172800.1
OG0014960	Ctinctorius_CtAH10T0233600.1	Ctinctorius_CtAH02T0122900.1	Ctinctorius_CtAH04T0141800.1	Ctinctorius_CtAH05T0229400.1	Ctinctorius_CtAH07T0094400.1	Ctinctorius_CtAH09T0172700.1
OG0014995	Ctinctorius_CtAH09T0177700.1	Ctinctorius_CtAH09T0177900.1	Ctinctorius_CtAH09T0178000.1	Ctinctorius_CtAH09T0178100.1	Ctinctorius_CtAH09T0178200.1	Ctinctorius_CtAH09T0178300.1
OG0015557	Ctinctorius_CtAH12T0067600.1	Ctinctorius_CtAH02T0164100.1	Ctinctorius_CtAH05T0192600.1	Ctinctorius_CtAH06T0166500.1	Ctinctorius_CtAH09T0203600.1
OG0015565	Ctinctorius_CtAH01T0189400.1	Ctinctorius_CtAH05T0207700.1	Ctinctorius_CtAH05T0208000.1	Ctinctorius_CtAH05T0208100.1	Ctinctorius_CtAH05T0208300.1
OG0015572	Ctinctorius_CtAH04T0114100.1	Ctinctorius_CtAH04T0153800.1	Ctinctorius_CtAH05T0183300.1	Ctinctorius_CtAH08T0222500.1	Ctinctorius_CtAH09T0211900.1
OG0015586	Ctinctorius_CtAH07T0066200.1	Ctinctorius_CtAH07T0066400.1	Ctinctorius_CtAH07T0066700.1	Ctinctorius_CtAH07T0067100.1	Ctinctorius_CtAH07T0067300.1
OG0016257	Ctinctorius_CtAH10T0042100.1	Ctinctorius_CtAH12T0058600.1	Ctinctorius_CtAH06T0304400.1	Ctinctorius_CtAH06T0304600.1
OG0016259	Ctinctorius_CtAH10T0162600.1	Ctinctorius_CtAH05T0221500.1	Ctinctorius_CtAH05T0259000.1	Ctinctorius_CtAH05T0259300.1
OG0016271	Ctinctorius_CtAH01T0044800.1	Ctinctorius_CtAH04T0173600.1	Ctinctorius_CtAH07T0024500.1	Ctinctorius_CtAH09T0140800.1
OG0016285	Ctinctorius_CtAH03T0241100.1	Ctinctorius_CtAH04T0057800.1	Ctinctorius_CtAH04T0057900.1	Ctinctorius_CtAH09T0164600.1
OG0016312	Ctinctorius_CtAH08T0289600.1	Ctinctorius_CtAH08T0289700.1	Ctinctorius_CtAH08T0290000.2	Ctinctorius_CtAH08T0290100.2
OG0017353	Ctinctorius_CtAH11T0064100.1	Ctinctorius_CtAH02T0145900.1	Ctinctorius_CtAH04T0169300.1
OG0017366	Ctinctorius_CtAH12T0140400.1	Ctinctorius_CtAH03T0207600.1	Ctinctorius_CtAH05T0042300.1
OG0017373	Ctinctorius_CtAH01T0191600.1	Ctinctorius_CtAH02T0151700.1	Ctinctorius_CtAH07T0200400.1
OG0017395	Ctinctorius_CtAH03T0172400.1	Ctinctorius_CtAH08T0172600.1	Ctinctorius_CtAH08T0182200.1
OG0017410	Ctinctorius_CtAH05T0140200.1	Ctinctorius_CtAH08T0017300.1	Ctinctorius_CtAH09T0269200.1
OG0017441	Ctinctorius_CtAH08T0068600.1	Ctinctorius_CtAH08T0068800.1	Ctinctorius_CtAH08T0069100.1
OG0019159	Ctinctorius_CtAH11T0091500.1	Ctinctorius_CtAH03T0143200.1
OG0019167	Ctinctorius_CtAH12T0003600.1	Ctinctorius_CtAH12T0003700.1
OG0019173	Ctinctorius_CtAH12T0062100.2	Ctinctorius_CtAH03T0074300.2
OG0019227	Ctinctorius_CtAH03T0253000.1	Ctinctorius_CtAH05T0260300.2
OG0037000	Ctinctorius_CtAH10T0000500.1
OG0037001	Ctinctorius_CtAH10T0001700.1
OG0037002	Ctinctorius_CtAH10T0001800.1
OG0037003	Ctinctorius_CtAH10T0002100.1
OG0037004	Ctinctorius_CtAH10T0002200.2
OG0037005	Ctinctorius_CtAH10T0003200.1
OG0037006	Ctinctorius_CtAH10T0003300.1
OG0037007	Ctinctorius_CtAH10T0004200.1
OG0037008	Ctinctorius_CtAH10T0005200.1
OG0037009	Ctinctorius_CtAH10T0005900.1
OG0037010	Ctinctorius_CtAH10T0006200.1
OG0037011	Ctinctorius_CtAH10T0006900.1
OG0037012	Ctinctorius_CtAH10T0007200.1
OG0037013	Ctinctorius_CtAH10T0007800.1
OG0037014	Ctinctorius_CtAH10T0008100.1
OG0037015	Ctinctorius_CtAH10T0008900.1
OG0037016	Ctinctorius_CtAH10T0009200.1
OG0037017	Ctinctorius_CtAH10T0011000.1
OG0037018	Ctinctorius_CtAH10T0011300.1
OG0037019	Ctinctorius_CtAH10T0012500.1
OG0037020	Ctinctorius_CtAH10T0013800.1
OG0037021	Ctinctorius_CtAH10T0016700.1
OG0037022	Ctinctorius_CtAH10T0016900.1
OG0037023	Ctinctorius_CtAH10T0017300.1
OG0037024	Ctinctorius_CtAH10T0017400.1
OG0037025	Ctinctorius_CtAH10T0017700.1
OG0037026	Ctinctorius_CtAH10T0019300.1
OG0037027	Ctinctorius_CtAH10T0020600.1
OG0037028	Ctinctorius_CtAH10T0021300.1
OG0037029	Ctinctorius_CtAH10T0023700.2
OG0037030	Ctinctorius_CtAH10T0025200.1
OG0037031	Ctinctorius_CtAH10T0025400.1
OG0037032	Ctinctorius_CtAH10T0025500.1
OG0037033	Ctinctorius_CtAH10T0026100.1
OG0037034	Ctinctorius_CtAH10T0027900.1
OG0037035	Ctinctorius_CtAH10T0028300.1
OG0037036	Ctinctorius_CtAH10T0028700.1
OG0037037	Ctinctorius_CtAH10T0029700.1
OG0037038	Ctinctorius_CtAH10T0030100.1
OG0037039	Ctinctorius_CtAH10T0030600.1
OG0037040	Ctinctorius_CtAH10T0031000.1
OG0037041	Ctinctorius_CtAH10T0032800.1
OG0037042	Ctinctorius_CtAH10T0033600.1
OG0037043	Ctinctorius_CtAH10T0033900.2
OG0037044	Ctinctorius_CtAH10T0034200.1
OG0037045	Ctinctorius_CtAH10T0034900.1
OG0037046	Ctinctorius_CtAH10T0035000.1
OG0037047	Ctinctorius_CtAH10T0035300.1
OG0037048	Ctinctorius_CtAH10T0036900.1
OG0037049	Ctinctorius_CtAH10T0037600.1
OG0037050	Ctinctorius_CtAH10T0037800.1
OG0037051	Ctinctorius_CtAH10T0038000.1
OG0037052	Ctinctorius_CtAH10T0038100.1
OG0037053	Ctinctorius_CtAH10T0039100.1
OG0037054	Ctinctorius_CtAH10T0039700.1
OG0037055	Ctinctorius_CtAH10T0039800.1
OG0037056	Ctinctorius_CtAH10T0041400.1
OG0037057	Ctinctorius_CtAH10T0042400.1
OG0037058	Ctinctorius_CtAH10T0044100.1
OG0037059	Ctinctorius_CtAH10T0045800.1
OG0037060	Ctinctorius_CtAH10T0046200.1
OG0037061	Ctinctorius_CtAH10T0046300.1
OG0037062	Ctinctorius_CtAH10T0046600.2
OG0037063	Ctinctorius_CtAH10T0047700.1
OG0037064	Ctinctorius_CtAH10T0048000.1
OG0037065	Ctinctorius_CtAH10T0048600.1
OG0037066	Ctinctorius_CtAH10T0049200.1
OG0037067	Ctinctorius_CtAH10T0049300.1
OG0037068	Ctinctorius_CtAH10T0050700.1
OG0037069	Ctinctorius_CtAH10T0051000.1
OG0037070	Ctinctorius_CtAH10T0051400.1
OG0037071	Ctinctorius_CtAH10T0051700.1
OG0037072	Ctinctorius_CtAH10T0051800.1
OG0037073	Ctinctorius_CtAH10T0052800.1
OG0037074	Ctinctorius_CtAH10T0053300.1
OG0037075	Ctinctorius_CtAH10T0053600.1
OG0037076	Ctinctorius_CtAH10T0054600.1
OG0037077	Ctinctorius_CtAH10T0054700.3
OG0037078	Ctinctorius_CtAH10T0054800.1
OG0037079	Ctinctorius_CtAH10T0054900.1
OG0037080	Ctinctorius_CtAH10T0058600.1
OG0037081	Ctinctorius_CtAH10T0059800.1
OG0037082	Ctinctorius_CtAH10T0060400.1
OG0037083	Ctinctorius_CtAH10T0060700.1
OG0037084	Ctinctorius_CtAH10T0061000.1
OG0037085	Ctinctorius_CtAH10T0061100.1
OG0037086	Ctinctorius_CtAH10T0061200.1
OG0037087	Ctinctorius_CtAH10T0061400.1
OG0037088	Ctinctorius_CtAH10T0065400.1
OG0037089	Ctinctorius_CtAH10T0065600.1
OG0037090	Ctinctorius_CtAH10T0067400.1
OG0037091	Ctinctorius_CtAH10T0067500.1
OG0037092	Ctinctorius_CtAH10T0067600.1
OG0037093	Ctinctorius_CtAH10T0067800.1
OG0037094	Ctinctorius_CtAH10T0068800.1
OG0037095	Ctinctorius_CtAH10T0071200.1
OG0037096	Ctinctorius_CtAH10T0072000.2
OG0037097	Ctinctorius_CtAH10T0073300.1
OG0037098	Ctinctorius_CtAH10T0073900.1
OG0037099	Ctinctorius_CtAH10T0075500.1
OG0037100	Ctinctorius_CtAH10T0077300.1
OG0037101	Ctinctorius_CtAH10T0077500.1
OG0037102	Ctinctorius_CtAH10T0078000.1
OG0037103	Ctinctorius_CtAH10T0078300.1
OG0037104	Ctinctorius_CtAH10T0079800.1
OG0037105	Ctinctorius_CtAH10T0080200.1
OG0037106	Ctinctorius_CtAH10T0084700.1
OG0037107	Ctinctorius_CtAH10T0085100.1
OG0037108	Ctinctorius_CtAH10T0085500.1
OG0037109	Ctinctorius_CtAH10T0085900.2
OG0037110	Ctinctorius_CtAH10T0086700.1
OG0037111	Ctinctorius_CtAH10T0087100.1
OG0037112	Ctinctorius_CtAH10T0088000.1
OG0037113	Ctinctorius_CtAH10T0088300.1
OG0037114	Ctinctorius_CtAH10T0088500.1
OG0037115	Ctinctorius_CtAH10T0089800.1
OG0037116	Ctinctorius_CtAH10T0090000.1
OG0037117	Ctinctorius_CtAH10T0092400.1
OG0037118	Ctinctorius_CtAH10T0095100.1
OG0037119	Ctinctorius_CtAH10T0096400.1
OG0037120	Ctinctorius_CtAH10T0096900.1
OG0037121	Ctinctorius_CtAH10T0097300.1
OG0037122	Ctinctorius_CtAH10T0097400.1
OG0037123	Ctinctorius_CtAH10T0098200.1
OG0037124	Ctinctorius_CtAH10T0100000.1
OG0037125	Ctinctorius_CtAH10T0100700.5
OG0037126	Ctinctorius_CtAH10T0101800.1
OG0037127	Ctinctorius_CtAH10T0102300.2
OG0037128	Ctinctorius_CtAH10T0102500.2
OG0037129	Ctinctorius_CtAH10T0102700.1
OG0037130	Ctinctorius_CtAH10T0103000.1
OG0037131	Ctinctorius_CtAH10T0104300.1
OG0037132	Ctinctorius_CtAH10T0105900.1
OG0037133	Ctinctorius_CtAH10T0106300.1
OG0037134	Ctinctorius_CtAH10T0109800.1
OG0037135	Ctinctorius_CtAH10T0112300.1
OG0037136	Ctinctorius_CtAH10T0114900.1
OG0037137	Ctinctorius_CtAH10T0115200.1
OG0037138	Ctinctorius_CtAH10T0116000.1
OG0037139	Ctinctorius_CtAH10T0116200.1
OG0037140	Ctinctorius_CtAH10T0116300.1
OG0037141	Ctinctorius_CtAH10T0117000.1
OG0037142	Ctinctorius_CtAH10T0117600.1
OG0037143	Ctinctorius_CtAH10T0118400.1
OG0037144	Ctinctorius_CtAH10T0119200.3
OG0037145	Ctinctorius_CtAH10T0119300.1
OG0037146	Ctinctorius_CtAH10T0119500.1
OG0037147	Ctinctorius_CtAH10T0119700.1
OG0037148	Ctinctorius_CtAH10T0120200.1
OG0037149	Ctinctorius_CtAH10T0120300.1
OG0037150	Ctinctorius_CtAH10T0121200.1
OG0037151	Ctinctorius_CtAH10T0121500.1
OG0037152	Ctinctorius_CtAH10T0121600.1
OG0037153	Ctinctorius_CtAH10T0121700.1
OG0037154	Ctinctorius_CtAH10T0122300.1
OG0037155	Ctinctorius_CtAH10T0122600.1
OG0037156	Ctinctorius_CtAH10T0123400.1
OG0037157	Ctinctorius_CtAH10T0123600.1
OG0037158	Ctinctorius_CtAH10T0123700.1
OG0037159	Ctinctorius_CtAH10T0124600.1
OG0037160	Ctinctorius_CtAH10T0124800.1
OG0037161	Ctinctorius_CtAH10T0125400.1
OG0037162	Ctinctorius_CtAH10T0125500.1
OG0037163	Ctinctorius_CtAH10T0125600.1
OG0037164	Ctinctorius_CtAH10T0125800.1
OG0037165	Ctinctorius_CtAH10T0126000.1
OG0037166	Ctinctorius_CtAH10T0126500.1
OG0037167	Ctinctorius_CtAH10T0126900.1
OG0037168	Ctinctorius_CtAH10T0128400.1
OG0037169	Ctinctorius_CtAH10T0128700.1
OG0037170	Ctinctorius_CtAH10T0128900.1
OG0037171	Ctinctorius_CtAH10T0129000.1
OG0037172	Ctinctorius_CtAH10T0129500.1
OG0037173	Ctinctorius_CtAH10T0129600.1
OG0037174	Ctinctorius_CtAH10T0129700.1
OG0037175	Ctinctorius_CtAH10T0130400.1
OG0037176	Ctinctorius_CtAH10T0130900.1
OG0037177	Ctinctorius_CtAH10T0132300.1
OG0037178	Ctinctorius_CtAH10T0132800.1
OG0037179	Ctinctorius_CtAH10T0133000.2
OG0037180	Ctinctorius_CtAH10T0135400.1
OG0037181	Ctinctorius_CtAH10T0135600.1
OG0037182	Ctinctorius_CtAH10T0136800.1
OG0037183	Ctinctorius_CtAH10T0136900.1
OG0037184	Ctinctorius_CtAH10T0137000.2
OG0037185	Ctinctorius_CtAH10T0137200.1
OG0037186	Ctinctorius_CtAH10T0137500.1
OG0037187	Ctinctorius_CtAH10T0137700.1
OG0037188	Ctinctorius_CtAH10T0138100.2
OG0037189	Ctinctorius_CtAH10T0138200.1
OG0037190	Ctinctorius_CtAH10T0138400.3
OG0037191	Ctinctorius_CtAH10T0138600.1
OG0037192	Ctinctorius_CtAH10T0138900.2
OG0037193	Ctinctorius_CtAH10T0139500.1
OG0037194	Ctinctorius_CtAH10T0139600.1
OG0037195	Ctinctorius_CtAH10T0140100.1
OG0037196	Ctinctorius_CtAH10T0140900.1
OG0037197	Ctinctorius_CtAH10T0141700.1
OG0037198	Ctinctorius_CtAH10T0141900.1
OG0037199	Ctinctorius_CtAH10T0142000.1
OG0037200	Ctinctorius_CtAH10T0142500.1
OG0037201	Ctinctorius_CtAH10T0142800.1
OG0037202	Ctinctorius_CtAH10T0143100.1
OG0037203	Ctinctorius_CtAH10T0143800.1
OG0037204	Ctinctorius_CtAH10T0144300.1
OG0037205	Ctinctorius_CtAH10T0144400.1
OG0037206	Ctinctorius_CtAH10T0145600.1
OG0037207	Ctinctorius_CtAH10T0145700.1
OG0037208	Ctinctorius_CtAH10T0146200.1
OG0037209	Ctinctorius_CtAH10T0146400.1
OG0037210	Ctinctorius_CtAH10T0147400.1
OG0037211	Ctinctorius_CtAH10T0148000.1
OG0037212	Ctinctorius_CtAH10T0148600.1
OG0037213	Ctinctorius_CtAH10T0149900.1
OG0037214	Ctinctorius_CtAH10T0150000.1
OG0037215	Ctinctorius_CtAH10T0150100.1
OG0037216	Ctinctorius_CtAH10T0150300.1
OG0037217	Ctinctorius_CtAH10T0150900.1
OG0037218	Ctinctorius_CtAH10T0151300.1
OG0037219	Ctinctorius_CtAH10T0151400.4
OG0037220	Ctinctorius_CtAH10T0151800.1
OG0037221	Ctinctorius_CtAH10T0151900.1
OG0037222	Ctinctorius_CtAH10T0152000.1
OG0037223	Ctinctorius_CtAH10T0152700.1
OG0037224	Ctinctorius_CtAH10T0153700.1
OG0037225	Ctinctorius_CtAH10T0154000.1
OG0037226	Ctinctorius_CtAH10T0155100.3
OG0037227	Ctinctorius_CtAH10T0155200.1
OG0037228	Ctinctorius_CtAH10T0156500.1
OG0037229	Ctinctorius_CtAH10T0157100.1
OG0037230	Ctinctorius_CtAH10T0157200.1
OG0037231	Ctinctorius_CtAH10T0157300.1
OG0037232	Ctinctorius_CtAH10T0157400.1
OG0037233	Ctinctorius_CtAH10T0157500.1
OG0037234	Ctinctorius_CtAH10T0157600.1
OG0037235	Ctinctorius_CtAH10T0158900.1
OG0037236	Ctinctorius_CtAH10T0159000.1
OG0037237	Ctinctorius_CtAH10T0159800.1
OG0037238	Ctinctorius_CtAH10T0159900.1
OG0037239	Ctinctorius_CtAH10T0160300.1
OG0037240	Ctinctorius_CtAH10T0160800.1
OG0037241	Ctinctorius_CtAH10T0160900.1
OG0037242	Ctinctorius_CtAH10T0161800.1
OG0037243	Ctinctorius_CtAH10T0161900.1
OG0037244	Ctinctorius_CtAH10T0162300.1
OG0037245	Ctinctorius_CtAH10T0162800.1
OG0037246	Ctinctorius_CtAH10T0162900.1
OG0037247	Ctinctorius_CtAH10T0163000.1
OG0037248	Ctinctorius_CtAH10T0163100.1
OG0037249	Ctinctorius_CtAH10T0163300.1
OG0037250	Ctinctorius_CtAH10T0163400.1
OG0037251	Ctinctorius_CtAH10T0163500.1
OG0037252	Ctinctorius_CtAH10T0163800.1
OG0037253	Ctinctorius_CtAH10T0164300.1
OG0037254	Ctinctorius_CtAH10T0164400.1
OG0037255	Ctinctorius_CtAH10T0164700.1
OG0037256	Ctinctorius_CtAH10T0165000.1
OG0037257	Ctinctorius_CtAH10T0165400.1
OG0037258	Ctinctorius_CtAH10T0165900.1
OG0037259	Ctinctorius_CtAH10T0166100.4
OG0037260	Ctinctorius_CtAH10T0166400.1
OG0037261	Ctinctorius_CtAH10T0166500.1
OG0037262	Ctinctorius_CtAH10T0167600.1
OG0037263	Ctinctorius_CtAH10T0167800.1
OG0037264	Ctinctorius_CtAH10T0168000.1
OG0037265	Ctinctorius_CtAH10T0168300.1
OG0037266	Ctinctorius_CtAH10T0169200.1
OG0037267	Ctinctorius_CtAH10T0169300.1
OG0037268	Ctinctorius_CtAH10T0169500.1
OG0037269	Ctinctorius_CtAH10T0169800.1
OG0037270	Ctinctorius_CtAH10T0170400.1
OG0037271	Ctinctorius_CtAH10T0170700.1
OG0037272	Ctinctorius_CtAH10T0170800.1
OG0037273	Ctinctorius_CtAH10T0171000.1
OG0037274	Ctinctorius_CtAH10T0171600.1
OG0037275	Ctinctorius_CtAH10T0172200.1
OG0037276	Ctinctorius_CtAH10T0172400.1
OG0037277	Ctinctorius_CtAH10T0173000.1
OG0037278	Ctinctorius_CtAH10T0173900.1
OG0037279	Ctinctorius_CtAH10T0174000.1
OG0037280	Ctinctorius_CtAH10T0174600.1
OG0037281	Ctinctorius_CtAH10T0174700.1
OG0037282	Ctinctorius_CtAH10T0175700.1
OG0037283	Ctinctorius_CtAH10T0175900.1
OG0037284	Ctinctorius_CtAH10T0176600.1
OG0037285	Ctinctorius_CtAH10T0176900.1
OG0037286	Ctinctorius_CtAH10T0177100.1
OG0037287	Ctinctorius_CtAH10T0177300.1
OG0037288	Ctinctorius_CtAH10T0178400.1
OG0037289	Ctinctorius_CtAH10T0178800.1
OG0037290	Ctinctorius_CtAH10T0179000.1
OG0037291	Ctinctorius_CtAH10T0179300.3
OG0037292	Ctinctorius_CtAH10T0179500.1
OG0037293	Ctinctorius_CtAH10T0179700.1
OG0037294	Ctinctorius_CtAH10T0179800.1
OG0037295	Ctinctorius_CtAH10T0179900.1
OG0037296	Ctinctorius_CtAH10T0180100.1
OG0037297	Ctinctorius_CtAH10T0180700.1
OG0037298	Ctinctorius_CtAH10T0181300.1
OG0037299	Ctinctorius_CtAH10T0181900.1
OG0037300	Ctinctorius_CtAH10T0182300.1
OG0037301	Ctinctorius_CtAH10T0182800.1
OG0037302	Ctinctorius_CtAH10T0183400.1
OG0037303	Ctinctorius_CtAH10T0183900.1
OG0037304	Ctinctorius_CtAH10T0184000.1
OG0037305	Ctinctorius_CtAH10T0184100.1
OG0037306	Ctinctorius_CtAH10T0184300.1
OG0037307	Ctinctorius_CtAH10T0184800.1
OG0037308	Ctinctorius_CtAH10T0185000.1
OG0037309	Ctinctorius_CtAH10T0185300.1
OG0037310	Ctinctorius_CtAH10T0185400.1
OG0037311	Ctinctorius_CtAH10T0185500.1
OG0037312	Ctinctorius_CtAH10T0186300.1
OG0037313	Ctinctorius_CtAH10T0186400.1
OG0037314	Ctinctorius_CtAH10T0186500.1
OG0037315	Ctinctorius_CtAH10T0187500.1
OG0037316	Ctinctorius_CtAH10T0187600.1
OG0037317	Ctinctorius_CtAH10T0188000.1
OG0037318	Ctinctorius_CtAH10T0188200.1
OG0037319	Ctinctorius_CtAH10T0189600.1
OG0037320	Ctinctorius_CtAH10T0189900.1
OG0037321	Ctinctorius_CtAH10T0191000.1
OG0037322	Ctinctorius_CtAH10T0191200.1
OG0037323	Ctinctorius_CtAH10T0192000.1
OG0037324	Ctinctorius_CtAH10T0192100.1
OG0037325	Ctinctorius_CtAH10T0193100.1
OG0037326	Ctinctorius_CtAH10T0193700.1
OG0037327	Ctinctorius_CtAH10T0195100.1
OG0037328	Ctinctorius_CtAH10T0195300.1
OG0037329	Ctinctorius_CtAH10T0195400.1
OG0037330	Ctinctorius_CtAH10T0196000.1
OG0037331	Ctinctorius_CtAH10T0196200.1
OG0037332	Ctinctorius_CtAH10T0197700.1
OG0037333	Ctinctorius_CtAH10T0198400.1
OG0037334	Ctinctorius_CtAH10T0199200.2
OG0037335	Ctinctorius_CtAH10T0200200.1
OG0037336	Ctinctorius_CtAH10T0200300.1
OG0037337	Ctinctorius_CtAH10T0200800.1
OG0037338	Ctinctorius_CtAH10T0201200.1
OG0037339	Ctinctorius_CtAH10T0201400.1
OG0037340	Ctinctorius_CtAH10T0201800.1
OG0037341	Ctinctorius_CtAH10T0201900.1
OG0037342	Ctinctorius_CtAH10T0202100.1
OG0037343	Ctinctorius_CtAH10T0202200.1
OG0037344	Ctinctorius_CtAH10T0202300.1
OG0037345	Ctinctorius_CtAH10T0203300.1
OG0037346	Ctinctorius_CtAH10T0203400.1
OG0037347	Ctinctorius_CtAH10T0203500.1
OG0037348	Ctinctorius_CtAH10T0203700.1
OG0037349	Ctinctorius_CtAH10T0204900.1
OG0037350	Ctinctorius_CtAH10T0205300.1
OG0037351	Ctinctorius_CtAH10T0205800.1
OG0037352	Ctinctorius_CtAH10T0207000.1
OG0037353	Ctinctorius_CtAH10T0209100.1
OG0037354	Ctinctorius_CtAH10T0209700.1
OG0037355	Ctinctorius_CtAH10T0210200.1
OG0037356	Ctinctorius_CtAH10T0211400.1
OG0037357	Ctinctorius_CtAH10T0211500.1
OG0037358	Ctinctorius_CtAH10T0212400.1
OG0037359	Ctinctorius_CtAH10T0213100.1
OG0037360	Ctinctorius_CtAH10T0213200.1
OG0037361	Ctinctorius_CtAH10T0215500.1
OG0037362	Ctinctorius_CtAH10T0215600.1
OG0037363	Ctinctorius_CtAH10T0215700.1
OG0037364	Ctinctorius_CtAH10T0216800.1
OG0037365	Ctinctorius_CtAH10T0217100.1
OG0037366	Ctinctorius_CtAH10T0218700.1
OG0037367	Ctinctorius_CtAH10T0219200.1
OG0037368	Ctinctorius_CtAH10T0220300.1
OG0037369	Ctinctorius_CtAH10T0221500.1
OG0037370	Ctinctorius_CtAH10T0221700.1
OG0037371	Ctinctorius_CtAH10T0222000.1
OG0037372	Ctinctorius_CtAH10T0222400.1
OG0037373	Ctinctorius_CtAH10T0225000.1
OG0037374	Ctinctorius_CtAH10T0225600.1
OG0037375	Ctinctorius_CtAH10T0225900.1
OG0037376	Ctinctorius_CtAH10T0227200.1
OG0037377	Ctinctorius_CtAH10T0229400.1
OG0037378	Ctinctorius_CtAH10T0229900.1
OG0037379	Ctinctorius_CtAH10T0230000.1
OG0037380	Ctinctorius_CtAH10T0231200.1
OG0037381	Ctinctorius_CtAH10T0231300.1
OG0037382	Ctinctorius_CtAH10T0232000.1
OG0037383	Ctinctorius_CtAH10T0232600.1
OG0037384	Ctinctorius_CtAH10T0235200.1
OG0037385	Ctinctorius_CtAH10T0238500.1
OG0037386	Ctinctorius_CtAH10T0241700.1
OG0037387	Ctinctorius_CtAH10T0241900.2
OG0037388	Ctinctorius_CtAH10T0242800.1
OG0037389	Ctinctorius_CtAH10T0245000.1
OG0037390	Ctinctorius_CtAH10T0246500.1
OG0037391	Ctinctorius_CtAH10T0246900.1
OG0037392	Ctinctorius_CtAH10T0247700.1
OG0037393	Ctinctorius_CtAH10T0249000.1
OG0037394	Ctinctorius_CtAH10T0249100.1
OG0037395	Ctinctorius_CtAH10T0249200.1
OG0037396	Ctinctorius_CtAH10T0249400.1
OG0037397	Ctinctorius_CtAH10T0249500.1
OG0037398	Ctinctorius_CtAH10T0249700.1
OG0037399	Ctinctorius_CtAH10T0249800.1
OG0037400	Ctinctorius_CtAH10T0250800.1
OG0037401	Ctinctorius_CtAH10T0251400.1
OG0037402	Ctinctorius_CtAH10T0251500.1
OG0037403	Ctinctorius_CtAH10T0251700.1
OG0037404	Ctinctorius_CtAH10T0254100.1
OG0037405	Ctinctorius_CtAH10T0254200.1
OG0037406	Ctinctorius_CtAH10T0254300.1
OG0037407	Ctinctorius_CtAH10T0255700.1
OG0037408	Ctinctorius_CtAH10T0258100.1
OG0037409	Ctinctorius_CtAH10T0258500.1
OG0037410	Ctinctorius_CtAH10T0259200.1
OG0037411	Ctinctorius_CtAH10T0263600.1
OG0037412	Ctinctorius_CtAH10T0264300.1
OG0037413	Ctinctorius_CtAH10T0266100.1
OG0037414	Ctinctorius_CtAH10T0266200.1
OG0037415	Ctinctorius_CtAH10T0266600.1
OG0037416	Ctinctorius_CtAH10T0269600.1
OG0037417	Ctinctorius_CtAH10T0270300.1
OG0037418	Ctinctorius_CtAH10T0271200.1
OG0037419	Ctinctorius_CtAH10T0271500.1
OG0037420	Ctinctorius_CtAH10T0272800.1
OG0037421	Ctinctorius_CtAH10T0272900.1
OG0037422	Ctinctorius_CtAH10T0273600.1
OG0037423	Ctinctorius_CtAH11T0002000.1
OG0037424	Ctinctorius_CtAH11T0003400.1
OG0037425	Ctinctorius_CtAH11T0005500.1
OG0037426	Ctinctorius_CtAH11T0005800.1
OG0037427	Ctinctorius_CtAH11T0005900.1
OG0037428	Ctinctorius_CtAH11T0010400.1
OG0037429	Ctinctorius_CtAH11T0010900.1
OG0037430	Ctinctorius_CtAH11T0012200.1
OG0037431	Ctinctorius_CtAH11T0013000.1
OG0037432	Ctinctorius_CtAH11T0015600.1
OG0037433	Ctinctorius_CtAH11T0016400.1
OG0037434	Ctinctorius_CtAH11T0016500.1
OG0037435	Ctinctorius_CtAH11T0017000.1
OG0037436	Ctinctorius_CtAH11T0017100.1
OG0037437	Ctinctorius_CtAH11T0017500.1
OG0037438	Ctinctorius_CtAH11T0018400.1
OG0037439	Ctinctorius_CtAH11T0018600.1
OG0037440	Ctinctorius_CtAH11T0018700.1
OG0037441	Ctinctorius_CtAH11T0018800.1
OG0037442	Ctinctorius_CtAH11T0020300.1
OG0037443	Ctinctorius_CtAH11T0021000.1
OG0037444	Ctinctorius_CtAH11T0021900.1
OG0037445	Ctinctorius_CtAH11T0022000.1
OG0037446	Ctinctorius_CtAH11T0023500.1
OG0037447	Ctinctorius_CtAH11T0024600.1
OG0037448	Ctinctorius_CtAH11T0027200.1
OG0037449	Ctinctorius_CtAH11T0028200.1
OG0037450	Ctinctorius_CtAH11T0029800.1
OG0037451	Ctinctorius_CtAH11T0030200.1
OG0037452	Ctinctorius_CtAH11T0030300.1
OG0037453	Ctinctorius_CtAH11T0030800.1
OG0037454	Ctinctorius_CtAH11T0031100.1
OG0037455	Ctinctorius_CtAH11T0032300.1
OG0037456	Ctinctorius_CtAH11T0033900.1
OG0037457	Ctinctorius_CtAH11T0034000.1
OG0037458	Ctinctorius_CtAH11T0034100.1
OG0037459	Ctinctorius_CtAH11T0035000.1
OG0037460	Ctinctorius_CtAH11T0035700.1
OG0037461	Ctinctorius_CtAH11T0035800.1
OG0037462	Ctinctorius_CtAH11T0035900.1
OG0037463	Ctinctorius_CtAH11T0036000.1
OG0037464	Ctinctorius_CtAH11T0038400.1
OG0037465	Ctinctorius_CtAH11T0039900.1
OG0037466	Ctinctorius_CtAH11T0041800.1
OG0037467	Ctinctorius_CtAH11T0042800.1
OG0037468	Ctinctorius_CtAH11T0043200.1
OG0037469	Ctinctorius_CtAH11T0044000.1
OG0037470	Ctinctorius_CtAH11T0044200.1
OG0037471	Ctinctorius_CtAH11T0044500.1
OG0037472	Ctinctorius_CtAH11T0044600.1
OG0037473	Ctinctorius_CtAH11T0046100.1
OG0037474	Ctinctorius_CtAH11T0047100.1
OG0037475	Ctinctorius_CtAH11T0047400.1
OG0037476	Ctinctorius_CtAH11T0047600.1
OG0037477	Ctinctorius_CtAH11T0047700.1
OG0037478	Ctinctorius_CtAH11T0047800.1
OG0037479	Ctinctorius_CtAH11T0049500.1
OG0037480	Ctinctorius_CtAH11T0050700.1
OG0037481	Ctinctorius_CtAH11T0050800.1
OG0037482	Ctinctorius_CtAH11T0050900.1
OG0037483	Ctinctorius_CtAH11T0051300.1
OG0037484	Ctinctorius_CtAH11T0051900.1
OG0037485	Ctinctorius_CtAH11T0052200.1
OG0037486	Ctinctorius_CtAH11T0052300.1
OG0037487	Ctinctorius_CtAH11T0053100.1
OG0037488	Ctinctorius_CtAH11T0053800.1
OG0037489	Ctinctorius_CtAH11T0055000.1
OG0037490	Ctinctorius_CtAH11T0057200.1
OG0037491	Ctinctorius_CtAH11T0057400.1
OG0037492	Ctinctorius_CtAH11T0057600.1
OG0037493	Ctinctorius_CtAH11T0058500.1
OG0037494	Ctinctorius_CtAH11T0059400.1
OG0037495	Ctinctorius_CtAH11T0059800.1
OG0037496	Ctinctorius_CtAH11T0060500.1
OG0037497	Ctinctorius_CtAH11T0060600.1
OG0037498	Ctinctorius_CtAH11T0060800.1
OG0037499	Ctinctorius_CtAH11T0062400.1
OG0037500	Ctinctorius_CtAH11T0062900.1
OG0037501	Ctinctorius_CtAH11T0063700.1
OG0037502	Ctinctorius_CtAH11T0065600.1
OG0037503	Ctinctorius_CtAH11T0065700.1
OG0037504	Ctinctorius_CtAH11T0066200.1
OG0037505	Ctinctorius_CtAH11T0066500.1
OG0037506	Ctinctorius_CtAH11T0067200.1
OG0037507	Ctinctorius_CtAH11T0067300.1
OG0037508	Ctinctorius_CtAH11T0068700.1
OG0037509	Ctinctorius_CtAH11T0069000.3
OG0037510	Ctinctorius_CtAH11T0069400.1
OG0037511	Ctinctorius_CtAH11T0069500.1
OG0037512	Ctinctorius_CtAH11T0069700.1
OG0037513	Ctinctorius_CtAH11T0070800.1
OG0037514	Ctinctorius_CtAH11T0071300.1
OG0037515	Ctinctorius_CtAH11T0071800.1
OG0037516	Ctinctorius_CtAH11T0072200.1
OG0037517	Ctinctorius_CtAH11T0072400.1
OG0037518	Ctinctorius_CtAH11T0073300.1
OG0037519	Ctinctorius_CtAH11T0074400.1
OG0037520	Ctinctorius_CtAH11T0075000.1
OG0037521	Ctinctorius_CtAH11T0075900.1
OG0037522	Ctinctorius_CtAH11T0076500.1
OG0037523	Ctinctorius_CtAH11T0076700.2
OG0037524	Ctinctorius_CtAH11T0076800.1
OG0037525	Ctinctorius_CtAH11T0077100.1
OG0037526	Ctinctorius_CtAH11T0078000.1
OG0037527	Ctinctorius_CtAH11T0078100.1
OG0037528	Ctinctorius_CtAH11T0078300.1
OG0037529	Ctinctorius_CtAH11T0078500.1
OG0037530	Ctinctorius_CtAH11T0078700.1
OG0037531	Ctinctorius_CtAH11T0079000.1
OG0037532	Ctinctorius_CtAH11T0079100.1
OG0037533	Ctinctorius_CtAH11T0080100.1
OG0037534	Ctinctorius_CtAH11T0080800.1
OG0037535	Ctinctorius_CtAH11T0081100.1
OG0037536	Ctinctorius_CtAH11T0082100.1
OG0037537	Ctinctorius_CtAH11T0082300.1
OG0037538	Ctinctorius_CtAH11T0082800.1
OG0037539	Ctinctorius_CtAH11T0082900.1
OG0037540	Ctinctorius_CtAH11T0084700.1
OG0037541	Ctinctorius_CtAH11T0085700.1
OG0037542	Ctinctorius_CtAH11T0085800.1
OG0037543	Ctinctorius_CtAH11T0085900.1
OG0037544	Ctinctorius_CtAH11T0087500.1
OG0037545	Ctinctorius_CtAH11T0088200.1
OG0037546	Ctinctorius_CtAH11T0088800.1
OG0037547	Ctinctorius_CtAH11T0089100.1
OG0037548	Ctinctorius_CtAH11T0089200.1
OG0037549	Ctinctorius_CtAH11T0089800.1
OG0037550	Ctinctorius_CtAH11T0089900.1
OG0037551	Ctinctorius_CtAH11T0090100.1
OG0037552	Ctinctorius_CtAH11T0090200.1
OG0037553	Ctinctorius_CtAH11T0090600.1
OG0037554	Ctinctorius_CtAH11T0090700.1
OG0037555	Ctinctorius_CtAH11T0090800.1
OG0037556	Ctinctorius_CtAH11T0091100.1
OG0037557	Ctinctorius_CtAH11T0091600.1
OG0037558	Ctinctorius_CtAH11T0091700.1
OG0037559	Ctinctorius_CtAH11T0091800.1
OG0037560	Ctinctorius_CtAH11T0092800.1
OG0037561	Ctinctorius_CtAH11T0093100.1
OG0037562	Ctinctorius_CtAH11T0093200.1
OG0037563	Ctinctorius_CtAH11T0093500.1
OG0037564	Ctinctorius_CtAH11T0093900.1
OG0037565	Ctinctorius_CtAH11T0094700.1
OG0037566	Ctinctorius_CtAH11T0095600.1
OG0037567	Ctinctorius_CtAH11T0095800.1
OG0037568	Ctinctorius_CtAH11T0096100.1
OG0037569	Ctinctorius_CtAH11T0096200.1
OG0037570	Ctinctorius_CtAH11T0096300.1
OG0037571	Ctinctorius_CtAH11T0096700.1
OG0037572	Ctinctorius_CtAH11T0097400.1
OG0037573	Ctinctorius_CtAH11T0097900.1
OG0037574	Ctinctorius_CtAH11T0098000.1
OG0037575	Ctinctorius_CtAH11T0098300.2
OG0037576	Ctinctorius_CtAH11T0098800.1
OG0037577	Ctinctorius_CtAH11T0098900.1
OG0037578	Ctinctorius_CtAH11T0099000.1
OG0037579	Ctinctorius_CtAH11T0099400.1
OG0037580	Ctinctorius_CtAH11T0099500.6
OG0037581	Ctinctorius_CtAH11T0100400.1
OG0037582	Ctinctorius_CtAH11T0100600.1
OG0037583	Ctinctorius_CtAH11T0103000.1
OG0037584	Ctinctorius_CtAH11T0103100.1
OG0037585	Ctinctorius_CtAH11T0103300.1
OG0037586	Ctinctorius_CtAH11T0104200.1
OG0037587	Ctinctorius_CtAH11T0105000.1
OG0037588	Ctinctorius_CtAH11T0105400.1
OG0037589	Ctinctorius_CtAH11T0105800.1
OG0037590	Ctinctorius_CtAH11T0106700.1
OG0037591	Ctinctorius_CtAH11T0107500.1
OG0037592	Ctinctorius_CtAH11T0108500.1
OG0037593	Ctinctorius_CtAH11T0108600.1
OG0037594	Ctinctorius_CtAH11T0109400.1
OG0037595	Ctinctorius_CtAH11T0109900.1
OG0037596	Ctinctorius_CtAH11T0110000.1
OG0037597	Ctinctorius_CtAH11T0110100.1
OG0037598	Ctinctorius_CtAH11T0110300.1
OG0037599	Ctinctorius_CtAH11T0110400.1
OG0037600	Ctinctorius_CtAH11T0111200.1
OG0037601	Ctinctorius_CtAH11T0111700.1
OG0037602	Ctinctorius_CtAH11T0112000.1
OG0037603	Ctinctorius_CtAH11T0112900.1
OG0037604	Ctinctorius_CtAH11T0114100.1
OG0037605	Ctinctorius_CtAH11T0114200.1
OG0037606	Ctinctorius_CtAH11T0114300.1
OG0037607	Ctinctorius_CtAH11T0114800.1
OG0037608	Ctinctorius_CtAH11T0115900.1
OG0037609	Ctinctorius_CtAH11T0117700.1
OG0037610	Ctinctorius_CtAH11T0118600.2
OG0037611	Ctinctorius_CtAH11T0119100.2
OG0037612	Ctinctorius_CtAH11T0119600.1
OG0037613	Ctinctorius_CtAH11T0119900.1
OG0037614	Ctinctorius_CtAH11T0120600.1
OG0037615	Ctinctorius_CtAH11T0121000.1
OG0037616	Ctinctorius_CtAH11T0121400.1
OG0037617	Ctinctorius_CtAH11T0122000.1
OG0037618	Ctinctorius_CtAH11T0122100.1
OG0037619	Ctinctorius_CtAH11T0122600.2
OG0037620	Ctinctorius_CtAH11T0122700.1
OG0037621	Ctinctorius_CtAH11T0124400.1
OG0037622	Ctinctorius_CtAH11T0124800.1
OG0037623	Ctinctorius_CtAH11T0125000.1
OG0037624	Ctinctorius_CtAH11T0125200.1
OG0037625	Ctinctorius_CtAH11T0125400.1
OG0037626	Ctinctorius_CtAH11T0125600.1
OG0037627	Ctinctorius_CtAH11T0125800.1
OG0037628	Ctinctorius_CtAH11T0126100.1
OG0037629	Ctinctorius_CtAH11T0126600.1
OG0037630	Ctinctorius_CtAH11T0127400.1
OG0037631	Ctinctorius_CtAH11T0127700.1
OG0037632	Ctinctorius_CtAH11T0127900.1
OG0037633	Ctinctorius_CtAH11T0128300.1
OG0037634	Ctinctorius_CtAH11T0128800.1
OG0037635	Ctinctorius_CtAH11T0128900.1
OG0037636	Ctinctorius_CtAH11T0129400.2
OG0037637	Ctinctorius_CtAH11T0129500.1
OG0037638	Ctinctorius_CtAH11T0130000.1
OG0037639	Ctinctorius_CtAH11T0130700.1
OG0037640	Ctinctorius_CtAH11T0130900.1
OG0037641	Ctinctorius_CtAH11T0131000.1
OG0037642	Ctinctorius_CtAH11T0131400.1
OG0037643	Ctinctorius_CtAH11T0131500.1
OG0037644	Ctinctorius_CtAH11T0131800.1
OG0037645	Ctinctorius_CtAH11T0131900.1
OG0037646	Ctinctorius_CtAH11T0132000.1
OG0037647	Ctinctorius_CtAH11T0132500.1
OG0037648	Ctinctorius_CtAH11T0133800.1
OG0037649	Ctinctorius_CtAH11T0134000.1
OG0037650	Ctinctorius_CtAH11T0134100.1
OG0037651	Ctinctorius_CtAH11T0134300.1
OG0037652	Ctinctorius_CtAH11T0135000.1
OG0037653	Ctinctorius_CtAH11T0135500.1
OG0037654	Ctinctorius_CtAH11T0136200.1
OG0037655	Ctinctorius_CtAH11T0136400.1
OG0037656	Ctinctorius_CtAH11T0136600.1
OG0037657	Ctinctorius_CtAH11T0137600.1
OG0037658	Ctinctorius_CtAH11T0138500.1
OG0037659	Ctinctorius_CtAH11T0139100.1
OG0037660	Ctinctorius_CtAH11T0139700.1
OG0037661	Ctinctorius_CtAH11T0140400.1
OG0037662	Ctinctorius_CtAH11T0140500.1
OG0037663	Ctinctorius_CtAH11T0140600.1
OG0037664	Ctinctorius_CtAH11T0140900.1
OG0037665	Ctinctorius_CtAH11T0141100.1
OG0037666	Ctinctorius_CtAH11T0141500.1
OG0037667	Ctinctorius_CtAH11T0141800.1
OG0037668	Ctinctorius_CtAH11T0141900.2
OG0037669	Ctinctorius_CtAH11T0142100.1
OG0037670	Ctinctorius_CtAH11T0142700.1
OG0037671	Ctinctorius_CtAH11T0142800.1
OG0037672	Ctinctorius_CtAH11T0142900.1
OG0037673	Ctinctorius_CtAH11T0143000.2
OG0037674	Ctinctorius_CtAH11T0143100.1
OG0037675	Ctinctorius_CtAH11T0143200.1
OG0037676	Ctinctorius_CtAH11T0143300.1
OG0037677	Ctinctorius_CtAH11T0144000.1
OG0037678	Ctinctorius_CtAH11T0145400.1
OG0037679	Ctinctorius_CtAH11T0145700.1
OG0037680	Ctinctorius_CtAH11T0146500.1
OG0037681	Ctinctorius_CtAH11T0147400.1
OG0037682	Ctinctorius_CtAH11T0147900.1
OG0037683	Ctinctorius_CtAH11T0149000.1
OG0037684	Ctinctorius_CtAH11T0149200.1
OG0037685	Ctinctorius_CtAH11T0149800.1
OG0037686	Ctinctorius_CtAH11T0150600.1
OG0037687	Ctinctorius_CtAH11T0151000.1
OG0037688	Ctinctorius_CtAH11T0152000.1
OG0037689	Ctinctorius_CtAH11T0153400.1
OG0037690	Ctinctorius_CtAH11T0153700.1
OG0037691	Ctinctorius_CtAH11T0154100.1
OG0037692	Ctinctorius_CtAH11T0154200.1
OG0037693	Ctinctorius_CtAH11T0154300.1
OG0037694	Ctinctorius_CtAH11T0154700.1
OG0037695	Ctinctorius_CtAH11T0155000.1
OG0037696	Ctinctorius_CtAH11T0155300.5
OG0037697	Ctinctorius_CtAH11T0155600.1
OG0037698	Ctinctorius_CtAH11T0156000.1
OG0037699	Ctinctorius_CtAH11T0156100.1
OG0037700	Ctinctorius_CtAH11T0156200.1
OG0037701	Ctinctorius_CtAH11T0156300.1
OG0037702	Ctinctorius_CtAH11T0156700.1
OG0037703	Ctinctorius_CtAH11T0156800.1
OG0037704	Ctinctorius_CtAH11T0157100.1
OG0037705	Ctinctorius_CtAH11T0160400.1
OG0037706	Ctinctorius_CtAH11T0160600.1
OG0037707	Ctinctorius_CtAH11T0161200.1
OG0037708	Ctinctorius_CtAH11T0161300.1
OG0037709	Ctinctorius_CtAH11T0165100.1
OG0037710	Ctinctorius_CtAH11T0169500.1
OG0037711	Ctinctorius_CtAH11T0171000.1
OG0037712	Ctinctorius_CtAH11T0171100.1
OG0037713	Ctinctorius_CtAH11T0171200.1
OG0037714	Ctinctorius_CtAH11T0171300.1
OG0037715	Ctinctorius_CtAH11T0171600.1
OG0037716	Ctinctorius_CtAH11T0172400.1
OG0037717	Ctinctorius_CtAH11T0173100.1
OG0037718	Ctinctorius_CtAH11T0173300.1
OG0037719	Ctinctorius_CtAH11T0174100.1
OG0037720	Ctinctorius_CtAH11T0174500.1
OG0037721	Ctinctorius_CtAH11T0174900.1
OG0037722	Ctinctorius_CtAH11T0175200.1
OG0037723	Ctinctorius_CtAH11T0177800.1
OG0037724	Ctinctorius_CtAH11T0179000.1
OG0037725	Ctinctorius_CtAH11T0179500.1
OG0037726	Ctinctorius_CtAH11T0180200.4
OG0037727	Ctinctorius_CtAH11T0181600.1
OG0037728	Ctinctorius_CtAH11T0182300.1
OG0037729	Ctinctorius_CtAH11T0183300.1
OG0037730	Ctinctorius_CtAH11T0184500.1
OG0037731	Ctinctorius_CtAH11T0184600.1
OG0037732	Ctinctorius_CtAH11T0184900.1
OG0037733	Ctinctorius_CtAH11T0185500.1
OG0037734	Ctinctorius_CtAH11T0186700.1
OG0037735	Ctinctorius_CtAH11T0187200.1
OG0037736	Ctinctorius_CtAH11T0187300.1
OG0037737	Ctinctorius_CtAH11T0187900.1
OG0037738	Ctinctorius_CtAH11T0188000.1
OG0037739	Ctinctorius_CtAH11T0188400.1
OG0037740	Ctinctorius_CtAH11T0188500.1
OG0037741	Ctinctorius_CtAH11T0188600.1
OG0037742	Ctinctorius_CtAH11T0188700.1
OG0037743	Ctinctorius_CtAH11T0189200.1
OG0037744	Ctinctorius_CtAH11T0189400.1
OG0037745	Ctinctorius_CtAH11T0189600.1
OG0037746	Ctinctorius_CtAH11T0191500.1
OG0037747	Ctinctorius_CtAH11T0192700.1
OG0037748	Ctinctorius_CtAH11T0193000.1
OG0037749	Ctinctorius_CtAH11T0193100.1
OG0037750	Ctinctorius_CtAH11T0194500.1
OG0037751	Ctinctorius_CtAH11T0194600.1
OG0037752	Ctinctorius_CtAH11T0194800.1
OG0037753	Ctinctorius_CtAH11T0195400.1
OG0037754	Ctinctorius_CtAH11T0195600.1
OG0037755	Ctinctorius_CtAH11T0195700.1
OG0037756	Ctinctorius_CtAH11T0195800.1
OG0037757	Ctinctorius_CtAH11T0195900.1
OG0037758	Ctinctorius_CtAH11T0196700.1
OG0037759	Ctinctorius_CtAH11T0197400.1
OG0037760	Ctinctorius_CtAH11T0197700.1
OG0037761	Ctinctorius_CtAH11T0198100.1
OG0037762	Ctinctorius_CtAH11T0200300.1
OG0037763	Ctinctorius_CtAH11T0200800.1
OG0037764	Ctinctorius_CtAH11T0201100.1
OG0037765	Ctinctorius_CtAH11T0201400.1
OG0037766	Ctinctorius_CtAH11T0202200.1
OG0037767	Ctinctorius_CtAH11T0203500.1
OG0037768	Ctinctorius_CtAH11T0205700.1
OG0037769	Ctinctorius_CtAH11T0206500.1
OG0037770	Ctinctorius_CtAH11T0207500.1
OG0037771	Ctinctorius_CtAH11T0208400.1
OG0037772	Ctinctorius_CtAH11T0208800.1
OG0037773	Ctinctorius_CtAH11T0209000.1
OG0037774	Ctinctorius_CtAH11T0209100.1
OG0037775	Ctinctorius_CtAH11T0211800.1
OG0037776	Ctinctorius_CtAH11T0211900.1
OG0037777	Ctinctorius_CtAH11T0212200.1
OG0037778	Ctinctorius_CtAH11T0212300.1
OG0037779	Ctinctorius_CtAH11T0212500.1
OG0037780	Ctinctorius_CtAH11T0212800.1
OG0037781	Ctinctorius_CtAH11T0213000.1
OG0037782	Ctinctorius_CtAH11T0214700.1
OG0037783	Ctinctorius_CtAH11T0214900.1
OG0037784	Ctinctorius_CtAH11T0215300.1
OG0037785	Ctinctorius_CtAH11T0216500.1
OG0037786	Ctinctorius_CtAH11T0217800.1
OG0037787	Ctinctorius_CtAH11T0220600.1
OG0037788	Ctinctorius_CtAH11T0221200.1
OG0037789	Ctinctorius_CtAH11T0223000.1
OG0037790	Ctinctorius_CtAH11T0223400.1
OG0037791	Ctinctorius_CtAH11T0225800.1
OG0037792	Ctinctorius_CtAH11T0226500.1
OG0037793	Ctinctorius_CtAH11T0227700.2
OG0037794	Ctinctorius_CtAH11T0228300.1
OG0037795	Ctinctorius_CtAH11T0229700.1
OG0037796	Ctinctorius_CtAH11T0229800.1
OG0037797	Ctinctorius_CtAH11T0234800.1
OG0037798	Ctinctorius_CtAH11T0235300.1
OG0037799	Ctinctorius_CtAH11T0238000.1
OG0037800	Ctinctorius_CtAH11T0239300.1
OG0037801	Ctinctorius_CtAH11T0240800.4
OG0037802	Ctinctorius_CtAH11T0241100.1
OG0037803	Ctinctorius_CtAH11T0242600.1
OG0037804	Ctinctorius_CtAH11T0242800.1
OG0037805	Ctinctorius_CtAH11T0243000.1
OG0037806	Ctinctorius_CtAH11T0245900.2
OG0037807	Ctinctorius_CtAH11T0246100.1
OG0037808	Ctinctorius_CtAH11T0246900.1
OG0037809	Ctinctorius_CtAH11T0247400.1
OG0037810	Ctinctorius_CtAH11T0247500.1
OG0037811	Ctinctorius_CtAH11T0248200.1
OG0037812	Ctinctorius_CtAH11T0249400.1
OG0037813	Ctinctorius_CtAH11T0250200.1
OG0037814	Ctinctorius_CtAH11T0250300.1
OG0037815	Ctinctorius_CtAH11T0250400.1
OG0037816	Ctinctorius_CtAH11T0252400.1
OG0037817	Ctinctorius_CtAH11T0253200.2
OG0037818	Ctinctorius_CtAH11T0259900.1
OG0037819	Ctinctorius_CtAH11T0260300.1
OG0037820	Ctinctorius_CtAH11T0260600.1
OG0037821	Ctinctorius_CtAH11T0266100.2
OG0037822	Ctinctorius_CtAH11T0266300.1
OG0037823	Ctinctorius_CtAH12T0000300.1
OG0037824	Ctinctorius_CtAH12T0000500.1
OG0037825	Ctinctorius_CtAH12T0001200.1
OG0037826	Ctinctorius_CtAH12T0001500.1
OG0037827	Ctinctorius_CtAH12T0002700.1
OG0037828	Ctinctorius_CtAH12T0005100.1
OG0037829	Ctinctorius_CtAH12T0006000.1
OG0037830	Ctinctorius_CtAH12T0006300.1
OG0037831	Ctinctorius_CtAH12T0006700.1
OG0037832	Ctinctorius_CtAH12T0007100.1
OG0037833	Ctinctorius_CtAH12T0007400.1
OG0037834	Ctinctorius_CtAH12T0008300.1
OG0037835	Ctinctorius_CtAH12T0008400.1
OG0037836	Ctinctorius_CtAH12T0008500.1
OG0037837	Ctinctorius_CtAH12T0009300.1
OG0037838	Ctinctorius_CtAH12T0009800.1
OG0037839	Ctinctorius_CtAH12T0010100.1
OG0037840	Ctinctorius_CtAH12T0011000.1
OG0037841	Ctinctorius_CtAH12T0012400.1
OG0037842	Ctinctorius_CtAH12T0013100.1
OG0037843	Ctinctorius_CtAH12T0014200.1
OG0037844	Ctinctorius_CtAH12T0014800.2
OG0037845	Ctinctorius_CtAH12T0015200.1
OG0037846	Ctinctorius_CtAH12T0015700.1
OG0037847	Ctinctorius_CtAH12T0016000.1
OG0037848	Ctinctorius_CtAH12T0016100.1
OG0037849	Ctinctorius_CtAH12T0016200.1
OG0037850	Ctinctorius_CtAH12T0017200.1
OG0037851	Ctinctorius_CtAH12T0017400.1
OG0037852	Ctinctorius_CtAH12T0017700.1
OG0037853	Ctinctorius_CtAH12T0017900.1
OG0037854	Ctinctorius_CtAH12T0018300.1
OG0037855	Ctinctorius_CtAH12T0018900.1
OG0037856	Ctinctorius_CtAH12T0019300.1
OG0037857	Ctinctorius_CtAH12T0021200.1
OG0037858	Ctinctorius_CtAH12T0023800.1
OG0037859	Ctinctorius_CtAH12T0023900.1
OG0037860	Ctinctorius_CtAH12T0025500.1
OG0037861	Ctinctorius_CtAH12T0028000.1
OG0037862	Ctinctorius_CtAH12T0028100.1
OG0037863	Ctinctorius_CtAH12T0028900.3
OG0037864	Ctinctorius_CtAH12T0029800.1
OG0037865	Ctinctorius_CtAH12T0030400.1
OG0037866	Ctinctorius_CtAH12T0032400.1
OG0037867	Ctinctorius_CtAH12T0033300.1
OG0037868	Ctinctorius_CtAH12T0034000.1
OG0037869	Ctinctorius_CtAH12T0034200.1
OG0037870	Ctinctorius_CtAH12T0034300.1
OG0037871	Ctinctorius_CtAH12T0034600.1
OG0037872	Ctinctorius_CtAH12T0034900.1
OG0037873	Ctinctorius_CtAH12T0035500.1
OG0037874	Ctinctorius_CtAH12T0036300.1
OG0037875	Ctinctorius_CtAH12T0036800.1
OG0037876	Ctinctorius_CtAH12T0037200.1
OG0037877	Ctinctorius_CtAH12T0037400.1
OG0037878	Ctinctorius_CtAH12T0038100.1
OG0037879	Ctinctorius_CtAH12T0038600.1
OG0037880	Ctinctorius_CtAH12T0039300.1
OG0037881	Ctinctorius_CtAH12T0039400.1
OG0037882	Ctinctorius_CtAH12T0040600.1
OG0037883	Ctinctorius_CtAH12T0040700.1
OG0037884	Ctinctorius_CtAH12T0041500.1
OG0037885	Ctinctorius_CtAH12T0042400.1
OG0037886	Ctinctorius_CtAH12T0043300.1
OG0037887	Ctinctorius_CtAH12T0044900.1
OG0037888	Ctinctorius_CtAH12T0045400.1
OG0037889	Ctinctorius_CtAH12T0045600.1
OG0037890	Ctinctorius_CtAH12T0045800.1
OG0037891	Ctinctorius_CtAH12T0046100.1
OG0037892	Ctinctorius_CtAH12T0046200.1
OG0037893	Ctinctorius_CtAH12T0046300.1
OG0037894	Ctinctorius_CtAH12T0046400.1
OG0037895	Ctinctorius_CtAH12T0047400.1
OG0037896	Ctinctorius_CtAH12T0048100.1
OG0037897	Ctinctorius_CtAH12T0049500.1
OG0037898	Ctinctorius_CtAH12T0050700.1
OG0037899	Ctinctorius_CtAH12T0051000.1
OG0037900	Ctinctorius_CtAH12T0051200.1
OG0037901	Ctinctorius_CtAH12T0051300.1
OG0037902	Ctinctorius_CtAH12T0051600.1
OG0037903	Ctinctorius_CtAH12T0052000.1
OG0037904	Ctinctorius_CtAH12T0052700.1
OG0037905	Ctinctorius_CtAH12T0053000.1
OG0037906	Ctinctorius_CtAH12T0053300.1
OG0037907	Ctinctorius_CtAH12T0054100.1
OG0037908	Ctinctorius_CtAH12T0054200.1
OG0037909	Ctinctorius_CtAH12T0054500.1
OG0037910	Ctinctorius_CtAH12T0054600.1
OG0037911	Ctinctorius_CtAH12T0054700.1
OG0037912	Ctinctorius_CtAH12T0055000.1
OG0037913	Ctinctorius_CtAH12T0055100.1
OG0037914	Ctinctorius_CtAH12T0055200.1
OG0037915	Ctinctorius_CtAH12T0055300.1
OG0037916	Ctinctorius_CtAH12T0055400.1
OG0037917	Ctinctorius_CtAH12T0055500.1
OG0037918	Ctinctorius_CtAH12T0055600.1
OG0037919	Ctinctorius_CtAH12T0056900.1
OG0037920	Ctinctorius_CtAH12T0057400.1
OG0037921	Ctinctorius_CtAH12T0057600.1
OG0037922	Ctinctorius_CtAH12T0058000.1
OG0037923	Ctinctorius_CtAH12T0058100.1
OG0037924	Ctinctorius_CtAH12T0058500.1
OG0037925	Ctinctorius_CtAH12T0059800.1
OG0037926	Ctinctorius_CtAH12T0061800.1
OG0037927	Ctinctorius_CtAH12T0062400.1
OG0037928	Ctinctorius_CtAH12T0062700.1
OG0037929	Ctinctorius_CtAH12T0062800.1
OG0037930	Ctinctorius_CtAH12T0063100.1
OG0037931	Ctinctorius_CtAH12T0063400.1
OG0037932	Ctinctorius_CtAH12T0063500.1
OG0037933	Ctinctorius_CtAH12T0063700.1
OG0037934	Ctinctorius_CtAH12T0064800.1
OG0037935	Ctinctorius_CtAH12T0064900.1
OG0037936	Ctinctorius_CtAH12T0066400.1
OG0037937	Ctinctorius_CtAH12T0067800.1
OG0037938	Ctinctorius_CtAH12T0068600.1
OG0037939	Ctinctorius_CtAH12T0068800.1
OG0037940	Ctinctorius_CtAH12T0069100.1
OG0037941	Ctinctorius_CtAH12T0069200.1
OG0037942	Ctinctorius_CtAH12T0069400.1
OG0037943	Ctinctorius_CtAH12T0069500.1
OG0037944	Ctinctorius_CtAH12T0070600.1
OG0037945	Ctinctorius_CtAH12T0071100.1
OG0037946	Ctinctorius_CtAH12T0071300.1
OG0037947	Ctinctorius_CtAH12T0071500.1
OG0037948	Ctinctorius_CtAH12T0073000.1
OG0037949	Ctinctorius_CtAH12T0073500.1
OG0037950	Ctinctorius_CtAH12T0074500.1
OG0037951	Ctinctorius_CtAH12T0074700.4
OG0037952	Ctinctorius_CtAH12T0074900.1
OG0037953	Ctinctorius_CtAH12T0075200.1
OG0037954	Ctinctorius_CtAH12T0075400.1
OG0037955	Ctinctorius_CtAH12T0075800.1
OG0037956	Ctinctorius_CtAH12T0075900.1
OG0037957	Ctinctorius_CtAH12T0076500.1
OG0037958	Ctinctorius_CtAH12T0076700.1
OG0037959	Ctinctorius_CtAH12T0076800.1
OG0037960	Ctinctorius_CtAH12T0078900.1
OG0037961	Ctinctorius_CtAH12T0079400.1
OG0037962	Ctinctorius_CtAH12T0079500.1
OG0037963	Ctinctorius_CtAH12T0080500.1
OG0037964	Ctinctorius_CtAH12T0080600.1
OG0037965	Ctinctorius_CtAH12T0080800.1
OG0037966	Ctinctorius_CtAH12T0081800.1
OG0037967	Ctinctorius_CtAH12T0082000.1
OG0037968	Ctinctorius_CtAH12T0082200.1
OG0037969	Ctinctorius_CtAH12T0082400.1
OG0037970	Ctinctorius_CtAH12T0082500.1
OG0037971	Ctinctorius_CtAH12T0083800.1
OG0037972	Ctinctorius_CtAH12T0084300.1
OG0037973	Ctinctorius_CtAH12T0085100.1
OG0037974	Ctinctorius_CtAH12T0085200.1
OG0037975	Ctinctorius_CtAH12T0085600.1
OG0037976	Ctinctorius_CtAH12T0085700.1
OG0037977	Ctinctorius_CtAH12T0086000.1
OG0037978	Ctinctorius_CtAH12T0087000.1
OG0037979	Ctinctorius_CtAH12T0087500.1
OG0037980	Ctinctorius_CtAH12T0088900.1
OG0037981	Ctinctorius_CtAH12T0090000.1
OG0037982	Ctinctorius_CtAH12T0090100.1
OG0037983	Ctinctorius_CtAH12T0090200.1
OG0037984	Ctinctorius_CtAH12T0090300.1
OG0037985	Ctinctorius_CtAH12T0091000.1
OG0037986	Ctinctorius_CtAH12T0091600.1
OG0037987	Ctinctorius_CtAH12T0092900.1
OG0037988	Ctinctorius_CtAH12T0093500.1
OG0037989	Ctinctorius_CtAH12T0094000.1
OG0037990	Ctinctorius_CtAH12T0094300.1
OG0037991	Ctinctorius_CtAH12T0095200.1
OG0037992	Ctinctorius_CtAH12T0095500.1
OG0037993	Ctinctorius_CtAH12T0095700.1
OG0037994	Ctinctorius_CtAH12T0096100.1
OG0037995	Ctinctorius_CtAH12T0098500.4
OG0037996	Ctinctorius_CtAH12T0098600.1
OG0037997	Ctinctorius_CtAH12T0099300.1
OG0037998	Ctinctorius_CtAH12T0099600.1
OG0037999	Ctinctorius_CtAH12T0099800.1
OG0038000	Ctinctorius_CtAH12T0100800.1
OG0038001	Ctinctorius_CtAH12T0100900.1
OG0038002	Ctinctorius_CtAH12T0101400.1
OG0038003	Ctinctorius_CtAH12T0101700.1
OG0038004	Ctinctorius_CtAH12T0101900.1
OG0038005	Ctinctorius_CtAH12T0102000.1
OG0038006	Ctinctorius_CtAH12T0102500.1
OG0038007	Ctinctorius_CtAH12T0103300.1
OG0038008	Ctinctorius_CtAH12T0103400.1
OG0038009	Ctinctorius_CtAH12T0104100.1
OG0038010	Ctinctorius_CtAH12T0105500.1
OG0038011	Ctinctorius_CtAH12T0106000.1
OG0038012	Ctinctorius_CtAH12T0106400.1
OG0038013	Ctinctorius_CtAH12T0106900.1
OG0038014	Ctinctorius_CtAH12T0107000.1
OG0038015	Ctinctorius_CtAH12T0107500.1
OG0038016	Ctinctorius_CtAH12T0108200.1
OG0038017	Ctinctorius_CtAH12T0108500.1
OG0038018	Ctinctorius_CtAH12T0109300.1
OG0038019	Ctinctorius_CtAH12T0109700.1
OG0038020	Ctinctorius_CtAH12T0110000.1
OG0038021	Ctinctorius_CtAH12T0110600.1
OG0038022	Ctinctorius_CtAH12T0110900.1
OG0038023	Ctinctorius_CtAH12T0111100.1
OG0038024	Ctinctorius_CtAH12T0111200.1
OG0038025	Ctinctorius_CtAH12T0111600.1
OG0038026	Ctinctorius_CtAH12T0112300.1
OG0038027	Ctinctorius_CtAH12T0113100.1
OG0038028	Ctinctorius_CtAH12T0113400.1
OG0038029	Ctinctorius_CtAH12T0113800.1
OG0038030	Ctinctorius_CtAH12T0114000.1
OG0038031	Ctinctorius_CtAH12T0114100.1
OG0038032	Ctinctorius_CtAH12T0116900.1
OG0038033	Ctinctorius_CtAH12T0117000.1
OG0038034	Ctinctorius_CtAH12T0117700.1
OG0038035	Ctinctorius_CtAH12T0119300.1
OG0038036	Ctinctorius_CtAH12T0119500.1
OG0038037	Ctinctorius_CtAH12T0119700.1
OG0038038	Ctinctorius_CtAH12T0119800.1
OG0038039	Ctinctorius_CtAH12T0119900.1
OG0038040	Ctinctorius_CtAH12T0120000.1
OG0038041	Ctinctorius_CtAH12T0120800.1
OG0038042	Ctinctorius_CtAH12T0121100.1
OG0038043	Ctinctorius_CtAH12T0122200.1
OG0038044	Ctinctorius_CtAH12T0122600.1
OG0038045	Ctinctorius_CtAH12T0125300.1
OG0038046	Ctinctorius_CtAH12T0126500.1
OG0038047	Ctinctorius_CtAH12T0127700.1
OG0038048	Ctinctorius_CtAH12T0128900.1
OG0038049	Ctinctorius_CtAH12T0129900.1
OG0038050	Ctinctorius_CtAH12T0130100.1
OG0038051	Ctinctorius_CtAH12T0131500.1
OG0038052	Ctinctorius_CtAH12T0131900.1
OG0038053	Ctinctorius_CtAH12T0132700.1
OG0038054	Ctinctorius_CtAH12T0133400.1
OG0038055	Ctinctorius_CtAH12T0134400.1
OG0038056	Ctinctorius_CtAH12T0134500.1
OG0038057	Ctinctorius_CtAH12T0135900.2
OG0038058	Ctinctorius_CtAH12T0136300.1
OG0038059	Ctinctorius_CtAH12T0136400.1
OG0038060	Ctinctorius_CtAH12T0136600.1
OG0038061	Ctinctorius_CtAH12T0137100.1
OG0038062	Ctinctorius_CtAH12T0137700.1
OG0038063	Ctinctorius_CtAH12T0139300.2
OG0038064	Ctinctorius_CtAH12T0139500.1
OG0038065	Ctinctorius_CtAH12T0139600.1
OG0038066	Ctinctorius_CtAH12T0139800.1
OG0038067	Ctinctorius_CtAH12T0141500.1
OG0038068	Ctinctorius_CtAH12T0142500.1
OG0038069	Ctinctorius_CtAH12T0142700.1
OG0038070	Ctinctorius_CtAH12T0143500.1
OG0038071	Ctinctorius_CtAH12T0143600.1
OG0038072	Ctinctorius_CtAH12T0143800.1
OG0038073	Ctinctorius_CtAH12T0144200.1
OG0038074	Ctinctorius_CtAH12T0145000.2
OG0038075	Ctinctorius_CtAH12T0146000.1
OG0038076	Ctinctorius_CtAH12T0146800.1
OG0038077	Ctinctorius_CtAH12T0146900.1
OG0038078	Ctinctorius_CtAH12T0147300.2
OG0038079	Ctinctorius_CtAH12T0147600.1
OG0038080	Ctinctorius_CtAH12T0148100.1
OG0038081	Ctinctorius_CtAH12T0148300.1
OG0038082	Ctinctorius_CtAH12T0148500.1
OG0038083	Ctinctorius_CtAH12T0148800.1
OG0038084	Ctinctorius_CtAH12T0149500.1
OG0038085	Ctinctorius_CtAH12T0150800.1
OG0038086	Ctinctorius_CtAH12T0151000.1
OG0038087	Ctinctorius_CtAH12T0151200.1
OG0038088	Ctinctorius_CtAH12T0151500.1
OG0038089	Ctinctorius_CtAH12T0151800.1
OG0038090	Ctinctorius_CtAH12T0152500.1
OG0038091	Ctinctorius_CtAH12T0154600.1
OG0038092	Ctinctorius_CtAH12T0155000.1
OG0038093	Ctinctorius_CtAH12T0155500.1
OG0038094	Ctinctorius_CtAH12T0157200.1
OG0038095	Ctinctorius_CtAH12T0157300.1
OG0038096	Ctinctorius_CtAH12T0158700.1
OG0038097	Ctinctorius_CtAH12T0158800.1
OG0038098	Ctinctorius_CtAH12T0158900.1
OG0038099	Ctinctorius_CtAH12T0159000.1
OG0038100	Ctinctorius_CtAH12T0159100.1
OG0038101	Ctinctorius_CtAH12T0160200.1
OG0038102	Ctinctorius_CtAH12T0160800.1
OG0038103	Ctinctorius_CtAH12T0162300.1
OG0038104	Ctinctorius_CtAH12T0162500.1
OG0038105	Ctinctorius_CtAH12T0162800.1
OG0038106	Ctinctorius_CtAH12T0163800.1
OG0038107	Ctinctorius_CtAH12T0164500.1
OG0038108	Ctinctorius_CtAH12T0166000.2
OG0038109	Ctinctorius_CtAH12T0166100.1
OG0038110	Ctinctorius_CtAH12T0166400.2
OG0038111	Ctinctorius_CtAH12T0167000.1
OG0038112	Ctinctorius_CtAH12T0167300.1
OG0038113	Ctinctorius_CtAH12T0167500.1
OG0038114	Ctinctorius_CtAH12T0167900.1
OG0038115	Ctinctorius_CtAH12T0168100.1
OG0038116	Ctinctorius_CtAH12T0168400.1
OG0038117	Ctinctorius_CtAH12T0171900.2
OG0038118	Ctinctorius_CtAH12T0173500.1
OG0038119	Ctinctorius_CtAH12T0178200.2
OG0038120	Ctinctorius_CtAH12T0178700.1
OG0038121	Ctinctorius_CtAH12T0179500.1
OG0038122	Ctinctorius_CtAH12T0181200.1
OG0038123	Ctinctorius_CtAH12T0181500.1
OG0038124	Ctinctorius_CtAH12T0184600.1
OG0038125	Ctinctorius_CtAH12T0186000.2
OG0038126	Ctinctorius_CtAH12T0187700.1
OG0038127	Ctinctorius_CtAH12T0187900.1
OG0038128	Ctinctorius_CtAH12T0188100.1
OG0038129	Ctinctorius_CtAH12T0188800.1
OG0038130	Ctinctorius_CtAH12T0189300.1
OG0038131	Ctinctorius_CtAH12T0190100.1
OG0038132	Ctinctorius_CtAH12T0193200.1
OG0038133	Ctinctorius_CtAH12T0194500.1
OG0038134	Ctinctorius_CtAH12T0195600.1
OG0038135	Ctinctorius_CtAH12T0195900.1
OG0038136	Ctinctorius_CtAH12T0199800.1
OG0038137	Ctinctorius_CtAH12T0200200.1
OG0038138	Ctinctorius_CtAH12T0200400.1
OG0038139	Ctinctorius_CtAH12T0200700.1
OG0038140	Ctinctorius_CtAH12T0201500.6
OG0038141	Ctinctorius_CtAH12T0202700.1
OG0038142	Ctinctorius_CtAH12T0202800.1
OG0038143	Ctinctorius_CtAH12T0202900.1
OG0038144	Ctinctorius_CtAH12T0205900.1
OG0038145	Ctinctorius_CtAH12T0207300.1
OG0038146	Ctinctorius_CtAH12T0209700.1
OG0038147	Ctinctorius_CtAH12T0211200.1
OG0038148	Ctinctorius_CtAH12T0212900.1
OG0038149	Ctinctorius_CtAH12T0214500.1
OG0038150	Ctinctorius_CtAH12T0215200.1
OG0038151	Ctinctorius_CtAH12T0215900.1
OG0038152	Ctinctorius_CtAH12T0216300.1
OG0038153	Ctinctorius_CtAH12T0217500.1
OG0038154	Ctinctorius_CtAH12T0221300.1
OG0038155	Ctinctorius_CtAH12T0224000.3
OG0038156	Ctinctorius_CtAH12T0225400.1
OG0038157	Ctinctorius_CtAH12T0225500.1
OG0038158	Ctinctorius_CtAH12T0225700.1
OG0038159	Ctinctorius_CtAH12T0227000.1
OG0038160	Ctinctorius_CtAH12T0227100.1
OG0038161	Ctinctorius_CtAH01T0000500.1
OG0038162	Ctinctorius_CtAH01T0000700.1
OG0038163	Ctinctorius_CtAH01T0001400.1
OG0038164	Ctinctorius_CtAH01T0001700.1
OG0038165	Ctinctorius_CtAH01T0002200.1
OG0038166	Ctinctorius_CtAH01T0002400.1
OG0038167	Ctinctorius_CtAH01T0006500.1
OG0038168	Ctinctorius_CtAH01T0008800.1
OG0038169	Ctinctorius_CtAH01T0010000.1
OG0038170	Ctinctorius_CtAH01T0010300.1
OG0038171	Ctinctorius_CtAH01T0011900.1
OG0038172	Ctinctorius_CtAH01T0013400.1
OG0038173	Ctinctorius_CtAH01T0014000.1
OG0038174	Ctinctorius_CtAH01T0014600.1
OG0038175	Ctinctorius_CtAH01T0015400.1
OG0038176	Ctinctorius_CtAH01T0016100.1
OG0038177	Ctinctorius_CtAH01T0016300.1
OG0038178	Ctinctorius_CtAH01T0017700.1
OG0038179	Ctinctorius_CtAH01T0018500.1
OG0038180	Ctinctorius_CtAH01T0018700.1
OG0038181	Ctinctorius_CtAH01T0019200.1
OG0038182	Ctinctorius_CtAH01T0020100.2
OG0038183	Ctinctorius_CtAH01T0020200.1
OG0038184	Ctinctorius_CtAH01T0020500.1
OG0038185	Ctinctorius_CtAH01T0023000.1
OG0038186	Ctinctorius_CtAH01T0023200.1
OG0038187	Ctinctorius_CtAH01T0023600.1
OG0038188	Ctinctorius_CtAH01T0024000.1
OG0038189	Ctinctorius_CtAH01T0024600.1
OG0038190	Ctinctorius_CtAH01T0025400.1
OG0038191	Ctinctorius_CtAH01T0026300.1
OG0038192	Ctinctorius_CtAH01T0026500.1
OG0038193	Ctinctorius_CtAH01T0026700.1
OG0038194	Ctinctorius_CtAH01T0027400.1
OG0038195	Ctinctorius_CtAH01T0027500.1
OG0038196	Ctinctorius_CtAH01T0028300.1
OG0038197	Ctinctorius_CtAH01T0028400.1
OG0038198	Ctinctorius_CtAH01T0028500.1
OG0038199	Ctinctorius_CtAH01T0028800.1
OG0038200	Ctinctorius_CtAH01T0030000.1
OG0038201	Ctinctorius_CtAH01T0030200.1
OG0038202	Ctinctorius_CtAH01T0030400.1
OG0038203	Ctinctorius_CtAH01T0030600.1
OG0038204	Ctinctorius_CtAH01T0031400.3
OG0038205	Ctinctorius_CtAH01T0032300.1
OG0038206	Ctinctorius_CtAH01T0035000.1
OG0038207	Ctinctorius_CtAH01T0035700.1
OG0038208	Ctinctorius_CtAH01T0036200.1
OG0038209	Ctinctorius_CtAH01T0036500.1
OG0038210	Ctinctorius_CtAH01T0038200.1
OG0038211	Ctinctorius_CtAH01T0039000.1
OG0038212	Ctinctorius_CtAH01T0040100.1
OG0038213	Ctinctorius_CtAH01T0040200.1
OG0038214	Ctinctorius_CtAH01T0040300.1
OG0038215	Ctinctorius_CtAH01T0043000.1
OG0038216	Ctinctorius_CtAH01T0044400.1
OG0038217	Ctinctorius_CtAH01T0044600.1
OG0038218	Ctinctorius_CtAH01T0045900.1
OG0038219	Ctinctorius_CtAH01T0046500.1
OG0038220	Ctinctorius_CtAH01T0046700.2
OG0038221	Ctinctorius_CtAH01T0047200.1
OG0038222	Ctinctorius_CtAH01T0048800.1
OG0038223	Ctinctorius_CtAH01T0049800.1
OG0038224	Ctinctorius_CtAH01T0050900.1
OG0038225	Ctinctorius_CtAH01T0052000.1
OG0038226	Ctinctorius_CtAH01T0053200.1
OG0038227	Ctinctorius_CtAH01T0053800.1
OG0038228	Ctinctorius_CtAH01T0056000.1
OG0038229	Ctinctorius_CtAH01T0056200.1
OG0038230	Ctinctorius_CtAH01T0056300.1
OG0038231	Ctinctorius_CtAH01T0056900.1
OG0038232	Ctinctorius_CtAH01T0057800.1
OG0038233	Ctinctorius_CtAH01T0058500.1
OG0038234	Ctinctorius_CtAH01T0058600.1
OG0038235	Ctinctorius_CtAH01T0058900.1
OG0038236	Ctinctorius_CtAH01T0059300.1
OG0038237	Ctinctorius_CtAH01T0062000.1
OG0038238	Ctinctorius_CtAH01T0062600.1
OG0038239	Ctinctorius_CtAH01T0062800.1
OG0038240	Ctinctorius_CtAH01T0062900.1
OG0038241	Ctinctorius_CtAH01T0064400.1
OG0038242	Ctinctorius_CtAH01T0064500.1
OG0038243	Ctinctorius_CtAH01T0064700.1
OG0038244	Ctinctorius_CtAH01T0065200.1
OG0038245	Ctinctorius_CtAH01T0065500.2
OG0038246	Ctinctorius_CtAH01T0065700.1
OG0038247	Ctinctorius_CtAH01T0066800.1
OG0038248	Ctinctorius_CtAH01T0067100.1
OG0038249	Ctinctorius_CtAH01T0068000.1
OG0038250	Ctinctorius_CtAH01T0068100.1
OG0038251	Ctinctorius_CtAH01T0068200.2
OG0038252	Ctinctorius_CtAH01T0068300.1
OG0038253	Ctinctorius_CtAH01T0068600.1
OG0038254	Ctinctorius_CtAH01T0069300.1
OG0038255	Ctinctorius_CtAH01T0070000.1
OG0038256	Ctinctorius_CtAH01T0070100.1
OG0038257	Ctinctorius_CtAH01T0070400.1
OG0038258	Ctinctorius_CtAH01T0071000.1
OG0038259	Ctinctorius_CtAH01T0071800.1
OG0038260	Ctinctorius_CtAH01T0071900.1
OG0038261	Ctinctorius_CtAH01T0073500.1
OG0038262	Ctinctorius_CtAH01T0073700.1
OG0038263	Ctinctorius_CtAH01T0074100.1
OG0038264	Ctinctorius_CtAH01T0074200.1
OG0038265	Ctinctorius_CtAH01T0074800.1
OG0038266	Ctinctorius_CtAH01T0075700.1
OG0038267	Ctinctorius_CtAH01T0076600.1
OG0038268	Ctinctorius_CtAH01T0076700.1
OG0038269	Ctinctorius_CtAH01T0077400.1
OG0038270	Ctinctorius_CtAH01T0077600.1
OG0038271	Ctinctorius_CtAH01T0077900.1
OG0038272	Ctinctorius_CtAH01T0079100.2
OG0038273	Ctinctorius_CtAH01T0079200.1
OG0038274	Ctinctorius_CtAH01T0079300.1
OG0038275	Ctinctorius_CtAH01T0079400.1
OG0038276	Ctinctorius_CtAH01T0079700.1
OG0038277	Ctinctorius_CtAH01T0080600.1
OG0038278	Ctinctorius_CtAH01T0080800.1
OG0038279	Ctinctorius_CtAH01T0081500.1
OG0038280	Ctinctorius_CtAH01T0081800.1
OG0038281	Ctinctorius_CtAH01T0082000.1
OG0038282	Ctinctorius_CtAH01T0082600.1
OG0038283	Ctinctorius_CtAH01T0083000.1
OG0038284	Ctinctorius_CtAH01T0084200.1
OG0038285	Ctinctorius_CtAH01T0084900.1
OG0038286	Ctinctorius_CtAH01T0087400.1
OG0038287	Ctinctorius_CtAH01T0087800.1
OG0038288	Ctinctorius_CtAH01T0089000.1
OG0038289	Ctinctorius_CtAH01T0089100.1
OG0038290	Ctinctorius_CtAH01T0089200.1
OG0038291	Ctinctorius_CtAH01T0089500.1
OG0038292	Ctinctorius_CtAH01T0089900.1
OG0038293	Ctinctorius_CtAH01T0090700.1
OG0038294	Ctinctorius_CtAH01T0091700.1
OG0038295	Ctinctorius_CtAH01T0091900.2
OG0038296	Ctinctorius_CtAH01T0092200.1
OG0038297	Ctinctorius_CtAH01T0092500.1
OG0038298	Ctinctorius_CtAH01T0093200.1
OG0038299	Ctinctorius_CtAH01T0093600.1
OG0038300	Ctinctorius_CtAH01T0093900.1
OG0038301	Ctinctorius_CtAH01T0094800.1
OG0038302	Ctinctorius_CtAH01T0095500.1
OG0038303	Ctinctorius_CtAH01T0096300.1
OG0038304	Ctinctorius_CtAH01T0097100.1
OG0038305	Ctinctorius_CtAH01T0097200.2
OG0038306	Ctinctorius_CtAH01T0097400.1
OG0038307	Ctinctorius_CtAH01T0098800.1
OG0038308	Ctinctorius_CtAH01T0099100.1
OG0038309	Ctinctorius_CtAH01T0099200.2
OG0038310	Ctinctorius_CtAH01T0099900.2
OG0038311	Ctinctorius_CtAH01T0100300.1
OG0038312	Ctinctorius_CtAH01T0100600.1
OG0038313	Ctinctorius_CtAH01T0101800.1
OG0038314	Ctinctorius_CtAH01T0102100.1
OG0038315	Ctinctorius_CtAH01T0102200.1
OG0038316	Ctinctorius_CtAH01T0102500.1
OG0038317	Ctinctorius_CtAH01T0102600.1
OG0038318	Ctinctorius_CtAH01T0103000.1
OG0038319	Ctinctorius_CtAH01T0103500.1
OG0038320	Ctinctorius_CtAH01T0103600.1
OG0038321	Ctinctorius_CtAH01T0104100.1
OG0038322	Ctinctorius_CtAH01T0104200.1
OG0038323	Ctinctorius_CtAH01T0104300.1
OG0038324	Ctinctorius_CtAH01T0105000.1
OG0038325	Ctinctorius_CtAH01T0105600.1
OG0038326	Ctinctorius_CtAH01T0107700.1
OG0038327	Ctinctorius_CtAH01T0108900.1
OG0038328	Ctinctorius_CtAH01T0109200.1
OG0038329	Ctinctorius_CtAH01T0109600.1
OG0038330	Ctinctorius_CtAH01T0110800.1
OG0038331	Ctinctorius_CtAH01T0112000.1
OG0038332	Ctinctorius_CtAH01T0112500.1
OG0038333	Ctinctorius_CtAH01T0112600.1
OG0038334	Ctinctorius_CtAH01T0113200.3
OG0038335	Ctinctorius_CtAH01T0113500.1
OG0038336	Ctinctorius_CtAH01T0113900.1
OG0038337	Ctinctorius_CtAH01T0114300.4
OG0038338	Ctinctorius_CtAH01T0114500.1
OG0038339	Ctinctorius_CtAH01T0115400.1
OG0038340	Ctinctorius_CtAH01T0115600.1
OG0038341	Ctinctorius_CtAH01T0116000.1
OG0038342	Ctinctorius_CtAH01T0116100.1
OG0038343	Ctinctorius_CtAH01T0117000.1
OG0038344	Ctinctorius_CtAH01T0117300.1
OG0038345	Ctinctorius_CtAH01T0117400.1
OG0038346	Ctinctorius_CtAH01T0117800.1
OG0038347	Ctinctorius_CtAH01T0118200.2
OG0038348	Ctinctorius_CtAH01T0118300.1
OG0038349	Ctinctorius_CtAH01T0119700.1
OG0038350	Ctinctorius_CtAH01T0119800.1
OG0038351	Ctinctorius_CtAH01T0120200.1
OG0038352	Ctinctorius_CtAH01T0120300.1
OG0038353	Ctinctorius_CtAH01T0120500.1
OG0038354	Ctinctorius_CtAH01T0121800.1
OG0038355	Ctinctorius_CtAH01T0121900.1
OG0038356	Ctinctorius_CtAH01T0122000.1
OG0038357	Ctinctorius_CtAH01T0122700.1
OG0038358	Ctinctorius_CtAH01T0123500.1
OG0038359	Ctinctorius_CtAH01T0125200.1
OG0038360	Ctinctorius_CtAH01T0125600.1
OG0038361	Ctinctorius_CtAH01T0125700.1
OG0038362	Ctinctorius_CtAH01T0125900.1
OG0038363	Ctinctorius_CtAH01T0126000.1
OG0038364	Ctinctorius_CtAH01T0126800.1
OG0038365	Ctinctorius_CtAH01T0127000.1
OG0038366	Ctinctorius_CtAH01T0127300.1
OG0038367	Ctinctorius_CtAH01T0127400.1
OG0038368	Ctinctorius_CtAH01T0127600.1
OG0038369	Ctinctorius_CtAH01T0127800.1
OG0038370	Ctinctorius_CtAH01T0128000.1
OG0038371	Ctinctorius_CtAH01T0129900.1
OG0038372	Ctinctorius_CtAH01T0130000.1
OG0038373	Ctinctorius_CtAH01T0130100.1
OG0038374	Ctinctorius_CtAH01T0130200.1
OG0038375	Ctinctorius_CtAH01T0130400.1
OG0038376	Ctinctorius_CtAH01T0130900.1
OG0038377	Ctinctorius_CtAH01T0131500.1
OG0038378	Ctinctorius_CtAH01T0131800.1
OG0038379	Ctinctorius_CtAH01T0132200.1
OG0038380	Ctinctorius_CtAH01T0132400.1
OG0038381	Ctinctorius_CtAH01T0132700.1
OG0038382	Ctinctorius_CtAH01T0133300.1
OG0038383	Ctinctorius_CtAH01T0133900.1
OG0038384	Ctinctorius_CtAH01T0134200.1
OG0038385	Ctinctorius_CtAH01T0134300.1
OG0038386	Ctinctorius_CtAH01T0134500.1
OG0038387	Ctinctorius_CtAH01T0135300.1
OG0038388	Ctinctorius_CtAH01T0135400.1
OG0038389	Ctinctorius_CtAH01T0135600.1
OG0038390	Ctinctorius_CtAH01T0135700.1
OG0038391	Ctinctorius_CtAH01T0135800.1
OG0038392	Ctinctorius_CtAH01T0136000.1
OG0038393	Ctinctorius_CtAH01T0136300.1
OG0038394	Ctinctorius_CtAH01T0136400.1
OG0038395	Ctinctorius_CtAH01T0136900.1
OG0038396	Ctinctorius_CtAH01T0137000.1
OG0038397	Ctinctorius_CtAH01T0137300.1
OG0038398	Ctinctorius_CtAH01T0137400.1
OG0038399	Ctinctorius_CtAH01T0139400.1
OG0038400	Ctinctorius_CtAH01T0139900.1
OG0038401	Ctinctorius_CtAH01T0140300.1
OG0038402	Ctinctorius_CtAH01T0141500.1
OG0038403	Ctinctorius_CtAH01T0142300.1
OG0038404	Ctinctorius_CtAH01T0142400.1
OG0038405	Ctinctorius_CtAH01T0142700.1
OG0038406	Ctinctorius_CtAH01T0142800.1
OG0038407	Ctinctorius_CtAH01T0143100.1
OG0038408	Ctinctorius_CtAH01T0143800.1
OG0038409	Ctinctorius_CtAH01T0143900.1
OG0038410	Ctinctorius_CtAH01T0144200.1
OG0038411	Ctinctorius_CtAH01T0144400.1
OG0038412	Ctinctorius_CtAH01T0144600.1
OG0038413	Ctinctorius_CtAH01T0145300.1
OG0038414	Ctinctorius_CtAH01T0145700.1
OG0038415	Ctinctorius_CtAH01T0146000.1
OG0038416	Ctinctorius_CtAH01T0146600.1
OG0038417	Ctinctorius_CtAH01T0146700.1
OG0038418	Ctinctorius_CtAH01T0146900.1
OG0038419	Ctinctorius_CtAH01T0147700.3
OG0038420	Ctinctorius_CtAH01T0148900.1
OG0038421	Ctinctorius_CtAH01T0149000.1
OG0038422	Ctinctorius_CtAH01T0149400.1
OG0038423	Ctinctorius_CtAH01T0150400.1
OG0038424	Ctinctorius_CtAH01T0150800.1
OG0038425	Ctinctorius_CtAH01T0151600.1
OG0038426	Ctinctorius_CtAH01T0151800.1
OG0038427	Ctinctorius_CtAH01T0153100.1
OG0038428	Ctinctorius_CtAH01T0153500.1
OG0038429	Ctinctorius_CtAH01T0153800.1
OG0038430	Ctinctorius_CtAH01T0154200.1
OG0038431	Ctinctorius_CtAH01T0154300.1
OG0038432	Ctinctorius_CtAH01T0154400.1
OG0038433	Ctinctorius_CtAH01T0154500.1
OG0038434	Ctinctorius_CtAH01T0154900.1
OG0038435	Ctinctorius_CtAH01T0155100.1
OG0038436	Ctinctorius_CtAH01T0156000.1
OG0038437	Ctinctorius_CtAH01T0156100.1
OG0038438	Ctinctorius_CtAH01T0156300.1
OG0038439	Ctinctorius_CtAH01T0156400.2
OG0038440	Ctinctorius_CtAH01T0156500.1
OG0038441	Ctinctorius_CtAH01T0156600.1
OG0038442	Ctinctorius_CtAH01T0156700.1
OG0038443	Ctinctorius_CtAH01T0156900.1
OG0038444	Ctinctorius_CtAH01T0157100.1
OG0038445	Ctinctorius_CtAH01T0157400.1
OG0038446	Ctinctorius_CtAH01T0157500.1
OG0038447	Ctinctorius_CtAH01T0157800.1
OG0038448	Ctinctorius_CtAH01T0158000.1
OG0038449	Ctinctorius_CtAH01T0158600.1
OG0038450	Ctinctorius_CtAH01T0159100.1
OG0038451	Ctinctorius_CtAH01T0159300.1
OG0038452	Ctinctorius_CtAH01T0159500.1
OG0038453	Ctinctorius_CtAH01T0160700.1
OG0038454	Ctinctorius_CtAH01T0161100.1
OG0038455	Ctinctorius_CtAH01T0161500.1
OG0038456	Ctinctorius_CtAH01T0162100.1
OG0038457	Ctinctorius_CtAH01T0162400.1
OG0038458	Ctinctorius_CtAH01T0162800.1
OG0038459	Ctinctorius_CtAH01T0163100.1
OG0038460	Ctinctorius_CtAH01T0163500.1
OG0038461	Ctinctorius_CtAH01T0163800.1
OG0038462	Ctinctorius_CtAH01T0164600.1
OG0038463	Ctinctorius_CtAH01T0164900.1
OG0038464	Ctinctorius_CtAH01T0165100.1
OG0038465	Ctinctorius_CtAH01T0165400.2
OG0038466	Ctinctorius_CtAH01T0165500.1
OG0038467	Ctinctorius_CtAH01T0166100.1
OG0038468	Ctinctorius_CtAH01T0166200.1
OG0038469	Ctinctorius_CtAH01T0166700.1
OG0038470	Ctinctorius_CtAH01T0166800.1
OG0038471	Ctinctorius_CtAH01T0167000.1
OG0038472	Ctinctorius_CtAH01T0168100.1
OG0038473	Ctinctorius_CtAH01T0168600.1
OG0038474	Ctinctorius_CtAH01T0169300.1
OG0038475	Ctinctorius_CtAH01T0169700.1
OG0038476	Ctinctorius_CtAH01T0169800.1
OG0038477	Ctinctorius_CtAH01T0170000.1
OG0038478	Ctinctorius_CtAH01T0170200.1
OG0038479	Ctinctorius_CtAH01T0170600.1
OG0038480	Ctinctorius_CtAH01T0170800.1
OG0038481	Ctinctorius_CtAH01T0170900.1
OG0038482	Ctinctorius_CtAH01T0171800.1
OG0038483	Ctinctorius_CtAH01T0171900.1
OG0038484	Ctinctorius_CtAH01T0172500.1
OG0038485	Ctinctorius_CtAH01T0172600.1
OG0038486	Ctinctorius_CtAH01T0174000.1
OG0038487	Ctinctorius_CtAH01T0174600.2
OG0038488	Ctinctorius_CtAH01T0174700.1
OG0038489	Ctinctorius_CtAH01T0174800.1
OG0038490	Ctinctorius_CtAH01T0174900.1
OG0038491	Ctinctorius_CtAH01T0175000.1
OG0038492	Ctinctorius_CtAH01T0175100.1
OG0038493	Ctinctorius_CtAH01T0175200.5
OG0038494	Ctinctorius_CtAH01T0175400.1
OG0038495	Ctinctorius_CtAH01T0175900.1
OG0038496	Ctinctorius_CtAH01T0176100.1
OG0038497	Ctinctorius_CtAH01T0176400.1
OG0038498	Ctinctorius_CtAH01T0177200.1
OG0038499	Ctinctorius_CtAH01T0177500.1
OG0038500	Ctinctorius_CtAH01T0178700.1
OG0038501	Ctinctorius_CtAH01T0178800.1
OG0038502	Ctinctorius_CtAH01T0179900.1
OG0038503	Ctinctorius_CtAH01T0180300.1
OG0038504	Ctinctorius_CtAH01T0181600.1
OG0038505	Ctinctorius_CtAH01T0182800.1
OG0038506	Ctinctorius_CtAH01T0183300.1
OG0038507	Ctinctorius_CtAH01T0183400.1
OG0038508	Ctinctorius_CtAH01T0184500.1
OG0038509	Ctinctorius_CtAH01T0185300.1
OG0038510	Ctinctorius_CtAH01T0185400.1
OG0038511	Ctinctorius_CtAH01T0185800.1
OG0038512	Ctinctorius_CtAH01T0185900.2
OG0038513	Ctinctorius_CtAH01T0186300.1
OG0038514	Ctinctorius_CtAH01T0186600.1
OG0038515	Ctinctorius_CtAH01T0186700.1
OG0038516	Ctinctorius_CtAH01T0187400.1
OG0038517	Ctinctorius_CtAH01T0187500.1
OG0038518	Ctinctorius_CtAH01T0187600.1
OG0038519	Ctinctorius_CtAH01T0187900.1
OG0038520	Ctinctorius_CtAH01T0188200.1
OG0038521	Ctinctorius_CtAH01T0188300.1
OG0038522	Ctinctorius_CtAH01T0189700.1
OG0038523	Ctinctorius_CtAH01T0190000.1
OG0038524	Ctinctorius_CtAH01T0190100.1
OG0038525	Ctinctorius_CtAH01T0190800.1
OG0038526	Ctinctorius_CtAH01T0191100.1
OG0038527	Ctinctorius_CtAH01T0191700.1
OG0038528	Ctinctorius_CtAH01T0192500.1
OG0038529	Ctinctorius_CtAH01T0192900.1
OG0038530	Ctinctorius_CtAH01T0193100.1
OG0038531	Ctinctorius_CtAH01T0193500.1
OG0038532	Ctinctorius_CtAH01T0193700.1
OG0038533	Ctinctorius_CtAH01T0193900.1
OG0038534	Ctinctorius_CtAH01T0194100.1
OG0038535	Ctinctorius_CtAH01T0194200.1
OG0038536	Ctinctorius_CtAH01T0194800.1
OG0038537	Ctinctorius_CtAH01T0195200.1
OG0038538	Ctinctorius_CtAH01T0195300.1
OG0038539	Ctinctorius_CtAH01T0196200.1
OG0038540	Ctinctorius_CtAH01T0196800.1
OG0038541	Ctinctorius_CtAH01T0197100.1
OG0038542	Ctinctorius_CtAH01T0197700.1
OG0038543	Ctinctorius_CtAH01T0197800.1
OG0038544	Ctinctorius_CtAH01T0198700.1
OG0038545	Ctinctorius_CtAH01T0198800.1
OG0038546	Ctinctorius_CtAH01T0200100.1
OG0038547	Ctinctorius_CtAH01T0200200.1
OG0038548	Ctinctorius_CtAH01T0200500.1
OG0038549	Ctinctorius_CtAH01T0201000.1
OG0038550	Ctinctorius_CtAH01T0202400.1
OG0038551	Ctinctorius_CtAH01T0203200.1
OG0038552	Ctinctorius_CtAH01T0203300.1
OG0038553	Ctinctorius_CtAH01T0203400.1
OG0038554	Ctinctorius_CtAH01T0203800.1
OG0038555	Ctinctorius_CtAH01T0203900.1
OG0038556	Ctinctorius_CtAH01T0204100.1
OG0038557	Ctinctorius_CtAH01T0204400.1
OG0038558	Ctinctorius_CtAH01T0204500.1
OG0038559	Ctinctorius_CtAH01T0204600.1
OG0038560	Ctinctorius_CtAH01T0204700.1
OG0038561	Ctinctorius_CtAH01T0204800.1
OG0038562	Ctinctorius_CtAH01T0204900.1
OG0038563	Ctinctorius_CtAH01T0205000.1
OG0038564	Ctinctorius_CtAH01T0205100.1
OG0038565	Ctinctorius_CtAH01T0205500.1
OG0038566	Ctinctorius_CtAH01T0206100.1
OG0038567	Ctinctorius_CtAH01T0207700.1
OG0038568	Ctinctorius_CtAH01T0207800.1
OG0038569	Ctinctorius_CtAH01T0210300.1
OG0038570	Ctinctorius_CtAH01T0210700.1
OG0038571	Ctinctorius_CtAH01T0211000.1
OG0038572	Ctinctorius_CtAH01T0211300.1
OG0038573	Ctinctorius_CtAH01T0213000.1
OG0038574	Ctinctorius_CtAH01T0213100.1
OG0038575	Ctinctorius_CtAH01T0213600.1
OG0038576	Ctinctorius_CtAH01T0213800.1
OG0038577	Ctinctorius_CtAH01T0216300.1
OG0038578	Ctinctorius_CtAH01T0217400.2
OG0038579	Ctinctorius_CtAH01T0217600.1
OG0038580	Ctinctorius_CtAH01T0218200.1
OG0038581	Ctinctorius_CtAH01T0218300.1
OG0038582	Ctinctorius_CtAH01T0220700.1
OG0038583	Ctinctorius_CtAH01T0222300.2
OG0038584	Ctinctorius_CtAH01T0222700.1
OG0038585	Ctinctorius_CtAH01T0223100.1
OG0038586	Ctinctorius_CtAH01T0223200.1
OG0038587	Ctinctorius_CtAH01T0223300.1
OG0038588	Ctinctorius_CtAH01T0223400.1
OG0038589	Ctinctorius_CtAH01T0223900.1
OG0038590	Ctinctorius_CtAH01T0224600.1
OG0038591	Ctinctorius_CtAH01T0225400.1
OG0038592	Ctinctorius_CtAH01T0225600.1
OG0038593	Ctinctorius_CtAH01T0225700.1
OG0038594	Ctinctorius_CtAH01T0227200.1
OG0038595	Ctinctorius_CtAH01T0227500.1
OG0038596	Ctinctorius_CtAH01T0227600.1
OG0038597	Ctinctorius_CtAH01T0227800.1
OG0038598	Ctinctorius_CtAH01T0227900.1
OG0038599	Ctinctorius_CtAH01T0228000.1
OG0038600	Ctinctorius_CtAH01T0228400.1
OG0038601	Ctinctorius_CtAH01T0232000.2
OG0038602	Ctinctorius_CtAH01T0233900.1
OG0038603	Ctinctorius_CtAH01T0234500.1
OG0038604	Ctinctorius_CtAH01T0234600.1
OG0038605	Ctinctorius_CtAH01T0234700.1
OG0038606	Ctinctorius_CtAH01T0235800.1
OG0038607	Ctinctorius_CtAH01T0235900.1
OG0038608	Ctinctorius_CtAH01T0236100.1
OG0038609	Ctinctorius_CtAH01T0236900.1
OG0038610	Ctinctorius_CtAH01T0237400.2
OG0038611	Ctinctorius_CtAH01T0237500.1
OG0038612	Ctinctorius_CtAH01T0237600.1
OG0038613	Ctinctorius_CtAH01T0237700.1
OG0038614	Ctinctorius_CtAH01T0237800.1
OG0038615	Ctinctorius_CtAH01T0237900.1
OG0038616	Ctinctorius_CtAH01T0238100.1
OG0038617	Ctinctorius_CtAH01T0238200.1
OG0038618	Ctinctorius_CtAH01T0238400.1
OG0038619	Ctinctorius_CtAH01T0238800.1
OG0038620	Ctinctorius_CtAH01T0239700.1
OG0038621	Ctinctorius_CtAH01T0242000.1
OG0038622	Ctinctorius_CtAH02T0003600.2
OG0038623	Ctinctorius_CtAH02T0004900.1
OG0038624	Ctinctorius_CtAH02T0005000.1
OG0038625	Ctinctorius_CtAH02T0006200.1
OG0038626	Ctinctorius_CtAH02T0006800.1
OG0038627	Ctinctorius_CtAH02T0006900.1
OG0038628	Ctinctorius_CtAH02T0007300.1
OG0038629	Ctinctorius_CtAH02T0008600.1
OG0038630	Ctinctorius_CtAH02T0011700.1
OG0038631	Ctinctorius_CtAH02T0013200.1
OG0038632	Ctinctorius_CtAH02T0013900.1
OG0038633	Ctinctorius_CtAH02T0016900.1
OG0038634	Ctinctorius_CtAH02T0017500.1
OG0038635	Ctinctorius_CtAH02T0019200.1
OG0038636	Ctinctorius_CtAH02T0019900.1
OG0038637	Ctinctorius_CtAH02T0025400.1
OG0038638	Ctinctorius_CtAH02T0025600.1
OG0038639	Ctinctorius_CtAH02T0027200.1
OG0038640	Ctinctorius_CtAH02T0027900.1
OG0038641	Ctinctorius_CtAH02T0029200.1
OG0038642	Ctinctorius_CtAH02T0029900.1
OG0038643	Ctinctorius_CtAH02T0031500.1
OG0038644	Ctinctorius_CtAH02T0031900.1
OG0038645	Ctinctorius_CtAH02T0035400.1
OG0038646	Ctinctorius_CtAH02T0036400.1
OG0038647	Ctinctorius_CtAH02T0037000.1
OG0038648	Ctinctorius_CtAH02T0037400.1
OG0038649	Ctinctorius_CtAH02T0037600.1
OG0038650	Ctinctorius_CtAH02T0039100.1
OG0038651	Ctinctorius_CtAH02T0040300.1
OG0038652	Ctinctorius_CtAH02T0048100.2
OG0038653	Ctinctorius_CtAH02T0049100.1
OG0038654	Ctinctorius_CtAH02T0049200.1
OG0038655	Ctinctorius_CtAH02T0050400.1
OG0038656	Ctinctorius_CtAH02T0050500.1
OG0038657	Ctinctorius_CtAH02T0051400.1
OG0038658	Ctinctorius_CtAH02T0053100.1
OG0038659	Ctinctorius_CtAH02T0053300.1
OG0038660	Ctinctorius_CtAH02T0053700.1
OG0038661	Ctinctorius_CtAH02T0058300.1
OG0038662	Ctinctorius_CtAH02T0059900.1
OG0038663	Ctinctorius_CtAH02T0060200.1
OG0038664	Ctinctorius_CtAH02T0060900.1
OG0038665	Ctinctorius_CtAH02T0061800.1
OG0038666	Ctinctorius_CtAH02T0064700.1
OG0038667	Ctinctorius_CtAH02T0067400.1
OG0038668	Ctinctorius_CtAH02T0068000.1
OG0038669	Ctinctorius_CtAH02T0068800.1
OG0038670	Ctinctorius_CtAH02T0069100.1
OG0038671	Ctinctorius_CtAH02T0069700.1
OG0038672	Ctinctorius_CtAH02T0074600.1
OG0038673	Ctinctorius_CtAH02T0075100.1
OG0038674	Ctinctorius_CtAH02T0076500.1
OG0038675	Ctinctorius_CtAH02T0077800.1
OG0038676	Ctinctorius_CtAH02T0078300.1
OG0038677	Ctinctorius_CtAH02T0079300.1
OG0038678	Ctinctorius_CtAH02T0080400.1
OG0038679	Ctinctorius_CtAH02T0081200.1
OG0038680	Ctinctorius_CtAH02T0081300.1
OG0038681	Ctinctorius_CtAH02T0082000.1
OG0038682	Ctinctorius_CtAH02T0083700.1
OG0038683	Ctinctorius_CtAH02T0084400.1
OG0038684	Ctinctorius_CtAH02T0085500.1
OG0038685	Ctinctorius_CtAH02T0086100.1
OG0038686	Ctinctorius_CtAH02T0087200.1
OG0038687	Ctinctorius_CtAH02T0087500.1
OG0038688	Ctinctorius_CtAH02T0088500.1
OG0038689	Ctinctorius_CtAH02T0088800.1
OG0038690	Ctinctorius_CtAH02T0089100.1
OG0038691	Ctinctorius_CtAH02T0089700.1
OG0038692	Ctinctorius_CtAH02T0090800.1
OG0038693	Ctinctorius_CtAH02T0091000.1
OG0038694	Ctinctorius_CtAH02T0091300.1
OG0038695	Ctinctorius_CtAH02T0092100.1
OG0038696	Ctinctorius_CtAH02T0092900.1
OG0038697	Ctinctorius_CtAH02T0093300.1
OG0038698	Ctinctorius_CtAH02T0093900.1
OG0038699	Ctinctorius_CtAH02T0094900.1
OG0038700	Ctinctorius_CtAH02T0095000.1
OG0038701	Ctinctorius_CtAH02T0095700.1
OG0038702	Ctinctorius_CtAH02T0095800.1
OG0038703	Ctinctorius_CtAH02T0095900.1
OG0038704	Ctinctorius_CtAH02T0099200.1
OG0038705	Ctinctorius_CtAH02T0100200.2
OG0038706	Ctinctorius_CtAH02T0100800.1
OG0038707	Ctinctorius_CtAH02T0101000.1
OG0038708	Ctinctorius_CtAH02T0101100.1
OG0038709	Ctinctorius_CtAH02T0102500.1
OG0038710	Ctinctorius_CtAH02T0102900.1
OG0038711	Ctinctorius_CtAH02T0103400.1
OG0038712	Ctinctorius_CtAH02T0103500.1
OG0038713	Ctinctorius_CtAH02T0104100.1
OG0038714	Ctinctorius_CtAH02T0106200.1
OG0038715	Ctinctorius_CtAH02T0106600.1
OG0038716	Ctinctorius_CtAH02T0108400.1
OG0038717	Ctinctorius_CtAH02T0109000.1
OG0038718	Ctinctorius_CtAH02T0109700.1
OG0038719	Ctinctorius_CtAH02T0110500.1
OG0038720	Ctinctorius_CtAH02T0112000.1
OG0038721	Ctinctorius_CtAH02T0112900.1
OG0038722	Ctinctorius_CtAH02T0113100.1
OG0038723	Ctinctorius_CtAH02T0115000.1
OG0038724	Ctinctorius_CtAH02T0115400.1
OG0038725	Ctinctorius_CtAH02T0115800.1
OG0038726	Ctinctorius_CtAH02T0118600.1
OG0038727	Ctinctorius_CtAH02T0119200.1
OG0038728	Ctinctorius_CtAH02T0119300.1
OG0038729	Ctinctorius_CtAH02T0120000.2
OG0038730	Ctinctorius_CtAH02T0120200.1
OG0038731	Ctinctorius_CtAH02T0120300.1
OG0038732	Ctinctorius_CtAH02T0120500.1
OG0038733	Ctinctorius_CtAH02T0120700.1
OG0038734	Ctinctorius_CtAH02T0122100.1
OG0038735	Ctinctorius_CtAH02T0122600.1
OG0038736	Ctinctorius_CtAH02T0123200.1
OG0038737	Ctinctorius_CtAH02T0123900.1
OG0038738	Ctinctorius_CtAH02T0125600.1
OG0038739	Ctinctorius_CtAH02T0125900.1
OG0038740	Ctinctorius_CtAH02T0126000.1
OG0038741	Ctinctorius_CtAH02T0126100.1
OG0038742	Ctinctorius_CtAH02T0126700.1
OG0038743	Ctinctorius_CtAH02T0127000.1
OG0038744	Ctinctorius_CtAH02T0127200.1
OG0038745	Ctinctorius_CtAH02T0128700.1
OG0038746	Ctinctorius_CtAH02T0129400.1
OG0038747	Ctinctorius_CtAH02T0129500.1
OG0038748	Ctinctorius_CtAH02T0130500.1
OG0038749	Ctinctorius_CtAH02T0130700.1
OG0038750	Ctinctorius_CtAH02T0131000.1
OG0038751	Ctinctorius_CtAH02T0132500.1
OG0038752	Ctinctorius_CtAH02T0132700.1
OG0038753	Ctinctorius_CtAH02T0132900.1
OG0038754	Ctinctorius_CtAH02T0133200.1
OG0038755	Ctinctorius_CtAH02T0133300.1
OG0038756	Ctinctorius_CtAH02T0133400.2
OG0038757	Ctinctorius_CtAH02T0134000.1
OG0038758	Ctinctorius_CtAH02T0134400.1
OG0038759	Ctinctorius_CtAH02T0135500.1
OG0038760	Ctinctorius_CtAH02T0135600.1
OG0038761	Ctinctorius_CtAH02T0135800.1
OG0038762	Ctinctorius_CtAH02T0136100.1
OG0038763	Ctinctorius_CtAH02T0136500.1
OG0038764	Ctinctorius_CtAH02T0137300.1
OG0038765	Ctinctorius_CtAH02T0138400.1
OG0038766	Ctinctorius_CtAH02T0138900.1
OG0038767	Ctinctorius_CtAH02T0139600.1
OG0038768	Ctinctorius_CtAH02T0140600.1
OG0038769	Ctinctorius_CtAH02T0141000.1
OG0038770	Ctinctorius_CtAH02T0141700.1
OG0038771	Ctinctorius_CtAH02T0141800.1
OG0038772	Ctinctorius_CtAH02T0142300.1
OG0038773	Ctinctorius_CtAH02T0143100.1
OG0038774	Ctinctorius_CtAH02T0143800.1
OG0038775	Ctinctorius_CtAH02T0144500.1
OG0038776	Ctinctorius_CtAH02T0145400.1
OG0038777	Ctinctorius_CtAH02T0145700.1
OG0038778	Ctinctorius_CtAH02T0147000.1
OG0038779	Ctinctorius_CtAH02T0147300.1
OG0038780	Ctinctorius_CtAH02T0147700.1
OG0038781	Ctinctorius_CtAH02T0147800.1
OG0038782	Ctinctorius_CtAH02T0148000.1
OG0038783	Ctinctorius_CtAH02T0148600.1
OG0038784	Ctinctorius_CtAH02T0148800.1
OG0038785	Ctinctorius_CtAH02T0149600.1
OG0038786	Ctinctorius_CtAH02T0150200.1
OG0038787	Ctinctorius_CtAH02T0151000.1
OG0038788	Ctinctorius_CtAH02T0151600.1
OG0038789	Ctinctorius_CtAH02T0152700.1
OG0038790	Ctinctorius_CtAH02T0152800.1
OG0038791	Ctinctorius_CtAH02T0153000.1
OG0038792	Ctinctorius_CtAH02T0153500.1
OG0038793	Ctinctorius_CtAH02T0153600.1
OG0038794	Ctinctorius_CtAH02T0153700.1
OG0038795	Ctinctorius_CtAH02T0153900.1
OG0038796	Ctinctorius_CtAH02T0154100.1
OG0038797	Ctinctorius_CtAH02T0154200.1
OG0038798	Ctinctorius_CtAH02T0155300.1
OG0038799	Ctinctorius_CtAH02T0155700.2
OG0038800	Ctinctorius_CtAH02T0155900.1
OG0038801	Ctinctorius_CtAH02T0156400.1
OG0038802	Ctinctorius_CtAH02T0157100.1
OG0038803	Ctinctorius_CtAH02T0157200.1
OG0038804	Ctinctorius_CtAH02T0158300.1
OG0038805	Ctinctorius_CtAH02T0159100.1
OG0038806	Ctinctorius_CtAH02T0160000.1
OG0038807	Ctinctorius_CtAH02T0160100.1
OG0038808	Ctinctorius_CtAH02T0160600.1
OG0038809	Ctinctorius_CtAH02T0160800.1
OG0038810	Ctinctorius_CtAH02T0161300.1
OG0038811	Ctinctorius_CtAH02T0161400.1
OG0038812	Ctinctorius_CtAH02T0161800.1
OG0038813	Ctinctorius_CtAH02T0161900.1
OG0038814	Ctinctorius_CtAH02T0162000.1
OG0038815	Ctinctorius_CtAH02T0162200.1
OG0038816	Ctinctorius_CtAH02T0162700.1
OG0038817	Ctinctorius_CtAH02T0162900.1
OG0038818	Ctinctorius_CtAH02T0163600.1
OG0038819	Ctinctorius_CtAH02T0163800.1
OG0038820	Ctinctorius_CtAH02T0163900.1
OG0038821	Ctinctorius_CtAH02T0164000.2
OG0038822	Ctinctorius_CtAH02T0164500.1
OG0038823	Ctinctorius_CtAH02T0164600.1
OG0038824	Ctinctorius_CtAH02T0165000.1
OG0038825	Ctinctorius_CtAH02T0165400.1
OG0038826	Ctinctorius_CtAH02T0165500.1
OG0038827	Ctinctorius_CtAH02T0165600.1
OG0038828	Ctinctorius_CtAH02T0166100.1
OG0038829	Ctinctorius_CtAH02T0166200.2
OG0038830	Ctinctorius_CtAH02T0166300.1
OG0038831	Ctinctorius_CtAH02T0166400.1
OG0038832	Ctinctorius_CtAH02T0166900.1
OG0038833	Ctinctorius_CtAH02T0167600.1
OG0038834	Ctinctorius_CtAH02T0167700.1
OG0038835	Ctinctorius_CtAH02T0167800.1
OG0038836	Ctinctorius_CtAH02T0167900.1
OG0038837	Ctinctorius_CtAH02T0168000.1
OG0038838	Ctinctorius_CtAH02T0168200.1
OG0038839	Ctinctorius_CtAH02T0168500.2
OG0038840	Ctinctorius_CtAH02T0168600.1
OG0038841	Ctinctorius_CtAH02T0168800.1
OG0038842	Ctinctorius_CtAH02T0169300.1
OG0038843	Ctinctorius_CtAH02T0169400.1
OG0038844	Ctinctorius_CtAH02T0169600.1
OG0038845	Ctinctorius_CtAH02T0170000.1
OG0038846	Ctinctorius_CtAH02T0170100.2
OG0038847	Ctinctorius_CtAH02T0170500.1
OG0038848	Ctinctorius_CtAH02T0171100.1
OG0038849	Ctinctorius_CtAH02T0171200.1
OG0038850	Ctinctorius_CtAH02T0171400.1
OG0038851	Ctinctorius_CtAH02T0171500.1
OG0038852	Ctinctorius_CtAH02T0171900.2
OG0038853	Ctinctorius_CtAH02T0173500.1
OG0038854	Ctinctorius_CtAH02T0174400.1
OG0038855	Ctinctorius_CtAH02T0174600.1
OG0038856	Ctinctorius_CtAH02T0174700.1
OG0038857	Ctinctorius_CtAH02T0176500.1
OG0038858	Ctinctorius_CtAH02T0176700.1
OG0038859	Ctinctorius_CtAH02T0177900.1
OG0038860	Ctinctorius_CtAH02T0178000.1
OG0038861	Ctinctorius_CtAH02T0178600.1
OG0038862	Ctinctorius_CtAH02T0178700.1
OG0038863	Ctinctorius_CtAH02T0179100.1
OG0038864	Ctinctorius_CtAH02T0179300.1
OG0038865	Ctinctorius_CtAH02T0179600.1
OG0038866	Ctinctorius_CtAH02T0179700.1
OG0038867	Ctinctorius_CtAH02T0179900.2
OG0038868	Ctinctorius_CtAH02T0180900.1
OG0038869	Ctinctorius_CtAH02T0181000.1
OG0038870	Ctinctorius_CtAH02T0181900.1
OG0038871	Ctinctorius_CtAH02T0182100.1
OG0038872	Ctinctorius_CtAH02T0182200.1
OG0038873	Ctinctorius_CtAH02T0182400.1
OG0038874	Ctinctorius_CtAH02T0182500.1
OG0038875	Ctinctorius_CtAH02T0182900.1
OG0038876	Ctinctorius_CtAH02T0183100.1
OG0038877	Ctinctorius_CtAH02T0183400.1
OG0038878	Ctinctorius_CtAH02T0183900.1
OG0038879	Ctinctorius_CtAH02T0184300.1
OG0038880	Ctinctorius_CtAH02T0184600.1
OG0038881	Ctinctorius_CtAH02T0184700.1
OG0038882	Ctinctorius_CtAH02T0185300.1
OG0038883	Ctinctorius_CtAH02T0185800.1
OG0038884	Ctinctorius_CtAH02T0186000.1
OG0038885	Ctinctorius_CtAH02T0186200.1
OG0038886	Ctinctorius_CtAH02T0186400.1
OG0038887	Ctinctorius_CtAH02T0187100.1
OG0038888	Ctinctorius_CtAH02T0187200.1
OG0038889	Ctinctorius_CtAH02T0187700.1
OG0038890	Ctinctorius_CtAH02T0189000.1
OG0038891	Ctinctorius_CtAH02T0189100.2
OG0038892	Ctinctorius_CtAH02T0189400.1
OG0038893	Ctinctorius_CtAH02T0190000.1
OG0038894	Ctinctorius_CtAH02T0190200.1
OG0038895	Ctinctorius_CtAH02T0190700.1
OG0038896	Ctinctorius_CtAH02T0191300.1
OG0038897	Ctinctorius_CtAH02T0192900.1
OG0038898	Ctinctorius_CtAH02T0193800.1
OG0038899	Ctinctorius_CtAH02T0196500.1
OG0038900	Ctinctorius_CtAH02T0196600.1
OG0038901	Ctinctorius_CtAH02T0197100.1
OG0038902	Ctinctorius_CtAH02T0198100.1
OG0038903	Ctinctorius_CtAH02T0199100.1
OG0038904	Ctinctorius_CtAH02T0199200.1
OG0038905	Ctinctorius_CtAH02T0199400.1
OG0038906	Ctinctorius_CtAH02T0199800.1
OG0038907	Ctinctorius_CtAH02T0200800.1
OG0038908	Ctinctorius_CtAH02T0201000.1
OG0038909	Ctinctorius_CtAH02T0201900.1
OG0038910	Ctinctorius_CtAH02T0203000.1
OG0038911	Ctinctorius_CtAH02T0203300.1
OG0038912	Ctinctorius_CtAH02T0204100.1
OG0038913	Ctinctorius_CtAH02T0204700.1
OG0038914	Ctinctorius_CtAH02T0204900.1
OG0038915	Ctinctorius_CtAH02T0205200.1
OG0038916	Ctinctorius_CtAH02T0205600.1
OG0038917	Ctinctorius_CtAH02T0205700.1
OG0038918	Ctinctorius_CtAH02T0205800.1
OG0038919	Ctinctorius_CtAH02T0206100.1
OG0038920	Ctinctorius_CtAH02T0206600.1
OG0038921	Ctinctorius_CtAH02T0207900.1
OG0038922	Ctinctorius_CtAH02T0208500.1
OG0038923	Ctinctorius_CtAH02T0209100.1
OG0038924	Ctinctorius_CtAH02T0209800.1
OG0038925	Ctinctorius_CtAH02T0210000.1
OG0038926	Ctinctorius_CtAH02T0210500.1
OG0038927	Ctinctorius_CtAH02T0210600.2
OG0038928	Ctinctorius_CtAH02T0211500.1
OG0038929	Ctinctorius_CtAH02T0211600.1
OG0038930	Ctinctorius_CtAH02T0211700.1
OG0038931	Ctinctorius_CtAH02T0213000.1
OG0038932	Ctinctorius_CtAH02T0213100.1
OG0038933	Ctinctorius_CtAH02T0213500.1
OG0038934	Ctinctorius_CtAH02T0213600.1
OG0038935	Ctinctorius_CtAH02T0213700.1
OG0038936	Ctinctorius_CtAH02T0214100.1
OG0038937	Ctinctorius_CtAH02T0215200.1
OG0038938	Ctinctorius_CtAH02T0215300.7
OG0038939	Ctinctorius_CtAH02T0216100.1
OG0038940	Ctinctorius_CtAH02T0216200.1
OG0038941	Ctinctorius_CtAH02T0216300.1
OG0038942	Ctinctorius_CtAH02T0217000.2
OG0038943	Ctinctorius_CtAH02T0217100.1
OG0038944	Ctinctorius_CtAH02T0217400.1
OG0038945	Ctinctorius_CtAH02T0217500.1
OG0038946	Ctinctorius_CtAH02T0218000.1
OG0038947	Ctinctorius_CtAH02T0218200.6
OG0038948	Ctinctorius_CtAH02T0218300.1
OG0038949	Ctinctorius_CtAH02T0219100.1
OG0038950	Ctinctorius_CtAH02T0219200.1
OG0038951	Ctinctorius_CtAH02T0219300.1
OG0038952	Ctinctorius_CtAH02T0219400.1
OG0038953	Ctinctorius_CtAH02T0219500.1
OG0038954	Ctinctorius_CtAH03T0000100.1
OG0038955	Ctinctorius_CtAH03T0000200.1
OG0038956	Ctinctorius_CtAH03T0002000.1
OG0038957	Ctinctorius_CtAH03T0003200.1
OG0038958	Ctinctorius_CtAH03T0004500.1
OG0038959	Ctinctorius_CtAH03T0007500.2
OG0038960	Ctinctorius_CtAH03T0008300.1
OG0038961	Ctinctorius_CtAH03T0010500.1
OG0038962	Ctinctorius_CtAH03T0011200.1
OG0038963	Ctinctorius_CtAH03T0011800.1
OG0038964	Ctinctorius_CtAH03T0012500.1
OG0038965	Ctinctorius_CtAH03T0013100.1
OG0038966	Ctinctorius_CtAH03T0014600.1
OG0038967	Ctinctorius_CtAH03T0016100.1
OG0038968	Ctinctorius_CtAH03T0017000.1
OG0038969	Ctinctorius_CtAH03T0019200.1
OG0038970	Ctinctorius_CtAH03T0021400.1
[truncated: 3,400 more rows]
[truncated: 5 more columns]

## Sheet: GO_enrichment
ID	Description	GeneRatio	BgRatio	pvalue	p.adjust	qvalue	Gene ID	Count
GO:0006265	DNA topological change	30/607	48/11016	2.46445e-26	1.43184e-23	1.36193e-23	CtAH01G0189400/CtAH05G0207700/CtAH05G0208000/CtAH05G0208100/CtAH05G0208300/CtAH12G0085700/CtAH01G0073500/CtAH01G0073700/CtAH01G0175000/CtAH03G0199600/CtAH03G0259100/CtAH03G0282300/CtAH03G0282700/CtAH03G0282800/CtAH03G0302200/CtAH04G0233200/CtAH04G0233300/CtAH05G0207600/CtAH05G0207800/CtAH05G0208200/CtAH05G0208400/CtAH05G0209400/CtAH05G0209500/CtAH05G0232400/CtAH07G0051500/CtAH07G0092500/CtAH07G00…	30
GO:0071103	DNA conformation change	31/607	83/11016	1.78711e-18	5.19156e-16	4.93807e-16	CtAH01G0189400/CtAH05G0207700/CtAH05G0208000/CtAH05G0208100/CtAH05G0208300/CtAH12G0085700/CtAH01G0073500/CtAH01G0073700/CtAH01G0175000/CtAH03G0184800/CtAH03G0199600/CtAH03G0259100/CtAH03G0282300/CtAH03G0282700/CtAH03G0282800/CtAH03G0302200/CtAH04G0233200/CtAH04G0233300/CtAH05G0207600/CtAH05G0207800/CtAH05G0208200/CtAH05G0208400/CtAH05G0209400/CtAH05G0209500/CtAH05G0232400/CtAH07G0051500/CtAH07G00…	31
GO:0006869	lipid transport	15/607	70/11016	4.70579e-06	0.000911355	0.000866856	CtAH10G0125700/CtAH10G0125900/CtAH10G0137800/CtAH03G0070700/CtAH03G0071000/CtAH06G0172800/CtAH10G0125500/CtAH10G0125800/CtAH10G0126000/CtAH10G0139500/CtAH02G0150200/CtAH03G0045800/CtAH04G0061500/CtAH04G0061600/CtAH09G0229000	15
GO:0010876	lipid localization	15/607	74/11016	9.69068e-06	0.00140757	0.00133884	CtAH10G0125700/CtAH10G0125900/CtAH10G0137800/CtAH03G0070700/CtAH03G0071000/CtAH06G0172800/CtAH10G0125500/CtAH10G0125800/CtAH10G0126000/CtAH10G0139500/CtAH02G0150200/CtAH03G0045800/CtAH04G0061500/CtAH04G0061600/CtAH09G0229000	15
GO:0051276	chromosome organization	36/607	311/11016	1.85534e-05	0.00215591	0.00205064	CtAH01G0189400/CtAH05G0207700/CtAH05G0208000/CtAH05G0208100/CtAH05G0208300/CtAH11G0099500/CtAH12G0085700/CtAH01G0073500/CtAH01G0073700/CtAH01G0175000/CtAH03G0184800/CtAH03G0199600/CtAH03G0259100/CtAH03G0282300/CtAH03G0282700/CtAH03G0282800/CtAH03G0302200/CtAH04G0068700/CtAH04G0233200/CtAH04G0233300/CtAH05G0207600/CtAH05G0207800/CtAH05G0208200/CtAH05G0208400/CtAH05G0209400/CtAH05G0209500/CtAH05G02…	36
GO:0030004	cellular monovalent inorganic cation homeostasis	6/607	14/11016	5.6035e-05	0.00406954	0.00387084	CtAH09G0149800/CtAH09G0150200/CtAH09G0150400/CtAH09G0150500/CtAH09G0151200/CtAH09G0208900	6
GO:0030007	cellular potassium ion homeostasis	6/607	14/11016	5.6035e-05	0.00406954	0.00387084	CtAH09G0149800/CtAH09G0150200/CtAH09G0150400/CtAH09G0150500/CtAH09G0151200/CtAH09G0208900	6
GO:0042255	ribosome assembly	6/607	14/11016	5.6035e-05	0.00406954	0.00387084	CtAH10G0129600/CtAH11G0141800/CtAH04G0122200/CtAH05G0190600/CtAH07G0183700/CtAH08G0175100	6
GO:0005992	trehalose biosynthetic process	8/607	33/11016	0.000329987	0.0159184	0.0151412	CtAH01G0204100/CtAH01G0204400/CtAH01G0204500/CtAH01G0204600/CtAH01G0204700/CtAH01G0204800/CtAH01G0205000/CtAH01G0205100	8
GO:0005984	disaccharide metabolic process	10/607	50/11016	0.000332028	0.0159184	0.0151412	CtAH01G0204100/CtAH01G0204400/CtAH01G0204500/CtAH01G0204600/CtAH01G0204700/CtAH01G0204800/CtAH01G0205000/CtAH01G0205100/CtAH06G0151100/CtAH06G0172700	10
GO:0006875	cellular metal ion homeostasis	7/607	26/11016	0.000390492	0.0159184	0.0151412	CtAH12G0090200/CtAH09G0149800/CtAH09G0150200/CtAH09G0150400/CtAH09G0150500/CtAH09G0151200/CtAH09G0208900	7
GO:0030003	cellular cation homeostasis	7/607	26/11016	0.000390492	0.0159184	0.0151412	CtAH12G0090200/CtAH09G0149800/CtAH09G0150200/CtAH09G0150400/CtAH09G0150500/CtAH09G0151200/CtAH09G0208900	7
GO:0055067	monovalent inorganic cation homeostasis	6/607	19/11016	0.00039938	0.0159184	0.0151412	CtAH09G0149800/CtAH09G0150200/CtAH09G0150400/CtAH09G0150500/CtAH09G0151200/CtAH09G0208900	6
GO:0055075	potassium ion homeostasis	6/607	19/11016	0.00039938	0.0159184	0.0151412	CtAH09G0149800/CtAH09G0150200/CtAH09G0150400/CtAH09G0150500/CtAH09G0151200/CtAH09G0208900	6
GO:0005991	trehalose metabolic process	8/607	34/11016	0.000410975	0.0159184	0.0151412	CtAH01G0204100/CtAH01G0204400/CtAH01G0204500/CtAH01G0204600/CtAH01G0204700/CtAH01G0204800/CtAH01G0205000/CtAH01G0205100	8
GO:0046351	disaccharide biosynthetic process	8/607	35/11016	0.000507396	0.0163776	0.015578	CtAH01G0204100/CtAH01G0204400/CtAH01G0204500/CtAH01G0204600/CtAH01G0204700/CtAH01G0204800/CtAH01G0205000/CtAH01G0205100	8
GO:0071804	cellular potassium ion transport	8/607	35/11016	0.000507396	0.0163776	0.015578	CtAH01G0010000/CtAH08G0031900/CtAH09G0149800/CtAH09G0150200/CtAH09G0150400/CtAH09G0150500/CtAH09G0151200/CtAH09G0208900	8
GO:0071805	potassium ion transmembrane transport	8/607	35/11016	0.000507396	0.0163776	0.015578	CtAH01G0010000/CtAH08G0031900/CtAH09G0149800/CtAH09G0150200/CtAH09G0150400/CtAH09G0150500/CtAH09G0151200/CtAH09G0208900	8
GO:0042273	ribosomal large subunit biogenesis	5/607	14/11016	0.000659522	0.0201675	0.0191828	CtAH11G0141800/CtAH04G0122200/CtAH05G0190600/CtAH07G0183700/CtAH08G0175100	5
GO:0033036	macromolecule localization	36/607	376/11016	0.000840072	0.0236416	0.0224873	CtAH10G0125700/CtAH10G0125900/CtAH10G0137800/CtAH03G0070700/CtAH03G0071000/CtAH06G0172800/CtAH10G0125500/CtAH10G0125800/CtAH10G0126000/CtAH10G0139500/CtAH10G0258500/CtAH12G0137700/CtAH01G0092500/CtAH01G0147700/CtAH02G0027900/CtAH02G0068800/CtAH02G0150200/CtAH03G0045800/CtAH03G0068500/CtAH03G0155100/CtAH03G0155200/CtAH04G0061500/CtAH04G0061600/CtAH04G0093000/CtAH04G0115800/CtAH05G0051100/CtAH06G00…	36
GO:0009311	oligosaccharide metabolic process	10/607	56/11016	0.000854516	0.0236416	0.0224873	CtAH01G0204100/CtAH01G0204400/CtAH01G0204500/CtAH01G0204600/CtAH01G0204700/CtAH01G0204800/CtAH01G0205000/CtAH01G0205100/CtAH06G0151100/CtAH06G0172700	10
GO:0055065	metal ion homeostasis	7/607	31/11016	0.00122773	0.0297214	0.0282702	CtAH12G0090200/CtAH09G0149800/CtAH09G0150200/CtAH09G0150400/CtAH09G0150500/CtAH09G0151200/CtAH09G0208900	7
GO:0055080	cation homeostasis	7/607	31/11016	0.00122773	0.0297214	0.0282702	CtAH12G0090200/CtAH09G0149800/CtAH09G0150200/CtAH09G0150400/CtAH09G0150500/CtAH09G0151200/CtAH09G0208900	7
GO:0098771	inorganic ion homeostasis	7/607	31/11016	0.00122773	0.0297214	0.0282702	CtAH12G0090200/CtAH09G0149800/CtAH09G0150200/CtAH09G0150400/CtAH09G0150500/CtAH09G0151200/CtAH09G0208900	7
GO:0009312	oligosaccharide biosynthetic process	8/607	40/11016	0.00130002	0.0302124	0.0287372	CtAH01G0204100/CtAH01G0204400/CtAH01G0204500/CtAH01G0204600/CtAH01G0204700/CtAH01G0204800/CtAH01G0205000/CtAH01G0205100	8
GO:0098662	inorganic cation transmembrane transport	18/607	151/11016	0.00161251	0.0360335	0.0342741	CtAH05G0260300/CtAH10G0054700/CtAH11G0089900/CtAH01G0010000/CtAH03G0215500/CtAH05G0104400/CtAH06G0018800/CtAH06G0107400/CtAH07G0102300/CtAH07G0242600/CtAH08G0031900/CtAH09G0149800/CtAH09G0150200/CtAH09G0150400/CtAH09G0150500/CtAH09G0151200/CtAH09G0208900/CtAH09G0222200	18
GO:0098660	inorganic ion transmembrane transport	18/607	153/11016	0.00187155	0.0394231	0.0374982	CtAH05G0260300/CtAH10G0054700/CtAH11G0089900/CtAH01G0010000/CtAH03G0215500/CtAH05G0104400/CtAH06G0018800/CtAH06G0107400/CtAH07G0102300/CtAH07G0242600/CtAH08G0031900/CtAH09G0149800/CtAH09G0150200/CtAH09G0150400/CtAH09G0150500/CtAH09G0151200/CtAH09G0208900/CtAH09G0222200	18
GO:0015672	monovalent inorganic cation transport	17/607	141/11016	0.00189991	0.0394231	0.0374982	CtAH05G0260300/CtAH10G0054700/CtAH11G0089900/CtAH01G0010000/CtAH05G0104400/CtAH06G0018800/CtAH06G0107400/CtAH07G0102300/CtAH07G0242600/CtAH08G0031900/CtAH09G0149800/CtAH09G0150200/CtAH09G0150400/CtAH09G0150500/CtAH09G0151200/CtAH09G0208900/CtAH09G0222200	17
GO:0006873	cellular ion homeostasis	7/607	34/11016	0.00217581	0.0421382	0.0400808	CtAH12G0090200/CtAH09G0149800/CtAH09G0150200/CtAH09G0150400/CtAH09G0150500/CtAH09G0151200/CtAH09G0208900	7
GO:0070972	protein localization to endoplasmic reticulum	7/607	34/11016	0.00217581	0.0421382	0.0400808	CtAH12G0137700/CtAH02G0027900/CtAH03G0155100/CtAH03G0155200/CtAH08G0237900/CtAH08G0315000/CtAH09G0029000	7
GO:0098655	cation transmembrane transport	18/607	158/11016	0.00267641	0.0501611	0.0477118	CtAH05G0260300/CtAH10G0054700/CtAH11G0089900/CtAH01G0010000/CtAH03G0215500/CtAH05G0104400/CtAH06G0018800/CtAH06G0107400/CtAH07G0102300/CtAH07G0242600/CtAH08G0031900/CtAH09G0149800/CtAH09G0150200/CtAH09G0150400/CtAH09G0150500/CtAH09G0151200/CtAH09G0208900/CtAH09G0222200	18
GO:0000325	plant-type vacuole	6/204	14/4181	2.7112e-05	0.00210118	0.00198346	CtAH09G0149800/CtAH09G0150200/CtAH09G0150400/CtAH09G0150500/CtAH09G0151200/CtAH09G0208900	6
GO:0009705	plant-type vacuole membrane	6/204	14/4181	2.7112e-05	0.00210118	0.00198346	CtAH09G0149800/CtAH09G0150200/CtAH09G0150400/CtAH09G0150500/CtAH09G0151200/CtAH09G0208900	6
GO:0005887	integral component of plasma membrane	6/204	17/4181	9.87345e-05	0.00331172	0.00312618	CtAH09G0149800/CtAH09G0150200/CtAH09G0150400/CtAH09G0150500/CtAH09G0151200/CtAH09G0208900	6
GO:0005773	vacuole	8/204	32/4181	0.00010683	0.00331172	0.00312618	CtAH05G0104400/CtAH07G0102300/CtAH09G0149800/CtAH09G0150200/CtAH09G0150400/CtAH09G0150500/CtAH09G0151200/CtAH09G0208900	8
GO:0044437	vacuolar part	8/204	32/4181	0.00010683	0.00331172	0.00312618	CtAH05G0104400/CtAH07G0102300/CtAH09G0149800/CtAH09G0150200/CtAH09G0150400/CtAH09G0150500/CtAH09G0151200/CtAH09G0208900	8
GO:0005774	vacuolar membrane	7/204	26/4181	0.000176665	0.00441429	0.00416697	CtAH07G0102300/CtAH09G0149800/CtAH09G0150200/CtAH09G0150400/CtAH09G0150500/CtAH09G0151200/CtAH09G0208900	7
GO:0031226	intrinsic component of plasma membrane	6/204	19/4181	0.000199355	0.00441429	0.00416697	CtAH09G0149800/CtAH09G0150200/CtAH09G0150400/CtAH09G0150500/CtAH09G0151200/CtAH09G0208900	6
GO:0098588	bounding membrane of organelle	14/204	123/4181	0.00238091	0.0461302	0.0435456	CtAH11G0018400/CtAH01G0093200/CtAH05G0137500/CtAH06G0009600/CtAH06G0069000/CtAH07G0102300/CtAH08G0149100/CtAH08G0254500/CtAH09G0149800/CtAH09G0150200/CtAH09G0150400/CtAH09G0150500/CtAH09G0151200/CtAH09G0208900	14
GO:0003918	DNA topoisomerase type II (ATP-hydrolyzing) activity	31/861	46/16259	3.92854e-29	6.44281e-27	5.68605e-27	CtAH01G0189400/CtAH05G0207700/CtAH05G0208000/CtAH05G0208100/CtAH05G0208300/CtAH12G0085700/CtAH12G0200400/CtAH01G0073500/CtAH01G0073700/CtAH01G0175000/CtAH03G0199600/CtAH03G0259100/CtAH03G0282300/CtAH03G0282700/CtAH03G0282800/CtAH03G0302200/CtAH04G0233200/CtAH04G0233300/CtAH05G0207600/CtAH05G0207800/CtAH05G0208200/CtAH05G0208400/CtAH05G0209400/CtAH05G0209500/CtAH05G0232400/CtAH07G0051500/CtAH07G00…	31
GO:0061505	DNA topoisomerase II activity	31/861	46/16259	3.92854e-29	6.44281e-27	5.68605e-27	CtAH01G0189400/CtAH05G0207700/CtAH05G0208000/CtAH05G0208100/CtAH05G0208300/CtAH12G0085700/CtAH12G0200400/CtAH01G0073500/CtAH01G0073700/CtAH01G0175000/CtAH03G0199600/CtAH03G0259100/CtAH03G0282300/CtAH03G0282700/CtAH03G0282800/CtAH03G0302200/CtAH04G0233200/CtAH04G0233300/CtAH05G0207600/CtAH05G0207800/CtAH05G0208200/CtAH05G0208400/CtAH05G0209400/CtAH05G0209500/CtAH05G0232400/CtAH07G0051500/CtAH07G00…	31
GO:0003916	DNA topoisomerase activity	31/861	51/16259	4.61657e-27	5.04745e-25	4.45458e-25	CtAH01G0189400/CtAH05G0207700/CtAH05G0208000/CtAH05G0208100/CtAH05G0208300/CtAH12G0085700/CtAH12G0200400/CtAH01G0073500/CtAH01G0073700/CtAH01G0175000/CtAH03G0199600/CtAH03G0259100/CtAH03G0282300/CtAH03G0282700/CtAH03G0282800/CtAH03G0302200/CtAH04G0233200/CtAH04G0233300/CtAH05G0207600/CtAH05G0207800/CtAH05G0208200/CtAH05G0208400/CtAH05G0209400/CtAH05G0209500/CtAH05G0232400/CtAH07G0051500/CtAH07G00…	31
GO:0008094	DNA-dependent ATPase activity	31/861	76/16259	3.20303e-20	2.62649e-18	2.31798e-18	CtAH01G0189400/CtAH05G0207700/CtAH05G0208000/CtAH05G0208100/CtAH05G0208300/CtAH12G0085700/CtAH12G0200400/CtAH01G0073500/CtAH01G0073700/CtAH01G0175000/CtAH03G0199600/CtAH03G0259100/CtAH03G0282300/CtAH03G0282700/CtAH03G0282800/CtAH03G0302200/CtAH04G0233200/CtAH04G0233300/CtAH05G0207600/CtAH05G0207800/CtAH05G0208200/CtAH05G0208400/CtAH05G0209400/CtAH05G0209500/CtAH05G0232400/CtAH07G0051500/CtAH07G00…	31
GO:0016853	isomerase activity	44/861	239/16259	3.10099e-13	2.03425e-11	1.79531e-11	CtAH01G0189400/CtAH05G0207700/CtAH05G0208000/CtAH05G0208100/CtAH05G0208300/CtAH12G0017200/CtAH12G0017400/CtAH12G0049500/CtAH12G0085700/CtAH12G0151200/CtAH12G0200400/CtAH01G0000700/CtAH01G0073500/CtAH01G0073700/CtAH01G0175000/CtAH02G0025600/CtAH03G0199600/CtAH03G0259100/CtAH03G0269300/CtAH03G0282300/CtAH03G0282700/CtAH03G0282800/CtAH03G0302200/CtAH04G0233200/CtAH04G0233300/CtAH05G0207600/CtAH05G02…	44
GO:0042623	ATPase activity, coupled	36/861	223/16259	1.99232e-09	1.08914e-07	9.61209e-08	CtAH01G0189400/CtAH05G0207700/CtAH05G0208000/CtAH05G0208100/CtAH05G0208300/CtAH12G0085700/CtAH12G0200400/CtAH01G0073500/CtAH01G0073700/CtAH01G0175000/CtAH03G0045800/CtAH03G0199600/CtAH03G0259100/CtAH03G0282300/CtAH03G0282700/CtAH03G0282800/CtAH03G0302200/CtAH04G0233200/CtAH04G0233300/CtAH05G0207600/CtAH05G0207800/CtAH05G0208200/CtAH05G0208400/CtAH05G0209400/CtAH05G0209500/CtAH05G0232400/CtAH05G02…	36
GO:0016887	ATPase activity	43/861	325/16259	2.76395e-08	1.29511e-06	1.14299e-06	CtAH01G0189400/CtAH05G0207700/CtAH05G0208000/CtAH05G0208100/CtAH05G0208300/CtAH12G0085700/CtAH12G0200400/CtAH01G0073500/CtAH01G0073700/CtAH01G0175000/CtAH03G0045800/CtAH03G0058800/CtAH03G0156800/CtAH03G0199600/CtAH03G0259100/CtAH03G0282300/CtAH03G0282700/CtAH03G0282800/CtAH03G0302200/CtAH04G0233200/CtAH04G0233300/CtAH05G0133900/CtAH05G0207600/CtAH05G0207800/CtAH05G0208200/CtAH05G0208400/CtAH05G02…	43
GO:0140097	catalytic activity, acting on DNA	35/861	262/16259	4.29106e-07	1.75934e-05	1.55269e-05	CtAH01G0189400/CtAH05G0207700/CtAH05G0208000/CtAH05G0208100/CtAH05G0208300/CtAH12G0085700/CtAH12G0200400/CtAH01G0073500/CtAH01G0073700/CtAH01G0175000/CtAH02G0217400/CtAH03G0199600/CtAH03G0259100/CtAH03G0282300/CtAH03G0282700/CtAH03G0282800/CtAH03G0302200/CtAH04G0233200/CtAH04G0233300/CtAH05G0184000/CtAH05G0207600/CtAH05G0207800/CtAH05G0208200/CtAH05G0208400/CtAH05G0209400/CtAH05G0209500/CtAH05G02…	35
GO:0016705	oxidoreductase activity, acting on paired donors, with incorporation or reduction of molecular oxygen	44/861	411/16259	7.08514e-06	0.000258214	0.000227884	CtAH11G0018700/CtAH11G0247500/CtAH12G0193200/CtAH01G0079700/CtAH02G0006900/CtAH02G0007300/CtAH03G0101100/CtAH03G0278100/CtAH04G0057400/CtAH04G0211200/CtAH05G0083500/CtAH05G0124400/CtAH05G0124600/CtAH05G0124800/CtAH05G0139200/CtAH05G0229100/CtAH06G0044900/CtAH06G0178200/CtAH06G0240200/CtAH06G0263800/CtAH06G0264100/CtAH06G0264600/CtAH06G0265000/CtAH06G0280200/CtAH07G0071100/CtAH07G0073000/CtAH07G02…	44
GO:0020037	heme binding	45/861	447/16259	2.6637e-05	0.000873694	0.000771072	CtAH10G0007800/CtAH10G0008100/CtAH11G0018700/CtAH11G0247500/CtAH12G0193200/CtAH01G0046500/CtAH01G0064400/CtAH01G0079700/CtAH01G0117400/CtAH02G0006900/CtAH02G0007300/CtAH03G0123600/CtAH03G0132700/CtAH03G0278100/CtAH04G0057400/CtAH04G0211200/CtAH04G0213500/CtAH04G0216000/CtAH05G0076900/CtAH05G0139200/CtAH06G0044900/CtAH06G0178200/CtAH06G0240200/CtAH06G0280200/CtAH07G0071100/CtAH07G0073000/CtAH07G02…	45
GO:0005506	iron ion binding	39/861	370/16259	3.30707e-05	0.000985948	0.00087014	CtAH11G0018700/CtAH11G0049500/CtAH11G0078100/CtAH11G0247500/CtAH12G0090200/CtAH12G0193200/CtAH01G0043000/CtAH01G0079700/CtAH02G0006900/CtAH02G0007300/CtAH03G0278100/CtAH04G0057400/CtAH04G0211200/CtAH05G0139200/CtAH06G0044900/CtAH06G0178200/CtAH06G0240200/CtAH06G0280200/CtAH07G0023700/CtAH07G0071100/CtAH07G0073000/CtAH07G0208400/CtAH07G0208500/CtAH07G0208900/CtAH07G0209100/CtAH07G0209300/CtAH07G02…	39
GO:0046906	tetrapyrrole binding	45/861	456/16259	4.33248e-05	0.000985948	0.00087014	CtAH10G0007800/CtAH10G0008100/CtAH11G0018700/CtAH11G0247500/CtAH12G0193200/CtAH01G0046500/CtAH01G0064400/CtAH01G0079700/CtAH01G0117400/CtAH02G0006900/CtAH02G0007300/CtAH03G0123600/CtAH03G0132700/CtAH03G0278100/CtAH04G0057400/CtAH04G0211200/CtAH04G0213500/CtAH04G0216000/CtAH05G0076900/CtAH05G0139200/CtAH06G0044900/CtAH06G0178200/CtAH06G0240200/CtAH06G0280200/CtAH07G0071100/CtAH07G0073000/CtAH07G02…	45
GO:0022840	leak channel activity	6/861	14/16259	4.50891e-05	0.000985948	0.00087014	CtAH09G0149800/CtAH09G0150200/CtAH09G0150400/CtAH09G0150500/CtAH09G0151200/CtAH09G0208900	6
GO:0022841	potassium ion leak channel activity	6/861	14/16259	4.50891e-05	0.000985948	0.00087014	CtAH09G0149800/CtAH09G0150200/CtAH09G0150400/CtAH09G0150500/CtAH09G0151200/CtAH09G0208900	6
GO:0022842	narrow pore channel activity	6/861	14/16259	4.50891e-05	0.000985948	0.00087014	CtAH09G0149800/CtAH09G0150200/CtAH09G0150400/CtAH09G0150500/CtAH09G0151200/CtAH09G0208900	6
GO:0003924	GTPase activity	24/861	191/16259	7.43384e-05	0.00152394	0.00134494	CtAH10G0051800/CtAH10G0054600/CtAH10G0271200/CtAH11G0187900/CtAH11G0212500/CtAH12G0137700/CtAH01G0118300/CtAH01G0211300/CtAH02G0025600/CtAH02G0145400/CtAH03G0024300/CtAH03G0130000/CtAH03G0140500/CtAH04G0053700/CtAH04G0053800/CtAH05G0119200/CtAH05G0151400/CtAH06G0004100/CtAH06G0025400/CtAH07G0076200/CtAH07G0120200/CtAH09G0029000/CtAH09G0119400/CtAH09G0281300	24
GO:0016717	oxidoreductase activity, acting on paired donors, with oxidation of a pair of donors resulting in the reduction of molecular oxygen to two molecules of water	9/861	41/16259	0.000237591	0.00458411	0.00404567	CtAH03G0101100/CtAH05G0124400/CtAH05G0124600/CtAH05G0124800/CtAH05G0229100/CtAH06G0263800/CtAH06G0264100/CtAH06G0264600/CtAH06G0265000	9
GO:0016854	racemase and epimerase activity	6/861	19/16259	0.000324194	0.0056705	0.00500446	CtAH01G0000700/CtAH02G0025600/CtAH03G0269300/CtAH09G0166500/CtAH09G0169800/CtAH09G0169900	6
GO:0019001	guanyl nucleotide binding	28/861	262/16259	0.000328474	0.0056705	0.00500446	CtAH10G0051800/CtAH10G0054600/CtAH10G0271200/CtAH11G0187900/CtAH11G0212500/CtAH12G0137700/CtAH12G0178200/CtAH01G0077900/CtAH01G0118300/CtAH01G0211300/CtAH02G0025600/CtAH03G0024300/CtAH03G0130000/CtAH03G0140500/CtAH03G0155100/CtAH03G0155200/CtAH04G0053700/CtAH04G0053800/CtAH05G0119200/CtAH05G0151400/CtAH06G0004100/CtAH06G0025400/CtAH06G0288900/CtAH07G0076200/CtAH07G0120200/CtAH09G0029000/CtAH09G01…	28
GO:0001883	purine nucleoside binding	27/861	254/16259	0.000453276	0.00646411	0.00570485	CtAH10G0051800/CtAH10G0271200/CtAH11G0187900/CtAH11G0212500/CtAH12G0137700/CtAH12G0178200/CtAH01G0077900/CtAH01G0118300/CtAH01G0211300/CtAH02G0025600/CtAH03G0024300/CtAH03G0130000/CtAH03G0140500/CtAH03G0155100/CtAH03G0155200/CtAH04G0053700/CtAH04G0053800/CtAH05G0119200/CtAH05G0151400/CtAH06G0004100/CtAH06G0025400/CtAH06G0288900/CtAH07G0076200/CtAH07G0120200/CtAH09G0029000/CtAH09G0119400/CtAH09G02…	27
GO:0005525	GTP binding	27/861	254/16259	0.000453276	0.00646411	0.00570485	CtAH10G0051800/CtAH10G0271200/CtAH11G0187900/CtAH11G0212500/CtAH12G0137700/CtAH12G0178200/CtAH01G0077900/CtAH01G0118300/CtAH01G0211300/CtAH02G0025600/CtAH03G0024300/CtAH03G0130000/CtAH03G0140500/CtAH03G0155100/CtAH03G0155200/CtAH04G0053700/CtAH04G0053800/CtAH05G0119200/CtAH05G0151400/CtAH06G0004100/CtAH06G0025400/CtAH06G0288900/CtAH07G0076200/CtAH07G0120200/CtAH09G0029000/CtAH09G0119400/CtAH09G02…	27
GO:0032550	purine ribonucleoside binding	27/861	254/16259	0.000453276	0.00646411	0.00570485	CtAH10G0051800/CtAH10G0271200/CtAH11G0187900/CtAH11G0212500/CtAH12G0137700/CtAH12G0178200/CtAH01G0077900/CtAH01G0118300/CtAH01G0211300/CtAH02G0025600/CtAH03G0024300/CtAH03G0130000/CtAH03G0140500/CtAH03G0155100/CtAH03G0155200/CtAH04G0053700/CtAH04G0053800/CtAH05G0119200/CtAH05G0151400/CtAH06G0004100/CtAH06G0025400/CtAH06G0288900/CtAH07G0076200/CtAH07G0120200/CtAH09G0029000/CtAH09G0119400/CtAH09G02…	27
GO:0032561	guanyl ribonucleotide binding	27/861	254/16259	0.000453276	0.00646411	0.00570485	CtAH10G0051800/CtAH10G0271200/CtAH11G0187900/CtAH11G0212500/CtAH12G0137700/CtAH12G0178200/CtAH01G0077900/CtAH01G0118300/CtAH01G0211300/CtAH02G0025600/CtAH03G0024300/CtAH03G0130000/CtAH03G0140500/CtAH03G0155100/CtAH03G0155200/CtAH04G0053700/CtAH04G0053800/CtAH05G0119200/CtAH05G0151400/CtAH06G0004100/CtAH06G0025400/CtAH06G0288900/CtAH07G0076200/CtAH07G0120200/CtAH09G0029000/CtAH09G0119400/CtAH09G02…	27
GO:0032549	ribonucleoside binding	28/861	269/16259	0.000503211	0.00687722	0.00606943	CtAH10G0051800/CtAH10G0271200/CtAH11G0187900/CtAH11G0212500/CtAH12G0137700/CtAH12G0178200/CtAH01G0077900/CtAH01G0118300/CtAH01G0211300/CtAH02G0025600/CtAH03G0024300/CtAH03G0120600/CtAH03G0130000/CtAH03G0140500/CtAH03G0155100/CtAH03G0155200/CtAH04G0053700/CtAH04G0053800/CtAH05G0119200/CtAH05G0151400/CtAH06G0004100/CtAH06G0025400/CtAH06G0288900/CtAH07G0076200/CtAH07G0120200/CtAH09G0029000/CtAH09G01…	28
GO:0001882	nucleoside binding	28/861	270/16259	0.000533906	0.00700484	0.00618207	CtAH10G0051800/CtAH10G0271200/CtAH11G0187900/CtAH11G0212500/CtAH12G0137700/CtAH12G0178200/CtAH01G0077900/CtAH01G0118300/CtAH01G0211300/CtAH02G0025600/CtAH03G0024300/CtAH03G0120600/CtAH03G0130000/CtAH03G0140500/CtAH03G0155100/CtAH03G0155200/CtAH04G0053700/CtAH04G0053800/CtAH05G0119200/CtAH05G0151400/CtAH06G0004100/CtAH06G0025400/CtAH06G0288900/CtAH07G0076200/CtAH07G0120200/CtAH09G0029000/CtAH09G01…	28
GO:0019843	rRNA binding	7/861	31/16259	0.000979435	0.0123559	0.0109046	CtAH11G0141800/CtAH11G0213000/CtAH12G0106900/CtAH04G0122200/CtAH05G0190600/CtAH08G0175100/CtAH09G0178600	7
GO:0004252	serine-type endopeptidase activity	13/861	92/16259	0.00108343	0.0131617	0.0116158	CtAH09G0177700/CtAH09G0177900/CtAH09G0178000/CtAH09G0178100/CtAH09G0178200/CtAH09G0178300/CtAH12G0111100/CtAH02G0013200/CtAH05G0212300/CtAH05G0212400/CtAH05G0212600/CtAH05G0222700/CtAH05G0222800	13
GO:0008236	serine-type peptidase activity	20/861	188/16259	0.00234163	0.0264847	0.0233738	CtAH09G0177700/CtAH09G0177900/CtAH09G0178000/CtAH09G0178100/CtAH09G0178200/CtAH09G0178300/CtAH11G0098900/CtAH11G0188500/CtAH12G0111100/CtAH02G0013200/CtAH03G0089100/CtAH05G0198600/CtAH05G0212300/CtAH05G0212400/CtAH05G0212600/CtAH05G0222700/CtAH05G0222800/CtAH06G0134300/CtAH07G0214100/CtAH08G0112600	20
GO:0017171	serine hydrolase activity	20/861	188/16259	0.00234163	0.0264847	0.0233738	CtAH09G0177700/CtAH09G0177900/CtAH09G0178000/CtAH09G0178100/CtAH09G0178200/CtAH09G0178300/CtAH11G0098900/CtAH11G0188500/CtAH12G0111100/CtAH02G0013200/CtAH03G0089100/CtAH05G0198600/CtAH05G0212300/CtAH05G0212400/CtAH05G0212600/CtAH05G0222700/CtAH05G0222800/CtAH06G0134300/CtAH07G0214100/CtAH08G0112600	20
GO:0003950	NAD+ ADP-ribosyltransferase activity	4/861	12/16259	0.00274553	0.0300177	0.0264919	CtAH11G0082800/CtAH11G0082900/CtAH07G0206400/CtAH07G0206500	4
GO:0015079	potassium ion transmembrane transporter activity	8/861	47/16259	0.00299182	0.0316554	0.0279372	CtAH01G0010000/CtAH08G0031900/CtAH09G0149800/CtAH09G0150200/CtAH09G0150400/CtAH09G0150500/CtAH09G0151200/CtAH09G0208900	8
GO:0016857	racemase and epimerase activity, acting on carbohydrates and derivatives	4/861	13/16259	0.00380096	0.0389599	0.0343837	CtAH01G0000700/CtAH02G0025600/CtAH03G0269300/CtAH09G0166500	4
GO:0005267	potassium channel activity	6/861	30/16259	0.00431155	0.0428542	0.0378206	CtAH09G0149800/CtAH09G0150200/CtAH09G0150400/CtAH09G0150500/CtAH09G0151200/CtAH09G0208900	6
GO:0015267	channel activity	17/861	162/16259	0.00550573	0.0491677	0.0433926	CtAH10G0207000/CtAH11G0018400/CtAH02G0169300/CtAH04G0188800/CtAH04G0189100/CtAH04G0189200/CtAH04G0189400/CtAH06G0025600/CtAH08G0149100/CtAH08G0353900/CtAH09G0149800/CtAH09G0150200/CtAH09G0150400/CtAH09G0150500/CtAH09G0151200/CtAH09G0208900/CtAH09G0256500	17
GO:0022803	passive transmembrane transporter activity	17/861	162/16259	0.00550573	0.0491677	0.0433926	CtAH10G0207000/CtAH11G0018400/CtAH02G0169300/CtAH04G0188800/CtAH04G0189100/CtAH04G0189200/CtAH04G0189400/CtAH06G0025600/CtAH08G0149100/CtAH08G0353900/CtAH09G0149800/CtAH09G0150200/CtAH09G0150400/CtAH09G0150500/CtAH09G0151200/CtAH09G0208900/CtAH09G0256500	17
GO:0005216	ion channel activity	14/861	123/16259	0.00554636	0.0491677	0.0433926	CtAH11G0018400/CtAH04G0188800/CtAH04G0189100/CtAH04G0189200/CtAH04G0189400/CtAH08G0149100/CtAH08G0353900/CtAH09G0149800/CtAH09G0150200/CtAH09G0150400/CtAH09G0150500/CtAH09G0151200/CtAH09G0208900/CtAH09G0256500	14
GO:0022838	substrate-specific channel activity	14/861	123/16259	0.00554636	0.0491677	0.0433926	CtAH11G0018400/CtAH04G0188800/CtAH04G0189100/CtAH04G0189200/CtAH04G0189400/CtAH08G0149100/CtAH08G0353900/CtAH09G0149800/CtAH09G0150200/CtAH09G0150400/CtAH09G0150500/CtAH09G0151200/CtAH09G0208900/CtAH09G0256500	14
GO:0005261	cation channel activity	6/861	32/16259	0.00601452	0.0519148	0.045817	CtAH09G0149800/CtAH09G0150200/CtAH09G0150400/CtAH09G0150500/CtAH09G0151200/CtAH09G0208900	6

## Sheet: KEGG_enrichment
ID	Description	GeneRatio	BgRatio	pvalue	p.adjust	qvalue	Gene ID	Count
ko01524	Platinum drug resistance	35/830	132/11178	1.59247e-11	5.43032e-09	4.34158e-09	CtAH01G0189400/CtAH05G0207700/CtAH05G0208000/CtAH05G0208300/CtAH12G0085700/CtAH12G0186000/CtAH01G0064400/CtAH01G0073500/CtAH01G0073700/CtAH01G0175000/CtAH03G0090100/CtAH03G0199600/CtAH03G0259100/CtAH03G0282300/CtAH03G0282400/CtAH03G0282700/CtAH03G0282800/CtAH03G0302200/CtAH04G0213500/CtAH04G0233200/CtAH04G0233300/CtAH05G0207600/CtAH05G0207800/CtAH05G0208200/CtAH05G0208400/CtAH05G0209400/CtAH05G02…	35
ko03032	DNA replication proteins [BR:ko03032]	48/830	326/11178	3.39149e-06	0.000578249	0.000462314	CtAH01G0189400/CtAH05G0207700/CtAH05G0208000/CtAH05G0208300/CtAH11G0082800/CtAH11G0082900/CtAH11G0098800/CtAH11G0114200/CtAH11G0125200/CtAH11G0180200/CtAH12G0085700/CtAH01G0073500/CtAH01G0073700/CtAH01G0127300/CtAH01G0175000/CtAH02G0025600/CtAH03G0199600/CtAH03G0259100/CtAH03G0282300/CtAH03G0282400/CtAH03G0282700/CtAH03G0282800/CtAH03G0302200/CtAH04G0220800/CtAH04G0233200/CtAH04G0233300/CtAH05G01…	48
ko04931	Insulin resistance	21/830	98/11178	7.88976e-06	0.000896802	0.000716999	CtAH03G0241100/CtAH04G0057900/CtAH10G0221700/CtAH10G0249100/CtAH10G0249500/CtAH11G0131900/CtAH12G0163800/CtAH01G0014000/CtAH01G0174700/CtAH04G0150400/CtAH04G0192100/CtAH05G0061100/CtAH05G0261600/CtAH05G0261700/CtAH05G0261900/CtAH05G0262300/CtAH05G0271800/CtAH05G0272100/CtAH06G0239600/CtAH06G0239700/CtAH08G0110500	21
ko04212	Longevity regulating pathway - worm	17/830	77/11178	3.79723e-05	0.00323714	0.00258811	CtAH10G0143800/CtAH11G0082800/CtAH11G0082900/CtAH11G0180200/CtAH12G0195900/CtAH01G0232000/CtAH02G0004900/CtAH04G0161900/CtAH04G0220800/CtAH05G0100400/CtAH05G0121700/CtAH05G0130800/CtAH06G0239600/CtAH06G0239700/CtAH07G0206400/CtAH07G0206500/CtAH08G0110500	17
ko04361	Axon regeneration	16/830	75/11178	9.87813e-05	0.00673688	0.00538618	CtAH03G0241100/CtAH04G0057900/CtAH10G0121700/CtAH10G0221700/CtAH01G0014000/CtAH01G0118300/CtAH02G0093300/CtAH04G0029200/CtAH04G0150400/CtAH04G0188200/CtAH04G0192100/CtAH05G0044900/CtAH05G0179200/CtAH06G0239600/CtAH06G0239700/CtAH08G0110500	16
ko04371	Apelin signaling pathway	15/830	78/11178	0.000532199	0.0302466	0.0241824	CtAH03G0241100/CtAH04G0057900/CtAH10G0221700/CtAH11G0131900/CtAH01G0014000/CtAH01G0232000/CtAH02G0004900/CtAH04G0150400/CtAH04G0161900/CtAH04G0192100/CtAH05G0273200/CtAH06G0239600/CtAH06G0239700/CtAH08G0110500/CtAH08G0341600	15
ko04214	Apoptosis - fly	11/830	48/11178	0.000626455	0.0305173	0.0243988	CtAH10G0092400/CtAH11G0082800/CtAH11G0082900/CtAH11G0180200/CtAH01G0064400/CtAH04G0213500/CtAH04G0220800/CtAH07G0206400/CtAH07G0206500/CtAH08G0233000/CtAH09G0203300	11
ko04934	Cushing syndrome	11/830	49/11178	0.000754542	0.0308137	0.0246357	CtAH11G0247500/CtAH12G0075200/CtAH12G0167300/CtAH02G0006900/CtAH02G0007300/CtAH04G0066200/CtAH05G0105900/CtAH05G0106000/CtAH07G0130100/CtAH09G0193900/CtAH09G0254600	11
ko05231	Choline metabolism in cancer	14/830	73/11178	0.000830995	0.0308137	0.0246357	CtAH10G0195300/CtAH11G0266100/CtAH01G0118300/CtAH02G0011700/CtAH02G0219400/CtAH03G0066600/CtAH04G0029200/CtAH04G0092800/CtAH04G0188200/CtAH05G0044900/CtAH06G0239600/CtAH06G0239700/CtAH08G0110500/CtAH08G0208300	14
ko04210	Apoptosis	11/830	50/11178	0.000903628	0.0308137	0.0246357	CtAH11G0082800/CtAH11G0082900/CtAH11G0180200/CtAH01G0064400/CtAH04G0115500/CtAH04G0148600/CtAH04G0213500/CtAH04G0220800/CtAH07G0206400/CtAH07G0206500/CtAH09G0203300	11
ko00199	Cytochrome P450 [BR:ko00199]	23/830	158/11178	0.00138596	0.0406876	0.03253	CtAH11G0247500/CtAH12G0193200/CtAH02G0006900/CtAH02G0007300/CtAH03G0278100/CtAH04G0057400/CtAH04G0211200/CtAH05G0139200/CtAH06G0044900/CtAH06G0240200/CtAH07G0073000/CtAH07G0208400/CtAH07G0208500/CtAH07G0208900/CtAH07G0209100/CtAH07G0209300/CtAH07G0209500/CtAH08G0180100/CtAH09G0085700/CtAH09G0126100/CtAH09G0170600/CtAH09G0193900/CtAH09G0254600	23
ko00592	alpha-Linolenic acid metabolism	14/830	77/11178	0.00143182	0.0406876	0.03253	CtAH11G0245900/CtAH11G0246100/CtAH12G0038600/CtAH03G0123600/CtAH04G0139900/CtAH05G0161800/CtAH05G0268400/CtAH06G0307400/CtAH07G0121700/CtAH07G0144200/CtAH07G0158600/CtAH07G0158800/CtAH07G0161900/CtAH09G0085700	14
ko04140	Autophagy - animal	17/830	104/11178	0.00160324	0.0420542	0.0336226	CtAH03G0241100/CtAH04G0057900/CtAH10G0221700/CtAH12G0046100/CtAH01G0014000/CtAH01G0232000/CtAH02G0004900/CtAH04G0115500/CtAH04G0148600/CtAH04G0150400/CtAH04G0161900/CtAH04G0192100/CtAH05G0273200/CtAH06G0239600/CtAH06G0239700/CtAH08G0110500/CtAH09G0119400	17
ko04940	Type I diabetes mellitus	5/830	13/11178	0.00173429	0.0422425	0.0337731	CtAH10G0143800/CtAH12G0195900/CtAH05G0100400/CtAH05G0121700/CtAH05G0130800	5
ko04130	SNARE interactions in vesicular transport	11/830	56/11178	0.00239552	0.0540122	0.0431831	CtAH10G0123400/CtAH11G0174900/CtAH12G0051200/CtAH01G0093200/CtAH05G0149600/CtAH05G0269600/CtAH06G0007600/CtAH06G0009600/CtAH08G0014700/CtAH08G0154800/CtAH08G0350500	11
ko04927	Cortisol synthesis and secretion	5/830	14/11178	0.0025343	0.0540122	0.0431831	CtAH11G0247500/CtAH02G0006900/CtAH02G0007300/CtAH09G0193900/CtAH09G0254600	5
ko04139	Mitophagy - yeast	11/830	57/11178	0.00277375	0.0556381	0.044483	CtAH10G0163000/CtAH10G0163400/CtAH11G0027200/CtAH12G0146800/CtAH01G0133300/CtAH01G0232000/CtAH02G0004900/CtAH03G0197800/CtAH04G0161900/CtAH08G0110500/CtAH08G0268100	11
ko04040	Ion channels [BR:ko04040]	24/830	180/11178	0.0036335	0.0613124	0.0490196	CtAH10G0009200/CtAH10G0102500/CtAH01G0112500/CtAH04G0156200/CtAH04G0156300/CtAH04G0156400/CtAH04G0156500/CtAH04G0156900/CtAH04G0157200/CtAH04G0188300/CtAH04G0188400/CtAH04G0188800/CtAH04G0189100/CtAH04G0189200/CtAH04G0189400/CtAH08G0149100/CtAH08G0283900/CtAH09G0149800/CtAH09G0150200/CtAH09G0150400/CtAH09G0150500/CtAH09G0151200/CtAH09G0208900/CtAH09G0256500	24
ko04068	FoxO signaling pathway	13/830	76/11178	0.00365431	0.0613124	0.0490196	CtAH03G0241100/CtAH04G0057900/CtAH10G0221700/CtAH11G0131900/CtAH01G0014000/CtAH01G0232000/CtAH02G0004900/CtAH04G0150400/CtAH04G0161900/CtAH04G0192100/CtAH05G0105900/CtAH05G0106000/CtAH07G0032200	13
ko04217	Necroptosis	14/830	85/11178	0.00373173	0.0613124	0.0490196	CtAH10G0116200/CtAH10G0251400/CtAH10G0251500/CtAH11G0082800/CtAH11G0082900/CtAH11G0135500/CtAH11G0180200/CtAH12G0090200/CtAH04G0220800/CtAH07G0131300/CtAH07G0206400/CtAH07G0206500/CtAH08G0149100/CtAH08G0187100	14
ko04137	Mitophagy - animal	10/830	51/11178	0.00377583	0.0613124	0.0490196	CtAH10G0092400/CtAH10G0163000/CtAH10G0163400/CtAH11G0027200/CtAH01G0133300/CtAH01G0232000/CtAH02G0004900/CtAH04G0161900/CtAH08G0268100/CtAH09G0119400	10
