# Supplementary material for: The chromosome‐scale reference genome of safflower (Carthamus tinctorius) provides insights into linoleic acid and flavonoid biosynthesis
Source: Plant Biotechnol J. 2021 Apr 8;19(9):1725–42. doi: 10.1111/pbi.13586 (PMC8428823; doi:10.1111/pbi.13586)
Supplement: Supplementary file 8 — Table S9 Enrichment of the GO terms and KEGG pathways for the gene families specifically expanded and contracted in safflower genome compared to other genomes [file PBI-19-1725-s001.xlsx]

## Sheet: Sheet annotation
Sheet name	Description
Exp_con_families	Expaned and contracted gene families unique in safflower.
Exp_con_families_genes	Expaned and contracted genes in expaned gene families unique in safflower.
Expansion_ genes_GO	Enriched GO terms of genes in expaned gene families unique in safflower.
Expansion_genes_KEGG	Enriched KEGG pathways of genes in expaned gene families unique in safflower.
Contraction_genes_GO	Enriched GO terms of genes in contracted gene families unique in safflower.
Contraction_genes_KEGG	Enriched KEGG pathways of genes in contracted gene families unique in safflower.

## Sheet: Exp_con_families
Expanded families	Contracted families
OG0000026	OG0000032
OG0000028	OG0000039
OG0000034	OG0000043
OG0000035	OG0000044
OG0000049	OG0000053
OG0000057	OG0000054
OG0000060	OG0000059
OG0000061	OG0000063
OG0000064	OG0000078
OG0000067	OG0000085
OG0000069	OG0000100
OG0000070	OG0000101
OG0000071	OG0000103
OG0000073	OG0000104
OG0000074	OG0000107
OG0000076	OG0000122
OG0000079	OG0000135
OG0000080	OG0000138
OG0000081	OG0000142
OG0000082	OG0000145
OG0000086	OG0000148
OG0000088	OG0000151
OG0000091	OG0000154
OG0000093	OG0000158
OG0000095	OG0000160
OG0000096	OG0000161
OG0000097	OG0000166
OG0000102	OG0000176
OG0000105	OG0000179
OG0000108	OG0000185
OG0000110	OG0000188
OG0000112	OG0000190
OG0000114	OG0000194
OG0000117	OG0000195
OG0000119	OG0000204
OG0000120	OG0000205
OG0000124	OG0000206
OG0000131	OG0000209
OG0000133	OG0000215
OG0000136	OG0000216
OG0000137	OG0000218
OG0000140	OG0000219
OG0000141	OG0000226
OG0000143	OG0000229
OG0000152	OG0000230
OG0000153	OG0000231
OG0000155	OG0000233
OG0000156	OG0000237
OG0000157	OG0000249
OG0000168	OG0000256
OG0000169	OG0000259
OG0000170	OG0000260
OG0000173	OG0000274
OG0000175	OG0000279
OG0000177	OG0000281
OG0000178	OG0000285
OG0000180	OG0000286
OG0000181	OG0000292
OG0000182	OG0000318
OG0000186	OG0000327
OG0000187	OG0000329
OG0000189	OG0000330
OG0000193	OG0000338
OG0000198	OG0000339
OG0000200	OG0000341
OG0000203	OG0000343
OG0000207	OG0000344
OG0000208	OG0000349
OG0000211	OG0000353
OG0000212	OG0000355
OG0000217	OG0000360
OG0000224	OG0000361
OG0000227	OG0000364
OG0000228	OG0000369
OG0000235	OG0000371
OG0000236	OG0000373
OG0000238	OG0000388
OG0000240	OG0000389
OG0000241	OG0000390
OG0000243	OG0000391
OG0000251	OG0000392
OG0000253	OG0000393
OG0000254	OG0000395
OG0000255	OG0000398
OG0000257	OG0000403
OG0000262	OG0000411
OG0000264	OG0000414
OG0000265	OG0000424
OG0000266	OG0000426
OG0000270	OG0000431
OG0000273	OG0000435
OG0000277	OG0000441
OG0000280	OG0000443
OG0000282	OG0000446
OG0000284	OG0000447
OG0000288	OG0000456
OG0000289	OG0000457
OG0000290	OG0000461
OG0000293	OG0000464
OG0000294	OG0000466
OG0000296	OG0000470
OG0000298	OG0000472
OG0000300	OG0000482
OG0000303	OG0000490
OG0000306	OG0000494
OG0000308	OG0000502
OG0000309	OG0000506
OG0000310	OG0000509
OG0000311	OG0000510
OG0000312	OG0000517
OG0000319	OG0000528
OG0000320	OG0000535
OG0000321	OG0000545
OG0000322	OG0000546
OG0000323	OG0000547
OG0000332	OG0000548
OG0000333	OG0000564
OG0000336	OG0000579
OG0000337	OG0000589
OG0000340	OG0000591
OG0000345	OG0000596
OG0000350	OG0000600
OG0000351	OG0000608
OG0000352	OG0000618
OG0000357	OG0000625
OG0000358	OG0000632
OG0000366	OG0000633
OG0000367	OG0000636
OG0000368	OG0000639
OG0000374	OG0000642
OG0000375	OG0000644
OG0000380	OG0000653
OG0000381	OG0000661
OG0000382	OG0000663
OG0000383	OG0000667
OG0000384	OG0000668
OG0000394	OG0000669
OG0000396	OG0000674
OG0000399	OG0000675
OG0000405	OG0000680
OG0000406	OG0000689
OG0000408	OG0000692
OG0000418	OG0000694
OG0000419	OG0000696
OG0000420	OG0000701
OG0000430	OG0000709
OG0000439	OG0000712
OG0000445	OG0000714
OG0000449	OG0000715
OG0000453	OG0000718
OG0000455	OG0000720
OG0000459	OG0000729
OG0000460	OG0000733
OG0000463	OG0000736
OG0000468	OG0000742
OG0000469	OG0000757
OG0000474	OG0000761
OG0000476	OG0000767
OG0000477	OG0000774
OG0000478	OG0000784
OG0000481	OG0000786
OG0000484	OG0000789
OG0000486	OG0000796
OG0000487	OG0000798
OG0000496	OG0000801
OG0000497	OG0000802
OG0000499	OG0000816
OG0000500	OG0000819
OG0000501	OG0000820
OG0000503	OG0000822
OG0000508	OG0000823
OG0000518	OG0000824
OG0000522	OG0000825
OG0000529	OG0000826
OG0000531	OG0000827
OG0000534	OG0000831
OG0000537	OG0000834
OG0000540	OG0000838
OG0000541	OG0000841
OG0000543	OG0000861
OG0000551	OG0000875
OG0000556	OG0000877
OG0000559	OG0000884
OG0000560	OG0000885
OG0000566	OG0000888
OG0000567	OG0000893
OG0000569	OG0000898
OG0000580	OG0000900
OG0000584	OG0000906
OG0000585	OG0000909
OG0000587	OG0000910
OG0000588	OG0000913
OG0000590	OG0000920
OG0000597	OG0000924
OG0000598	OG0000929
OG0000609	OG0000931
OG0000624	OG0000932
OG0000627	OG0000933
OG0000628	OG0000937
OG0000629	OG0000938
OG0000635	OG0000942
OG0000638	OG0000949
OG0000645	OG0000952
OG0000647	OG0000959
OG0000649	OG0000961
OG0000657	OG0000970
OG0000672	OG0000980
OG0000673	OG0000985
OG0000679	OG0000995
OG0000682	OG0000996
OG0000683	OG0000998
OG0000686	OG0001009
OG0000695	OG0001010
OG0000710	OG0001013
OG0000716	OG0001021
OG0000721	OG0001022
OG0000730	OG0001026
OG0000731	OG0001028
OG0000732	OG0001030
OG0000734	OG0001033
OG0000735	OG0001040
OG0000739	OG0001041
OG0000740	OG0001043
OG0000747	OG0001045
OG0000753	OG0001046
OG0000758	OG0001052
OG0000764	OG0001058
OG0000765	OG0001065
OG0000769	OG0001069
OG0000771	OG0001070
OG0000772	OG0001075
OG0000775	OG0001077
OG0000777	OG0001079
OG0000778	OG0001080
OG0000781	OG0001086
OG0000793	OG0001089
OG0000806	OG0001094
OG0000807	OG0001097
OG0000830	OG0001100
OG0000835	OG0001127
OG0000836	OG0001128
OG0000842	OG0001141
OG0000844	OG0001143
OG0000860	OG0001154
OG0000876	OG0001155
OG0000882	OG0001161
OG0000886	OG0001162
OG0000896	OG0001167
OG0000915	OG0001177
OG0000916	OG0001178
OG0000919	OG0001193
OG0000934	OG0001196
OG0000939	OG0001199
OG0000940	OG0001209
OG0000943	OG0001213
OG0000945	OG0001222
OG0000951	OG0001231
OG0000953	OG0001239
OG0000964	OG0001249
OG0000967	OG0001251
OG0000972	OG0001252
OG0000986	OG0001254
OG0000990	OG0001269
OG0000991	OG0001277
OG0001005	OG0001283
OG0001015	OG0001285
OG0001024	OG0001294
OG0001027	OG0001295
OG0001031	OG0001302
OG0001044	OG0001306
OG0001050	OG0001313
OG0001053	OG0001314
OG0001056	OG0001318
OG0001060	OG0001322
OG0001087	OG0001323
OG0001090	OG0001324
OG0001093	OG0001328
OG0001102	OG0001352
OG0001103	OG0001360
OG0001105	OG0001364
OG0001107	OG0001369
OG0001108	OG0001375
OG0001109	OG0001378
OG0001110	OG0001391
OG0001111	OG0001397
OG0001114	OG0001410
OG0001116	OG0001415
OG0001125	OG0001419
OG0001130	OG0001420
OG0001134	OG0001423
OG0001135	OG0001428
OG0001144	OG0001432
OG0001145	OG0001434
OG0001157	OG0001437
OG0001166	OG0001456
OG0001168	OG0001462
OG0001182	OG0001471
OG0001183	OG0001476
OG0001184	OG0001484
OG0001190	OG0001485
OG0001192	OG0001486
OG0001207	OG0001492
OG0001218	OG0001497
OG0001224	OG0001498
OG0001226	OG0001500
OG0001232	OG0001505
OG0001233	OG0001506
OG0001234	OG0001512
OG0001241	OG0001514
OG0001244	OG0001518
OG0001255	OG0001525
OG0001257	OG0001537
OG0001259	OG0001544
OG0001278	OG0001551
OG0001284	OG0001559
OG0001287	OG0001560
OG0001292	OG0001562
OG0001296	OG0001564
OG0001316	OG0001568
OG0001325	OG0001576
OG0001334	OG0001582
OG0001344	OG0001586
OG0001347	OG0001588
OG0001353	OG0001613
OG0001354	OG0001616
OG0001356	OG0001622
OG0001382	OG0001629
OG0001386	OG0001633
OG0001401	OG0001634
OG0001421	OG0001638
OG0001425	OG0001653
OG0001429	OG0001657
OG0001440	OG0001659
OG0001447	OG0001660
OG0001452	OG0001695
OG0001458	OG0001701
OG0001472	OG0001702
OG0001487	OG0001705
OG0001507	OG0001714
OG0001509	OG0001718
OG0001511	OG0001725
OG0001515	OG0001731
OG0001536	OG0001733
OG0001546	OG0001734
OG0001571	OG0001736
OG0001578	OG0001739
OG0001585	OG0001741
OG0001591	OG0001750
OG0001593	OG0001751
OG0001618	OG0001756
OG0001623	OG0001757
OG0001626	OG0001761
OG0001640	OG0001779
OG0001642	OG0001785
OG0001661	OG0001787
OG0001669	OG0001790
OG0001670	OG0001792
OG0001674	OG0001793
OG0001677	OG0001797
OG0001678	OG0001807
OG0001679	OG0001811
OG0001690	OG0001843
OG0001691	OG0001849
OG0001704	OG0001853
OG0001710	OG0001854
OG0001711	OG0001856
OG0001723	OG0001857
OG0001724	OG0001862
OG0001726	OG0001871
OG0001727	OG0001884
OG0001728	OG0001885
OG0001746	OG0001887
OG0001749	OG0001890
OG0001784	OG0001899
OG0001789	OG0001900
OG0001798	OG0001903
OG0001809	OG0001905
OG0001817	OG0001906
OG0001819	OG0001915
OG0001824	OG0001923
OG0001830	OG0001926
OG0001852	OG0001938
OG0001867	OG0001948
OG0001875	OG0001950
OG0001902	OG0001983
OG0001907	OG0001985
OG0001908	OG0001987
OG0001909	OG0001991
OG0001927	OG0002001
OG0001935	OG0002007
OG0001940	OG0002008
OG0001969	OG0002016
OG0001971	OG0002019
OG0001976	OG0002031
OG0001978	OG0002032
OG0001981	OG0002033
OG0001997	OG0002046
OG0002023	OG0002048
OG0002029	OG0002066
OG0002038	OG0002071
OG0002043	OG0002072
OG0002055	OG0002075
OG0002064	OG0002079
OG0002069	OG0002084
OG0002070	OG0002094
OG0002074	OG0002101
OG0002077	OG0002103
OG0002089	OG0002106
OG0002108	OG0002107
OG0002109	OG0002110
OG0002119	OG0002112
OG0002121	OG0002114
OG0002151	OG0002116
OG0002156	OG0002122
OG0002167	OG0002128
OG0002185	OG0002130
OG0002186	OG0002131
OG0002202	OG0002145
OG0002211	OG0002147
OG0002218	OG0002150
OG0002234	OG0002152
OG0002242	OG0002153
OG0002262	OG0002161
OG0002263	OG0002165
OG0002265	OG0002193
OG0002284	OG0002195
OG0002287	OG0002214
OG0002290	OG0002215
OG0002292	OG0002217
OG0002301	OG0002221
OG0002310	OG0002224
OG0002312	OG0002226
OG0002329	OG0002243
OG0002338	OG0002251
OG0002343	OG0002253
OG0002345	OG0002259
OG0002346	OG0002280
OG0002350	OG0002285
OG0002355	OG0002289
OG0002358	OG0002291
OG0002359	OG0002300
OG0002365	OG0002302
OG0002372	OG0002313
OG0002409	OG0002314
OG0002412	OG0002318
OG0002414	OG0002323
OG0002417	OG0002326
OG0002418	OG0002328
OG0002425	OG0002330
OG0002429	OG0002334
OG0002447	OG0002336
OG0002454	OG0002339
OG0002458	OG0002341
OG0002469	OG0002344
OG0002484	OG0002356
OG0002493	OG0002379
OG0002511	OG0002380
OG0002523	OG0002387
OG0002541	OG0002390
OG0002552	OG0002391
OG0002561	OG0002392
OG0002563	OG0002393
OG0002574	OG0002398
OG0002576	OG0002399
OG0002583	OG0002407
OG0002589	OG0002434
OG0002597	OG0002435
OG0002628	OG0002440
OG0002632	OG0002456
OG0002641	OG0002460
OG0002660	OG0002463
OG0002662	OG0002464
OG0002665	OG0002465
OG0002666	OG0002468
OG0002685	OG0002479
OG0002686	OG0002483
OG0002689	OG0002487
OG0002693	OG0002495
OG0002712	OG0002498
OG0002719	OG0002499
OG0002731	OG0002506
OG0002735	OG0002507
OG0002739	OG0002509
OG0002761	OG0002514
OG0002785	OG0002516
OG0002796	OG0002517
OG0002800	OG0002529
OG0002806	OG0002531
OG0002817	OG0002535
OG0002839	OG0002564
OG0002840	OG0002569
OG0002847	OG0002577
OG0002860	OG0002578
OG0002867	OG0002579
OG0002922	OG0002590
OG0002923	OG0002592
OG0002966	OG0002598
OG0002973	OG0002600
OG0002975	OG0002601
OG0002985	OG0002602
OG0002990	OG0002605
OG0003018	OG0002607
OG0003021	OG0002613
OG0003023	OG0002614
OG0003036	OG0002621
OG0003037	OG0002631
OG0003041	OG0002633
OG0003052	OG0002634
OG0003053	OG0002637
OG0003070	OG0002639
OG0003072	OG0002642
OG0003074	OG0002643
OG0003075	OG0002648
OG0003082	OG0002653
OG0003087	OG0002667
OG0003089	OG0002676
OG0003090	OG0002682
OG0003091	OG0002688
OG0003096	OG0002709
OG0003100	OG0002721
OG0003114	OG0002727
OG0003119	OG0002730
OG0003138	OG0002738
OG0003182	OG0002748
OG0003200	OG0002749
OG0003209	OG0002768
OG0003211	OG0002777
OG0003219	OG0002786
OG0003222	OG0002788
OG0003229	OG0002791
OG0003233	OG0002794
OG0003237	OG0002797
OG0003246	OG0002807
OG0003247	OG0002810
OG0003248	OG0002811
OG0003262	OG0002822
OG0003264	OG0002825
OG0003299	OG0002827
OG0003303	OG0002831
OG0003310	OG0002834
OG0003313	OG0002842
OG0003320	OG0002843
OG0003338	OG0002846
OG0003350	OG0002849
OG0003354	OG0002850
OG0003357	OG0002853
OG0003358	OG0002855
OG0003359	OG0002863
OG0003368	OG0002864
OG0003379	OG0002871
OG0003399	OG0002875
OG0003419	OG0002876
OG0003422	OG0002885
OG0003437	OG0002909
OG0003447	OG0002915
OG0003450	OG0002916
OG0003451	OG0002926
OG0003475	OG0002946
OG0003543	OG0002950
OG0003546	OG0002951
OG0003557	OG0002961
OG0003560	OG0002967
OG0003571	OG0002968
OG0003572	OG0002976
OG0003574	OG0002979
OG0003596	OG0002987
OG0003597	OG0002989
OG0003598	OG0002991
OG0003605	OG0002993
OG0003630	OG0002997
OG0003635	OG0002998
OG0003663	OG0003017
OG0003673	OG0003020
OG0003691	OG0003060
OG0003693	OG0003086
OG0003699	OG0003088
OG0003706	OG0003095
OG0003716	OG0003099
OG0003725	OG0003108
OG0003730	OG0003116
OG0003732	OG0003120
OG0003746	OG0003125
OG0003801	OG0003127
OG0003847	OG0003132
OG0003852	OG0003133
OG0003853	OG0003139
OG0003854	OG0003143
OG0003859	OG0003146
OG0003861	OG0003158
OG0003863	OG0003175
OG0003864	OG0003179
OG0003865	OG0003180
OG0003868	OG0003190
OG0003869	OG0003195
OG0003874	OG0003203
OG0003876	OG0003212
OG0003877	OG0003214
OG0003884	OG0003217
OG0003902	OG0003240
OG0003905	OG0003266
OG0003912	OG0003270
OG0003922	OG0003301
OG0003978	OG0003306
OG0003984	OG0003308
OG0003991	OG0003315
OG0003995	OG0003316
OG0004016	OG0003333
OG0004022	OG0003363
OG0004091	OG0003365
OG0004136	OG0003367
OG0004151	OG0003371
OG0004182	OG0003384
OG0004190	OG0003386
OG0004201	OG0003391
OG0004206	OG0003414
OG0004219	OG0003417
OG0004220	OG0003421
OG0004255	OG0003424
OG0004298	OG0003431
OG0004299	OG0003438
OG0004323	OG0003441
OG0004324	OG0003453
OG0004337	OG0003454
OG0004409	OG0003455
OG0004460	OG0003482
OG0004490	OG0003492
OG0004575	OG0003493
OG0004593	OG0003497
OG0004608	OG0003514
OG0004629	OG0003522
OG0004659	OG0003545
OG0004674	OG0003549
OG0004692	OG0003569
OG0004722	OG0003576
OG0004732	OG0003577
OG0004744	OG0003585
OG0004759	OG0003592
OG0004762	OG0003600
OG0004763	OG0003606
OG0004774	OG0003614
OG0004778	OG0003616
OG0004849	OG0003620
OG0004856	OG0003628
OG0004873	OG0003645
OG0004874	OG0003660
OG0004910	OG0003665
OG0004988	OG0003674
OG0005008	OG0003700
OG0005014	OG0003704
OG0005015	OG0003708
OG0005056	OG0003711
OG0005087	OG0003714
OG0005144	OG0003719
OG0005165	OG0003726
OG0005167	OG0003727
OG0005189	OG0003736
OG0005206	OG0003745
OG0005221	OG0003753
OG0005231	OG0003755
OG0005236	OG0003759
OG0005243	OG0003761
OG0005246	OG0003767
OG0005250	OG0003775
OG0005317	OG0003776
OG0005433	OG0003785
OG0005445	OG0003787
OG0005453	OG0003795
OG0005460	OG0003798
OG0005466	OG0003803
OG0005469	OG0003812
OG0005566	OG0003813
OG0005603	OG0003818
OG0005605	OG0003826
OG0005620	OG0003856
OG0005627	OG0003858
OG0005635	OG0003866
OG0005671	OG0003870
OG0005713	OG0003873
OG0005717	OG0003882
OG0005739	OG0003887
OG0005791	OG0003889
OG0005796	OG0003896
OG0005804	OG0003919
OG0005808	OG0003927
OG0005813	OG0003941
OG0005825	OG0003945
OG0005833	OG0003947
OG0005841	OG0003958
OG0005862	OG0003960
OG0005877	OG0003964
OG0005882	OG0003967
OG0005891	OG0003968
OG0005895	OG0003970
OG0005954	OG0003971
OG0005981	OG0003981
OG0005989	OG0003988
OG0005998	OG0003990
OG0006006	OG0003994
OG0006031	OG0003996
OG0006033	OG0004005
OG0006043	OG0004007
OG0006065	OG0004014
OG0006087	OG0004024
OG0006102	OG0004032
OG0006116	OG0004039
OG0006117	OG0004063
OG0006121	OG0004064
OG0006125	OG0004066
OG0006151	OG0004067
OG0006161	OG0004068
OG0006218	OG0004069
OG0006231	OG0004070
OG0006252	OG0004076
OG0006254	OG0004078
OG0006260	OG0004082
OG0006261	OG0004086
OG0006286	OG0004087
OG0006293	OG0004090
OG0006296	OG0004108
OG0006322	OG0004115
OG0006327	OG0004117
OG0006344	OG0004138
OG0006372	OG0004144
OG0006380	OG0004148
OG0006386	OG0004149
OG0006388	OG0004154
OG0006398	OG0004164
OG0006419	OG0004177
OG0006420	OG0004180
OG0006424	OG0004185
OG0006427	OG0004189
OG0006439	OG0004197
OG0006449	OG0004199
OG0006450	OG0004209
OG0006452	OG0004232
OG0006475	OG0004238
OG0006484	OG0004241
OG0006486	OG0004243
OG0006492	OG0004254
OG0006509	OG0004261
OG0006521	OG0004262
OG0006531	OG0004266
OG0006549	OG0004269
OG0006566	OG0004270
OG0006567	OG0004291
OG0006623	OG0004292
OG0006631	OG0004293
OG0006633	OG0004307
OG0006636	OG0004316
OG0006686	OG0004317
OG0006700	OG0004321
OG0006702	OG0004325
OG0006704	OG0004339
OG0006748	OG0004342
OG0006790	OG0004343
OG0006816	OG0004345
OG0006818	OG0004364
OG0006836	OG0004369
OG0006868	OG0004376
OG0006912	OG0004380
OG0006913	OG0004386
OG0006919	OG0004387
OG0006945	OG0004388
OG0006950	OG0004391
OG0006953	OG0004394
OG0006976	OG0004395
OG0006980	OG0004408
OG0006988	OG0004412
OG0006995	OG0004416
OG0007069	OG0004417
OG0007074	OG0004423
OG0007078	OG0004425
OG0007097	OG0004429
OG0007110	OG0004435
OG0007126	OG0004448
OG0007143	OG0004449
OG0007158	OG0004459
OG0007172	OG0004465
OG0007177	OG0004477
OG0007178	OG0004478
OG0007201	OG0004482
OG0007203	OG0004487
OG0007207	OG0004491
OG0007208	OG0004500
OG0007212	OG0004507
OG0007231	OG0004510
OG0007250	OG0004513
OG0007252	OG0004516
OG0007257	OG0004522
OG0007259	OG0004526
OG0007262	OG0004527
OG0007270	OG0004528
OG0007278	OG0004536
OG0007309	OG0004546
OG0007311	OG0004550
OG0007315	OG0004552
OG0007316	OG0004560
OG0007320	OG0004562
OG0007346	OG0004563
OG0007347	OG0004565
OG0007407	OG0004566
OG0007417	OG0004571
OG0007433	OG0004576
OG0007434	OG0004578
OG0007446	OG0004581
OG0007460	OG0004589
OG0007467	OG0004597
OG0007481	OG0004599
OG0007510	OG0004607
OG0007521	OG0004619
OG0007527	OG0004632
OG0007537	OG0004657
OG0007545	OG0004669
OG0007562	OG0004677
OG0007570	OG0004686
OG0007579	OG0004694
OG0007600	OG0004698
OG0007642	OG0004705
OG0007648	OG0004711
OG0007652	OG0004715
OG0007677	OG0004716
OG0007681	OG0004723
OG0007696	OG0004728
OG0007711	OG0004729
OG0007715	OG0004731
OG0007728	OG0004740
OG0007739	OG0004752
OG0007751	OG0004767
OG0007801	OG0004779
OG0007819	OG0004786
OG0007821	OG0004797
OG0007851	OG0004800
OG0007863	OG0004802
OG0007885	OG0004808
OG0007921	OG0004819
OG0007925	OG0004821
OG0007927	OG0004823
OG0007931	OG0004829
OG0007955	OG0004834
OG0007958	OG0004835
OG0007961	OG0004836
OG0007964	OG0004838
OG0007977	OG0004850
OG0007985	OG0004865
OG0007989	OG0004867
OG0007991	OG0004878
OG0007994	OG0004879
OG0007996	OG0004881
OG0008013	OG0004894
OG0008021	OG0004897
OG0008037	OG0004904
OG0008056	OG0004905
OG0008068	OG0004907
OG0008082	OG0004915
OG0008083	OG0004916
OG0008084	OG0004918
OG0008097	OG0004921
OG0008110	OG0004927
OG0008111	OG0004938
OG0008115	OG0004940
OG0008126	OG0004965
OG0008128	OG0004966
OG0008133	OG0004971
OG0008138	OG0004975
OG0008143	OG0004983
OG0008161	OG0004985
OG0008166	OG0004986
OG0008175	OG0004989
OG0008178	OG0004991
OG0008220	OG0005004
OG0008222	OG0005007
OG0008229	OG0005017
OG0008245	OG0005028
OG0008272	OG0005029
OG0008273	OG0005033
OG0008312	OG0005035
OG0008337	OG0005059
OG0008342	OG0005067
OG0008375	OG0005073
OG0008408	OG0005075
OG0008459	OG0005076
OG0008469	OG0005081
OG0008482	OG0005083
OG0008485	OG0005094
OG0008497	OG0005096
OG0008513	OG0005103
OG0008537	OG0005109
OG0008571	OG0005119
OG0008573	OG0005124
OG0008577	OG0005126
OG0008589	OG0005130
OG0008594	OG0005131
OG0008596	OG0005155
OG0008639	OG0005158
OG0008650	OG0005160
OG0008655	OG0005161
OG0008663	OG0005164
OG0008680	OG0005170
OG0008728	OG0005173
OG0008732	OG0005182
OG0008734	OG0005196
OG0008752	OG0005198
OG0008785	OG0005224
OG0008839	OG0005228
OG0008893	OG0005239
OG0008913	OG0005257
OG0008921	OG0005258
OG0008970	OG0005268
OG0008977	OG0005269
OG0008978	OG0005282
OG0009003	OG0005284
OG0009053	OG0005291
OG0009056	OG0005296
OG0009067	OG0005297
OG0009145	OG0005304
OG0009152	OG0005305
OG0009173	OG0005308
OG0009177	OG0005310
OG0009241	OG0005318
OG0009250	OG0005321
OG0009312	OG0005324
OG0009320	OG0005333
OG0009323	OG0005335
OG0009368	OG0005337
OG0009372	OG0005338
OG0009381	OG0005347
OG0009382	OG0005351
OG0009384	OG0005355
OG0009391	OG0005356
OG0009392	OG0005362
OG0009400	OG0005364
OG0009404	OG0005374
OG0009406	OG0005377
OG0009410	OG0005380
OG0009412	OG0005382
OG0009421	OG0005394
OG0009429	OG0005396
OG0009433	OG0005397
OG0009450	OG0005408
OG0009455	OG0005428
OG0009463	OG0005429
OG0009468	OG0005436
OG0009482	OG0005442
OG0009492	OG0005444
OG0009503	OG0005455
OG0009505	OG0005472
OG0009517	OG0005480
OG0009527	OG0005484
OG0009536	OG0005499
OG0009546	OG0005506
OG0009612	OG0005510
OG0009660	OG0005521
OG0009706	OG0005524
OG0009721	OG0005531
OG0009803	OG0005537
OG0009816	OG0005538
OG0009828	OG0005541
OG0009849	OG0005542
OG0009866	OG0005547
OG0009886	OG0005553
OG0009901	OG0005555
OG0009930	OG0005570
OG0009931	OG0005582
OG0009944	OG0005586
OG0009961	OG0005592
OG0010002	OG0005594
OG0010025	OG0005601
OG0010106	OG0005608
OG0010198	OG0005609
OG0010218	OG0005623
OG0010236	OG0005625
OG0010258	OG0005643
OG0010283	OG0005648
OG0010291	OG0005649
OG0010304	OG0005651
OG0010367	OG0005659
OG0010401	OG0005660
OG0010405	OG0005663
OG0010428	OG0005675
OG0010444	OG0005683
OG0010453	OG0005697
OG0010509	OG0005712
OG0010579	OG0005714
OG0010607	OG0005716
OG0010611	OG0005738
OG0010664	OG0005743
OG0010673	OG0005746
OG0010759	OG0005755
OG0010786	OG0005760
OG0010790	OG0005762
OG0010841	OG0005766
OG0010886	OG0005773
OG0010914	OG0005782
OG0010921	OG0005787
OG0010923	OG0005788
OG0010924	OG0005789
OG0010925	OG0005797
OG0010926	OG0005805
OG0010930	OG0005807
OG0010943	OG0005848
OG0010951	OG0005849
OG0010958	OG0005854
OG0010967	OG0005858
OG0011014	OG0005866
OG0011021	OG0005872
OG0011025	OG0005873
OG0011032	OG0005892
OG0011041	OG0005898
OG0011046	OG0005902
OG0011050	OG0005904
OG0011051	OG0005909
OG0011165	OG0005918
OG0011280	OG0005919
OG0011283	OG0005920
OG0011342	OG0005928
OG0011423	OG0005930
OG0011469	OG0005935
OG0011470	OG0005941
OG0011509	OG0005944
OG0011525	OG0005951
OG0011562	OG0005953
OG0011685	OG0005965
OG0011692	OG0005970
OG0011782	OG0005982
OG0011789	OG0005996
OG0011885	OG0006000
OG0011914	OG0006005
OG0011918	OG0006007
OG0011921	OG0006014
OG0012025	OG0006026
OG0012037	OG0006034
OG0012054	OG0006041
OG0012061	OG0006042
OG0012163	OG0006054
OG0012169	OG0006056
OG0012170	OG0006057
OG0012172	OG0006076
OG0012190	OG0006078
OG0012195	OG0006084
OG0012280	OG0006089
OG0012283	OG0006106
OG0012287	OG0006108
OG0012290	OG0006118
OG0012350	OG0006129
OG0012351	OG0006135
OG0012361	OG0006142
OG0012369	OG0006160
OG0012373	OG0006168
OG0012409	OG0006169
OG0012412	OG0006172
OG0012417	OG0006174
OG0012485	OG0006177
OG0012574	OG0006198
OG0012617	OG0006205
OG0012654	OG0006210
OG0012669	OG0006213
OG0012715	OG0006216
OG0012726	OG0006230
OG0012776	OG0006239
OG0012799	OG0006243
OG0012857	OG0006245
OG0012911	OG0006248
OG0012926	OG0006253
OG0012930	OG0006255
OG0012968	OG0006258
OG0012977	OG0006263
OG0012978	OG0006265
OG0013079	OG0006269
OG0013104	OG0006283
OG0013122	OG0006289
OG0013123	OG0006292
OG0013130	OG0006294
OG0013131	OG0006297
OG0013137	OG0006303
OG0013154	OG0006305
OG0013163	OG0006307
OG0013204	OG0006310
OG0013207	OG0006311
OG0013212	OG0006316
OG0013219	OG0006324
OG0013220	OG0006325
OG0013222	OG0006326
OG0013229	OG0006335
OG0013232	OG0006352
OG0013244	OG0006356
OG0013246	OG0006361
OG0013248	OG0006387
OG0013264	OG0006392
OG0013271	OG0006397
OG0013272	OG0006413
OG0013289	OG0006417
OG0013290	OG0006426
OG0013301	OG0006430
OG0013311	OG0006435
OG0013320	OG0006442
OG0013324	OG0006445
OG0013329	OG0006455
OG0013332	OG0006495
OG0013364	OG0006501
OG0013435	OG0006506
OG0013450	OG0006529
OG0013512	OG0006545
OG0013526	OG0006569
OG0013556	OG0006582
OG0013560	OG0006592
OG0013593	OG0006598
OG0013608	OG0006599
OG0013680	OG0006601
OG0013681	OG0006616
OG0013709	OG0006646
OG0013715	OG0006675
OG0013723	OG0006689
OG0013739	OG0006733
OG0013767	OG0006747
OG0013769	OG0006765
OG0013793	OG0006774
OG0013828	OG0006788
OG0013849	OG0006804
OG0013868	OG0006820
OG0013879	OG0006842
OG0013889	OG0006850
OG0013902	OG0006863
OG0013922	OG0006896
OG0013925	OG0006915
OG0013937	OG0006926
OG0013947	OG0006936
OG0013954	OG0006958
OG0013956	OG0006960
OG0013957	OG0006966
OG0013958	OG0006972
OG0013959	OG0006973
OG0013960	OG0006981
OG0013963	OG0006999
OG0013965	OG0007002
OG0013966	OG0007008
OG0013972	OG0007022
OG0013973	OG0007030
OG0013976	OG0007033
OG0013980	OG0007035
OG0014013	OG0007071
OG0014036	OG0007076
OG0014047	OG0007079
OG0014171	OG0007114
OG0014183	OG0007122
OG0014208	OG0007139
OG0014217	OG0007140
OG0014244	OG0007151
OG0014258	OG0007155
OG0014289	OG0007159
OG0014292	OG0007161
OG0014334	OG0007162
OG0014362	OG0007165
OG0014367	OG0007171
OG0014387	OG0007197
OG0014402	OG0007200
OG0014441	OG0007206
OG0014449	OG0007222
OG0014471	OG0007223
OG0014472	OG0007227
OG0014474	OG0007264
OG0014478	OG0007283
OG0014482	OG0007285
OG0014483	OG0007297
OG0014484	OG0007307
OG0014485	OG0007332
OG0014486	OG0007333
OG0014490	OG0007337
OG0014492	OG0007364
OG0014494	OG0007385
OG0014547	OG0007392
OG0014661	OG0007394
OG0014689	OG0007424
OG0014695	OG0007466
OG0014709	OG0007469
OG0014716	OG0007485
OG0014753	OG0007496
OG0014758	OG0007529
OG0014765	OG0007539
OG0014774	OG0007540
OG0014776	OG0007554
OG0014799	OG0007568
OG0014847	OG0007595
OG0014855	OG0007614
OG0014876	OG0007627
OG0014919	OG0007628
OG0014922	OG0007635
OG0014940	OG0007636
OG0014948	OG0007637
OG0014952	OG0007638
OG0014955	OG0007639
OG0014957	OG0007640
OG0014959	OG0007702
OG0014964	OG0007705
OG0014966	OG0007736
OG0014974	OG0007743
OG0014977	OG0007775
OG0014979	OG0007777
OG0015168	OG0007790
OG0015274	OG0007792
OG0015294	OG0007796
OG0015298	OG0007872
OG0015382	OG0007874
OG0015410	OG0007875
OG0015412	OG0007907
OG0015438	OG0007915
OG0015471	OG0007916
OG0015473	OG0008014
OG0015494	OG0008015
OG0015500	OG0008045
OG0015507	OG0008079
OG0015550	OG0008095
OG0015555	OG0008120
OG0015556	OG0008124
OG0015558	OG0008125
OG0015561	OG0008140
OG0015571	OG0008141
OG0015575	OG0008155
OG0015582	OG0008160
OG0015587	OG0008169
OG0015758	OG0008170
OG0015831	OG0008195
OG0015834	OG0008207
OG0015840	OG0008216
OG0015871	OG0008224
OG0015902	OG0008227
OG0015908	OG0008235
OG0015933	OG0008271
OG0015958	OG0008297
OG0015993	OG0008328
OG0015994	OG0008360
OG0016027	OG0008366
OG0016068	OG0008376
OG0016233	OG0008410
OG0016242	OG0008416
OG0016247	OG0008464
OG0016256	OG0008490
OG0016261	OG0008491
OG0016263	OG0008542
OG0016264	OG0008564
OG0016276	OG0008616
OG0016279	OG0008633
OG0016289	OG0008658
OG0016292	OG0008676
OG0016296	OG0008702
OG0016301	OG0008710
OG0016305	OG0008791
OG0016319	OG0008811
OG0016750	OG0008831
OG0016870	OG0008860
OG0016873	OG0008924
OG0016955	OG0008962
OG0017025	OG0008966
OG0017230	OG0008973
OG0017268	OG0008975
OG0017318	OG0008983
OG0017343	OG0009036
OG0017345	OG0009074
OG0017347	OG0009092
OG0017348	OG0009103
OG0017360	OG0009128
OG0017363	OG0009133
OG0017369	OG0009156
OG0017380	OG0009243
OG0017384	OG0009280
OG0017386	OG0009345
OG0017388	OG0009359
OG0017390	OG0009367
OG0017393	OG0009371
OG0017394	OG0009402
OG0017401	OG0009413
OG0017403	OG0009416
OG0017415	OG0009417
OG0017416	OG0009428
OG0017421	OG0009430
OG0017429	OG0009443
OG0017434	OG0009465
OG0017437	OG0009474
OG0017455	OG0009510
	OG0009511
	OG0009512
	OG0009532
	OG0009535
	OG0009550
	OG0009555
	OG0009588
	OG0009590
	OG0009598
	OG0009609
	OG0009610
	OG0009613
	OG0009618
	OG0009629
	OG0009662
	OG0009664
	OG0009673
	OG0009682
	OG0009691
	OG0009733
	OG0009746
	OG0009772
	OG0009775
	OG0009784
	OG0009795
	OG0009814
	OG0009836
	OG0009840
	OG0009898
	OG0009907
	OG0009932
	OG0009948
	OG0009966
	OG0009990
	OG0010028
	OG0010059
	OG0010096
	OG0010104
	OG0010148
	OG0010177
	OG0010181
	OG0010185
	OG0010200
	OG0010208
	OG0010222
	OG0010233
	OG0010267
	OG0010368
	OG0010372
	OG0010411
	OG0010417
	OG0010425
	OG0010448
	OG0010484
	OG0010507
	OG0010514
	OG0010516
	OG0010525
	OG0010529
	OG0010538
	OG0010543
	OG0010570
	OG0010573
	OG0010580
	OG0010597
	OG0010613
	OG0010625
	OG0010634
	OG0010653
	OG0010705
	OG0010707
	OG0010725
	OG0010727
	OG0010752
	OG0010763
	OG0010770
	OG0010791
	OG0010806
	OG0010823
	OG0010835
	OG0010866
	OG0010870
	OG0010883
	OG0010885
	OG0010888
	OG0010893
	OG0010913
	OG0010931
	OG0010938
	OG0010940
	OG0010957
	OG0010960
	OG0010969
	OG0010972
	OG0010979
	OG0010982
	OG0011013
	OG0011015
	OG0011016
	OG0011019
	OG0011022
	OG0011035
	OG0011047
	OG0011060
	OG0011064
	OG0011072
	OG0011078
	OG0011080
	OG0011089
	OG0011096
	OG0011107
	OG0011115
	OG0011126
	OG0011138
	OG0011155
	OG0011157
	OG0011160
	OG0011193
	OG0011196
	OG0011202
	OG0011204
	OG0011223
	OG0011232
	OG0011262
	OG0011267
	OG0011317
	OG0011324
	OG0011328
	OG0011348
	OG0011358
	OG0011372
	OG0011381
	OG0011382
	OG0011417
	OG0011426
	OG0011431
	OG0011480
	OG0011483
	OG0011486
	OG0011487
	OG0011497
	OG0011505
	OG0011510
	OG0011516
	OG0011522
	OG0011533
	OG0011549
	OG0011552
	OG0011570
	OG0011579
	OG0011589
	OG0011590
	OG0011591
	OG0011599
	OG0011601
	OG0011606
	OG0011607
	OG0011617
	OG0011622
	OG0011630
	OG0011633
	OG0011640
	OG0011643
	OG0011661
	OG0011665
	OG0011673
	OG0011675
	OG0011676
	OG0011677
	OG0011681
	OG0011686
	OG0011703
	OG0011719
	OG0011724
	OG0011726
	OG0011728
	OG0011751
	OG0011766
	OG0011770
	OG0011773
	OG0011793
	OG0011813
	OG0011817
	OG0011826
	OG0011894
	OG0011909
	OG0011928
	OG0011944
	OG0011946
	OG0011974
	OG0011981
	OG0012009
	OG0012032
	OG0012044
	OG0012057
	OG0012059
	OG0012064
	OG0012071
	OG0012081
	OG0012103
	OG0012135
	OG0012139
	OG0012164
	OG0012200
	OG0012203
	OG0012209
	OG0012210
	OG0012228
	OG0012243
	OG0012245
	OG0012246
	OG0012254
	OG0012267
	OG0012276
	OG0012299
	OG0012314
	OG0012337
	OG0012345
	OG0012347
	OG0012390
	OG0012399
	OG0012400
	OG0012418
	OG0012423
	OG0012429
	OG0012438
	OG0012440
	OG0012444
	OG0012448
	OG0012449
	OG0012459
	OG0012460
	OG0012466
	OG0012474
	OG0012478
	OG0012482
	OG0012486
	OG0012491
	OG0012493
	OG0012508
	OG0012517
	OG0012519
	OG0012525
	OG0012535
	OG0012537
	OG0012539
	OG0012547
	OG0012548
	OG0012559
	OG0012562
	OG0012573
	OG0012575
	OG0012592
	OG0012593
	OG0012598
	OG0012609
	OG0012614
	OG0012615
	OG0012616
	OG0012627
	OG0012653
	OG0012666
	OG0012672
	OG0012681
	OG0012683
	OG0012687
	OG0012694
	OG0012713
	OG0012720
	OG0012742
	OG0012750
	OG0012756
	OG0012766
	OG0012769
	OG0012775
	OG0012785
	OG0012794
	OG0012810
	OG0012814
	OG0012817
	OG0012828
	OG0012831
	OG0012835
	OG0012842
	OG0012846
	OG0012858
	OG0012875
	OG0012876
	OG0012885
	OG0012887
	OG0012916
	OG0012919
	OG0012921
	OG0012925
	OG0012927
	OG0012937
	OG0012941
	OG0012954
	OG0012956
	OG0012958
	OG0012960
	OG0012961
	OG0012964
	OG0012975
	OG0012980
	OG0012986
	OG0012988
	OG0012989
	OG0012992
	OG0012996
	OG0012997
	OG0013001
	OG0013006
	OG0013011
	OG0013013
	OG0013017
	OG0013022
	OG0013023
	OG0013027
	OG0013030
	OG0013032
	OG0013047
	OG0013061
	OG0013063
	OG0013065
	OG0013072
	OG0013076
	OG0013097
	OG0013107
	OG0013115
	OG0013126
	OG0013127
	OG0013135
	OG0013148
	OG0013150
	OG0013209
	OG0013227
	OG0013241
	OG0013249
	OG0013253
	OG0013255
	OG0013259
	OG0013260
	OG0013275
	OG0013277
	OG0013300
	OG0013339
	OG0013361
	OG0013363
	OG0013367
	OG0013373
	OG0013375
	OG0013382
	OG0013384
	OG0013386
	OG0013388
	OG0013389
	OG0013402
	OG0013403
	OG0013408
	OG0013412
	OG0013414
	OG0013421
	OG0013426
	OG0013433
	OG0013438
	OG0013439
	OG0013440
	OG0013441
	OG0013442
	OG0013444
	OG0013445
	OG0013449
	OG0013454
	OG0013455
	OG0013458
	OG0013461
	OG0013464
	OG0013468
	OG0013479
	OG0013482
	OG0013483
	OG0013484
	OG0013485
	OG0013488
	OG0013489
	OG0013490
	OG0013494
	OG0013495
	OG0013498
	OG0013504
	OG0013510
	OG0013511
	OG0013516
	OG0013519
	OG0013521
	OG0013524
	OG0013525
	OG0013527
	OG0013530
	OG0013532
	OG0013539
	OG0013540
	OG0013547
	OG0013558
	OG0013564
	OG0013566
	OG0013567
	OG0013573
	OG0013575
	OG0013578
	OG0013580
	OG0013586
	OG0013594
	OG0013601
	OG0013606
	OG0013607
	OG0013610
	OG0013613
	OG0013614
	OG0013625
	OG0013630
	OG0013631
	OG0013634
	OG0013637
	OG0013639
	OG0013640
	OG0013642
	OG0013653
	OG0013658
	OG0013666
	OG0013679
	OG0013695
	OG0013698
	OG0013706
	OG0013718
	OG0013729
	OG0013738
	OG0013740
	OG0013763
	OG0013773
	OG0013785
	OG0013788
	OG0013794
	OG0013804
	OG0013810
	OG0013826
	OG0013847
	OG0013848
	OG0013854
	OG0013856
	OG0013866
	OG0013872
	OG0013873
	OG0013885
	OG0013890
	OG0013894
	OG0013896
	OG0013897
	OG0013907
	OG0013942
	OG0013944
	OG0013994
	OG0013998
	OG0014000
	OG0014001
	OG0014002
	OG0014021
	OG0014023
	OG0014025
	OG0014027
	OG0014030
	OG0014031
	OG0014033
	OG0014034
	OG0014041
	OG0014051
	OG0014052
	OG0014055
	OG0014058
	OG0014064
	OG0014066
	OG0014070
	OG0014071
	OG0014078
	OG0014080
	OG0014084
	OG0014085
	OG0014086
	OG0014087
	OG0014089
	OG0014092
	OG0014093
	OG0014097
	OG0014099
	OG0014102
	OG0014104
	OG0014109
	OG0014110
	OG0014111
	OG0014116
	OG0014119
	OG0014120
	OG0014122
	OG0014125
	OG0014126
	OG0014129
	OG0014130
	OG0014134
	OG0014135
	OG0014136
	OG0014137
	OG0014140
	OG0014142
	OG0014153
	OG0014157
	OG0014165
	OG0014168
	OG0014180
	OG0014182
	OG0014188
	OG0014190
	OG0014192
	OG0014200
	OG0014209
	OG0014223
	OG0014232
	OG0014247
	OG0014251
	OG0014256
	OG0014264
	OG0014272
	OG0014278
	OG0014284
	OG0014285
	OG0014291
	OG0014293
	OG0014297
	OG0014306
	OG0014311
	OG0014316
	OG0014326
	OG0014337
	OG0014339
	OG0014345
	OG0014359
	OG0014363
	OG0014365
	OG0014366
	OG0014368
	OG0014375
	OG0014389
	OG0014421
	OG0014425
	OG0014426
	OG0014430
	OG0014431
	OG0014437
	OG0014442
	OG0014445
	OG0014460
	OG0014464
	OG0014501
	OG0014504
	OG0014507
	OG0014508
	OG0014513
	OG0014515
	OG0014516
	OG0014519
	OG0014521
	OG0014522
	OG0014546
	OG0014554
	OG0014558
	OG0014561
	OG0014566
	OG0014567
	OG0014577
	OG0014583
	OG0014588
	OG0014589
	OG0014594
	OG0014596
	OG0014600
	OG0014601
	OG0014606
	OG0014610
	OG0014614
	OG0014621
	OG0014623
	OG0014624
	OG0014625
	OG0014630
	OG0014635
	OG0014636
	OG0014639
	OG0014640
	OG0014643
	OG0014646
	OG0014662
	OG0014670
	OG0014682
	OG0014683
	OG0014684
	OG0014712
	OG0014714
	OG0014719
	OG0014728
	OG0014731
	OG0014732
	OG0014733
	OG0014734
	OG0014750
	OG0014768
	OG0014771
	OG0014773
	OG0014785
	OG0014786
	OG0014790
	OG0014792
	OG0014806
	OG0014808
	OG0014821
	OG0014824
	OG0014827
	OG0014829
	OG0014837
	OG0014841
	OG0014844
	OG0014850
	OG0014856
	OG0014859
	OG0014860
	OG0014863
	OG0014865
	OG0014872
	OG0014891
	OG0014895
	OG0014896
	OG0014902
	OG0014905
	OG0014917
	OG0014927
	OG0014942
	OG0014949
	OG0015000
	OG0015008
	OG0015016
	OG0015018
	OG0015031
	OG0015037
	OG0015042
	OG0015043
	OG0015044
	OG0015045
	OG0015089
	OG0015090
	OG0015112
	OG0015128
	OG0015130
	OG0015134
	OG0015135
	OG0015139
	OG0015150
	OG0015153
	OG0015157
	OG0015158
	OG0015162
	OG0015204
	OG0015213
	OG0015217
	OG0015241
	OG0015273
	OG0015278
	OG0015282
	OG0015287
	OG0015292
	OG0015308
	OG0015313
	OG0015353
	OG0015361
	OG0015365
	OG0015376
	OG0015377
	OG0015383
	OG0015384
	OG0015406
	OG0015418
	OG0015431
	OG0015437
	OG0015444
	OG0015445
	OG0015449
	OG0015454
	OG0015474
	OG0015475
	OG0015478
	OG0015484
	OG0015489
	OG0015491
	OG0015496
	OG0015503
	OG0015540
	OG0015600
	OG0015629
	OG0015632
	OG0015634
	OG0015649
	OG0015654
	OG0015660
	OG0015674
	OG0015675
	OG0015677
	OG0015679
	OG0015716
	OG0015731
	OG0015752
	OG0015764
	OG0015776
	OG0015778
[truncated: 187 more rows]

## Sheet: Exp_con_families_genes
Gene ID in expanded families	Gene ID in contracted families
CtAH10T0119400.1	CtAH02T0188700.1
CtAH10T0120800.1	CtAH07T0131500.1
CtAH10T0154200.1	CtAH07T0131600.2
CtAH10T0154400.1	CtAH08T0024500.1
CtAH10T0154500.1	CtAH08T0024600.1
CtAH10T0154700.1	CtAH08T0025200.1
CtAH10T0154800.1	CtAH08T0025300.1
CtAH10T0155000.1	CtAH08T0025400.1
CtAH10T0155300.1	CtAH08T0025600.1
CtAH10T0155400.2	CtAH08T0025700.1
CtAH10T0155500.1	CtAH08T0044700.2
CtAH10T0155800.1	CtAH08T0045500.1
CtAH10T0155900.1	CtAH08T0186800.3
CtAH10T0156000.1	CtAH08T0187000.1
CtAH10T0156400.1	CtAH03T0234600.1
CtAH10T0158300.1	CtAH03T0244200.1
CtAH10T0158600.1	CtAH03T0244300.1
CtAH10T0159200.1	CtAH03T0244700.1
CtAH12T0025100.1	CtAH03T0251400.2
CtAH12T0096600.1	CtAH03T0251500.1
CtAH12T0096700.1	CtAH03T0251700.1
CtAH12T0096800.1	CtAH08T0028600.1
CtAH03T0150000.1	CtAH08T0028800.1
CtAH07T0066300.1	CtAH12T0177100.1
CtAH07T0066500.1	CtAH12T0177200.1
CtAH07T0066600.1	CtAH12T0177300.1
CtAH07T0066800.1	CtAH11T0258200.1
CtAH07T0066900.1	CtAH02T0047400.1
CtAH07T0067000.1	CtAH02T0047500.1
CtAH07T0067200.1	CtAH02T0047600.1
CtAH07T0067500.1	CtAH03T0198900.1
CtAH07T0067600.1	CtAH04T0050100.1
CtAH08T0204600.1	CtAH04T0089300.1
CtAH08T0204900.1	CtAH06T0333400.1
CtAH08T0205700.1	CtAH06T0333500.1
CtAH08T0205900.1	CtAH06T0333600.1
CtAH08T0206700.1	CtAH09T0275600.1
CtAH08T0207100.1	CtAH09T0275700.1
CtAH08T0207300.1	CtAH09T0275800.1
CtAH08T0269600.1	CtAH09T0275900.1
CtAH09T0111400.1	CtAH10T0101200.1
CtAH09T0111500.1	CtAH11T0062300.1
CtAH09T0111700.1	CtAH02T0040100.1
CtAH10T0102600.1	CtAH03T0001300.1
CtAH10T0212100.1	CtAH05T0272700.1
CtAH11T0218600.1	CtAH06T0026900.1
CtAH11T0218700.1	CtAH06T0090100.1
CtAH11T0218800.1	CtAH06T0170100.1
CtAH11T0219100.1	CtAH06T0278500.1
CtAH12T0051900.1	CtAH07T0249600.1
CtAH12T0209400.1	CtAH07T0254200.1
CtAH01T0012100.1	CtAH08T0090200.1
CtAH01T0060800.1	CtAH08T0129200.1
CtAH01T0222600.1	CtAH08T0131200.1
CtAH02T0029000.1	CtAH08T0321700.1
CtAH02T0029100.1	CtAH09T0049200.1
CtAH02T0093000.1	CtAH10T0087400.1
CtAH02T0093100.1	CtAH10T0112400.1
CtAH02T0093700.1	CtAH11T0187600.1
CtAH02T0094100.1	CtAH12T0036100.1
CtAH02T0094200.1	CtAH12T0048500.1
CtAH02T0100400.1	CtAH12T0169000.1
CtAH02T0100500.1	CtAH12T0219500.1
CtAH02T0100600.1	CtAH05T0025700.1
CtAH02T0100700.1	CtAH06T0262800.1
CtAH02T0110600.1	CtAH07T0248700.1
CtAH02T0206200.1	CtAH07T0249100.1
CtAH03T0194900.1	CtAH08T0002500.1
CtAH03T0267100.1	CtAH09T0142200.1
CtAH04T0028200.1	CtAH09T0232600.1
CtAH04T0128300.1	CtAH09T0281700.1
CtAH05T0150700.1	CtAH10T0026800.1
CtAH05T0164400.1	CtAH10T0104100.1
CtAH05T0164800.1	CtAH10T0133300.1
CtAH06T0096500.1	CtAH10T0200700.1
CtAH07T0042400.1	CtAH11T0029700.1
CtAH07T0042600.1	CtAH11T0050500.1
CtAH08T0031400.1	CtAH11T0050600.1
CtAH09T0239700.1	CtAH11T0051000.1
CtAH10T0081400.1	CtAH11T0051100.1
CtAH10T0238000.1	CtAH11T0051200.1
CtAH10T0238100.1	CtAH12T0080300.1
CtAH02T0162100.1	CtAH08T0009400.1
CtAH02T0162300.1	CtAH08T0058600.1
CtAH02T0162500.1	CtAH09T0067000.1
CtAH02T0162800.1	CtAH09T0137000.1
CtAH02T0163100.1	CtAH11T0016800.1
CtAH02T0163200.1	CtAH01T0052400.1
CtAH03T0215600.1	CtAH01T0052500.1
CtAH03T0215700.1	CtAH03T0248400.1
CtAH03T0220700.1	CtAH03T0248500.1
CtAH03T0220900.1	CtAH03T0248600.1
CtAH03T0221000.1	CtAH08T0161800.1
CtAH03T0221300.1	CtAH08T0162000.1
CtAH03T0221500.1	CtAH08T0162300.1
CtAH03T0221600.1	CtAH09T0184500.1
CtAH03T0228400.1	CtAH08T0066900.1
CtAH03T0228600.1	CtAH02T0088600.1
CtAH06T0228500.1	CtAH02T0088700.1
CtAH06T0228900.1	CtAH04T0047800.1
CtAH06T0229000.1	CtAH04T0053000.2
CtAH06T0229100.1	CtAH04T0205400.2
CtAH06T0229300.1	CtAH04T0206100.1
CtAH06T0229700.1	CtAH07T0071900.1
CtAH06T0229800.1	CtAH07T0073300.1
CtAH06T0327800.1	CtAH08T0180200.1
CtAH06T0327900.2	CtAH10T0048900.1
CtAH06T0328200.1	CtAH10T0052100.1
CtAH10T0000900.1	CtAH10T0198100.1
CtAH10T0053700.1	CtAH10T0198200.1
CtAH10T0201100.1	CtAH07T0113000.1
CtAH11T0063100.1	CtAH07T0113200.1
CtAH11T0250700.1	CtAH11T0242700.1
CtAH12T0003500.1	CtAH11T0243100.1
CtAH12T0128700.1	CtAH11T0243300.1
CtAH12T0193800.1	CtAH11T0243400.1
CtAH01T0013300.1	CtAH11T0243500.1
CtAH02T0044600.1	CtAH11T0243600.1
CtAH02T0114100.1	CtAH11T0247300.1
CtAH02T0123300.1	CtAH11T0193800.1
CtAH02T0125500.1	CtAH11T0232200.1
CtAH03T0249000.1	CtAH02T0017200.1
CtAH04T0002100.1	CtAH02T0111700.1
CtAH04T0054500.1	CtAH03T0275600.1
CtAH04T0241600.1	CtAH04T0007100.1
CtAH05T0003700.1	CtAH06T0058900.1
CtAH05T0048500.1	CtAH07T0102100.1
CtAH05T0082700.1	CtAH07T0102200.1
CtAH05T0186800.1	CtAH08T0044300.1
CtAH05T0196100.1	CtAH08T0092900.1
CtAH05T0197100.1	CtAH08T0093100.1
CtAH05T0215300.1	CtAH08T0108500.1
CtAH05T0227500.1	CtAH10T0047100.1
CtAH06T0065700.1	CtAH10T0074800.1
CtAH07T0012200.1	CtAH10T0186200.1
CtAH07T0021100.1	CtAH02T0059400.1
CtAH07T0021900.1	CtAH02T0075500.1
CtAH07T0084700.1	CtAH08T0063600.1
CtAH07T0115200.1	CtAH08T0095700.1
CtAH08T0053000.1	CtAH08T0119300.1
CtAH08T0224100.1	CtAH08T0294600.1
CtAH08T0342800.1	CtAH08T0343400.1
CtAH08T0342900.1	CtAH09T0249800.1
CtAH08T0348300.1	CtAH09T0278800.1
CtAH09T0008200.1	CtAH11T0018100.1
CtAH09T0063100.1	CtAH11T0163700.1
CtAH09T0163200.1	CtAH11T0193600.1
CtAH09T0283800.1	CtAH11T0254400.1
CtAH01T0128100.1	CtAH01T0012800.1
CtAH05T0245400.1	CtAH01T0220000.1
CtAH05T0245600.1	CtAH03T0025200.1
CtAH05T0245800.1	CtAH07T0026100.1
CtAH05T0246100.1	CtAH07T0245000.1
CtAH05T0246500.1	CtAH09T0137500.1
CtAH05T0246600.1	CtAH10T0145100.1
CtAH05T0246900.1	CtAH11T0180700.1
CtAH05T0247100.1	CtAH11T0180800.1
CtAH05T0247500.1	CtAH04T0234600.1
CtAH05T0247800.1	CtAH05T0226100.1
CtAH05T0248100.1	CtAH06T0043900.1
CtAH05T0248600.1	CtAH11T0225000.1
CtAH05T0249100.2	CtAH11T0225100.1
CtAH05T0249300.1	CtAH10T0007100.1
CtAH05T0249400.1	CtAH02T0139400.1
CtAH05T0249500.1	CtAH02T0139700.1
CtAH05T0249600.1	CtAH03T0142900.1
CtAH05T0249700.1	CtAH07T0040500.1
CtAH05T0249900.1	CtAH07T0040600.1
CtAH06T0154600.1	CtAH07T0040700.1
CtAH06T0154800.1	CtAH11T0178800.1
CtAH06T0155100.1	CtAH02T0065700.1
CtAH06T0156900.1	CtAH06T0044600.1
CtAH06T0157000.1	CtAH06T0064700.1
CtAH06T0157200.1	CtAH10T0083500.1
CtAH12T0112100.1	CtAH11T0121300.1
CtAH12T0147500.1	CtAH12T0060100.1
CtAH12T0147700.1	CtAH03T0138700.3
CtAH12T0147800.1	CtAH05T0128200.3
CtAH12T0147900.1	CtAH05T0198500.1
CtAH03T0098600.1	CtAH09T0218800.1
CtAH03T0098700.1	CtAH10T0003800.2
CtAH03T0098800.1	CtAH10T0003900.1
CtAH03T0099000.1	CtAH10T0004100.1
CtAH03T0099200.1	CtAH10T0004300.1
CtAH03T0099300.1	CtAH10T0004400.1
CtAH03T0099700.1	CtAH10T0138500.1
CtAH03T0099800.1	CtAH10T0138800.1
CtAH03T0100000.1	CtAH05T0012100.1
CtAH03T0100100.1	CtAH05T0020600.1
CtAH03T0100200.1	CtAH05T0099000.1
CtAH05T0017800.1	CtAH05T0218200.1
CtAH05T0218500.1	CtAH07T0215400.1
CtAH05T0230100.1	CtAH08T0050700.1
CtAH05T0230400.1	CtAH01T0030300.1
CtAH05T0230500.1	CtAH01T0030500.1
CtAH06T0322000.1	CtAH05T0094300.1
CtAH06T0322100.1	CtAH05T0274600.1
CtAH08T0232000.1	CtAH08T0144300.1
CtAH10T0023500.1	CtAH10T0134200.1
CtAH10T0028000.1	CtAH10T0134300.1
CtAH10T0140200.1	CtAH10T0273900.1
CtAH10T0152600.1	CtAH12T0055800.1
CtAH10T0154600.1	CtAH12T0056500.1
CtAH10T0154900.1	CtAH01T0083300.1
CtAH10T0156100.1	CtAH01T0133600.1
CtAH10T0186900.1	CtAH01T0198400.1
CtAH11T0023700.1	CtAH05T0018600.1
CtAH11T0040400.1	CtAH07T0224500.1
CtAH11T0078800.1	CtAH01T0053100.1
CtAH11T0091200.1	CtAH03T0122400.1
CtAH12T0035800.1	CtAH07T0081900.1
CtAH12T0043200.1	CtAH07T0082200.1
CtAH12T0053800.1	CtAH07T0082500.1
CtAH12T0053900.1	CtAH07T0262500.1
CtAH12T0054000.1	CtAH09T0292500.1
CtAH12T0089900.1	CtAH10T0187700.1
CtAH01T0054200.1	CtAH10T0187800.1
CtAH01T0119100.1	CtAH06T0034900.1
CtAH01T0159400.1	CtAH06T0052900.1
CtAH01T0196300.1	CtAH08T0074300.1
CtAH02T0185700.1	CtAH01T0072600.1
CtAH03T0030900.1	CtAH07T0043700.1
CtAH03T0137900.1	CtAH07T0044000.1
CtAH03T0161000.1	CtAH11T0132600.1
CtAH03T0161100.1	CtAH11T0132700.1
CtAH03T0170300.1	CtAH11T0132900.1
CtAH03T0207700.1	CtAH11T0133000.1
CtAH03T0251600.1	CtAH12T0214300.1
CtAH04T0013900.1	CtAH09T0086200.1
CtAH04T0016000.1	CtAH09T0086300.1
CtAH04T0027200.1	CtAH09T0086700.1
CtAH04T0047400.1	CtAH09T0086800.1
CtAH04T0056500.1	CtAH09T0087000.1
CtAH04T0070400.1	CtAH10T0017600.1
CtAH04T0073300.1	CtAH08T0051500.1
CtAH04T0092000.1	CtAH10T0274100.1
CtAH04T0107400.1	CtAH10T0275100.1
CtAH04T0107600.1	CtAH10T0275200.1
CtAH04T0115000.1	CtAH12T0056200.1
CtAH04T0130000.1	CtAH04T0252500.1
CtAH04T0130500.1	CtAH12T0218800.1
CtAH04T0130600.1	CtAH12T0218900.1
CtAH04T0159400.1	CtAH04T0109100.1
CtAH04T0222900.1	CtAH09T0148100.1
CtAH05T0084400.1	CtAH01T0062400.1
CtAH05T0087900.1	CtAH01T0062500.1
CtAH05T0119700.1	CtAH01T0063200.1
CtAH05T0162000.1	CtAH01T0063300.1
CtAH05T0187100.1	CtAH01T0063400.1
CtAH06T0058200.1	CtAH01T0063600.1
CtAH06T0077300.1	CtAH08T0167700.1
CtAH06T0147600.1	CtAH08T0167800.1
CtAH06T0147700.1	CtAH10T0225300.1
CtAH06T0222500.1	CtAH10T0225500.1
CtAH07T0031900.1	CtAH02T0072700.1
CtAH07T0049300.1	CtAH04T0241900.1
CtAH07T0049400.1	CtAH06T0310200.1
CtAH07T0052600.1	CtAH09T0076700.1
CtAH07T0059300.1	CtAH09T0076800.1
CtAH07T0102700.1	CtAH09T0077000.1
CtAH07T0133400.1	CtAH09T0077100.1
CtAH07T0133500.1	CtAH10T0130700.1
CtAH07T0140600.1	CtAH12T0030500.1
CtAH07T0157800.1	CtAH12T0030600.1
CtAH07T0166700.1	CtAH12T0113000.1
CtAH07T0214500.1	CtAH01T0176500.1
CtAH08T0265100.1	CtAH01T0189500.1
CtAH08T0279400.1	CtAH02T0094800.1
CtAH08T0294400.1	CtAH03T0132200.1
CtAH08T0294500.1	CtAH03T0193600.1
CtAH08T0336500.1	CtAH04T0203200.1
CtAH09T0201700.1	CtAH05T0139900.1
CtAH10T0011700.1	CtAH06T0161500.1
CtAH10T0030700.1	CtAH07T0147900.1
CtAH10T0030800.1	CtAH08T0203800.1
CtAH10T0030900.1	CtAH08T0203900.1
CtAH10T0031100.1	CtAH08T0280800.1
CtAH02T0168300.1	CtAH09T0147200.1
CtAH03T0225300.1	CtAH09T0152500.1
CtAH03T0225400.1	CtAH09T0238500.1
CtAH06T0016000.1	CtAH10T0236500.1
CtAH06T0016100.1	CtAH10T0236600.1
CtAH06T0236000.1	CtAH07T0142700.1
CtAH06T0236100.1	CtAH04T0085200.1
CtAH06T0315600.1	CtAH11T0240300.1
CtAH09T0072200.1	CtAH02T0007400.1
CtAH09T0291000.1	CtAH05T0043200.1
CtAH09T0291100.1	CtAH01T0105100.1
CtAH09T0291200.1	CtAH02T0126800.1
CtAH09T0291400.1	CtAH03T0156200.1
CtAH10T0049400.1	CtAH03T0156300.1
CtAH10T0136100.2	CtAH05T0219400.1
CtAH10T0141600.1	CtAH06T0206500.1
CtAH10T0175000.1	CtAH08T0233200.1
CtAH10T0214900.1	CtAH08T0268400.1
CtAH11T0090900.1	CtAH09T0205700.1
CtAH11T0141200.1	CtAH09T0215700.1
CtAH11T0263800.1	CtAH09T0244400.1
CtAH12T0111300.1	CtAH12T0058800.1
CtAH12T0123400.1	CtAH12T0059300.1
CtAH12T0127300.1	CtAH05T0076300.1
CtAH12T0146700.1	CtAH05T0076400.1
CtAH01T0081200.1	CtAH05T0076500.1
CtAH01T0081300.1	CtAH05T0076600.1
CtAH01T0084300.1	CtAH05T0076700.1
CtAH01T0090500.1	CtAH05T0076800.1
CtAH01T0107600.1	CtAH05T0077000.1
CtAH01T0126200.1	CtAH12T0111000.1
CtAH01T0131300.1	CtAH02T0003500.1
CtAH01T0176600.1	CtAH03T0281600.1
CtAH01T0189600.1	CtAH09T0178400.1
CtAH01T0190200.1	CtAH06T0311200.1
CtAH02T0156300.1	CtAH09T0075800.2
CtAH02T0197400.1	CtAH09T0076100.1
CtAH03T0132300.1	CtAH09T0076300.1
CtAH03T0166200.1	CtAH09T0179100.1
CtAH03T0186100.1	CtAH09T0179400.1
CtAH04T0030500.1	CtAH12T0011100.1
CtAH04T0080100.1	CtAH08T0049600.2
CtAH04T0090700.2	CtAH10T0048200.1
CtAH04T0131500.1	CtAH03T0075000.1
CtAH04T0150800.1	CtAH05T0096700.1
CtAH04T0193200.1	CtAH05T0096900.1
CtAH05T0145400.2	CtAH10T0036800.1
CtAH05T0220100.1	CtAH11T0233400.1
CtAH05T0233100.1	CtAH12T0176400.1
CtAH06T0112700.1	CtAH06T0123800.1
CtAH06T0154900.1	CtAH08T0104400.1
CtAH08T0113300.1	CtAH09T0195100.1
CtAH08T0132000.1	CtAH01T0140200.1
CtAH08T0264800.1	CtAH01T0230800.1
CtAH09T0147100.1	CtAH03T0003400.1
CtAH09T0152400.1	CtAH03T0074800.1
CtAH09T0161800.1	CtAH05T0097000.1
CtAH09T0170300.1	CtAH06T0061300.1
CtAH09T0204000.1	CtAH06T0300700.1
CtAH09T0204100.1	CtAH05T0041800.1
CtAH09T0204200.1	CtAH10T0041300.1
CtAH09T0239600.1	CtAH11T0255200.1
CtAH10T0196900.1	CtAH12T0174500.1
CtAH03T0190700.1	CtAH02T0214500.1
CtAH03T0190800.1	CtAH06T0003300.2
CtAH03T0190900.2	CtAH08T0226000.2
CtAH03T0191700.1	CtAH10T0064700.1
CtAH03T0191900.1	CtAH07T0238200.1
CtAH03T0192100.1	CtAH10T0011800.1
CtAH03T0192400.1	CtAH10T0089500.2
CtAH03T0192900.1	CtAH11T0012500.1
CtAH03T0193400.1	CtAH05T0198800.1
CtAH03T0193500.1	CtAH06T0285200.1
CtAH03T0303900.1	CtAH09T0056600.1
CtAH03T0304300.1	CtAH02T0004700.1
CtAH06T0100700.1	CtAH10T0009100.1
CtAH06T0101500.1	CtAH05T0142300.1
CtAH08T0149200.1	CtAH09T0002900.1
CtAH08T0149300.1	CtAH06T0025800.1
CtAH08T0149400.1	CtAH06T0057600.1
CtAH09T0256300.1	CtAH01T0113400.1
CtAH12T0005500.1	CtAH01T0234300.1
CtAH12T0005700.1	CtAH03T0308900.2
CtAH12T0005800.1	CtAH07T0154200.1
CtAH06T0089300.1	CtAH06T0273800.1
CtAH06T0090000.2	CtAH09T0040600.1
CtAH06T0090300.2	CtAH09T0040700.1
CtAH06T0090900.1	CtAH09T0040800.1
CtAH06T0091600.1	CtAH09T0040900.1
CtAH06T0091800.2	CtAH09T0130800.1
CtAH06T0091900.1	CtAH10T0194100.1
CtAH06T0092000.1	CtAH11T0190800.1
CtAH06T0092100.2	CtAH08T0093900.1
CtAH06T0092200.1	CtAH08T0106800.2
CtAH06T0092300.1	CtAH04T0253200.1
CtAH06T0092500.1	CtAH08T0120900.1
CtAH06T0092800.1	CtAH09T0129600.1
CtAH06T0093800.1	CtAH10T0218200.1
CtAH06T0094600.1	CtAH10T0218300.1
CtAH06T0095000.1	CtAH10T0218600.1
CtAH06T0096900.1	CtAH08T0008200.1
CtAH06T0097200.2	CtAH03T0151100.1
CtAH06T0097300.1	CtAH04T0166500.1
CtAH06T0097500.1	CtAH04T0167100.1
CtAH06T0097700.1	CtAH11T0103500.1
CtAH06T0097800.1	CtAH01T0083200.1
CtAH06T0097900.1	CtAH02T0048800.1
CtAH06T0098200.1	CtAH02T0194200.1
CtAH06T0098400.1	CtAH02T0194500.1
CtAH06T0098800.2	CtAH04T0097400.1
CtAH06T0100600.1	CtAH05T0057500.1
CtAH06T0100800.1	CtAH11T0127300.1
CtAH06T0100900.1	CtAH03T0238800.2
CtAH06T0101000.1	CtAH10T0093900.2
CtAH06T0101100.1	CtAH10T0113800.1
CtAH06T0101200.1	CtAH03T0310400.1
CtAH06T0101300.1	CtAH03T0310500.1
CtAH06T0101700.1	CtAH07T0117000.1
CtAH06T0101800.2	CtAH05T0075100.2
CtAH06T0101900.1	CtAH07T0189000.1
CtAH11T0087700.2	CtAH03T0194500.1
CtAH11T0163900.1	CtAH03T0194600.1
CtAH11T0262100.1	CtAH09T0239300.1
CtAH12T0175900.1	CtAH09T0239500.1
CtAH01T0053900.1	CtAH01T0042700.1
CtAH02T0110900.1	CtAH08T0155700.1
CtAH03T0063200.1	CtAH11T0093400.1
CtAH03T0176900.1	CtAH01T0156200.1
CtAH04T0133000.1	CtAH02T0170700.1
CtAH05T0002000.1	CtAH04T0172200.1
CtAH05T0009900.1	CtAH06T0106700.1
CtAH05T0265100.1	CtAH10T0083700.1
CtAH06T0308800.1	CtAH08T0086900.1
CtAH08T0163300.1	CtAH11T0169900.1
CtAH09T0012200.1	CtAH08T0077600.1
CtAH09T0222500.1	CtAH08T0113900.1
CtAH09T0223000.1	CtAH08T0275800.1
CtAH11T0041900.1	CtAH03T0025400.1
CtAH12T0089700.1	CtAH04T0121400.2
CtAH05T0237600.1	CtAH07T0244600.1
CtAH08T0242300.1	CtAH07T0244700.1
CtAH09T0124400.1	CtAH07T0244800.1
CtAH09T0124500.1	CtAH07T0034700.1
CtAH01T0116200.1	CtAH09T0044300.1
CtAH01T0136200.1	CtAH09T0044700.1
CtAH01T0136700.1	CtAH08T0177700.1
CtAH01T0137100.1	CtAH08T0178300.1
CtAH01T0137500.1	CtAH08T0178800.2
CtAH01T0228100.1	CtAH09T0102400.1
CtAH01T0228200.1	CtAH01T0026200.1
CtAH01T0228500.1	CtAH01T0026400.1
CtAH01T0228600.1	CtAH01T0026600.1
CtAH01T0228700.1	CtAH01T0026800.1
CtAH01T0228800.1	CtAH01T0026900.1
CtAH01T0229100.1	CtAH10T0066500.1
CtAH04T0123800.1	CtAH10T0210100.1
CtAH04T0124400.1	CtAH08T0034600.1
CtAH11T0098600.1	CtAH09T0270900.1
CtAH12T0080000.1	CtAH11T0168600.1
CtAH12T0138900.1	CtAH11T0199500.1
CtAH01T0108800.1	CtAH06T0023800.1
CtAH01T0188900.1	CtAH06T0051900.2
CtAH03T0273000.1	CtAH12T0140300.1
CtAH04T0012600.1	CtAH12T0140500.1
CtAH04T0012800.1	CtAH04T0218600.1
CtAH04T0114500.1	CtAH05T0241400.1
CtAH05T0163900.1	CtAH11T0031900.1
CtAH05T0165900.1	CtAH01T0031800.1
CtAH05T0166000.1	CtAH06T0295200.1
CtAH06T0065400.1	CtAH05T0063200.1
CtAH06T0110400.1	CtAH06T0316100.1
CtAH06T0145700.1	CtAH09T0221000.1
CtAH09T0223100.1	CtAH07T0001000.1
CtAH04T0052200.1	CtAH10T0051500.1
CtAH06T0240300.1	CtAH10T0051600.1
CtAH06T0240400.1	CtAH08T0058200.1
CtAH06T0279100.1	CtAH03T0062700.1
CtAH06T0279200.1	CtAH06T0308900.1
CtAH06T0279300.1	CtAH07T0221400.1
CtAH06T0279500.1	CtAH08T0163400.1
CtAH06T0279600.1	CtAH01T0231900.1
CtAH06T0279800.1	CtAH06T0029800.1
CtAH06T0280000.1	CtAH06T0058700.1
CtAH06T0280100.1	CtAH08T0108900.1
CtAH06T0288800.1	CtAH04T0004600.1
CtAH09T0049900.2	CtAH04T0004800.1
CtAH09T0050000.1	CtAH04T0005000.1
CtAH09T0100000.1	CtAH01T0148300.1
CtAH09T0125700.1	CtAH01T0202800.1
CtAH09T0125800.1	CtAH08T0153900.1
CtAH09T0125900.1	CtAH11T0062800.1
CtAH03T0092100.1	CtAH01T0013700.1
CtAH03T0250700.1	CtAH02T0126300.1
CtAH03T0250800.1	CtAH07T0022500.1
CtAH03T0251100.1	CtAH09T0161900.1
CtAH07T0197100.1	CtAH12T0170700.1
CtAH07T0197300.1	CtAH05T0271500.1
CtAH07T0197500.1	CtAH09T0279700.1
CtAH07T0197800.1	CtAH12T0008200.1
CtAH07T0198100.1	CtAH03T0108900.1
CtAH07T0198200.1	CtAH03T0109200.1
CtAH07T0198300.1	CtAH03T0109500.3
CtAH08T0153500.1	CtAH03T0109800.1
CtAH08T0185200.1	CtAH03T0159300.1
CtAH10T0038500.1	CtAH02T0012700.1
CtAH10T0056200.1	CtAH08T0013500.1
CtAH10T0069400.1	CtAH03T0294800.1
CtAH10T0110600.1	CtAH05T0264000.1
CtAH10T0158400.1	CtAH11T0086200.1
CtAH10T0168900.1	CtAH03T0105900.1
CtAH10T0192600.1	CtAH03T0135200.1
CtAH10T0223200.1	CtAH03T0235100.1
CtAH11T0088700.1	CtAH03T0256100.1
CtAH11T0123000.1	CtAH04T0092600.1
CtAH11T0130800.1	CtAH04T0155600.1
CtAH12T0002400.1	CtAH05T0052000.1
CtAH12T0060600.2	CtAH06T0170900.1
CtAH12T0114200.1	CtAH07T0171400.1
CtAH12T0129300.1	CtAH07T0194600.1
CtAH12T0154100.1	CtAH07T0194800.1
CtAH01T0032800.1	CtAH08T0230700.1
CtAH01T0040900.1	CtAH11T0195200.1
CtAH01T0065400.1	CtAH02T0090100.1
CtAH01T0113600.1	CtAH04T0143100.3
CtAH01T0233800.1	CtAH06T0028900.2
CtAH02T0083300.1	CtAH10T0174900.1
CtAH02T0114200.1	CtAH03T0134000.1
CtAH02T0154700.1	CtAH06T0244700.1
CtAH02T0168400.1	CtAH05T0006100.1
CtAH02T0198000.1	CtAH05T0049600.1
CtAH03T0047800.1	CtAH09T0009400.1
CtAH03T0091300.2	CtAH10T0263300.1
CtAH03T0094900.1	CtAH01T0068800.1
CtAH03T0100400.1	CtAH04T0023600.1
CtAH03T0104500.2	CtAH05T0168200.1
CtAH03T0128100.1	CtAH07T0085900.1
CtAH03T0128200.1	CtAH08T0171700.1
CtAH03T0236300.1	CtAH04T0240300.1
CtAH04T0006500.1	CtAH07T0022600.1
CtAH04T0072800.1	CtAH09T0063400.1
CtAH04T0088000.1	CtAH10T0070300.1
CtAH04T0125400.1	CtAH03T0240600.1
CtAH04T0134100.1	CtAH04T0079400.1
CtAH04T0147100.1	CtAH02T0090600.1
CtAH04T0193300.1	CtAH04T0038900.1
CtAH04T0235200.1	CtAH10T0252700.1
CtAH05T0053700.1	CtAH03T0005900.1
CtAH05T0053800.1	CtAH03T0006000.1
CtAH05T0161100.1	CtAH07T0091800.1
CtAH05T0180300.1	CtAH08T0082000.1
CtAH05T0201900.1	CtAH11T0014100.1
CtAH05T0222200.1	CtAH02T0117800.1
CtAH05T0225200.1	CtAH08T0315100.1
CtAH05T0233600.1	CtAH11T0162800.1
CtAH06T0019900.1	CtAH11T0241500.1
CtAH06T0027900.1	CtAH11T0001500.1
CtAH06T0071600.1	CtAH01T0018100.1
CtAH06T0155000.1	CtAH05T0150500.1
CtAH06T0166000.1	CtAH10T0005400.1
CtAH06T0180600.1	CtAH10T0068100.1
CtAH06T0247800.1	CtAH01T0146500.1
CtAH07T0091300.1	CtAH09T0268200.1
CtAH07T0134900.1	CtAH12T0058400.1
CtAH07T0135600.1	CtAH03T0249300.1
CtAH07T0141100.1	CtAH05T0179300.1
CtAH07T0161700.1	CtAH10T0234100.1
CtAH07T0183600.1	CtAH03T0108300.1
CtAH07T0184400.1	CtAH07T0189600.1
CtAH07T0196800.1	CtAH10T0136200.1
CtAH07T0213000.1	CtAH12T0080900.1
CtAH08T0204500.1	CtAH03T0085700.1
CtAH08T0327300.1	CtAH07T0204100.2
CtAH08T0346800.1	CtAH03T0271900.1
CtAH09T0170800.1	CtAH05T0012900.1
CtAH09T0177400.1	CtAH05T0020100.1
CtAH09T0177500.1	CtAH05T0274100.1
CtAH09T0188400.1	CtAH12T0004900.1
CtAH09T0192000.1	CtAH05T0158600.1
CtAH09T0202700.2	CtAH08T0171000.1
CtAH11T0072600.1	CtAH08T0347300.1
CtAH11T0072800.1	CtAH10T0191300.1
CtAH11T0073100.1	CtAH11T0194100.1
CtAH11T0073200.1	CtAH07T0101600.1
CtAH11T0073400.1	CtAH08T0109300.1
CtAH11T0073500.1	CtAH06T0312500.1
CtAH11T0073600.1	CtAH07T0053000.1
CtAH11T0073700.1	CtAH08T0052000.1
CtAH11T0073900.1	CtAH04T0001300.3
CtAH11T0074100.1	CtAH05T0158700.1
CtAH11T0074200.1	CtAH03T0113500.1
CtAH11T0075100.1	CtAH03T0114000.1
CtAH11T0075200.1	CtAH07T0185300.1
CtAH11T0075300.1	CtAH09T0103300.2
CtAH11T0075400.1	CtAH01T0143000.1
CtAH11T0078200.1	CtAH03T0064300.1
CtAH02T0150900.1	CtAH05T0103400.1
CtAH02T0151300.1	CtAH06T0308400.1
CtAH02T0151400.1	CtAH09T0079600.1
CtAH02T0151500.1	CtAH12T0136000.4
CtAH04T0063000.1	CtAH12T0136100.1
CtAH04T0063100.1	CtAH12T0136200.1
CtAH04T0092700.1	CtAH03T0038300.1
CtAH11T0200600.1	CtAH06T0154100.1
CtAH11T0200900.1	CtAH08T0040300.1
CtAH11T0201000.2	CtAH06T0015200.1
CtAH11T0201200.1	CtAH09T0019000.1
CtAH11T0201300.1	CtAH10T0215900.1
CtAH11T0201500.1	CtAH11T0159200.1
CtAH11T0201600.1	CtAH02T0021400.1
CtAH05T0093500.1	CtAH01T0128300.1
CtAH06T0022600.1	CtAH06T0177600.1
CtAH06T0022800.1	CtAH09T0096300.1
CtAH06T0022900.1	CtAH05T0005900.1
CtAH06T0023000.1	CtAH05T0138700.1
CtAH06T0024400.1	CtAH06T0254100.1
CtAH06T0024500.1	CtAH08T0113200.1
CtAH06T0024600.1	CtAH10T0053900.1
CtAH06T0024700.1	CtAH12T0165500.1
CtAH06T0024800.1	CtAH08T0052500.1
CtAH06T0024900.1	CtAH09T0284000.1
CtAH06T0025000.1	CtAH03T0049600.1
CtAH07T0071800.1	CtAH08T0064300.1
CtAH07T0072000.1	CtAH06T0027300.1
CtAH11T0261300.1	CtAH06T0054600.1
CtAH12T0002500.1	CtAH11T0184300.1
CtAH12T0019800.1	CtAH06T0040300.1
CtAH12T0020100.1	CtAH08T0084900.1
CtAH12T0020200.1	CtAH08T0102300.1
CtAH12T0027800.1	CtAH03T0028000.1
CtAH12T0034400.1	CtAH11T0056700.1
CtAH12T0034500.1	CtAH06T0319200.1
CtAH12T0034800.1	CtAH08T0133700.1
CtAH12T0035600.1	CtAH09T0167400.1
CtAH12T0098700.1	CtAH01T0040000.1
CtAH12T0098800.1	CtAH01T0040400.1
CtAH12T0099000.1	CtAH01T0200000.1
CtAH12T0099100.2	CtAH03T0036700.1
CtAH12T0099200.1	CtAH06T0171600.1
CtAH01T0065300.1	CtAH07T0235400.1
CtAH01T0094400.1	CtAH05T0007200.1
CtAH03T0265900.1	CtAH05T0278200.1
CtAH03T0266100.1	CtAH06T0285300.1
CtAH03T0266200.1	CtAH06T0285400.1
CtAH04T0022200.1	CtAH08T0127200.1
CtAH05T0064600.1	CtAH10T0217900.1
CtAH10T0141500.1	CtAH02T0021200.1
CtAH10T0142300.1	CtAH03T0146800.1
CtAH10T0149300.1	CtAH03T0021000.1
CtAH11T0083900.1	CtAH09T0141100.1
CtAH11T0089700.1	CtAH09T0141200.1
CtAH11T0109200.1	CtAH05T0257700.1
CtAH11T0120500.1	CtAH05T0257900.1
CtAH11T0128700.1	CtAH05T0258000.1
CtAH11T0141000.1	CtAH10T0274600.1
CtAH12T0019700.1	CtAH01T0150900.1
CtAH12T0019900.1	CtAH02T0001800.1
CtAH12T0023700.1	CtAH03T0154500.1
CtAH12T0057200.1	CtAH06T0110300.1
CtAH12T0067400.1	CtAH10T0116100.1
CtAH12T0074300.1	CtAH12T0099700.1
CtAH12T0121000.1	CtAH04T0013000.1
CtAH12T0153900.1	CtAH10T0025700.1
CtAH01T0017500.1	CtAH10T0025800.1
CtAH01T0081100.1	CtAH02T0003200.1
CtAH01T0087200.1	CtAH03T0289100.1
CtAH01T0147300.1	CtAH12T0130500.1
CtAH01T0178100.1	CtAH02T0109600.1
CtAH01T0179700.1	CtAH02T0101400.1
CtAH01T0182000.1	CtAH02T0101600.1
CtAH01T0198300.1	CtAH09T0041300.1
CtAH02T0167000.1	CtAH01T0230500.1
CtAH02T0197300.1	CtAH07T0231200.1
CtAH03T0081400.1	CtAH07T0259100.1
CtAH03T0099900.1	CtAH02T0049300.1
CtAH03T0133000.2	CtAH03T0252700.1
CtAH03T0190300.1	CtAH04T0104300.1
CtAH03T0190400.1	CtAH04T0215900.1
CtAH03T0221900.1	CtAH07T0134600.1
CtAH04T0105500.1	CtAH08T0022200.1
CtAH04T0131600.1	CtAH02T0129900.1
CtAH05T0016300.1	CtAH07T0260400.1
CtAH05T0148600.1	CtAH08T0122400.1
CtAH05T0168600.1	CtAH09T0153800.1
CtAH05T0182200.1	CtAH02T0034200.1
CtAH05T0195200.1	CtAH03T0292100.1
CtAH05T0225800.1	CtAH06T0027400.1
CtAH06T0023300.1	CtAH06T0055500.2
CtAH06T0112600.1	CtAH08T0091300.1
CtAH06T0146600.1	CtAH10T0268900.1
CtAH06T0201200.1	CtAH12T0090900.1
CtAH07T0137900.1	CtAH07T0155600.1
CtAH08T0140300.1	CtAH03T0018300.1
CtAH08T0205500.1	CtAH07T0227400.1
CtAH08T0231200.1	CtAH09T0148200.1
CtAH08T0240900.1	CtAH05T0207100.1
CtAH08T0251100.1	CtAH05T0207200.1
CtAH09T0146200.1	CtAH12T0121500.4
CtAH09T0276000.1	CtAH05T0264800.1
CtAH04T0028100.1	CtAH05T0042100.1
CtAH04T0028300.1	CtAH09T0034800.1
CtAH04T0028400.1	CtAH10T0098800.1
CtAH04T0028600.1	CtAH10T0106000.1
CtAH04T0028800.1	CtAH12T0220100.1
CtAH04T0028900.1	CtAH01T0162300.1
CtAH04T0029000.1	CtAH04T0165900.1
CtAH04T0029100.1	CtAH06T0119800.1
CtAH04T0029500.1	CtAH06T0010800.1
CtAH04T0029700.1	CtAH06T0268300.1
CtAH04T0030400.1	CtAH11T0033100.1
CtAH04T0030600.1	CtAH01T0031000.1
CtAH04T0030800.1	CtAH12T0022600.1
CtAH04T0030900.1	CtAH10T0240600.1
CtAH04T0031000.1	CtAH01T0066200.1
CtAH04T0031100.1	CtAH07T0084500.1
CtAH04T0037800.1	CtAH11T0046200.1
CtAH10T0038600.1	CtAH01T0005800.1
CtAH11T0247000.1	CtAH01T0020900.1
CtAH12T0174900.1	CtAH10T0177600.1
CtAH12T0175000.1	CtAH05T0081900.1
CtAH12T0175200.1	CtAH09T0114400.1
CtAH12T0175300.1	CtAH07T0186400.1
CtAH12T0175400.1	CtAH03T0020900.1
CtAH12T0175500.1	CtAH06T0030500.1
CtAH02T0049600.1	CtAH10T0253300.2
CtAH02T0049700.1	CtAH05T0103000.1
CtAH02T0049800.1	CtAH07T0092100.1
CtAH02T0050100.1	CtAH10T0185900.1
CtAH04T0056600.1	CtAH04T0247000.1
CtAH05T0059500.1	CtAH07T0012000.1
CtAH07T0073700.1	CtAH09T0155100.1
CtAH08T0104100.1	CtAH08T0021300.1
CtAH10T0188900.1	CtAH01T0041700.1
CtAH11T0202700.1	CtAH07T0044600.1
CtAH11T0262700.1	CtAH08T0155000.1
CtAH12T0204600.1	CtAH05T0033900.1
CtAH02T0124400.1	CtAH05T0256500.1
CtAH02T0124500.1	CtAH09T0030900.1
CtAH02T0124600.1	CtAH03T0089000.1
CtAH02T0124700.1	CtAH03T0184700.1
CtAH02T0124800.1	CtAH07T0212900.3
CtAH05T0196900.1	CtAH11T0042200.1
CtAH06T0077000.1	CtAH01T0023900.1
CtAH06T0323500.1	CtAH11T0240000.1
CtAH07T0010600.1	CtAH02T0008000.2
CtAH07T0020600.1	CtAH06T0184400.1
CtAH08T0072300.1	CtAH04T0001600.1
CtAH08T0124400.1	CtAH04T0001700.1
CtAH08T0241000.1	CtAH07T0136200.1
CtAH09T0127100.2	CtAH10T0193600.1
CtAH09T0249000.1	CtAH06T0060500.1
CtAH01T0129200.1	CtAH03T0148100.1
CtAH01T0184300.1	CtAH04T0181000.1
CtAH01T0184400.1	CtAH06T0285900.3
CtAH01T0184600.1	CtAH12T0199400.1
CtAH01T0184700.1	CtAH12T0192100.1
CtAH01T0185100.1	CtAH05T0002200.1
CtAH01T0185200.1	CtAH09T0006400.1
CtAH01T0185500.1	CtAH11T0228000.1
CtAH01T0185700.1	CtAH03T0284900.1
CtAH01T0186000.1	CtAH08T0018700.1
CtAH01T0186100.1	CtAH12T0008100.1
CtAH01T0186200.1	CtAH02T0083000.1
CtAH01T0186400.1	CtAH04T0158200.1
CtAH01T0186500.1	CtAH06T0122900.1
CtAH01T0186800.1	CtAH02T0061000.1
CtAH01T0186900.1	CtAH09T0288700.1
CtAH01T0187000.1	CtAH12T0211500.1
CtAH01T0187100.1	CtAH12T0211600.1
CtAH01T0187200.1	CtAH10T0054200.1
CtAH01T0187300.1	CtAH11T0224700.1
CtAH01T0187700.1	CtAH04T0165400.1
CtAH01T0187800.1	CtAH04T0215700.1
CtAH01T0188000.1	CtAH02T0062300.1
CtAH01T0188100.1	CtAH07T0095100.1
CtAH01T0188400.1	CtAH11T0041500.1
CtAH01T0188500.1	CtAH01T0024900.1
CtAH01T0188600.1	CtAH08T0141400.1
CtAH01T0188700.1	CtAH02T0042800.1
CtAH01T0188800.1	CtAH06T0068500.1
CtAH01T0189100.1	CtAH06T0068700.1
CtAH04T0115400.1	CtAH06T0068800.1
CtAH06T0249100.1	CtAH01T0021700.2
CtAH06T0249200.1	CtAH08T0138400.2
CtAH06T0304800.1	CtAH03T0078600.1
CtAH06T0304900.1	CtAH05T0094100.1
CtAH08T0344100.1	CtAH01T0076500.1
CtAH09T0193700.1	CtAH02T0151100.1
CtAH03T0104100.1	CtAH04T0088600.1
CtAH03T0104300.1	CtAH12T0164000.1
CtAH04T0017300.1	CtAH08T0051100.1
CtAH06T0326500.1	CtAH09T0286700.1
CtAH06T0326600.2	CtAH01T0044700.1
CtAH08T0190800.1	CtAH06T0049400.1
CtAH09T0111200.1	CtAH07T0144300.1
CtAH09T0218400.1	CtAH08T0115700.1
CtAH09T0218500.1	CtAH01T0214700.1
CtAH09T0218600.1	CtAH04T0036200.1
CtAH09T0218700.2	CtAH01T0202900.1
CtAH09T0219100.1	CtAH04T0152200.1
CtAH01T0209600.1	CtAH07T0236400.1
CtAH01T0209700.1	CtAH05T0092000.1
CtAH03T0197300.1	CtAH05T0092100.1
CtAH04T0130100.1	CtAH06T0074500.1
CtAH04T0146700.1	CtAH08T0237300.1
CtAH04T0147000.1	CtAH02T0097000.1
CtAH04T0201900.1	CtAH11T0013400.1
CtAH04T0202100.1	CtAH07T0015500.1
CtAH04T0202200.3	CtAH09T0009000.1
CtAH08T0273700.1	CtAH10T0018100.2
CtAH09T0226100.1	CtAH10T0167000.1
CtAH11T0244700.1	CtAH09T0288500.1
CtAH01T0059100.1	CtAH09T0046700.1
CtAH03T0230900.1	CtAH02T0070400.1
CtAH03T0231100.1	CtAH09T0048900.1
CtAH06T0062700.1	CtAH12T0111800.1
CtAH06T0124300.1	CtAH12T0112000.1
CtAH06T0124400.1	CtAH12T0112900.1
CtAH06T0310300.1	CtAH05T0270000.2
CtAH06T0325200.3	CtAH04T0019200.1
CtAH09T0076600.1	CtAH07T0075300.1
CtAH09T0112200.1	CtAH03T0287600.1
CtAH09T0179900.1	CtAH10T0190700.1
CtAH11T0188800.2	CtAH08T0110700.1
CtAH11T0189100.1	CtAH01T0130600.1
CtAH11T0189300.1	CtAH02T0097700.1
CtAH11T0189500.1	CtAH04T0130400.2
CtAH11T0189700.1	CtAH07T0123200.2
CtAH11T0189800.2	CtAH08T0039300.1
CtAH02T0188300.1	CtAH09T0273900.1
CtAH08T0095900.1	CtAH11T0167300.1
CtAH08T0096000.1	CtAH12T0169900.1
CtAH08T0096200.1	CtAH06T0053100.1
CtAH10T0031700.1	CtAH08T0023300.1
CtAH10T0146700.1	CtAH06T0182400.1
CtAH10T0168600.1	CtAH11T0011900.1
CtAH11T0194400.1	CtAH01T0009300.1
CtAH11T0209700.1	CtAH02T0115100.1
CtAH12T0134600.1	CtAH10T0224100.1
CtAH01T0170100.1	CtAH11T0235400.1
CtAH02T0107600.1	CtAH11T0139300.1
CtAH03T0086800.1	CtAH02T0064100.1
CtAH03T0129900.1	CtAH05T0134400.1
CtAH03T0150600.1	CtAH05T0183400.1
CtAH03T0170500.1	CtAH02T0102800.1
CtAH03T0216300.1	CtAH02T0103100.1
CtAH04T0069600.1	CtAH11T0024200.1
CtAH05T0058400.1	CtAH12T0005200.1
CtAH06T0101600.1	CtAH01T0067400.1
CtAH06T0135000.1	CtAH08T0023400.1
CtAH08T0108600.1	CtAH10T0098700.1
CtAH08T0258400.1	CtAH12T0219900.1
CtAH08T0327200.1	CtAH03T0272100.1
CtAH10T0088700.1	CtAH08T0006600.1
CtAH11T0236900.1	CtAH03T0027600.1
CtAH11T0263600.1	CtAH05T0122900.1
CtAH11T0263700.1	CtAH11T0158700.1
CtAH03T0306800.1	CtAH07T0012500.1
CtAH06T0086900.1	CtAH10T0208700.1
CtAH06T0087000.1	CtAH07T0124200.1
CtAH06T0087200.1	CtAH08T0037100.1
CtAH06T0087400.1	CtAH10T0013300.1
CtAH06T0211200.1	CtAH05T0058800.1
CtAH09T0047200.1	CtAH10T0087900.1
CtAH09T0112800.1	CtAH10T0228400.1
CtAH09T0112900.1	CtAH07T0040200.1
CtAH09T0113000.1	CtAH07T0166600.1
CtAH10T0190400.1	CtAH02T0108600.1
CtAH10T0190500.1	CtAH07T0075900.1
CtAH10T0190600.1	CtAH07T0045700.1
CtAH11T0027500.1	CtAH10T0235800.1
CtAH12T0056400.1	CtAH03T0107700.1
CtAH02T0000500.1	CtAH06T0329600.1
CtAH02T0000900.1	CtAH03T0092900.1
CtAH02T0001500.1	CtAH09T0116300.1
CtAH02T0157300.1	CtAH11T0035100.1
CtAH02T0157400.1	CtAH08T0143700.1
CtAH02T0157500.1	CtAH09T0198800.1
CtAH04T0048800.1	CtAH05T0098600.1
CtAH04T0048900.1	CtAH10T0168100.1
CtAH06T0163000.1	CtAH07T0119500.1
CtAH06T0163100.1	CtAH06T0027700.2
CtAH06T0187000.1	CtAH08T0091500.1
CtAH06T0294900.1	CtAH02T0104500.1
CtAH09T0095500.1	CtAH11T0024500.1
CtAH03T0187200.1	CtAH01T0036000.1
CtAH03T0187400.1	CtAH02T0133600.1
CtAH03T0187500.1	CtAH09T0048400.1
CtAH03T0187600.1	CtAH07T0101100.1
CtAH03T0187700.1	CtAH08T0109700.2
CtAH03T0187900.1	CtAH10T0034500.1
CtAH03T0188000.1	CtAH06T0129300.1
CtAH03T0188200.1	CtAH03T0033600.1
CtAH03T0188300.1	CtAH07T0237600.1
CtAH03T0188400.1	CtAH08T0296000.1
CtAH10T0029900.2	CtAH08T0296100.1
CtAH10T0040700.1	CtAH12T0113500.1
CtAH10T0040800.1	CtAH05T0133200.1
CtAH10T0146500.1	CtAH03T0113400.1
CtAH10T0181100.1	CtAH05T0073700.1
CtAH10T0238600.1	CtAH04T0172500.1
CtAH11T0144400.1	CtAH06T0106800.1
CtAH11T0228100.1	CtAH07T0021400.1
CtAH12T0108700.1	CtAH09T0062100.1
CtAH12T0110700.1	CtAH11T0126800.1
CtAH12T0121200.1	CtAH03T0036600.1
CtAH01T0084800.1	CtAH07T0235300.1
CtAH01T0152800.1	CtAH11T0034400.1
CtAH02T0106500.1	CtAH06T0061600.1
CtAH02T0106700.1	CtAH05T0107100.1
CtAH02T0180200.1	CtAH07T0260000.1
CtAH03T0039000.1	CtAH03T0082400.1
CtAH03T0081900.1	CtAH11T0208900.1
CtAH03T0087400.1	CtAH11T0003600.1
CtAH03T0087500.1	CtAH01T0004600.1
CtAH03T0109300.1	CtAH10T0033000.1
CtAH03T0137000.1	CtAH12T0180100.1
CtAH03T0167700.1	CtAH09T0298200.1
CtAH04T0056200.1	CtAH05T0008600.1
CtAH04T0118400.1	CtAH05T0052300.1
CtAH04T0160100.1	CtAH06T0212400.1
CtAH06T0107000.1	CtAH03T0016900.1
CtAH06T0160600.1	CtAH11T0124000.3
CtAH06T0176800.1	CtAH03T0227000.1
CtAH06T0187600.1	CtAH11T0131200.1
CtAH06T0335100.1	CtAH11T0015500.1
CtAH07T0076800.1	CtAH06T0060300.1
CtAH07T0103000.1	CtAH06T0060400.1
CtAH07T0133600.1	CtAH02T0043500.1
CtAH07T0153200.1	CtAH09T0030100.1
CtAH07T0160500.1	CtAH10T0188700.1
CtAH08T0129600.1	CtAH07T0098200.1
CtAH08T0194800.1	CtAH12T0079600.1
CtAH08T0230400.1	CtAH01T0033100.1
CtAH08T0315600.1	CtAH01T0051400.1
CtAH09T0212100.1	CtAH08T0160200.1
CtAH09T0232300.1	CtAH08T0160300.1
CtAH09T0234600.1	CtAH01T0117700.1
CtAH09T0234700.1	CtAH01T0200300.1
CtAH09T0270000.1	CtAH01T0211100.1
CtAH10T0080400.1	CtAH02T0038100.1
CtAH12T0206500.1	CtAH03T0295000.1
CtAH02T0188100.1	CtAH01T0055400.1
CtAH03T0020000.1	CtAH04T0228600.1
CtAH03T0272500.1	CtAH01T0215800.1
CtAH03T0272600.1	CtAH04T0136700.1
CtAH06T0256700.2	CtAH10T0205900.1
CtAH07T0206300.1	CtAH08T0049500.1
CtAH07T0257200.3	CtAH10T0005300.1
CtAH07T0257300.1	CtAH01T0046600.1
CtAH08T0006200.1	CtAH12T0127500.1
CtAH03T0229200.1	CtAH05T0030300.1
CtAH03T0232000.1	CtAH05T0093200.1
CtAH03T0232400.1	CtAH07T0210100.1
CtAH03T0234900.1	CtAH12T0153400.1
CtAH03T0239100.1	CtAH05T0045700.1
CtAH03T0239600.1	CtAH04T0103800.1
CtAH03T0239700.1	CtAH09T0152900.1
CtAH03T0239800.1	CtAH06T0166600.1
CtAH03T0239900.2	CtAH03T0040000.1
CtAH03T0241000.1	CtAH07T0234000.1
CtAH03T0241300.1	CtAH11T0209200.1
CtAH03T0241400.1	CtAH04T0235800.1
CtAH03T0241500.1	CtAH07T0034200.1
CtAH03T0242000.1	CtAH10T0009700.1
CtAH03T0242100.1	CtAH08T0037700.1
CtAH03T0244500.1	CtAH05T0049500.1
CtAH03T0244600.2	CtAH09T0009500.1
CtAH03T0245200.2	CtAH08T0118100.1
CtAH03T0245300.1	CtAH09T0243900.1
CtAH10T0058900.1	CtAH08T0050800.1
CtAH10T0138000.1	CtAH05T0009300.1
CtAH12T0058300.1	CtAH09T0011700.3
CtAH12T0059900.1	CtAH10T0007900.1
CtAH12T0112800.1	CtAH10T0008000.1
CtAH02T0149000.1	CtAH10T0008200.1
CtAH03T0173900.1	CtAH08T0034800.1
CtAH04T0082000.1	CtAH11T0168100.1
CtAH04T0121100.2	CtAH08T0271900.1
CtAH04T0125800.1	CtAH05T0060600.1
CtAH06T0138500.1	CtAH11T0027400.1
CtAH06T0165200.2	CtAH10T0224000.1
CtAH09T0188100.1	CtAH08T0012100.1
CtAH09T0223500.1	CtAH06T0080600.1
CtAH09T0233400.1	CtAH08T0244400.1
CtAH10T0079400.1	CtAH08T0235000.1
CtAH10T0084500.8	CtAH02T0075400.1
CtAH10T0250600.1	CtAH04T0254300.1
CtAH11T0264100.1	CtAH04T0239600.1
CtAH12T0158600.1	CtAH07T0024200.1
CtAH12T0195100.1	CtAH02T0152900.1
CtAH12T0210400.1	CtAH07T0048400.1
CtAH01T0161900.1	CtAH10T0069700.1
CtAH04T0166100.1	CtAH07T0025200.1
CtAH05T0278700.1	CtAH01T0230100.1
CtAH06T0078700.3	CtAH09T0143800.1
CtAH07T0088500.1	CtAH08T0133400.1
CtAH08T0243000.1	CtAH09T0230200.1
CtAH09T0236400.1	CtAH08T0125700.1
CtAH09T0245800.1	CtAH09T0054400.1
CtAH10T0146000.1	CtAH03T0294100.1
CtAH10T0146100.1	CtAH02T0116700.1
CtAH10T0146800.1	CtAH12T0093300.1
CtAH10T0147000.1	CtAH12T0179800.1
CtAH10T0147200.1	CtAH09T0296900.1
CtAH10T0156900.1	CtAH10T0016200.1
CtAH10T0208600.1	CtAH08T0051200.1
CtAH12T0088100.3	CtAH02T0062600.1
CtAH12T0088700.1	CtAH05T0005100.1
CtAH05T0117900.1	CtAH01T0047600.1
CtAH07T0125700.1	CtAH02T0009400.1
CtAH07T0125800.1	CtAH08T0023600.1
CtAH08T0037600.1	CtAH10T0221200.1
CtAH05T0087600.1	CtAH06T0328600.1
CtAH05T0087700.1	CtAH05T0049100.1
CtAH05T0087800.1	CtAH05T0216400.1
CtAH05T0088000.1	CtAH06T0253900.1
CtAH05T0088100.1	CtAH09T0008900.1
CtAH06T0161800.1	CtAH08T0245600.1
CtAH06T0161900.1	CtAH03T0005000.1
CtAH08T0202500.1	CtAH07T0157000.2
CtAH09T0229100.1	CtAH04T0154500.1
CtAH09T0229300.1	CtAH10T0075400.1
CtAH03T0032800.1	CtAH12T0203100.1
CtAH03T0034000.1	CtAH06T0075000.1
CtAH03T0034100.1	CtAH07T0057200.1
CtAH03T0034300.1	CtAH08T0138000.1
CtAH03T0034500.1	CtAH10T0227300.1
CtAH03T0034600.1	CtAH09T0028500.1
CtAH03T0034700.1	CtAH11T0042100.1
CtAH03T0034800.1	CtAH03T0072400.1
CtAH03T0035200.3	CtAH10T0075700.1
CtAH04T0209900.1	CtAH12T0202400.1
CtAH05T0116200.1	CtAH01T0004500.1
CtAH10T0060100.2	CtAH07T0004700.1
CtAH01T0178500.1	CtAH12T0200100.1
CtAH01T0182400.1	CtAH09T0255400.1
CtAH02T0045300.1	CtAH07T0249900.1
CtAH02T0176600.1	CtAH09T0143400.1
CtAH04T0095000.1	CtAH12T0120700.1
CtAH04T0095100.1	CtAH11T0166000.1
CtAH04T0095200.1	CtAH06T0131100.1
CtAH05T0179100.1	CtAH01T0168900.1
CtAH05T0196500.1	CtAH01T0169000.1
CtAH06T0065300.1	CtAH10T0095800.1
CtAH07T0063200.1	CtAH02T0132000.2
CtAH08T0055100.3	CtAH08T0061600.1
CtAH08T0242900.1	CtAH03T0053700.1
CtAH09T0200500.1	CtAH06T0299400.1
CtAH09T0200600.1	CtAH09T0191500.1
CtAH09T0217600.1	CtAH05T0183700.1
CtAH09T0217800.1	CtAH05T0183800.1
CtAH09T0235600.1	CtAH02T0196000.1
CtAH07T0230800.1	CtAH05T0042500.1
CtAH07T0230900.1	CtAH09T0029500.1
CtAH07T0231000.1	CtAH03T0088700.1
CtAH01T0151500.1	CtAH07T0202200.1
CtAH01T0160800.1	CtAH02T0156200.1
CtAH01T0160900.1	CtAH07T0050800.1
CtAH01T0161200.1	CtAH12T0138700.1
CtAH06T0148300.1	CtAH04T0143800.1
CtAH06T0148400.1	CtAH04T0206400.1
CtAH06T0149100.1	CtAH01T0067200.1
CtAH06T0149400.1	CtAH08T0347500.1
CtAH06T0149500.1	CtAH01T0054000.1
CtAH10T0208400.1	CtAH09T0078900.1
CtAH10T0208500.1	CtAH11T0016100.1
CtAH07T0124000.1	CtAH01T0011800.1
CtAH08T0037800.1	CtAH02T0073400.1
CtAH08T0038000.1	CtAH04T0252200.1
CtAH08T0038200.1	CtAH10T0012800.1
CtAH08T0038300.1	CtAH10T0090500.1
CtAH08T0038400.1	CtAH01T0007500.1
CtAH08T0038500.1	CtAH01T0055200.2
CtAH08T0038600.1	CtAH08T0164000.5
CtAH08T0038700.1	CtAH04T0050300.1
CtAH08T0038800.1	CtAH04T0205200.1
CtAH08T0038900.1	CtAH12T0054300.1
CtAH08T0039000.1	CtAH03T0198400.1
CtAH08T0039100.1	CtAH07T0149300.1
CtAH08T0062200.1	CtAH04T0127200.1
CtAH05T0216500.1	CtAH01T0038100.1
CtAH08T0205000.1	CtAH08T0148400.1
CtAH08T0205100.1	CtAH09T0033600.1
CtAH08T0205400.1	CtAH09T0179000.1
CtAH08T0205600.1	CtAH10T0020900.1
CtAH08T0205800.1	CtAH05T0022200.1
CtAH08T0206600.1	CtAH09T0049800.1
CtAH08T0206800.1	CtAH09T0126500.1
CtAH08T0207200.1	CtAH12T0172500.2
CtAH08T0210500.1	CtAH03T0002100.1
CtAH08T0210600.1	CtAH09T0144200.1
CtAH08T0221400.1	CtAH10T0095200.1
CtAH05T0054000.1	CtAH10T0112200.1
CtAH05T0054100.1	CtAH05T0134500.1
CtAH05T0054200.1	CtAH06T0257200.1
CtAH05T0054300.1	CtAH09T0090700.1
CtAH05T0054400.1	CtAH09T0093300.1
CtAH05T0054500.1	CtAH07T0034000.1
CtAH02T0199300.1	CtAH12T0146600.1
CtAH02T0199500.1	CtAH02T0092800.1
CtAH02T0199700.1	CtAH07T0050900.1
CtAH02T0199900.1	CtAH10T0237400.2
CtAH02T0200000.1	CtAH04T0046600.1
CtAH02T0200100.1	CtAH08T0047400.1
CtAH02T0200200.1	CtAH08T0156300.1
CtAH02T0200300.1	CtAH12T0178800.1
CtAH02T0200400.1	CtAH12T0048200.1
CtAH02T0200500.1	CtAH06T0288500.1
CtAH02T0200600.1	CtAH11T0001700.1
CtAH02T0200700.1	CtAH08T0122500.1
CtAH02T0200900.1	CtAH11T0057800.1
CtAH02T0201100.1	CtAH11T0067400.1
CtAH02T0201200.1	CtAH03T0014000.1
CtAH02T0201300.1	CtAH06T0032900.1
CtAH02T0201400.1	CtAH08T0096700.1
CtAH02T0201500.1	CtAH08T0027000.1
CtAH02T0201600.1	CtAH10T0001200.1
CtAH02T0201700.1	CtAH12T0118700.1
CtAH02T0202000.1	CtAH03T0204100.1
CtAH02T0202100.1	CtAH04T0024800.1
CtAH02T0202200.1	CtAH09T0142600.1
CtAH02T0202700.1	CtAH09T0055800.1
CtAH02T0202900.1	CtAH02T0026500.2
CtAH02T0203600.1	CtAH03T0268600.1
CtAH02T0203700.1	CtAH03T0061900.1
CtAH02T0203800.1	CtAH06T0038200.1
CtAH02T0203900.1	CtAH06T0003700.1
CtAH02T0204000.1	CtAH02T0175300.2
CtAH02T0204400.1	CtAH07T0106600.1
CtAH11T0053900.1	CtAH08T0015000.1
CtAH11T0054000.1	CtAH05T0101900.1
CtAH11T0054100.1	CtAH11T0266700.1
CtAH11T0054200.1	CtAH06T0083600.1
CtAH01T0017300.1	CtAH08T0171200.2
CtAH02T0135400.1	CtAH03T0057000.1
CtAH08T0135600.1	CtAH05T0113000.1
CtAH08T0135700.1	CtAH12T0143100.1
CtAH02T0090300.1	CtAH05T0044300.1
CtAH04T0039800.1	CtAH02T0017800.1
CtAH04T0039900.1	CtAH07T0147000.1
CtAH04T0040000.1	CtAH02T0130000.1
CtAH04T0040100.1	CtAH07T0027800.1
CtAH04T0040200.1	CtAH04T0162700.1
CtAH04T0040300.1	CtAH09T0097300.1
CtAH04T0041700.1	CtAH07T0055400.1
CtAH04T0041800.1	CtAH09T0074200.1
CtAH05T0120800.1	CtAH06T0106200.1
CtAH07T0241300.1	CtAH11T0003800.1
CtAH07T0241400.1	CtAH11T0048900.1
CtAH11T0102700.1	CtAH10T0168200.1
CtAH11T0102800.1	CtAH09T0288900.1
CtAH11T0150300.1	CtAH06T0062500.1
CtAH01T0116600.1	CtAH03T0047300.1
CtAH01T0116700.1	CtAH07T0259700.1
CtAH01T0126600.1	CtAH10T0050800.1
CtAH01T0126700.1	CtAH12T0169700.1
CtAH01T0183500.1	CtAH04T0084100.3
CtAH01T0183600.1	CtAH08T0134300.1
CtAH01T0221900.1	CtAH06T0194500.2
CtAH02T0143400.1	CtAH09T0069700.1
CtAH02T0143500.1	CtAH09T0169000.1
CtAH03T0054900.1	CtAH04T0253600.1
CtAH03T0055000.1	CtAH07T0000600.1
CtAH03T0110000.1	CtAH01T0002500.1
CtAH04T0037600.1	CtAH08T0246800.1
CtAH04T0095600.1	CtAH01T0000400.1
CtAH05T0179600.1	CtAH07T0003700.1
CtAH05T0245000.1	CtAH06T0060100.1
CtAH05T0245100.1	CtAH07T0141600.1
CtAH07T0135300.1	CtAH03T0278700.1
CtAH07T0232600.1	CtAH04T0079500.1
CtAH07T0232700.1	CtAH06T0040200.1
CtAH08T0204800.1	CtAH09T0274300.1
CtAH09T0069200.1	CtAH03T0037900.1
CtAH09T0167600.1	CtAH06T0145600.1
CtAH09T0176700.1	CtAH06T0031800.1
CtAH09T0237700.1	CtAH08T0094800.1
CtAH10T0025100.1	CtAH05T0007300.1
CtAH10T0156300.1	CtAH05T0278100.1
CtAH12T0092300.1	CtAH11T0020600.1
CtAH01T0148800.1	CtAH01T0038300.1
CtAH02T0141300.1	CtAH08T0246200.1
CtAH03T0066700.1	CtAH03T0046800.1
CtAH03T0192500.1	CtAH07T0232100.1
CtAH04T0049500.1	CtAH03T0049100.1
CtAH04T0093700.1	CtAH03T0083400.2
CtAH04T0175100.1	CtAH01T0035100.1
CtAH04T0177500.1	CtAH03T0200000.1
CtAH05T0187500.1	CtAH04T0141500.1
CtAH05T0209000.1	CtAH07T0052500.1
CtAH06T0198100.1	CtAH03T0017500.1
CtAH06T0215200.1	CtAH07T0033500.1
CtAH08T0220200.1	CtAH10T0237200.1
CtAH09T0229500.1	CtAH05T0001700.1
CtAH09T0272600.1	CtAH03T0027500.1
CtAH11T0113500.1	CtAH05T0174600.1
CtAH12T0151100.1	CtAH03T0071300.1
CtAH01T0012700.1	CtAH05T0140900.1
CtAH03T0170800.1	CtAH09T0063500.1
CtAH05T0036500.1	CtAH09T0294800.1
CtAH05T0146800.1	CtAH09T0057300.1
CtAH05T0252100.1	CtAH11T0249300.1
CtAH06T0267900.1	CtAH09T0074500.1
CtAH06T0323000.2	CtAH11T0191200.1
CtAH09T0032200.1	CtAH08T0094000.1
CtAH09T0161100.1	CtAH08T0272400.1
CtAH10T0193200.1	CtAH05T0018000.1
CtAH10T0193300.1	CtAH04T0013100.1
CtAH11T0219000.1	CtAH11T0164800.1
CtAH01T0150600.1	CtAH02T0081100.1
CtAH02T0126500.1	CtAH09T0134700.1
CtAH03T0114500.1	CtAH03T0185200.1
CtAH03T0130700.1	CtAH03T0115600.1
CtAH05T0212100.1	CtAH04T0084800.1
CtAH06T0233000.1	CtAH10T0045400.1
CtAH06T0233100.1	CtAH06T0029400.1
CtAH07T0139400.1	CtAH11T0166900.1
CtAH08T0236400.1	CtAH06T0053700.1
CtAH08T0257000.1	CtAH08T0006900.1
CtAH08T0257100.1	CtAH10T0239600.1
CtAH09T0185400.1	CtAH09T0084100.2
CtAH11T0073800.1	CtAH12T0120600.1
CtAH05T0001300.1	CtAH11T0159300.1
CtAH05T0164500.1	CtAH09T0077500.1
CtAH06T0182200.1	CtAH02T0039600.1
CtAH10T0165200.2	CtAH02T0035500.1
CtAH11T0108800.1	CtAH03T0281100.1
CtAH11T0124600.1	CtAH11T0151400.1
CtAH11T0124700.1	CtAH11T0116200.1
CtAH11T0154000.2	CtAH02T0069800.1
CtAH12T0089400.1	CtAH07T0034300.1
CtAH12T0089500.1	CtAH02T0066300.1
CtAH12T0113600.1	CtAH07T0013200.1
CtAH12T0129500.1	CtAH01T0103700.1
CtAH01T0142600.1	CtAH06T0258800.1
CtAH01T0173600.4	CtAH07T0047900.1
CtAH01T0173800.1	CtAH11T0175300.1
CtAH02T0121000.1	CtAH12T0007200.1
CtAH02T0122300.1	CtAH02T0087400.1
CtAH02T0126200.1	CtAH04T0210400.2
CtAH03T0103600.1	CtAH10T0064100.1
CtAH03T0104400.1	CtAH03T0010900.1
CtAH03T0123300.1	CtAH09T0261100.1
CtAH03T0170600.1	CtAH02T0046700.2
CtAH04T0187700.1	CtAH03T0233100.1
CtAH05T0031200.1	CtAH07T0252800.2
CtAH05T0086500.1	CtAH06T0095700.1
CtAH05T0147100.1	CtAH03T0120700.1
CtAH05T0150100.2	CtAH10T0241000.1
CtAH05T0154800.1	CtAH03T0029600.1
CtAH05T0164600.1	CtAH02T0136700.1
CtAH05T0229800.1	CtAH07T0035600.1
CtAH06T0231400.1	CtAH05T0209800.1
CtAH07T0102500.1	CtAH06T0032700.3
CtAH07T0113700.1	CtAH08T0044000.1
CtAH07T0240500.1	CtAH08T0090600.1
CtAH08T0028300.1	CtAH07T0022000.1
CtAH08T0327400.1	CtAH06T0019400.1
CtAH09T0216900.1	CtAH02T0050300.1
CtAH11T0016300.1	CtAH10T0273400.1
CtAH11T0016600.1	CtAH09T0144600.1
CtAH11T0018300.1	CtAH03T0148000.2
CtAH11T0020400.1	CtAH02T0056900.1
CtAH11T0020500.1	CtAH10T0228100.1
CtAH11T0021800.1	CtAH08T0017500.1
CtAH11T0023100.1	CtAH03T0011400.1
CtAH11T0030100.1	CtAH03T0039500.1
CtAH11T0032200.1	CtAH04T0048600.1
CtAH11T0052800.1	CtAH04T0246500.1
CtAH11T0052900.1	CtAH11T0069800.1
CtAH11T0053200.1	CtAH04T0037700.1
CtAH11T0058200.1	CtAH07T0015800.1
CtAH11T0063800.1	CtAH06T0068000.2
CtAH02T0115300.1	CtAH03T0117500.2
CtAH04T0232700.1	CtAH06T0084900.1
CtAH08T0032100.1	CtAH05T0115400.1
CtAH08T0068300.1	CtAH06T0305400.1
CtAH07T0071400.1	CtAH09T0082700.1
CtAH07T0071500.1	CtAH11T0238900.1
CtAH07T0071600.1	CtAH02T0009100.1
CtAH07T0072700.1	CtAH06T0095500.2
CtAH08T0235800.1	CtAH03T0167200.1
CtAH08T0235900.1	CtAH06T0040700.1
CtAH08T0236000.1	CtAH10T0044800.1
CtAH08T0236100.1	CtAH05T0128700.2
CtAH08T0236200.1	CtAH09T0023700.1
CtAH08T0236300.1	CtAH08T0053800.1
CtAH11T0038200.1	CtAH09T0089900.1
CtAH11T0038300.1	CtAH06T0072200.1
CtAH11T0038800.1	CtAH10T0269500.1
CtAH05T0215400.1	CtAH10T0084200.1
CtAH05T0215700.1	CtAH10T0102900.1
CtAH06T0300300.1	CtAH09T0041600.1
CtAH06T0300400.1	CtAH07T0145400.1
CtAH08T0253600.1	CtAH10T0210600.1
CtAH09T0089300.1	CtAH01T0114100.1
CtAH10T0129300.1	CtAH11T0123700.1
CtAH10T0129400.1	CtAH05T0275800.1
CtAH01T0073400.1	CtAH10T0005000.1
CtAH01T0073600.1	CtAH12T0221400.1
CtAH01T0073800.1	CtAH06T0028600.1
CtAH01T0074000.1	CtAH11T0148400.1
CtAH08T0180500.1	CtAH07T0156200.1
CtAH08T0180600.1	CtAH01T0047500.1
CtAH08T0180700.2	CtAH11T0158400.1
CtAH08T0180900.1	CtAH06T0074700.1
CtAH08T0181000.1	CtAH11T0000300.1
CtAH10T0173400.1	CtAH07T0020200.1
CtAH10T0256500.2	CtAH03T0050000.1
CtAH12T0093600.1	CtAH07T0045600.1
CtAH12T0099900.1	CtAH06T0221600.1
CtAH12T0111700.1	CtAH01T0040500.1
CtAH12T0125800.1	CtAH11T0013100.1
CtAH01T0087000.1	CtAH12T0177900.1
CtAH01T0087100.1	CtAH08T0209300.1
CtAH01T0208900.1	CtAH11T0032500.1
CtAH01T0231800.1	CtAH08T0224900.1
CtAH02T0204300.1	CtAH06T0063800.1
CtAH02T0213200.1	CtAH10T0152800.1
CtAH03T0134100.1	CtAH05T0018300.1
CtAH03T0187300.1	CtAH10T0012900.1
CtAH04T0109500.8	CtAH09T0050700.1
CtAH05T0184900.1	CtAH09T0140700.1
CtAH05T0185000.1	CtAH11T0255500.1
CtAH05T0232100.1	CtAH05T0243100.1
CtAH06T0006900.1	CtAH12T0181800.1
CtAH06T0108900.1	CtAH02T0017900.1
CtAH06T0125100.1	CtAH11T0031400.1
CtAH06T0152200.1	CtAH12T0100400.1
CtAH06T0152700.1	CtAH01T0023100.1
CtAH06T0237800.1	CtAH04T0040600.1
CtAH07T0055900.1	CtAH01T0096400.1
CtAH07T0111300.1	CtAH03T0271300.1
CtAH07T0148900.1	CtAH11T0228200.1
CtAH07T0197400.1	CtAH04T0184900.1
CtAH08T0218700.1	CtAH01T0041600.1
CtAH08T0332900.1	CtAH09T0213200.1
CtAH11T0152400.1	CtAH01T0113800.1
CtAH11T0152800.1	CtAH10T0156200.1
CtAH11T0153000.1	CtAH02T0032500.1
CtAH11T0153200.1	CtAH02T0144900.1
CtAH11T0153300.2	CtAH07T0251300.1
CtAH11T0153500.1	CtAH06T0049500.1
CtAH11T0153600.1	CtAH09T0015700.1
CtAH11T0153800.1	CtAH04T0073200.1
CtAH11T0153900.1	CtAH12T0123600.1
CtAH11T0154400.1	CtAH06T0084100.1
CtAH11T0154500.1	CtAH03T0024700.1
CtAH11T0154600.1	CtAH11T0244100.1
CtAH11T0154800.1	CtAH09T0158900.2
CtAH11T0154900.1	CtAH11T0042000.1
CtAH11T0155100.1	CtAH08T0295000.1
CtAH11T0155500.1	CtAH11T0055300.1
CtAH11T0155700.1	CtAH08T0032200.1
CtAH11T0155800.1	CtAH09T0252800.1
CtAH11T0155900.1	CtAH04T0155300.1
CtAH11T0156400.1	CtAH03T0141100.1
CtAH11T0156500.1	CtAH11T0144500.1
CtAH11T0156600.1	CtAH12T0022700.1
CtAH11T0157400.1	CtAH06T0242900.1
CtAH11T0157500.1	CtAH05T0002800.1
CtAH11T0157600.2	CtAH02T0018000.1
CtAH11T0159500.1	CtAH09T0292100.1
CtAH11T0159600.1	CtAH10T0250300.1
CtAH11T0159700.1	CtAH08T0070100.1
CtAH11T0159800.1	CtAH08T0052300.1
CtAH11T0160000.1	CtAH05T0162500.1
CtAH11T0160200.1	CtAH09T0149100.1
CtAH11T0160300.2	CtAH02T0005800.1
CtAH11T0160500.1	CtAH08T0051700.1
CtAH10T0031400.1	CtAH09T0070800.2
CtAH10T0031500.1	CtAH05T0160900.1
CtAH10T0031800.1	CtAH11T0225300.1
CtAH10T0031900.1	CtAH07T0246000.1
CtAH10T0032200.1	CtAH12T0180400.1
CtAH10T0127800.1	CtAH06T0085900.2
CtAH10T0128000.1	CtAH05T0258700.1
CtAH10T0128100.1	CtAH06T0045200.1
CtAH12T0180600.1	CtAH10T0041500.1
CtAH12T0180700.1	CtAH06T0014000.1
CtAH12T0180800.1	CtAH06T0172600.1
CtAH06T0168200.1	CtAH06T0203500.1
CtAH06T0168300.1	CtAH11T0035200.1
CtAH12T0126000.1	CtAH10T0105500.1
CtAH12T0126100.1	CtAH11T0150100.1
CtAH12T0126200.1	CtAH02T0038900.1
CtAH12T0126300.1	CtAH06T0209400.1
CtAH12T0126400.1	CtAH02T0012200.1
CtAH05T0029600.1	CtAH02T0022900.1
CtAH05T0029700.1	CtAH08T0013300.1
CtAH05T0260400.1	CtAH06T0113100.1
CtAH10T0180800.1	CtAH12T0201200.1
CtAH10T0180900.1	CtAH08T0099900.2
CtAH12T0185700.1	CtAH12T0067100.1
CtAH12T0185900.1	CtAH09T0065700.1
CtAH12T0186100.1	CtAH07T0041800.1
CtAH12T0186200.1	CtAH03T0054500.1
CtAH12T0186300.1	CtAH06T0103100.1
CtAH12T0186400.1	CtAH08T0287600.1
CtAH12T0186500.1	CtAH02T0024300.1
CtAH12T0186600.1	CtAH09T0013800.1
CtAH12T0186700.1	CtAH09T0030600.1
CtAH07T0088900.1	CtAH10T0022500.1
CtAH07T0089000.1	CtAH07T0050300.1
CtAH07T0089200.1	CtAH08T0126900.1
CtAH07T0089300.1	CtAH11T0207800.1
CtAH07T0089400.1	CtAH01T0033800.1
CtAH07T0089500.1	CtAH12T0003100.1
CtAH07T0089900.1	CtAH09T0007700.2
CtAH07T0090000.1	CtAH06T0059600.3
CtAH07T0090100.1	CtAH09T0295400.1
CtAH07T0090200.1	CtAH11T0055500.1
CtAH07T0090300.1	CtAH01T0004300.1
CtAH07T0090400.1	CtAH10T0248800.1
CtAH07T0090600.1	CtAH08T0145500.1
CtAH07T0090700.1	CtAH06T0326400.1
CtAH07T0090800.1	CtAH09T0034300.1
CtAH07T0090900.1	CtAH07T0177800.1
CtAH03T0038700.1	CtAH01T0035300.1
CtAH03T0038800.1	CtAH09T0073200.1
CtAH03T0038900.1	CtAH09T0068700.1
CtAH03T0039200.1	CtAH08T0159000.1
CtAH04T0135600.1	CtAH05T0271900.1
CtAH04T0135700.1	CtAH03T0265000.1
CtAH04T0135800.1	CtAH11T0056900.1
CtAH07T0235100.1	CtAH10T0171100.1
CtAH07T0235200.1	CtAH01T0051000.1
CtAH01T0116300.1	CtAH06T0048900.1
CtAH01T0136500.1	CtAH08T0144100.1
CtAH01T0136600.1	CtAH09T0024500.1
CtAH01T0141400.1	CtAH11T0036600.1
CtAH04T0124000.1	CtAH05T0109600.1
CtAH04T0124100.2	CtAH03T0072700.1
CtAH04T0124200.1	CtAH08T0251400.1
CtAH03T0126500.1	CtAH01T0055100.1
CtAH03T0126700.1	CtAH12T0148400.1
CtAH03T0126800.1	CtAH04T0210000.1
CtAH03T0126900.1	CtAH12T0157900.1
CtAH04T0006300.1	CtAH07T0106800.1
CtAH04T0006400.1	CtAH07T0100400.1
CtAH06T0173200.1	CtAH10T0103600.1
CtAH08T0173400.1	CtAH02T0039000.1
CtAH08T0173700.1	CtAH06T0328800.1
CtAH08T0173800.1	CtAH11T0173900.1
CtAH08T0174500.1	CtAH10T0075900.1
CtAH09T0024300.1	CtAH02T0025300.1
CtAH05T0202200.1	CtAH07T0144400.1
CtAH05T0202300.1	CtAH05T0263500.1
CtAH05T0244100.1	CtAH09T0153500.1
CtAH05T0244300.1	CtAH09T0203500.1
CtAH05T0251500.1	CtAH03T0007300.1
CtAH05T0251700.1	CtAH09T0023900.1
CtAH05T0253700.1	CtAH06T0265300.1
CtAH05T0253800.2	CtAH04T0224900.1
CtAH05T0253900.1	CtAH03T0025500.1
CtAH05T0254100.1	CtAH11T0217700.1
CtAH05T0254200.1	CtAH02T0124000.1
CtAH05T0254500.2	CtAH09T0030500.1
CtAH05T0254900.1	CtAH06T0001100.1
CtAH05T0255000.1	CtAH12T0046600.1
CtAH05T0255100.1	CtAH09T0003200.1
CtAH05T0257400.2	CtAH02T0072000.1
CtAH08T0159900.1	CtAH11T0041000.1
CtAH10T0066000.1	CtAH03T0039800.1
CtAH10T0066200.1	CtAH04T0092200.1
CtAH10T0152500.1	CtAH04T0251500.1
CtAH10T0155600.1	CtAH12T0198300.1
CtAH10T0155700.1	CtAH04T0162400.1
CtAH11T0068500.1	CtAH10T0189500.1
CtAH11T0068600.1	CtAH10T0257100.1
CtAH11T0121500.1	CtAH06T0095400.1
CtAH11T0121600.1	CtAH09T0044100.1
CtAH11T0121700.1	CtAH07T0056100.1
CtAH11T0121800.1	CtAH01T0004900.1
CtAH11T0121900.1	CtAH06T0295100.1
CtAH12T0004800.1	CtAH11T0207600.1
CtAH12T0036900.1	CtAH01T0002300.1
CtAH12T0037000.1	CtAH06T0281200.1
CtAH12T0037100.1	CtAH08T0074500.1
CtAH12T0037300.1	CtAH05T0277600.1
CtAH12T0081100.1	CtAH06T0224000.1
CtAH12T0081200.1	CtAH10T0254800.1
CtAH12T0114600.1	CtAH08T0200600.1
CtAH12T0114700.1	CtAH07T0199600.1
CtAH12T0114800.1	CtAH03T0074900.1
CtAH12T0191300.1	CtAH02T0021600.1
CtAH01T0063100.1	CtAH06T0172100.1
CtAH01T0072100.1	CtAH10T0015500.1
CtAH01T0106300.1	CtAH06T0273700.1
CtAH01T0149300.1	CtAH08T0000500.1
CtAH01T0180500.1	CtAH06T0040800.1
CtAH02T0140400.1	CtAH07T0152700.1
CtAH02T0153100.1	CtAH08T0080400.1
CtAH02T0153200.1	CtAH10T0044000.1
CtAH03T0084400.1	CtAH10T0037900.1
CtAH03T0106000.1	CtAH01T0055600.1
CtAH03T0113600.1	CtAH11T0100200.1
CtAH03T0113800.1	CtAH04T0020000.1
CtAH03T0115900.1	CtAH10T0198500.1
CtAH03T0138400.1	CtAH02T0099600.1
CtAH03T0150900.1	CtAH04T0037500.1
CtAH03T0217300.1	CtAH03T0047900.1
CtAH04T0042000.1	CtAH02T0011200.1
CtAH04T0087200.2	CtAH02T0061300.1
CtAH04T0116600.1	CtAH11T0225500.1
CtAH04T0116700.1	CtAH03T0236700.1
CtAH04T0184100.1	CtAH03T0081700.1
CtAH04T0188600.1	CtAH02T0042600.1
CtAH05T0001500.1	CtAH05T0078300.1
CtAH05T0055400.1	CtAH01T0057500.1
CtAH05T0180600.1	CtAH06T0080300.1
CtAH05T0215500.1	CtAH06T0244900.1
CtAH06T0000900.1	CtAH04T0074600.1
CtAH06T0104200.1	CtAH01T0225800.1
CtAH06T0104300.1	CtAH04T0039300.1
CtAH06T0178000.1	CtAH02T0053000.1
CtAH06T0178100.1	CtAH10T0253800.1
CtAH06T0221800.1	CtAH04T0006200.1
CtAH06T0221900.1	CtAH07T0018200.1
CtAH07T0103800.1	CtAH04T0055500.1
CtAH07T0136300.1	CtAH04T0043000.1
CtAH07T0136400.1	CtAH10T0241400.1
CtAH08T0006000.1	CtAH05T0082100.1
CtAH08T0244800.1	CtAH03T0040800.1
CtAH08T0248500.1	CtAH05T0131000.2
CtAH08T0327100.1	CtAH08T0275500.1
CtAH09T0247300.1	CtAH08T0290700.4
CtAH05T0124700.3	CtAH04T0163600.1
CtAH05T0228100.1	CtAH01T0013000.1
CtAH05T0229200.1	CtAH06T0059400.1
CtAH05T0229600.1	CtAH02T0019000.1
CtAH06T0263500.2	CtAH08T0125000.2
CtAH06T0264700.1	CtAH04T0227800.1
CtAH06T0264800.1	CtAH06T0005500.1
CtAH09T0027800.1	CtAH07T0138000.1
CtAH05T0234300.1	CtAH01T0097900.1
CtAH05T0234500.1	CtAH05T0015000.1
CtAH05T0234600.1	CtAH06T0313200.1
CtAH05T0234700.1	CtAH06T0096400.3
CtAH05T0235000.1	CtAH05T0111100.1
CtAH05T0235200.1	CtAH03T0293400.1
CtAH05T0235300.1	CtAH08T0326000.1
CtAH05T0235400.1	CtAH05T0148100.1
CtAH05T0235500.3	CtAH07T0146400.1
CtAH05T0235600.1	CtAH05T0264500.1
CtAH04T0029900.1	CtAH02T0080800.1
CtAH04T0196000.1	CtAH12T0151600.1
CtAH04T0196200.1	CtAH11T0198400.1
CtAH06T0133800.2	CtAH01T0215400.1
CtAH06T0134100.2	CtAH03T0083600.1
CtAH06T0134200.1	CtAH10T0274700.1
CtAH06T0134400.1	CtAH02T0000700.1
CtAH08T0313100.1	CtAH04T0052300.1
CtAH08T0315800.1	CtAH08T0171100.1
CtAH08T0316100.1	CtAH10T0095500.1
CtAH08T0316300.1	CtAH08T0098900.1
CtAH08T0316700.1	CtAH08T0349900.1
CtAH10T0055100.1	CtAH02T0039200.1
CtAH12T0155200.1	CtAH06T0096300.1
CtAH12T0164400.1	CtAH03T0118500.1
CtAH05T0219100.1	CtAH08T0182000.1
CtAH07T0116200.2	CtAH04T0019700.1
CtAH08T0071100.1	CtAH04T0158300.1
CtAH08T0071200.1	CtAH11T0248000.1
CtAH08T0071400.1	CtAH09T0190700.1
CtAH05T0053000.1	CtAH07T0127800.1
CtAH06T0297000.1	CtAH08T0037400.1
CtAH06T0297200.1	CtAH10T0149700.1
CtAH06T0297300.1	CtAH07T0095800.1
CtAH06T0297400.1	CtAH08T0002900.2
CtAH08T0033200.1	CtAH04T0118000.1
CtAH09T0198000.1	CtAH03T0013200.1
CtAH09T0198400.2	CtAH12T0141000.1
CtAH11T0108300.1	CtAH08T0177600.1
CtAH01T0025000.1	CtAH02T0083400.2
CtAH02T0123800.1	CtAH11T0266800.3
CtAH04T0224700.1	CtAH08T0353500.1
CtAH04T0241000.1	CtAH06T0254200.1
CtAH04T0241200.1	CtAH04T0239700.1
CtAH04T0241300.1	CtAH01T0043500.1
CtAH04T0241400.1	CtAH07T0256000.1
CtAH05T0238500.1	CtAH02T0129800.1
CtAH11T0010200.1	CtAH03T0005300.1
CtAH01T0008500.1	CtAH10T0124400.1
CtAH01T0145600.1	CtAH03T0229000.1
CtAH01T0206700.1	CtAH03T0010400.1
CtAH04T0073500.1	CtAH04T0198800.1
CtAH05T0068400.3	CtAH07T0024400.1
CtAH06T0197700.1	CtAH11T0011800.1
CtAH08T0126100.3	CtAH10T0133200.1
CtAH11T0063900.1	CtAH02T0036700.1
CtAH11T0064000.1	CtAH11T0022900.1
CtAH11T0064300.1	CtAH07T0095500.1
CtAH11T0064500.1	CtAH12T0079900.1
CtAH11T0064900.1	CtAH08T0074600.1
CtAH11T0065000.1	CtAH09T0294600.1
CtAH11T0065100.1	CtAH08T0296500.1
CtAH11T0065200.1	CtAH11T0090500.1
CtAH11T0065300.1	CtAH08T0009800.1
CtAH11T0065500.1	CtAH10T0243200.1
CtAH11T0065800.1	CtAH09T0039900.1
CtAH11T0065900.1	CtAH03T0177100.1
CtAH11T0066000.1	CtAH10T0074700.1
CtAH11T0066100.1	CtAH05T0040800.1
CtAH11T0066300.1	CtAH06T0054000.1
CtAH11T0066400.1	CtAH11T0244500.1
CtAH01T0039500.1	CtAH09T0088500.1
CtAH03T0131100.1	CtAH03T0100500.1
CtAH04T0174700.1	CtAH09T0010300.1
CtAH04T0174800.1	CtAH08T0017200.1
CtAH04T0174900.1	CtAH11T0213100.1
CtAH06T0189000.1	CtAH09T0047400.1
CtAH06T0189100.1	CtAH06T0069800.1
CtAH06T0189300.1	CtAH03T0029700.3
CtAH06T0189400.2	CtAH09T0296600.1
CtAH10T0126100.1	CtAH09T0203400.1
CtAH10T0197300.1	CtAH10T0101700.1
CtAH12T0016300.1	CtAH08T0045400.1
CtAH12T0183500.1	CtAH06T0053600.1
CtAH12T0183600.1	CtAH03T0256300.1
CtAH01T0089600.1	CtAH03T0093000.1
CtAH07T0114600.1	CtAH07T0224600.1
CtAH08T0053500.1	CtAH08T0036500.1
CtAH08T0201000.1	CtAH08T0063900.1
CtAH04T0211300.1	CtAH05T0255800.1
CtAH04T0211400.1	CtAH06T0122300.1
CtAH04T0211500.1	CtAH10T0059700.1
CtAH04T0211700.1	CtAH06T0333100.1
CtAH04T0212000.1	CtAH12T0199000.1
CtAH04T0212100.1	CtAH05T0074800.1
CtAH04T0212200.1	CtAH02T0035200.1
CtAH11T0007400.1	CtAH05T0158200.2
CtAH12T0151300.1	CtAH09T0031700.1
CtAH03T0099400.1	CtAH10T0178000.1
CtAH03T0272200.1	CtAH04T0089700.1
CtAH04T0187000.1	CtAH02T0099500.2
CtAH05T0146200.1	CtAH07T0017400.1
CtAH05T0224700.1	CtAH06T0067200.1
CtAH06T0211600.1	CtAH07T0025000.1
CtAH07T0008400.1	CtAH03T0304600.2
CtAH03T0065300.1	CtAH02T0050800.1
CtAH03T0065600.1	CtAH03T0232500.1
CtAH03T0065800.1	CtAH12T0081600.1
CtAH03T0066000.1	CtAH01T0120800.1
CtAH03T0066100.1	CtAH02T0214300.1
CtAH03T0066200.1	CtAH09T0126600.3
CtAH03T0066300.1	CtAH01T0013600.1
CtAH03T0066400.1	CtAH04T0159300.1
CtAH03T0066500.1	CtAH08T0129700.4
CtAH03T0067100.1	CtAH06T0060600.2
CtAH10T0202900.1	CtAH08T0128500.1
CtAH10T0203100.1	CtAH09T0130700.1
CtAH10T0203200.1	CtAH03T0009500.1
CtAH10T0203600.1	CtAH11T0053300.1
CtAH10T0203800.1	CtAH11T0046800.1
CtAH10T0203900.1	CtAH11T0001300.1
CtAH09T0286600.1	CtAH08T0126400.1
CtAH06T0265700.1	CtAH05T0265200.1
CtAH06T0266000.2	CtAH02T0037900.1
CtAH06T0266300.1	CtAH10T0045500.1
CtAH06T0266700.1	CtAH06T0059500.1
CtAH09T0163300.1	CtAH12T0148200.1
CtAH09T0163500.1	CtAH06T0048600.1
CtAH09T0163600.1	CtAH05T0178100.1
CtAH09T0163700.1	CtAH03T0011900.1
CtAH10T0057900.1	CtAH04T0196500.1
CtAH10T0167300.1	CtAH04T0026100.1
CtAH10T0221800.1	CtAH06T0272200.1
CtAH10T0244600.1	CtAH09T0084600.1
CtAH11T0233100.1	CtAH12T0144600.1
CtAH11T0233700.1	CtAH10T0206200.2
CtAH12T0162700.1	CtAH09T0244200.1
CtAH02T0016300.1	CtAH01T0132500.1
CtAH08T0314400.1	CtAH11T0168000.1
CtAH12T0134700.1	CtAH10T0052600.1
CtAH12T0134800.1	CtAH08T0133100.1
CtAH05T0036000.1	CtAH02T0069900.1
CtAH05T0252400.1	CtAH12T0190600.1
CtAH05T0252500.1	CtAH08T0269200.1
CtAH05T0252600.1	CtAH05T0030600.1
CtAH05T0252700.1	CtAH10T0254400.1
CtAH06T0213400.1	CtAH06T0020600.1
CtAH06T0213600.1	CtAH04T0221700.1
CtAH06T0213700.1	CtAH11T0081800.1
CtAH06T0214000.1	CtAH09T0055600.1
CtAH06T0216300.2	CtAH11T0030500.1
CtAH12T0038500.1	CtAH06T0220500.1
CtAH12T0038700.1	CtAH04T0252400.1
CtAH12T0038800.1	CtAH07T0010000.1
CtAH02T0094400.1	CtAH05T0089500.1
CtAH02T0094500.1	CtAH04T0043700.1
CtAH05T0161700.1	CtAH01T0050100.1
CtAH05T0162200.1	CtAH06T0080100.2
CtAH11T0213800.1	CtAH10T0223300.1
CtAH11T0213900.1	CtAH08T0271200.1
CtAH11T0214000.1	CtAH08T0010200.1
CtAH11T0214100.1	CtAH07T0043000.1
CtAH05T0125700.1	CtAH11T0058400.1
CtAH06T0005200.3	CtAH08T0261100.1
CtAH12T0011700.1	CtAH02T0024000.1
CtAH12T0011800.1	CtAH08T0055800.1
CtAH01T0144900.1	CtAH12T0181100.1
CtAH01T0145000.1	CtAH08T0185700.1
CtAH01T0145100.1	CtAH11T0052600.1
CtAH02T0160300.1	CtAH05T0086700.1
CtAH02T0160400.1	CtAH03T0163400.1
CtAH03T0023200.1	CtAH08T0103300.1
CtAH03T0023300.1	CtAH02T0141900.1
CtAH03T0069900.1	CtAH03T0085500.1
CtAH06T0170600.1	CtAH10T0255000.1
CtAH06T0170800.1	CtAH07T0194000.1
CtAH06T0249300.1	CtAH07T0057400.1
CtAH06T0249400.1	CtAH07T0084200.2
CtAH08T0270900.1	CtAH12T0104500.1
CtAH08T0305500.1	CtAH06T0292600.1
CtAH12T0024800.1	CtAH01T0015600.1
CtAH12T0052200.1	CtAH11T0012900.1
CtAH12T0052300.1	CtAH12T0171600.1
CtAH12T0163300.1	CtAH03T0139300.2
CtAH01T0050700.1
CtAH04T0091600.1
CtAH04T0183600.1
CtAH05T0092200.1
CtAH07T0172900.1
CtAH08T0219600.1
CtAH09T0180700.1
CtAH09T0204300.1
CtAH11T0246200.1
CtAH01T0165600.1
CtAH01T0165800.2
CtAH01T0166000.1
CtAH04T0085500.1
CtAH11T0068400.1
CtAH11T0068800.1
CtAH08T0154500.1
CtAH08T0154600.1
CtAH08T0154900.2
CtAH03T0258100.1
CtAH03T0258200.1
CtAH03T0258500.1
CtAH03T0260000.1
CtAH03T0260200.1
CtAH03T0260300.1
CtAH03T0260400.1
CtAH03T0260500.1
CtAH03T0260600.1
CtAH03T0260900.1
CtAH03T0261000.1
CtAH03T0261200.1
CtAH03T0261300.1
CtAH03T0261400.1
CtAH03T0261600.1
CtAH03T0261800.1
CtAH03T0262300.1
CtAH03T0262400.1
CtAH11T0070300.1
CtAH11T0070400.1
CtAH11T0070500.1
CtAH01T0042000.1
CtAH07T0045500.1
CtAH08T0297000.1
CtAH10T0187200.1
CtAH11T0064200.1
CtAH11T0069200.1
CtAH05T0279900.1
CtAH10T0085000.1
CtAH10T0085200.1
CtAH10T0085300.1
CtAH10T0085400.1
CtAH10T0085600.1
CtAH03T0183500.2
CtAH03T0183600.1
CtAH03T0183800.1
CtAH11T0081500.1
CtAH11T0081600.1
CtAH11T0096600.1
CtAH11T0108400.1
CtAH11T0128600.1
CtAH11T0155400.1
CtAH12T0014300.1
CtAH12T0106800.1
CtAH01T0090600.1
CtAH01T0173200.1
CtAH01T0180600.1
CtAH02T0179500.1
CtAH03T0091900.1
CtAH03T0142000.1
CtAH04T0179800.1
CtAH04T0179900.1
CtAH06T0127000.1
CtAH06T0182300.1
CtAH06T0193300.1
CtAH09T0240500.1
CtAH01T0127500.1
CtAH01T0127700.1
CtAH01T0127900.1
CtAH01T0216100.1
CtAH01T0216200.1
CtAH01T0216400.1
CtAH01T0216500.1
CtAH01T0216600.1
CtAH01T0216800.1
CtAH01T0216900.1
CtAH01T0217100.1
CtAH01T0217200.1
CtAH01T0217500.1
CtAH01T0217700.1
CtAH01T0217800.1
CtAH01T0217900.1
CtAH01T0218000.1
CtAH01T0218100.1
CtAH01T0218400.1
CtAH01T0218500.1
CtAH01T0218600.1
CtAH01T0218700.1
CtAH01T0218800.1
CtAH01T0218900.1
CtAH01T0219000.1
CtAH01T0219100.1
CtAH01T0219200.1
CtAH01T0219300.1
CtAH01T0219500.1
CtAH01T0219600.1
CtAH04T0136400.1
CtAH05T0085600.1
CtAH05T0085700.1
CtAH05T0086000.1
CtAH05T0086200.1
CtAH05T0086300.1
CtAH05T0086400.1
CtAH10T0052000.1
CtAH10T0198700.1
CtAH11T0233800.1
CtAH11T0233900.1
CtAH12T0168900.1
CtAH07T0112400.1
CtAH07T0145600.1
CtAH08T0010900.1
CtAH10T0020300.1
CtAH10T0063500.1
CtAH10T0127900.1
CtAH10T0175300.1
CtAH11T0074300.1
CtAH11T0081200.1
CtAH11T0115400.1
CtAH11T0142200.1
CtAH12T0011900.1
CtAH12T0126600.1
CtAH12T0126700.1
CtAH01T0078900.1
CtAH01T0094300.1
CtAH01T0116400.1
CtAH01T0140500.1
CtAH01T0153900.1
CtAH02T0055100.1
CtAH02T0152500.1
CtAH02T0157900.1
CtAH02T0168700.1
CtAH02T0173700.1
CtAH02T0182800.1
CtAH02T0183000.1
CtAH02T0210900.1
CtAH03T0099500.1
CtAH03T0125000.1
CtAH03T0126000.1
CtAH03T0153200.1
CtAH03T0187000.1
CtAH04T0058600.1
CtAH04T0131300.3
CtAH05T0180200.1
CtAH05T0247900.1
CtAH06T0073400.1
CtAH06T0210900.1
CtAH07T0146800.1
CtAH07T0202300.1
CtAH08T0239900.1
CtAH08T0294300.1
CtAH08T0303900.1
CtAH08T0304400.1
CtAH11T0225700.1
CtAH11T0225900.1
CtAH11T0226000.1
CtAH11T0226100.1
CtAH02T0005100.1
CtAH02T0005200.1
CtAH02T0005400.1
CtAH11T0251900.1
CtAH11T0252100.1
CtAH11T0252200.1
CtAH11T0252300.1
CtAH11T0252500.1
CtAH11T0252600.1
CtAH11T0252800.1
CtAH11T0253000.1
CtAH11T0253100.1
CtAH02T0055500.2
CtAH03T0216400.1
CtAH03T0216500.1
CtAH03T0216900.1
CtAH03T0218700.1
CtAH05T0250000.1
CtAH10T0187900.1
CtAH11T0143500.1
CtAH01T0175300.1
CtAH07T0097100.1
CtAH07T0097200.1
CtAH08T0074800.1
CtAH08T0074900.1
CtAH09T0255600.2
CtAH09T0255800.1
CtAH09T0255900.1
CtAH09T0256100.2
CtAH09T0256400.1
CtAH09T0258300.1
CtAH09T0258400.1
CtAH09T0258700.1
CtAH09T0259100.1
CtAH09T0259800.1
CtAH10T0243700.1
CtAH12T0205400.1
CtAH07T0182100.1
CtAH08T0085400.2
CtAH08T0295200.1
CtAH08T0295300.1
CtAH03T0234400.1
CtAH03T0234700.1
CtAH03T0234800.1
CtAH09T0073700.1
CtAH09T0073900.1
CtAH11T0245200.1
CtAH11T0245300.1
CtAH11T0245400.1
CtAH11T0245500.1
CtAH11T0245600.1
CtAH11T0245700.1
CtAH11T0245800.1
CtAH11T0246000.1
CtAH06T0063100.1
CtAH01T0139600.1
CtAH03T0089500.1
CtAH03T0158100.1
CtAH05T0081700.2
CtAH06T0110600.1
CtAH09T0241800.5
CtAH04T0057600.1
CtAH04T0058100.1
CtAH04T0058700.1
CtAH04T0061900.1
CtAH10T0010600.1
CtAH10T0010700.1
CtAH05T0237500.1
CtAH05T0237800.1
CtAH05T0238000.1
CtAH05T0238200.1
CtAH05T0238300.2
CtAH05T0238400.1
CtAH09T0162800.1
CtAH03T0088800.1
CtAH05T0261800.1
CtAH06T0111300.1
CtAH06T0035900.1
CtAH06T0036000.1
CtAH06T0036200.1
CtAH06T0036300.1
CtAH06T0036400.1
CtAH06T0036500.1
CtAH06T0036600.1
CtAH06T0036700.1
CtAH10T0206300.1
CtAH10T0206400.1
CtAH08T0048500.1
CtAH08T0048600.1
CtAH08T0048700.2
CtAH08T0048800.1
CtAH10T0233700.1
CtAH10T0233800.1
CtAH06T0331100.1
CtAH06T0331200.1
CtAH06T0331300.1
CtAH09T0119300.1
CtAH01T0008600.1
CtAH01T0032000.1
CtAH02T0066800.1
CtAH03T0297400.2
CtAH03T0297500.1
CtAH04T0246300.3
CtAH07T0012300.1
CtAH10T0119600.1
CtAH10T0165100.1
CtAH10T0168700.1
CtAH10T0181800.1
CtAH11T0115300.2
CtAH12T0027700.1
CtAH12T0077400.1
CtAH12T0100300.1
CtAH12T0119000.1
CtAH12T0156600.1
CtAH01T0174400.2
CtAH02T0156000.1
CtAH02T0182700.1
CtAH02T0192100.1
CtAH02T0206400.1
CtAH03T0186500.1
CtAH03T0224500.1
CtAH04T0075900.1
CtAH04T0076000.1
CtAH04T0139500.1
CtAH04T0139600.1
CtAH04T0147200.1
CtAH05T0170500.1
CtAH06T0127900.1
CtAH06T0201500.1
CtAH06T0211500.1
CtAH06T0224100.1
CtAH07T0139600.1
CtAH07T0140300.1
CtAH08T0253700.1
CtAH08T0295500.2
CtAH08T0317300.1
CtAH05T0097100.2
CtAH07T0213400.1
CtAH07T0213700.1
[truncated: 4,419 more rows]

## Sheet: Exp_ genes_GO
ID	Description	GeneRatio	BgRatio	pvalue	p.adjust	qvalue	Gene ID	Count
GO:0009738	abscisic acid-activated signaling pathway	29/2021	40/11016	1.03592e-13	2.16161e-11	1.89736e-11	CtAH02G0199300/CtAH02G0199500/CtAH02G0199700/CtAH02G0199900/CtAH02G0200100/CtAH02G0200200/CtAH02G0200300/CtAH02G0200400/CtAH02G0200500/CtAH02G0200600/CtAH02G0200700/CtAH02G0200900/CtAH02G0201200/CtAH02G0201300/CtAH02G0201400/CtAH02G0201500/CtAH02G0201600/CtAH02G0201700/CtAH02G0202000/CtAH02G0202100/CtAH02G0202200/CtAH02G0202700/CtAH02G0202900/CtAH02G0203600/CtAH02G0203700/CtAH02G0203800/CtAH02G02…	29
GO:0071215	cellular response to abscisic acid stimulus	29/2021	40/11016	1.03592e-13	2.16161e-11	1.89736e-11	CtAH02G0199300/CtAH02G0199500/CtAH02G0199700/CtAH02G0199900/CtAH02G0200100/CtAH02G0200200/CtAH02G0200300/CtAH02G0200400/CtAH02G0200500/CtAH02G0200600/CtAH02G0200700/CtAH02G0200900/CtAH02G0201200/CtAH02G0201300/CtAH02G0201400/CtAH02G0201500/CtAH02G0201600/CtAH02G0201700/CtAH02G0202000/CtAH02G0202100/CtAH02G0202200/CtAH02G0202700/CtAH02G0202900/CtAH02G0203600/CtAH02G0203700/CtAH02G0203800/CtAH02G02…	29
GO:0097306	cellular response to alcohol	29/2021	40/11016	1.03592e-13	2.16161e-11	1.89736e-11	CtAH02G0199300/CtAH02G0199500/CtAH02G0199700/CtAH02G0199900/CtAH02G0200100/CtAH02G0200200/CtAH02G0200300/CtAH02G0200400/CtAH02G0200500/CtAH02G0200600/CtAH02G0200700/CtAH02G0200900/CtAH02G0201200/CtAH02G0201300/CtAH02G0201400/CtAH02G0201500/CtAH02G0201600/CtAH02G0201700/CtAH02G0202000/CtAH02G0202100/CtAH02G0202200/CtAH02G0202700/CtAH02G0202900/CtAH02G0203600/CtAH02G0203700/CtAH02G0203800/CtAH02G02…	29
GO:0140115	NA	19/2021	22/11016	8.26861e-12	1.29404e-09	1.13585e-09	CtAH11G0113500/CtAH12G0151100/CtAH01G0012700/CtAH03G0170800/CtAH05G0036500/CtAH05G0146800/CtAH05G0252100/CtAH06G0267900/CtAH09G0032200/CtAH09G0161100/CtAH12G0001400/CtAH12G0145100/CtAH05G0045000/CtAH05G0045100/CtAH05G0232900/CtAH05G0233000/CtAH10G0012400/CtAH11G0046900/CtAH01G0224100	19
GO:0071396	cellular response to lipid	32/2021	53/11016	1.22905e-11	1.53877e-09	1.35066e-09	CtAH02G0199300/CtAH02G0199500/CtAH02G0199700/CtAH02G0199900/CtAH02G0200100/CtAH02G0200200/CtAH02G0200300/CtAH02G0200400/CtAH02G0200500/CtAH02G0200600/CtAH02G0200700/CtAH02G0200900/CtAH02G0201200/CtAH02G0201300/CtAH02G0201400/CtAH02G0201500/CtAH02G0201600/CtAH02G0201700/CtAH02G0202000/CtAH02G0202100/CtAH02G0202200/CtAH02G0202700/CtAH02G0202900/CtAH02G0203600/CtAH02G0203700/CtAH02G0203800/CtAH02G02…	32
GO:0010411	xyloglucan metabolic process	26/2021	38/11016	1.68794e-11	1.76109e-09	1.5458e-09	CtAH12G0112100/CtAH12G0147500/CtAH12G0147700/CtAH12G0147800/CtAH03G0098600/CtAH03G0098800/CtAH03G0099000/CtAH03G0099200/CtAH03G0099300/CtAH03G0099700/CtAH03G0099800/CtAH03G0100000/CtAH03G0100100/CtAH03G0100200/CtAH05G0017800/CtAH05G0218500/CtAH05G0230100/CtAH05G0230400/CtAH05G0230500/CtAH08G0232000/CtAH09G0251700/CtAH09G0251800/CtAH02G0115900/CtAH02G0116000/CtAH02G0116100/CtAH04G0245000	26
GO:0009737	response to abscisic acid	29/2021	46/11016	2.47461e-11	1.93638e-09	1.69966e-09	CtAH02G0199300/CtAH02G0199500/CtAH02G0199700/CtAH02G0199900/CtAH02G0200100/CtAH02G0200200/CtAH02G0200300/CtAH02G0200400/CtAH02G0200500/CtAH02G0200600/CtAH02G0200700/CtAH02G0200900/CtAH02G0201200/CtAH02G0201300/CtAH02G0201400/CtAH02G0201500/CtAH02G0201600/CtAH02G0201700/CtAH02G0202000/CtAH02G0202100/CtAH02G0202200/CtAH02G0202700/CtAH02G0202900/CtAH02G0203600/CtAH02G0203700/CtAH02G0203800/CtAH02G02…	29
GO:0097305	response to alcohol	29/2021	46/11016	2.47461e-11	1.93638e-09	1.69966e-09	CtAH02G0199300/CtAH02G0199500/CtAH02G0199700/CtAH02G0199900/CtAH02G0200100/CtAH02G0200200/CtAH02G0200300/CtAH02G0200400/CtAH02G0200500/CtAH02G0200600/CtAH02G0200700/CtAH02G0200900/CtAH02G0201200/CtAH02G0201300/CtAH02G0201400/CtAH02G0201500/CtAH02G0201600/CtAH02G0201700/CtAH02G0202000/CtAH02G0202100/CtAH02G0202200/CtAH02G0202700/CtAH02G0202900/CtAH02G0203600/CtAH02G0203700/CtAH02G0203800/CtAH02G02…	29
GO:0006952	defense response	48/2021	107/11016	2.18176e-10	1.51753e-08	1.33202e-08	CtAH02G0199300/CtAH02G0199500/CtAH02G0199700/CtAH02G0199900/CtAH02G0200000/CtAH02G0200100/CtAH02G0200200/CtAH02G0200300/CtAH02G0200400/CtAH02G0200500/CtAH02G0200600/CtAH02G0200700/CtAH02G0200900/CtAH02G0201100/CtAH02G0201200/CtAH02G0201300/CtAH02G0201400/CtAH02G0201500/CtAH02G0201600/CtAH02G0201700/CtAH02G0202000/CtAH02G0202100/CtAH02G0202200/CtAH02G0202700/CtAH02G0202900/CtAH02G0203600/CtAH02G02…	48
GO:0033993	response to lipid	32/2021	59/11016	5.89774e-10	3.48902e-08	3.0625e-08	CtAH02G0199300/CtAH02G0199500/CtAH02G0199700/CtAH02G0199900/CtAH02G0200100/CtAH02G0200200/CtAH02G0200300/CtAH02G0200400/CtAH02G0200500/CtAH02G0200600/CtAH02G0200700/CtAH02G0200900/CtAH02G0201200/CtAH02G0201300/CtAH02G0201400/CtAH02G0201500/CtAH02G0201600/CtAH02G0201700/CtAH02G0202000/CtAH02G0202100/CtAH02G0202200/CtAH02G0202700/CtAH02G0202900/CtAH02G0203600/CtAH02G0203700/CtAH02G0203800/CtAH02G02…	32
GO:0044036	cell wall macromolecule metabolic process	33/2021	62/11016	6.13087e-10	3.48902e-08	3.0625e-08	CtAH12G0112100/CtAH12G0147500/CtAH12G0147700/CtAH12G0147800/CtAH03G0098600/CtAH03G0098800/CtAH03G0099000/CtAH03G0099200/CtAH03G0099300/CtAH03G0099700/CtAH03G0099800/CtAH03G0100000/CtAH03G0100100/CtAH03G0100200/CtAH05G0017800/CtAH05G0218500/CtAH05G0230100/CtAH05G0230400/CtAH05G0230500/CtAH08G0232000/CtAH03G0177600/CtAH03G0177800/CtAH03G0178000/CtAH03G0178400/CtAH03G0179100/CtAH03G0179200/CtAH08G02…	33
GO:0009755	hormone-mediated signaling pathway	32/2021	60/11016	1.04275e-09	4.35174e-08	3.81975e-08	CtAH02G0199300/CtAH02G0199500/CtAH02G0199700/CtAH02G0199900/CtAH02G0200100/CtAH02G0200200/CtAH02G0200300/CtAH02G0200400/CtAH02G0200500/CtAH02G0200600/CtAH02G0200700/CtAH02G0200900/CtAH02G0201200/CtAH02G0201300/CtAH02G0201400/CtAH02G0201500/CtAH02G0201600/CtAH02G0201700/CtAH02G0202000/CtAH02G0202100/CtAH02G0202200/CtAH02G0202700/CtAH02G0202900/CtAH02G0203600/CtAH02G0203700/CtAH02G0203800/CtAH02G02…	32
GO:0032870	cellular response to hormone stimulus	32/2021	60/11016	1.04275e-09	4.35174e-08	3.81975e-08	CtAH02G0199300/CtAH02G0199500/CtAH02G0199700/CtAH02G0199900/CtAH02G0200100/CtAH02G0200200/CtAH02G0200300/CtAH02G0200400/CtAH02G0200500/CtAH02G0200600/CtAH02G0200700/CtAH02G0200900/CtAH02G0201200/CtAH02G0201300/CtAH02G0201400/CtAH02G0201500/CtAH02G0201600/CtAH02G0201700/CtAH02G0202000/CtAH02G0202100/CtAH02G0202200/CtAH02G0202700/CtAH02G0202900/CtAH02G0203600/CtAH02G0203700/CtAH02G0203800/CtAH02G02…	32
GO:0071310	cellular response to organic substance	32/2021	60/11016	1.04275e-09	4.35174e-08	3.81975e-08	CtAH02G0199300/CtAH02G0199500/CtAH02G0199700/CtAH02G0199900/CtAH02G0200100/CtAH02G0200200/CtAH02G0200300/CtAH02G0200400/CtAH02G0200500/CtAH02G0200600/CtAH02G0200700/CtAH02G0200900/CtAH02G0201200/CtAH02G0201300/CtAH02G0201400/CtAH02G0201500/CtAH02G0201600/CtAH02G0201700/CtAH02G0202000/CtAH02G0202100/CtAH02G0202200/CtAH02G0202700/CtAH02G0202900/CtAH02G0203600/CtAH02G0203700/CtAH02G0203800/CtAH02G02…	32
GO:0071495	cellular response to endogenous stimulus	32/2021	60/11016	1.04275e-09	4.35174e-08	3.81975e-08	CtAH02G0199300/CtAH02G0199500/CtAH02G0199700/CtAH02G0199900/CtAH02G0200100/CtAH02G0200200/CtAH02G0200300/CtAH02G0200400/CtAH02G0200500/CtAH02G0200600/CtAH02G0200700/CtAH02G0200900/CtAH02G0201200/CtAH02G0201300/CtAH02G0201400/CtAH02G0201500/CtAH02G0201600/CtAH02G0201700/CtAH02G0202000/CtAH02G0202100/CtAH02G0202200/CtAH02G0202700/CtAH02G0202900/CtAH02G0203600/CtAH02G0203700/CtAH02G0203800/CtAH02G02…	32
GO:0071229	cellular response to acid chemical	29/2021	55/11016	8.95646e-09	3.50422e-07	3.07584e-07	CtAH02G0199300/CtAH02G0199500/CtAH02G0199700/CtAH02G0199900/CtAH02G0200100/CtAH02G0200200/CtAH02G0200300/CtAH02G0200400/CtAH02G0200500/CtAH02G0200600/CtAH02G0200700/CtAH02G0200900/CtAH02G0201200/CtAH02G0201300/CtAH02G0201400/CtAH02G0201500/CtAH02G0201600/CtAH02G0201700/CtAH02G0202000/CtAH02G0202100/CtAH02G0202200/CtAH02G0202700/CtAH02G0202900/CtAH02G0203600/CtAH02G0203700/CtAH02G0203800/CtAH02G02…	29
GO:0120029	NA	10/2021	10/11016	4.24144e-08	1.46185e-06	1.28314e-06	CtAH11G0113500/CtAH12G0151100/CtAH01G0012700/CtAH03G0170800/CtAH05G0036500/CtAH05G0146800/CtAH05G0252100/CtAH06G0267900/CtAH09G0032200/CtAH09G0161100	10
GO:0010383	cell wall polysaccharide metabolic process	26/2021	49/11016	4.43692e-08	1.46185e-06	1.28314e-06	CtAH12G0112100/CtAH12G0147500/CtAH12G0147700/CtAH12G0147800/CtAH03G0098600/CtAH03G0098800/CtAH03G0099000/CtAH03G0099200/CtAH03G0099300/CtAH03G0099700/CtAH03G0099800/CtAH03G0100000/CtAH03G0100100/CtAH03G0100200/CtAH05G0017800/CtAH05G0218500/CtAH05G0230100/CtAH05G0230400/CtAH05G0230500/CtAH08G0232000/CtAH09G0251700/CtAH09G0251800/CtAH02G0115900/CtAH02G0116000/CtAH02G0116100/CtAH04G0245000	26
GO:0010410	hemicellulose metabolic process	26/2021	49/11016	4.43692e-08	1.46185e-06	1.28314e-06	CtAH12G0112100/CtAH12G0147500/CtAH12G0147700/CtAH12G0147800/CtAH03G0098600/CtAH03G0098800/CtAH03G0099000/CtAH03G0099200/CtAH03G0099300/CtAH03G0099700/CtAH03G0099800/CtAH03G0100000/CtAH03G0100100/CtAH03G0100200/CtAH05G0017800/CtAH05G0218500/CtAH05G0230100/CtAH05G0230400/CtAH05G0230500/CtAH08G0232000/CtAH09G0251700/CtAH09G0251800/CtAH02G0115900/CtAH02G0116000/CtAH02G0116100/CtAH04G0245000	26
GO:0006073	cellular glucan metabolic process	41/2021	103/11016	2.68172e-07	7.99407e-06	7.01683e-06	CtAH12G0112100/CtAH12G0147500/CtAH12G0147700/CtAH12G0147800/CtAH03G0098600/CtAH03G0098700/CtAH03G0098800/CtAH03G0099000/CtAH03G0099200/CtAH03G0099300/CtAH03G0099700/CtAH03G0099800/CtAH03G0100000/CtAH03G0100100/CtAH03G0100200/CtAH05G0017800/CtAH05G0218500/CtAH05G0230100/CtAH05G0230400/CtAH05G0230500/CtAH06G0322000/CtAH08G0232000/CtAH02G0153200/CtAH03G0058300/CtAH03G0058400/CtAH03G0058500/CtAH03G00…	41
GO:0044042	glucan metabolic process	41/2021	103/11016	2.68172e-07	7.99407e-06	7.01683e-06	CtAH12G0112100/CtAH12G0147500/CtAH12G0147700/CtAH12G0147800/CtAH03G0098600/CtAH03G0098700/CtAH03G0098800/CtAH03G0099000/CtAH03G0099200/CtAH03G0099300/CtAH03G0099700/CtAH03G0099800/CtAH03G0100000/CtAH03G0100100/CtAH03G0100200/CtAH05G0017800/CtAH05G0218500/CtAH05G0230100/CtAH05G0230400/CtAH05G0230500/CtAH06G0322000/CtAH08G0232000/CtAH02G0153200/CtAH03G0058300/CtAH03G0058400/CtAH03G0058500/CtAH03G00…	41
GO:1901701	cellular response to oxygen-containing compound	32/2021	74/11016	6.12399e-07	1.74255e-05	1.52953e-05	CtAH02G0199300/CtAH02G0199500/CtAH02G0199700/CtAH02G0199900/CtAH02G0200100/CtAH02G0200200/CtAH02G0200300/CtAH02G0200400/CtAH02G0200500/CtAH02G0200600/CtAH02G0200700/CtAH02G0200900/CtAH02G0201200/CtAH02G0201300/CtAH02G0201400/CtAH02G0201500/CtAH02G0201600/CtAH02G0201700/CtAH02G0202000/CtAH02G0202100/CtAH02G0202200/CtAH02G0202700/CtAH02G0202900/CtAH02G0203600/CtAH02G0203700/CtAH02G0203800/CtAH02G02…	32
GO:0044264	cellular polysaccharide metabolic process	41/2021	114/11016	5.8382e-06	0.000158901	0.000139476	CtAH12G0112100/CtAH12G0147500/CtAH12G0147700/CtAH12G0147800/CtAH03G0098600/CtAH03G0098700/CtAH03G0098800/CtAH03G0099000/CtAH03G0099200/CtAH03G0099300/CtAH03G0099700/CtAH03G0099800/CtAH03G0100000/CtAH03G0100100/CtAH03G0100200/CtAH05G0017800/CtAH05G0218500/CtAH05G0230100/CtAH05G0230400/CtAH05G0230500/CtAH06G0322000/CtAH08G0232000/CtAH02G0153200/CtAH03G0058300/CtAH03G0058400/CtAH03G0058500/CtAH03G00…	41
GO:0070887	cellular response to chemical stimulus	32/2021	81/11016	6.49241e-06	0.000169344	0.000148642	CtAH02G0199300/CtAH02G0199500/CtAH02G0199700/CtAH02G0199900/CtAH02G0200100/CtAH02G0200200/CtAH02G0200300/CtAH02G0200400/CtAH02G0200500/CtAH02G0200600/CtAH02G0200700/CtAH02G0200900/CtAH02G0201200/CtAH02G0201300/CtAH02G0201400/CtAH02G0201500/CtAH02G0201600/CtAH02G0201700/CtAH02G0202000/CtAH02G0202100/CtAH02G0202200/CtAH02G0202700/CtAH02G0202900/CtAH02G0203600/CtAH02G0203700/CtAH02G0203800/CtAH02G02…	32
GO:0042546	cell wall biogenesis	26/2021	62/11016	1.3417e-05	0.000335961	0.000294891	CtAH12G0112100/CtAH12G0147500/CtAH12G0147700/CtAH12G0147800/CtAH03G0098600/CtAH03G0098800/CtAH03G0099000/CtAH03G0099200/CtAH03G0099300/CtAH03G0099700/CtAH03G0099800/CtAH03G0100000/CtAH03G0100100/CtAH03G0100200/CtAH05G0017800/CtAH05G0218500/CtAH05G0230100/CtAH05G0230400/CtAH05G0230500/CtAH08G0232000/CtAH09G0251700/CtAH09G0251800/CtAH02G0115900/CtAH02G0116000/CtAH02G0116100/CtAH04G0245000	26
GO:0015837	amine transport	9/2021	12/11016	2.9805e-05	0.000565392	0.000496275	CtAH12G0001400/CtAH12G0145100/CtAH05G0045000/CtAH05G0045100/CtAH05G0232900/CtAH05G0233000/CtAH10G0012400/CtAH11G0046900/CtAH01G0224100	9
GO:0032890	regulation of organic acid transport	9/2021	12/11016	2.9805e-05	0.000565392	0.000496275	CtAH12G0001400/CtAH12G0145100/CtAH05G0045000/CtAH05G0045100/CtAH05G0232900/CtAH05G0233000/CtAH10G0012400/CtAH11G0046900/CtAH01G0224100	9
GO:0032973	amino acid export	9/2021	12/11016	2.9805e-05	0.000565392	0.000496275	CtAH12G0001400/CtAH12G0145100/CtAH05G0045000/CtAH05G0045100/CtAH05G0232900/CtAH05G0233000/CtAH10G0012400/CtAH11G0046900/CtAH01G0224100	9
GO:0051952	regulation of amine transport	9/2021	12/11016	2.9805e-05	0.000565392	0.000496275	CtAH12G0001400/CtAH12G0145100/CtAH05G0045000/CtAH05G0045100/CtAH05G0232900/CtAH05G0233000/CtAH10G0012400/CtAH11G0046900/CtAH01G0224100	9
GO:0051955	regulation of amino acid transport	9/2021	12/11016	2.9805e-05	0.000565392	0.000496275	CtAH12G0001400/CtAH12G0145100/CtAH05G0045000/CtAH05G0045100/CtAH05G0232900/CtAH05G0233000/CtAH10G0012400/CtAH11G0046900/CtAH01G0224100	9
GO:0080143	regulation of amino acid export	9/2021	12/11016	2.9805e-05	0.000565392	0.000496275	CtAH12G0001400/CtAH12G0145100/CtAH05G0045000/CtAH05G0045100/CtAH05G0232900/CtAH05G0233000/CtAH10G0012400/CtAH11G0046900/CtAH01G0224100	9
GO:1903789	NA	9/2021	12/11016	2.9805e-05	0.000565392	0.000496275	CtAH12G0001400/CtAH12G0145100/CtAH05G0045000/CtAH05G0045100/CtAH05G0232900/CtAH05G0233000/CtAH10G0012400/CtAH11G0046900/CtAH01G0224100	9
GO:1903959	NA	9/2021	12/11016	2.9805e-05	0.000565392	0.000496275	CtAH12G0001400/CtAH12G0145100/CtAH05G0045000/CtAH05G0045100/CtAH05G0232900/CtAH05G0233000/CtAH10G0012400/CtAH11G0046900/CtAH01G0224100	9
GO:0005976	polysaccharide metabolic process	41/2021	123/11016	4.65469e-05	0.00085701	0.000752243	CtAH12G0112100/CtAH12G0147500/CtAH12G0147700/CtAH12G0147800/CtAH03G0098600/CtAH03G0098700/CtAH03G0098800/CtAH03G0099000/CtAH03G0099200/CtAH03G0099300/CtAH03G0099700/CtAH03G0099800/CtAH03G0100000/CtAH03G0100100/CtAH03G0100200/CtAH05G0017800/CtAH05G0218500/CtAH05G0230100/CtAH05G0230400/CtAH05G0230500/CtAH06G0322000/CtAH08G0232000/CtAH02G0153200/CtAH03G0058300/CtAH03G0058400/CtAH03G0058500/CtAH03G00…	41
GO:0001101	response to acid chemical	29/2021	78/11016	6.55825e-05	0.00117299	0.0010296	CtAH02G0199300/CtAH02G0199500/CtAH02G0199700/CtAH02G0199900/CtAH02G0200100/CtAH02G0200200/CtAH02G0200300/CtAH02G0200400/CtAH02G0200500/CtAH02G0200600/CtAH02G0200700/CtAH02G0200900/CtAH02G0201200/CtAH02G0201300/CtAH02G0201400/CtAH02G0201500/CtAH02G0201600/CtAH02G0201700/CtAH02G0202000/CtAH02G0202100/CtAH02G0202200/CtAH02G0202700/CtAH02G0202900/CtAH02G0203600/CtAH02G0203700/CtAH02G0203800/CtAH02G02…	29
GO:0007165	signal transduction	109/2021	425/11016	8.74028e-05	0.00151984	0.00133404	CtAH12G0005500/CtAH12G0005800/CtAH06G0089300/CtAH06G0090000/CtAH06G0090300/CtAH06G0090900/CtAH06G0091600/CtAH06G0091800/CtAH06G0091900/CtAH06G0092100/CtAH06G0092200/CtAH06G0092300/CtAH06G0092500/CtAH06G0093800/CtAH06G0094600/CtAH06G0095000/CtAH06G0096900/CtAH06G0097200/CtAH06G0097300/CtAH06G0097500/CtAH06G0097700/CtAH06G0097800/CtAH06G0097900/CtAH06G0098400/CtAH06G0098800/CtAH06G0101200/CtAH06G01…	109
GO:0023052	signaling	109/2021	426/11016	9.6749e-05	0.00163689	0.00143679	CtAH12G0005500/CtAH12G0005800/CtAH06G0089300/CtAH06G0090000/CtAH06G0090300/CtAH06G0090900/CtAH06G0091600/CtAH06G0091800/CtAH06G0091900/CtAH06G0092100/CtAH06G0092200/CtAH06G0092300/CtAH06G0092500/CtAH06G0093800/CtAH06G0094600/CtAH06G0095000/CtAH06G0096900/CtAH06G0097200/CtAH06G0097300/CtAH06G0097500/CtAH06G0097700/CtAH06G0097800/CtAH06G0097900/CtAH06G0098400/CtAH06G0098800/CtAH06G0101200/CtAH06G01…	109
GO:0003333	amino acid transmembrane transport	9/2021	14/11016	0.000189844	0.00297105	0.00260785	CtAH12G0001400/CtAH12G0145100/CtAH05G0045000/CtAH05G0045100/CtAH05G0232900/CtAH05G0233000/CtAH10G0012400/CtAH11G0046900/CtAH01G0224100	9
GO:0006865	amino acid transport	9/2021	14/11016	0.000189844	0.00297105	0.00260785	CtAH12G0001400/CtAH12G0145100/CtAH05G0045000/CtAH05G0045100/CtAH05G0232900/CtAH05G0233000/CtAH10G0012400/CtAH11G0046900/CtAH01G0224100	9
GO:0044070	regulation of anion transport	9/2021	14/11016	0.000189844	0.00297105	0.00260785	CtAH12G0001400/CtAH12G0145100/CtAH05G0045000/CtAH05G0045100/CtAH05G0232900/CtAH05G0233000/CtAH10G0012400/CtAH11G0046900/CtAH01G0224100	9
GO:0015849	organic acid transport	16/2021	37/11016	0.000400763	0.00597328	0.00524307	CtAH12G0001400/CtAH12G0145100/CtAH05G0045000/CtAH05G0045100/CtAH05G0232900/CtAH05G0233000/CtAH11G0182500/CtAH11G0182600/CtAH11G0182700/CtAH08G0220900/CtAH11G0104900/CtAH02G0036800/CtAH02G0037300/CtAH10G0012400/CtAH11G0046900/CtAH01G0224100	16
GO:0046942	carboxylic acid transport	16/2021	37/11016	0.000400763	0.00597328	0.00524307	CtAH12G0001400/CtAH12G0145100/CtAH05G0045000/CtAH05G0045100/CtAH05G0232900/CtAH05G0233000/CtAH11G0182500/CtAH11G0182600/CtAH11G0182700/CtAH08G0220900/CtAH11G0104900/CtAH02G0036800/CtAH02G0037300/CtAH10G0012400/CtAH11G0046900/CtAH01G0224100	16
GO:0006098	pentose-phosphate shunt	10/2021	18/11016	0.000438025	0.00623191	0.00547008	CtAH10G0115100/CtAH06G0309100/CtAH07G0043400/CtAH07G0062600/CtAH05G0260800/CtAH05G0260900/CtAH05G0261000/CtAH07G0158100/CtAH07G0158200/CtAH07G0159000	10
GO:0051156	glucose 6-phosphate metabolic process	10/2021	18/11016	0.000438025	0.00623191	0.00547008	CtAH10G0115100/CtAH06G0309100/CtAH07G0043400/CtAH07G0062600/CtAH05G0260800/CtAH05G0260900/CtAH05G0261000/CtAH07G0158100/CtAH07G0158200/CtAH07G0159000	10
GO:1901700	response to oxygen-containing compound	32/2021	99/11016	0.000564381	0.00785116	0.00689139	CtAH02G0199300/CtAH02G0199500/CtAH02G0199700/CtAH02G0199900/CtAH02G0200100/CtAH02G0200200/CtAH02G0200300/CtAH02G0200400/CtAH02G0200500/CtAH02G0200600/CtAH02G0200700/CtAH02G0200900/CtAH02G0201200/CtAH02G0201300/CtAH02G0201400/CtAH02G0201500/CtAH02G0201600/CtAH02G0201700/CtAH02G0202000/CtAH02G0202100/CtAH02G0202200/CtAH02G0202700/CtAH02G0202900/CtAH02G0203600/CtAH02G0203700/CtAH02G0203800/CtAH02G02…	32
GO:0019682	glyceraldehyde-3-phosphate metabolic process	10/2021	20/11016	0.00129374	0.0170064	0.0149275	CtAH10G0115100/CtAH06G0309100/CtAH07G0043400/CtAH07G0062600/CtAH05G0260800/CtAH05G0260900/CtAH05G0261000/CtAH07G0158100/CtAH07G0158200/CtAH07G0159000	10
GO:1903825	NA	9/2021	17/11016	0.00135427	0.0170064	0.0149275	CtAH12G0001400/CtAH12G0145100/CtAH05G0045000/CtAH05G0045100/CtAH05G0232900/CtAH05G0233000/CtAH10G0012400/CtAH11G0046900/CtAH01G0224100	9
GO:1905039	NA	9/2021	17/11016	0.00135427	0.0170064	0.0149275	CtAH12G0001400/CtAH12G0145100/CtAH05G0045000/CtAH05G0045100/CtAH05G0232900/CtAH05G0233000/CtAH10G0012400/CtAH11G0046900/CtAH01G0224100	9
GO:0019953	sexual reproduction	13/2021	30/11016	0.00135834	0.0170064	0.0149275	CtAH12G0102300/CtAH12G0102400/CtAH03G0116100/CtAH04G0082100/CtAH04G0083000/CtAH04G0083300/CtAH04G0083500/CtAH04G0083700/CtAH10G0076000/CtAH10G0076100/CtAH09G0251400/CtAH02G0180300/CtAH04G0217600	13
GO:0044703	multi-organism reproductive process	13/2021	30/11016	0.00135834	0.0170064	0.0149275	CtAH12G0102300/CtAH12G0102400/CtAH03G0116100/CtAH04G0082100/CtAH04G0083000/CtAH04G0083300/CtAH04G0083500/CtAH04G0083700/CtAH10G0076000/CtAH10G0076100/CtAH09G0251400/CtAH02G0180300/CtAH04G0217600	13
GO:0030036	actin cytoskeleton organization	18/2021	49/11016	0.00180261	0.0221262	0.0194214	CtAH10G0079400/CtAH10G0250600/CtAH01G0161900/CtAH04G0166100/CtAH05G0278700/CtAH07G0088500/CtAH08G0243000/CtAH09G0245800/CtAH10G0052000/CtAH10G0198700/CtAH11G0233800/CtAH11G0233900/CtAH12G0168900/CtAH07G0112400/CtAH07G0145600/CtAH08G0010900/CtAH01G0103300/CtAH01G0207900	18
GO:0006739	NADP metabolic process	10/2021	21/11016	0.00206699	0.0248834	0.0218415	CtAH10G0115100/CtAH06G0309100/CtAH07G0043400/CtAH07G0062600/CtAH05G0260800/CtAH05G0260900/CtAH05G0261000/CtAH07G0158100/CtAH07G0158200/CtAH07G0159000	10
GO:0030029	actin filament-based process	18/2021	50/11016	0.00234128	0.0276536	0.024273	CtAH10G0079400/CtAH10G0250600/CtAH01G0161900/CtAH04G0166100/CtAH05G0278700/CtAH07G0088500/CtAH08G0243000/CtAH09G0245800/CtAH10G0052000/CtAH10G0198700/CtAH11G0233800/CtAH11G0233900/CtAH12G0168900/CtAH07G0112400/CtAH07G0145600/CtAH08G0010900/CtAH01G0103300/CtAH01G0207900	18
GO:0010033	response to organic substance	37/2021	130/11016	0.0030068	0.0348566	0.0305955	CtAH02G0199300/CtAH02G0199500/CtAH02G0199700/CtAH02G0199900/CtAH02G0200100/CtAH02G0200200/CtAH02G0200300/CtAH02G0200400/CtAH02G0200500/CtAH02G0200600/CtAH02G0200700/CtAH02G0200900/CtAH02G0201200/CtAH02G0201300/CtAH02G0201400/CtAH02G0201500/CtAH02G0201600/CtAH02G0201700/CtAH02G0202000/CtAH02G0202100/CtAH02G0202200/CtAH02G0202700/CtAH02G0202900/CtAH02G0203600/CtAH02G0203700/CtAH02G0203800/CtAH02G02…	37
GO:0009719	response to endogenous stimulus	35/2021	122/11016	0.00332868	0.0372099	0.0326612	CtAH02G0199300/CtAH02G0199500/CtAH02G0199700/CtAH02G0199900/CtAH02G0200100/CtAH02G0200200/CtAH02G0200300/CtAH02G0200400/CtAH02G0200500/CtAH02G0200600/CtAH02G0200700/CtAH02G0200900/CtAH02G0201200/CtAH02G0201300/CtAH02G0201400/CtAH02G0201500/CtAH02G0201600/CtAH02G0201700/CtAH02G0202000/CtAH02G0202100/CtAH02G0202200/CtAH02G0202700/CtAH02G0202900/CtAH02G0203600/CtAH02G0203700/CtAH02G0203800/CtAH02G02…	35
GO:0009725	response to hormone	35/2021	122/11016	0.00332868	0.0372099	0.0326612	CtAH02G0199300/CtAH02G0199500/CtAH02G0199700/CtAH02G0199900/CtAH02G0200100/CtAH02G0200200/CtAH02G0200300/CtAH02G0200400/CtAH02G0200500/CtAH02G0200600/CtAH02G0200700/CtAH02G0200900/CtAH02G0201200/CtAH02G0201300/CtAH02G0201400/CtAH02G0201500/CtAH02G0201600/CtAH02G0201700/CtAH02G0202000/CtAH02G0202100/CtAH02G0202200/CtAH02G0202700/CtAH02G0202900/CtAH02G0203600/CtAH02G0203700/CtAH02G0203800/CtAH02G02…	35
GO:0007015	actin filament organization	16/2021	44/11016	0.00357741	0.0377022	0.0330932	CtAH10G0079400/CtAH10G0250600/CtAH01G0161900/CtAH04G0166100/CtAH05G0278700/CtAH07G0088500/CtAH08G0243000/CtAH09G0245800/CtAH10G0052000/CtAH10G0198700/CtAH11G0233800/CtAH11G0233900/CtAH12G0168900/CtAH07G0112400/CtAH07G0145600/CtAH08G0010900	16
GO:0034762	regulation of transmembrane transport	9/2021	19/11016	0.00361804	0.0377022	0.0330932	CtAH12G0001400/CtAH12G0145100/CtAH05G0045000/CtAH05G0045100/CtAH05G0232900/CtAH05G0233000/CtAH10G0012400/CtAH11G0046900/CtAH01G0224100	9
GO:0034765	regulation of ion transmembrane transport	9/2021	19/11016	0.00361804	0.0377022	0.0330932	CtAH12G0001400/CtAH12G0145100/CtAH05G0045000/CtAH05G0045100/CtAH05G0232900/CtAH05G0233000/CtAH10G0012400/CtAH11G0046900/CtAH01G0224100	9
GO:0031047	gene silencing by RNA	11/2021	26/11016	0.00395673	0.0377022	0.0330932	CtAH01G0074600/CtAH01G0128600/CtAH01G0128700/CtAH01G0128800/CtAH01G0129000/CtAH01G0129500/CtAH01G0129600/CtAH01G0129800/CtAH06G0247500/CtAH06G0268700/CtAH06G0269000	11
GO:0030042	actin filament depolymerization	8/2021	16/11016	0.00400469	0.0377022	0.0330932	CtAH10G0052000/CtAH10G0198700/CtAH11G0233800/CtAH11G0233900/CtAH12G0168900/CtAH07G0112400/CtAH07G0145600/CtAH08G0010900	8
GO:0051261	protein depolymerization	8/2021	16/11016	0.00400469	0.0377022	0.0330932	CtAH10G0052000/CtAH10G0198700/CtAH11G0233800/CtAH11G0233900/CtAH12G0168900/CtAH07G0112400/CtAH07G0145600/CtAH08G0010900	8
GO:0006022	aminoglycan metabolic process	7/2021	13/11016	0.0042159	0.0377022	0.0330932	CtAH03G0177600/CtAH03G0177800/CtAH03G0178000/CtAH03G0178400/CtAH03G0179100/CtAH03G0179200/CtAH08G0253000	7
GO:0006026	aminoglycan catabolic process	7/2021	13/11016	0.0042159	0.0377022	0.0330932	CtAH03G0177600/CtAH03G0177800/CtAH03G0178000/CtAH03G0178400/CtAH03G0179100/CtAH03G0179200/CtAH08G0253000	7
GO:0006030	chitin metabolic process	7/2021	13/11016	0.0042159	0.0377022	0.0330932	CtAH03G0177600/CtAH03G0177800/CtAH03G0178000/CtAH03G0178400/CtAH03G0179100/CtAH03G0179200/CtAH08G0253000	7
GO:0006032	chitin catabolic process	7/2021	13/11016	0.0042159	0.0377022	0.0330932	CtAH03G0177600/CtAH03G0177800/CtAH03G0178000/CtAH03G0178400/CtAH03G0179100/CtAH03G0179200/CtAH08G0253000	7
GO:0016998	cell wall macromolecule catabolic process	7/2021	13/11016	0.0042159	0.0377022	0.0330932	CtAH03G0177600/CtAH03G0177800/CtAH03G0178000/CtAH03G0178400/CtAH03G0179100/CtAH03G0179200/CtAH08G0253000	7
GO:0046348	amino sugar catabolic process	7/2021	13/11016	0.0042159	0.0377022	0.0330932	CtAH03G0177600/CtAH03G0177800/CtAH03G0178000/CtAH03G0178400/CtAH03G0179100/CtAH03G0179200/CtAH08G0253000	7
GO:1901071	glucosamine-containing compound metabolic process	7/2021	13/11016	0.0042159	0.0377022	0.0330932	CtAH03G0177600/CtAH03G0177800/CtAH03G0178000/CtAH03G0178400/CtAH03G0179100/CtAH03G0179200/CtAH08G0253000	7
GO:1901072	glucosamine-containing compound catabolic process	7/2021	13/11016	0.0042159	0.0377022	0.0330932	CtAH03G0177600/CtAH03G0177800/CtAH03G0178000/CtAH03G0178400/CtAH03G0179100/CtAH03G0179200/CtAH08G0253000	7
GO:0072657	protein localization to membrane	15/2021	41/11016	0.00442472	0.0384705	0.0337676	CtAH01G0000900/CtAH02G0073000/CtAH04G0251700/CtAH08G0056200/CtAH08G0264700/CtAH08G0264900/CtAH03G0154300/CtAH03G0154600/CtAH03G0155500/CtAH10G0207100/CtAH11G0136500/CtAH12G0098300/CtAH12G0134200/CtAH06G0139600/CtAH08G0253800	15
GO:0090150	establishment of protein localization to membrane	15/2021	41/11016	0.00442472	0.0384705	0.0337676	CtAH01G0000900/CtAH02G0073000/CtAH04G0251700/CtAH08G0056200/CtAH08G0264700/CtAH08G0264900/CtAH03G0154300/CtAH03G0154600/CtAH03G0155500/CtAH10G0207100/CtAH11G0136500/CtAH12G0098300/CtAH12G0134200/CtAH06G0139600/CtAH08G0253800	15
GO:0006612	protein targeting to membrane	11/2021	27/11016	0.00558622	0.044833	0.0393523	CtAH08G0264700/CtAH08G0264900/CtAH03G0154300/CtAH03G0154600/CtAH03G0155500/CtAH10G0207100/CtAH11G0136500/CtAH12G0098300/CtAH12G0134200/CtAH06G0139600/CtAH08G0253800	11
GO:0006613	cotranslational protein targeting to membrane	11/2021	27/11016	0.00558622	0.044833	0.0393523	CtAH08G0264700/CtAH08G0264900/CtAH03G0154300/CtAH03G0154600/CtAH03G0155500/CtAH10G0207100/CtAH11G0136500/CtAH12G0098300/CtAH12G0134200/CtAH06G0139600/CtAH08G0253800	11
GO:0006614	SRP-dependent cotranslational protein targeting to membrane	11/2021	27/11016	0.00558622	0.044833	0.0393523	CtAH08G0264700/CtAH08G0264900/CtAH03G0154300/CtAH03G0154600/CtAH03G0155500/CtAH10G0207100/CtAH11G0136500/CtAH12G0098300/CtAH12G0134200/CtAH06G0139600/CtAH08G0253800	11
GO:0016458	gene silencing	11/2021	27/11016	0.00558622	0.044833	0.0393523	CtAH01G0074600/CtAH01G0128600/CtAH01G0128700/CtAH01G0128800/CtAH01G0129000/CtAH01G0129500/CtAH01G0129600/CtAH01G0129800/CtAH06G0247500/CtAH06G0268700/CtAH06G0269000	11
GO:0045047	protein targeting to ER	11/2021	27/11016	0.00558622	0.044833	0.0393523	CtAH08G0264700/CtAH08G0264900/CtAH03G0154300/CtAH03G0154600/CtAH03G0155500/CtAH10G0207100/CtAH11G0136500/CtAH12G0098300/CtAH12G0134200/CtAH06G0139600/CtAH08G0253800	11
GO:0072599	establishment of protein localization to endoplasmic reticulum	11/2021	27/11016	0.00558622	0.044833	0.0393523	CtAH08G0264700/CtAH08G0264900/CtAH03G0154300/CtAH03G0154600/CtAH03G0155500/CtAH10G0207100/CtAH11G0136500/CtAH12G0098300/CtAH12G0134200/CtAH06G0139600/CtAH08G0253800	11
GO:0005576	extracellular region	63/652	136/4181	6.09226e-18	9.32115e-16	7.88787e-16	CtAH12G0112100/CtAH12G0147500/CtAH12G0147700/CtAH12G0147800/CtAH03G0098600/CtAH03G0098700/CtAH03G0098800/CtAH03G0099000/CtAH03G0099200/CtAH03G0099300/CtAH03G0099700/CtAH03G0099800/CtAH03G0100000/CtAH03G0100100/CtAH03G0100200/CtAH05G0017800/CtAH05G0218500/CtAH05G0230400/CtAH05G0230500/CtAH06G0322000/CtAH08G0232000/CtAH05G0085600/CtAH05G0085700/CtAH05G0086000/CtAH05G0086200/CtAH05G0086300/CtAH05G00…	63
GO:0048046	apoplast	39/652	70/4181	7.09728e-15	5.42942e-13	4.59455e-13	CtAH12G0112100/CtAH12G0147500/CtAH12G0147700/CtAH12G0147800/CtAH03G0098600/CtAH03G0098700/CtAH03G0098800/CtAH03G0099000/CtAH03G0099200/CtAH03G0099300/CtAH03G0099700/CtAH03G0099800/CtAH03G0100000/CtAH03G0100100/CtAH03G0100200/CtAH05G0017800/CtAH05G0218500/CtAH05G0230400/CtAH05G0230500/CtAH06G0322000/CtAH08G0232000/CtAH10G0233800/CtAH06G0331200/CtAH06G0331300/CtAH09G0119300/CtAH10G0118300/CtAH10G01…	39
GO:0005618	cell wall	28/652	42/4181	9.05838e-14	3.46483e-12	2.93205e-12	CtAH12G0112100/CtAH12G0147500/CtAH12G0147700/CtAH12G0147800/CtAH03G0098600/CtAH03G0098700/CtAH03G0098800/CtAH03G0099000/CtAH03G0099200/CtAH03G0099300/CtAH03G0099700/CtAH03G0099800/CtAH03G0100000/CtAH03G0100100/CtAH03G0100200/CtAH05G0017800/CtAH05G0218500/CtAH05G0230400/CtAH05G0230500/CtAH06G0322000/CtAH08G0232000/CtAH09G0251500/CtAH09G0251600/CtAH09G0251700/CtAH09G0251800/CtAH02G0116000/CtAH02G01…	28
GO:0030312	external encapsulating structure	28/652	42/4181	9.05838e-14	3.46483e-12	2.93205e-12	CtAH12G0112100/CtAH12G0147500/CtAH12G0147700/CtAH12G0147800/CtAH03G0098600/CtAH03G0098700/CtAH03G0098800/CtAH03G0099000/CtAH03G0099200/CtAH03G0099300/CtAH03G0099700/CtAH03G0099800/CtAH03G0100000/CtAH03G0100100/CtAH03G0100200/CtAH05G0017800/CtAH05G0218500/CtAH05G0230400/CtAH05G0230500/CtAH06G0322000/CtAH08G0232000/CtAH09G0251500/CtAH09G0251600/CtAH09G0251700/CtAH09G0251800/CtAH02G0116000/CtAH02G01…	28
GO:0071944	cell periphery	46/652	135/4181	5.31673e-08	1.62692e-06	1.37675e-06	CtAH12G0112100/CtAH12G0147500/CtAH12G0147700/CtAH12G0147800/CtAH03G0098600/CtAH03G0098700/CtAH03G0098800/CtAH03G0099000/CtAH03G0099200/CtAH03G0099300/CtAH03G0099700/CtAH03G0099800/CtAH03G0100000/CtAH03G0100100/CtAH03G0100200/CtAH05G0017800/CtAH05G0218500/CtAH05G0230400/CtAH05G0230500/CtAH06G0322000/CtAH08G0232000/CtAH01G0214200/CtAH02G0091600/CtAH02G0092000/CtAH04G0037100/CtAH09G0251500/CtAH09G02…	46
GO:0015629	actin cytoskeleton	22/652	45/4181	1.46932e-07	3.74677e-06	3.17064e-06	CtAH10G0079400/CtAH10G0250600/CtAH11G0264100/CtAH12G0158600/CtAH12G0195100/CtAH12G0210400/CtAH01G0161900/CtAH04G0166100/CtAH05G0278700/CtAH06G0078700/CtAH07G0088500/CtAH08G0243000/CtAH09G0236400/CtAH09G0245800/CtAH10G0052000/CtAH10G0198700/CtAH11G0233800/CtAH11G0233900/CtAH12G0168900/CtAH07G0112400/CtAH07G0145600/CtAH08G0010900	22
GO:0016459	myosin complex	14/652	22/4181	4.17037e-07	9.11523e-06	7.71361e-06	CtAH10G0079400/CtAH10G0250600/CtAH11G0264100/CtAH12G0158600/CtAH12G0195100/CtAH12G0210400/CtAH01G0161900/CtAH04G0166100/CtAH05G0278700/CtAH06G0078700/CtAH07G0088500/CtAH08G0243000/CtAH09G0236400/CtAH09G0245800	14
GO:0005856	cytoskeleton	39/652	116/4181	8.43015e-07	1.61227e-05	1.36435e-05	CtAH10G0079400/CtAH10G0250600/CtAH11G0264100/CtAH12G0158600/CtAH12G0195100/CtAH12G0210400/CtAH01G0161900/CtAH04G0166100/CtAH05G0278700/CtAH06G0078700/CtAH07G0088500/CtAH08G0243000/CtAH09G0236400/CtAH09G0245800/CtAH10G0057900/CtAH10G0167300/CtAH10G0221800/CtAH10G0244600/CtAH11G0233100/CtAH11G0233700/CtAH12G0162700/CtAH02G0016300/CtAH08G0314400/CtAH10G0052000/CtAH10G0198700/CtAH11G0233800/CtAH11G02…	39
GO:0044430	cytoskeletal part	29/652	98/4181	0.000292293	0.00496898	0.00420492	CtAH10G0079400/CtAH10G0250600/CtAH11G0264100/CtAH12G0158600/CtAH12G0195100/CtAH12G0210400/CtAH01G0161900/CtAH04G0166100/CtAH05G0278700/CtAH06G0078700/CtAH07G0088500/CtAH08G0243000/CtAH09G0236400/CtAH09G0245800/CtAH10G0057900/CtAH10G0167300/CtAH10G0221800/CtAH10G0244600/CtAH11G0233100/CtAH11G0233700/CtAH12G0162700/CtAH02G0016300/CtAH08G0314400/CtAH06G0013500/CtAH06G0071300/CtAH02G0048600/CtAH07G00…	29
GO:0009507	chloroplast	19/652	55/4181	0.000389594	0.00596079	0.00504422	CtAH10G0190400/CtAH10G0190500/CtAH10G0190600/CtAH11G0027500/CtAH12G0056400/CtAH02G0000500/CtAH02G0000900/CtAH02G0001500/CtAH02G0157300/CtAH02G0157400/CtAH02G0157500/CtAH04G0048800/CtAH04G0048900/CtAH06G0163000/CtAH06G0163100/CtAH06G0187000/CtAH06G0294900/CtAH09G0095500/CtAH02G0154500	19
GO:0009536	plastid	19/652	57/4181	0.000650134	0.00904277	0.0076523	CtAH10G0190400/CtAH10G0190500/CtAH10G0190600/CtAH11G0027500/CtAH12G0056400/CtAH02G0000500/CtAH02G0000900/CtAH02G0001500/CtAH02G0157300/CtAH02G0157400/CtAH02G0157500/CtAH04G0048800/CtAH04G0048900/CtAH06G0163000/CtAH06G0163100/CtAH06G0187000/CtAH06G0294900/CtAH09G0095500/CtAH02G0154500	19
GO:0012507	ER to Golgi transport vesicle membrane	7/652	13/4181	0.00157508	0.0172134	0.0145665	CtAH11G0257500/CtAH06G0072000/CtAH08G0231500/CtAH01G0151100/CtAH04G0167200/CtAH11G0174400/CtAH08G0212700	7
GO:0030127	COPII vesicle coat	7/652	13/4181	0.00157508	0.0172134	0.0145665	CtAH11G0257500/CtAH06G0072000/CtAH08G0231500/CtAH01G0151100/CtAH04G0167200/CtAH11G0174400/CtAH08G0212700	7
GO:0030134	ER to Golgi transport vesicle	7/652	13/4181	0.00157508	0.0172134	0.0145665	CtAH11G0257500/CtAH06G0072000/CtAH08G0231500/CtAH01G0151100/CtAH04G0167200/CtAH11G0174400/CtAH08G0212700	7
GO:0015935	small ribosomal subunit	14/652	40/4181	0.00194883	0.0198781	0.0168215	CtAH10G0275000/CtAH04G0127000/CtAH02G0001100/CtAH02G0059500/CtAH02G0081600/CtAH02G0105800/CtAH02G0105900/CtAH11G0176200/CtAH06G0046900/CtAH06G0047000/CtAH08G0214700/CtAH10G0274200/CtAH10G0275300/CtAH11G0127500	14
GO:0044391	ribosomal subunit	21/652	73/4181	0.00287451	0.0274875	0.0232609	CtAH10G0275000/CtAH04G0127000/CtAH02G0001100/CtAH02G0059500/CtAH02G0081600/CtAH02G0105800/CtAH02G0105900/CtAH11G0176200/CtAH06G0046900/CtAH06G0047000/CtAH08G0214700/CtAH04G0251400/CtAH06G0276200/CtAH09G0045200/CtAH09G0128800/CtAH06G0281400/CtAH09G0052200/CtAH09G0124700/CtAH10G0274200/CtAH10G0275300/CtAH11G0127500	21
GO:0005741	mitochondrial outer membrane	9/652	22/4181	0.0037895	0.0341055	0.0288612	CtAH10G0092100/CtAH08G0195900/CtAH08G0196000/CtAH08G0196100/CtAH08G0196200/CtAH01G0000900/CtAH02G0073000/CtAH04G0251700/CtAH08G0056200	9
GO:0030246	carbohydrate binding	100/3332	187/16259	1.42241e-23	4.87888e-21	3.69827e-21	CtAH10G0154500/CtAH10G0154800/CtAH10G0155000/CtAH10G0155400/CtAH10G0155500/CtAH10G0155800/CtAH10G0156000/CtAH10G0156400/CtAH10G0159200/CtAH12G0025100/CtAH12G0096600/CtAH12G0096800/CtAH03G0150000/CtAH07G0066300/CtAH07G0066500/CtAH07G0066600/CtAH07G0066900/CtAH07G0067600/CtAH08G0205900/CtAH08G0207100/CtAH09G0111400/CtAH11G0087700/CtAH11G0163900/CtAH12G0175900/CtAH02G0110900/CtAH03G0176900/CtAH04G01…	100
GO:0001871	pattern binding	47/3332	67/16259	2.37913e-18	2.72014e-16	2.06192e-16	CtAH10G0154500/CtAH10G0154800/CtAH10G0155000/CtAH10G0155400/CtAH10G0155500/CtAH10G0155800/CtAH10G0156000/CtAH10G0156400/CtAH10G0159200/CtAH12G0025100/CtAH12G0096600/CtAH12G0096800/CtAH03G0150000/CtAH07G0066300/CtAH07G0066500/CtAH07G0066600/CtAH07G0066900/CtAH07G0067600/CtAH08G0205900/CtAH08G0207100/CtAH09G0111400/CtAH11G0073900/CtAH11G0074100/CtAH11G0075200/CtAH11G0075300/CtAH11G0078200/CtAH02G01…	47
GO:0030247	polysaccharide binding	47/3332	67/16259	2.37913e-18	2.72014e-16	2.06192e-16	CtAH10G0154500/CtAH10G0154800/CtAH10G0155000/CtAH10G0155400/CtAH10G0155500/CtAH10G0155800/CtAH10G0156000/CtAH10G0156400/CtAH10G0159200/CtAH12G0025100/CtAH12G0096600/CtAH12G0096800/CtAH03G0150000/CtAH07G0066300/CtAH07G0066500/CtAH07G0066600/CtAH07G0066900/CtAH07G0067600/CtAH08G0205900/CtAH08G0207100/CtAH09G0111400/CtAH11G0073900/CtAH11G0074100/CtAH11G0075200/CtAH11G0075300/CtAH11G0078200/CtAH02G01…	47
GO:0033293	monocarboxylic acid binding	32/3332	43/16259	4.28037e-14	3.28838e-12	2.49265e-12	CtAH02G0199300/CtAH02G0199500/CtAH02G0199700/CtAH02G0199900/CtAH02G0200100/CtAH02G0200200/CtAH02G0200300/CtAH02G0200400/CtAH02G0200500/CtAH02G0200600/CtAH02G0200700/CtAH02G0200900/CtAH02G0201200/CtAH02G0201300/CtAH02G0201400/CtAH02G0201500/CtAH02G0201600/CtAH02G0201700/CtAH02G0202000/CtAH02G0202100/CtAH02G0202200/CtAH02G0202700/CtAH02G0202900/CtAH02G0203600/CtAH02G0203700/CtAH02G0203800/CtAH02G02…	32
GO:0038023	signaling receptor activity	52/3332	93/16259	5.75227e-14	3.28838e-12	2.49265e-12	CtAH02G0199300/CtAH02G0199500/CtAH02G0199700/CtAH02G0199900/CtAH02G0200100/CtAH02G0200200/CtAH02G0200300/CtAH02G0200400/CtAH02G0200500/CtAH02G0200600/CtAH02G0200700/CtAH02G0200900/CtAH02G0201200/CtAH02G0201300/CtAH02G0201400/CtAH02G0201500/CtAH02G0201600/CtAH02G0201700/CtAH02G0202000/CtAH02G0202100/CtAH02G0202200/CtAH02G0202700/CtAH02G0202900/CtAH02G0203600/CtAH02G0203700/CtAH02G0203800/CtAH02G02…	52
GO:0060089	molecular transducer activity	52/3332	93/16259	5.75227e-14	3.28838e-12	2.49265e-12	CtAH02G0199300/CtAH02G0199500/CtAH02G0199700/CtAH02G0199900/CtAH02G0200100/CtAH02G0200200/CtAH02G0200300/CtAH02G0200400/CtAH02G0200500/CtAH02G0200600/CtAH02G0200700/CtAH02G0200900/CtAH02G0201200/CtAH02G0201300/CtAH02G0201400/CtAH02G0201500/CtAH02G0201600/CtAH02G0201700/CtAH02G0202000/CtAH02G0202100/CtAH02G0202200/CtAH02G0202700/CtAH02G0202900/CtAH02G0203600/CtAH02G0203700/CtAH02G0203800/CtAH02G02…	52
GO:0010427	abscisic acid binding	29/3332	38/16259	2.24564e-13	8.55838e-12	6.4874e-12	CtAH02G0199300/CtAH02G0199500/CtAH02G0199700/CtAH02G0199900/CtAH02G0200100/CtAH02G0200200/CtAH02G0200300/CtAH02G0200400/CtAH02G0200500/CtAH02G0200600/CtAH02G0200700/CtAH02G0200900/CtAH02G0201200/CtAH02G0201300/CtAH02G0201400/CtAH02G0201500/CtAH02G0201600/CtAH02G0201700/CtAH02G0202000/CtAH02G0202100/CtAH02G0202200/CtAH02G0202700/CtAH02G0202900/CtAH02G0203600/CtAH02G0203700/CtAH02G0203800/CtAH02G02…	29
GO:0019840	isoprenoid binding	29/3332	38/16259	2.24564e-13	8.55838e-12	6.4874e-12	CtAH02G0199300/CtAH02G0199500/CtAH02G0199700/CtAH02G0199900/CtAH02G0200100/CtAH02G0200200/CtAH02G0200300/CtAH02G0200400/CtAH02G0200500/CtAH02G0200600/CtAH02G0200700/CtAH02G0200900/CtAH02G0201200/CtAH02G0201300/CtAH02G0201400/CtAH02G0201500/CtAH02G0201600/CtAH02G0201700/CtAH02G0202000/CtAH02G0202100/CtAH02G0202200/CtAH02G0202700/CtAH02G0202900/CtAH02G0203600/CtAH02G0203700/CtAH02G0203800/CtAH02G02…	29
GO:0043178	alcohol binding	29/3332	38/16259	2.24564e-13	8.55838e-12	6.4874e-12	CtAH02G0199300/CtAH02G0199500/CtAH02G0199700/CtAH02G0199900/CtAH02G0200100/CtAH02G0200200/CtAH02G0200300/CtAH02G0200400/CtAH02G0200500/CtAH02G0200600/CtAH02G0200700/CtAH02G0200900/CtAH02G0201200/CtAH02G0201300/CtAH02G0201400/CtAH02G0201500/CtAH02G0201600/CtAH02G0201700/CtAH02G0202000/CtAH02G0202100/CtAH02G0202200/CtAH02G0202700/CtAH02G0202900/CtAH02G0203600/CtAH02G0203700/CtAH02G0203800/CtAH02G02…	29
GO:0004864	protein phosphatase inhibitor activity	29/3332	40/16259	2.05715e-12	6.41456e-11	4.86234e-11	CtAH02G0199300/CtAH02G0199500/CtAH02G0199700/CtAH02G0199900/CtAH02G0200100/CtAH02G0200200/CtAH02G0200300/CtAH02G0200400/CtAH02G0200500/CtAH02G0200600/CtAH02G0200700/CtAH02G0200900/CtAH02G0201200/CtAH02G0201300/CtAH02G0201400/CtAH02G0201500/CtAH02G0201600/CtAH02G0201700/CtAH02G0202000/CtAH02G0202100/CtAH02G0202200/CtAH02G0202700/CtAH02G0202900/CtAH02G0203600/CtAH02G0203700/CtAH02G0203800/CtAH02G02…	29
GO:0019212	phosphatase inhibitor activity	29/3332	40/16259	2.05715e-12	6.41456e-11	4.86234e-11	CtAH02G0199300/CtAH02G0199500/CtAH02G0199700/CtAH02G0199900/CtAH02G0200100/CtAH02G0200200/CtAH02G0200300/CtAH02G0200400/CtAH02G0200500/CtAH02G0200600/CtAH02G0200700/CtAH02G0200900/CtAH02G0201200/CtAH02G0201300/CtAH02G0201400/CtAH02G0201500/CtAH02G0201600/CtAH02G0201700/CtAH02G0202000/CtAH02G0202100/CtAH02G0202200/CtAH02G0202700/CtAH02G0202900/CtAH02G0203600/CtAH02G0203700/CtAH02G0203800/CtAH02G02…	29
GO:0042562	hormone binding	30/3332	43/16259	4.26636e-12	1.21947e-10	9.24378e-11	CtAH02G0199300/CtAH02G0199500/CtAH02G0199700/CtAH02G0199900/CtAH02G0200100/CtAH02G0200200/CtAH02G0200300/CtAH02G0200400/CtAH02G0200500/CtAH02G0200600/CtAH02G0200700/CtAH02G0200900/CtAH02G0201200/CtAH02G0201300/CtAH02G0201400/CtAH02G0201500/CtAH02G0201600/CtAH02G0201700/CtAH02G0202000/CtAH02G0202100/CtAH02G0202200/CtAH02G0202700/CtAH02G0202900/CtAH02G0203600/CtAH02G0203700/CtAH02G0203800/CtAH02G02…	30
GO:0031406	carboxylic acid binding	38/3332	63/16259	5.83643e-12	1.42992e-10	1.08391e-10	CtAH02G0199300/CtAH02G0199500/CtAH02G0199700/CtAH02G0199900/CtAH02G0200100/CtAH02G0200200/CtAH02G0200300/CtAH02G0200400/CtAH02G0200500/CtAH02G0200600/CtAH02G0200700/CtAH02G0200900/CtAH02G0201200/CtAH02G0201300/CtAH02G0201400/CtAH02G0201500/CtAH02G0201600/CtAH02G0201700/CtAH02G0202000/CtAH02G0202100/CtAH02G0202200/CtAH02G0202700/CtAH02G0202900/CtAH02G0203600/CtAH02G0203700/CtAH02G0203800/CtAH02G02…	38
GO:0043177	organic acid binding	38/3332	63/16259	5.83643e-12	1.42992e-10	1.08391e-10	CtAH02G0199300/CtAH02G0199500/CtAH02G0199700/CtAH02G0199900/CtAH02G0200100/CtAH02G0200200/CtAH02G0200300/CtAH02G0200400/CtAH02G0200500/CtAH02G0200600/CtAH02G0200700/CtAH02G0200900/CtAH02G0201200/CtAH02G0201300/CtAH02G0201400/CtAH02G0201500/CtAH02G0201600/CtAH02G0201700/CtAH02G0202000/CtAH02G0202100/CtAH02G0202200/CtAH02G0202700/CtAH02G0202900/CtAH02G0203600/CtAH02G0203700/CtAH02G0203800/CtAH02G02…	38
GO:0004185	serine-type carboxypeptidase activity	42/3332	74/16259	7.68051e-12	1.75628e-10	1.33129e-10	CtAH05G0087600/CtAH05G0087700/CtAH05G0087800/CtAH05G0088000/CtAH05G0088100/CtAH06G0161800/CtAH06G0161900/CtAH08G0202500/CtAH09G0229100/CtAH09G0229300/CtAH04G0029900/CtAH04G0196000/CtAH04G0196200/CtAH06G0133800/CtAH06G0134100/CtAH06G0134200/CtAH06G0134400/CtAH05G0097100/CtAH07G0213400/CtAH07G0213700/CtAH07G0213800/CtAH07G0213900/CtAH07G0214000/CtAH09G0089000/CtAH02G0054300/CtAH02G0140500/CtAH02G01…	42
GO:0016762	xyloglucan:xyloglucosyl transferase activity	30/3332	44/16259	1.0776e-11	2.3101e-10	1.7511e-10	CtAH12G0112100/CtAH12G0147500/CtAH12G0147700/CtAH12G0147800/CtAH03G0098600/CtAH03G0098700/CtAH03G0098800/CtAH03G0099000/CtAH03G0099200/CtAH03G0099300/CtAH03G0099700/CtAH03G0099800/CtAH03G0100000/CtAH03G0100100/CtAH03G0100200/CtAH05G0017800/CtAH05G0218500/CtAH05G0230100/CtAH05G0230400/CtAH05G0230500/CtAH06G0322000/CtAH08G0232000/CtAH09G0251500/CtAH09G0251600/CtAH09G0251700/CtAH09G0251800/CtAH02G01…	30
GO:0016758	transferase activity, transferring hexosyl groups	142/3332	412/16259	1.67447e-11	3.37849e-10	2.56095e-10	CtAH12G0112100/CtAH12G0147500/CtAH12G0147700/CtAH12G0147800/CtAH03G0098600/CtAH03G0098700/CtAH03G0098800/CtAH03G0099000/CtAH03G0099200/CtAH03G0099300/CtAH03G0099700/CtAH03G0099800/CtAH03G0100000/CtAH03G0100100/CtAH03G0100200/CtAH05G0017800/CtAH05G0218500/CtAH05G0230100/CtAH05G0230400/CtAH05G0230500/CtAH06G0322000/CtAH08G0232000/CtAH10G0196900/CtAH03G0190700/CtAH03G0190800/CtAH03G0190900/CtAH03G01…	142
GO:0004180	carboxypeptidase activity	42/3332	76/16259	2.5128e-11	4.78828e-10	3.6296e-10	CtAH05G0087600/CtAH05G0087700/CtAH05G0087800/CtAH05G0088000/CtAH05G0088100/CtAH06G0161800/CtAH06G0161900/CtAH08G0202500/CtAH09G0229100/CtAH09G0229300/CtAH04G0029900/CtAH04G0196000/CtAH04G0196200/CtAH06G0133800/CtAH06G0134100/CtAH06G0134200/CtAH06G0134400/CtAH05G0097100/CtAH07G0213400/CtAH07G0213700/CtAH07G0213800/CtAH07G0213900/CtAH07G0214000/CtAH09G0089000/CtAH02G0054300/CtAH02G0140500/CtAH02G01…	42
GO:0016838	carbon-oxygen lyase activity, acting on phosphates	38/3332	66/16259	4.21818e-11	7.61493e-10	5.77225e-10	CtAH11G0188800/CtAH11G0189100/CtAH11G0189300/CtAH11G0189500/CtAH11G0189700/CtAH11G0189800/CtAH02G0188300/CtAH08G0095900/CtAH08G0096000/CtAH08G0096200/CtAH12G0011700/CtAH12G0011800/CtAH01G0144900/CtAH01G0145000/CtAH01G0145100/CtAH02G0160300/CtAH02G0160400/CtAH03G0023200/CtAH03G0023300/CtAH03G0069900/CtAH06G0170600/CtAH06G0170800/CtAH06G0249300/CtAH06G0249400/CtAH08G0270900/CtAH08G0305500/CtAH05G01…	38
GO:0070008	serine-type exopeptidase activity	42/3332	79/16259	1.32202e-10	2.26727e-09	1.71863e-09	CtAH05G0087600/CtAH05G0087700/CtAH05G0087800/CtAH05G0088000/CtAH05G0088100/CtAH06G0161800/CtAH06G0161900/CtAH08G0202500/CtAH09G0229100/CtAH09G0229300/CtAH04G0029900/CtAH04G0196000/CtAH04G0196200/CtAH06G0133800/CtAH06G0134100/CtAH06G0134200/CtAH06G0134400/CtAH05G0097100/CtAH07G0213400/CtAH07G0213700/CtAH07G0213800/CtAH07G0213900/CtAH07G0214000/CtAH09G0089000/CtAH02G0054300/CtAH02G0140500/CtAH02G01…	42
GO:0016702	oxidoreductase activity, acting on single donors with incorporation of molecular oxygen, incorporation of two atoms of oxygen	35/3332	61/16259	2.81819e-10	4.39381e-09	3.33059e-09	CtAH11G0245200/CtAH11G0245300/CtAH11G0245400/CtAH11G0245500/CtAH11G0245600/CtAH11G0245700/CtAH11G0245800/CtAH11G0246000/CtAH06G0063100/CtAH12G0051400/CtAH12G0051500/CtAH04G0064400/CtAH04G0064600/CtAH04G0064800/CtAH05G0058200/CtAH04G0140100/CtAH04G0140200/CtAH04G0140300/CtAH04G0140400/CtAH06G0253600/CtAH09G0008500/CtAH11G0169200/CtAH11G0169300/CtAH11G0169400/CtAH08G0113400/CtAH12G0193100/CtAH12G01…	35
GO:0051213	dioxygenase activity	35/3332	61/16259	2.81819e-10	4.39381e-09	3.33059e-09	CtAH11G0245200/CtAH11G0245300/CtAH11G0245400/CtAH11G0245500/CtAH11G0245600/CtAH11G0245700/CtAH11G0245800/CtAH11G0246000/CtAH06G0063100/CtAH12G0051400/CtAH12G0051500/CtAH04G0064400/CtAH04G0064600/CtAH04G0064800/CtAH05G0058200/CtAH04G0140100/CtAH04G0140200/CtAH04G0140300/CtAH04G0140400/CtAH06G0253600/CtAH09G0008500/CtAH11G0169200/CtAH11G0169300/CtAH11G0169400/CtAH08G0113400/CtAH12G0193100/CtAH12G01…	35
GO:0010333	terpene synthase activity	34/3332	59/16259	4.31082e-10	6.42875e-09	4.8731e-09	CtAH11G0188800/CtAH11G0189100/CtAH11G0189300/CtAH11G0189500/CtAH11G0189700/CtAH11G0189800/CtAH02G0188300/CtAH08G0095900/CtAH08G0096000/CtAH08G0096200/CtAH12G0011700/CtAH12G0011800/CtAH01G0144900/CtAH01G0145000/CtAH01G0145100/CtAH02G0160300/CtAH02G0160400/CtAH03G0023200/CtAH03G0023300/CtAH03G0069900/CtAH06G0170600/CtAH06G0170800/CtAH06G0249300/CtAH06G0249400/CtAH08G0270900/CtAH08G0305500/CtAH05G01…	34
GO:0016701	oxidoreductase activity, acting on single donors with incorporation of molecular oxygen	35/3332	70/16259	3.6217e-08	5.17601e-07	3.92351e-07	CtAH11G0245200/CtAH11G0245300/CtAH11G0245400/CtAH11G0245500/CtAH11G0245600/CtAH11G0245700/CtAH11G0245800/CtAH11G0246000/CtAH06G0063100/CtAH12G0051400/CtAH12G0051500/CtAH04G0064400/CtAH04G0064600/CtAH04G0064800/CtAH05G0058200/CtAH04G0140100/CtAH04G0140200/CtAH04G0140300/CtAH04G0140400/CtAH06G0253600/CtAH09G0008500/CtAH11G0169200/CtAH11G0169300/CtAH11G0169400/CtAH08G0113400/CtAH12G0193100/CtAH12G01…	35
GO:0004655	porphobilinogen synthase activity	12/3332	13/16259	5.69704e-08	7.81633e-07	5.92492e-07	CtAH04G0059300/CtAH04G0059500/CtAH04G0059600/CtAH04G0059700/CtAH04G0059800/CtAH04G0059900/CtAH04G0060000/CtAH04G0060100/CtAH04G0060200/CtAH04G0060400/CtAH04G0060700/CtAH09G0277200	12
GO:0004857	enzyme inhibitor activity	55/3332	135/16259	5.97588e-08	7.88356e-07	5.97588e-07	CtAH02G0199300/CtAH02G0199500/CtAH02G0199700/CtAH02G0199900/CtAH02G0200100/CtAH02G0200200/CtAH02G0200300/CtAH02G0200400/CtAH02G0200500/CtAH02G0200600/CtAH02G0200700/CtAH02G0200900/CtAH02G0201200/CtAH02G0201300/CtAH02G0201400/CtAH02G0201500/CtAH02G0201600/CtAH02G0201700/CtAH02G0202000/CtAH02G0202100/CtAH02G0202200/CtAH02G0202700/CtAH02G0202900/CtAH02G0203600/CtAH02G0203700/CtAH02G0203800/CtAH02G02…	55
GO:0019888	protein phosphatase regulator activity	31/3332	60/16259	8.22963e-08	1.04547e-06	7.92483e-07	CtAH02G0199300/CtAH02G0199500/CtAH02G0199700/CtAH02G0199900/CtAH02G0200100/CtAH02G0200200/CtAH02G0200300/CtAH02G0200400/CtAH02G0200500/CtAH02G0200600/CtAH02G0200700/CtAH02G0200900/CtAH02G0201200/CtAH02G0201300/CtAH02G0201400/CtAH02G0201500/CtAH02G0201600/CtAH02G0201700/CtAH02G0202000/CtAH02G0202100/CtAH02G0202200/CtAH02G0202700/CtAH02G0202900/CtAH02G0203600/CtAH02G0203700/CtAH02G0203800/CtAH02G02…	31
GO:0016835	carbon-oxygen lyase activity	54/3332	133/16259	9.00093e-08	1.10261e-06	8.358e-07	CtAH06G0323500/CtAH07G0020600/CtAH11G0188800/CtAH11G0189100/CtAH11G0189300/CtAH11G0189500/CtAH11G0189700/CtAH11G0189800/CtAH02G0188300/CtAH08G0095900/CtAH08G0096000/CtAH08G0096200/CtAH12G0011700/CtAH12G0011800/CtAH01G0144900/CtAH01G0145000/CtAH01G0145100/CtAH02G0160300/CtAH02G0160400/CtAH03G0023200/CtAH03G0023300/CtAH03G0069900/CtAH06G0170600/CtAH06G0170800/CtAH06G0249300/CtAH06G0249400/CtAH08G02…	54
GO:0008146	sulfotransferase activity	18/3332	26/16259	1.10248e-07	1.30397e-06	9.88434e-07	CtAH10G0011700/CtAH10G0030700/CtAH10G0030800/CtAH10G0030900/CtAH10G0031100/CtAH02G0168300/CtAH03G0225300/CtAH03G0225400/CtAH06G0016000/CtAH06G0016100/CtAH06G0236000/CtAH06G0236100/CtAH06G0315600/CtAH09G0072200/CtAH09G0291000/CtAH09G0291100/CtAH09G0291200/CtAH09G0291400	18
GO:0008553	hydrogen-exporting ATPase activity, phosphorylative mechanism	10/3332	10/16259	1.29254e-07	1.43407e-06	1.08705e-06	CtAH11G0113500/CtAH12G0151100/CtAH01G0012700/CtAH03G0170800/CtAH05G0036500/CtAH05G0146800/CtAH05G0252100/CtAH06G0267900/CtAH09G0032200/CtAH09G0161100	10
GO:0019208	phosphatase regulator activity	31/3332	61/16259	1.34589e-07	1.43407e-06	1.08705e-06	CtAH02G0199300/CtAH02G0199500/CtAH02G0199700/CtAH02G0199900/CtAH02G0200100/CtAH02G0200200/CtAH02G0200300/CtAH02G0200400/CtAH02G0200500/CtAH02G0200600/CtAH02G0200700/CtAH02G0200900/CtAH02G0201200/CtAH02G0201300/CtAH02G0201400/CtAH02G0201500/CtAH02G0201600/CtAH02G0201700/CtAH02G0202000/CtAH02G0202100/CtAH02G0202200/CtAH02G0202700/CtAH02G0202900/CtAH02G0203600/CtAH02G0203700/CtAH02G0203800/CtAH02G02…	31
GO:0004970	ionotropic glutamate receptor activity	23/3332	39/16259	1.63058e-07	1.43407e-06	1.08705e-06	CtAH09G0255600/CtAH09G0255800/CtAH09G0255900/CtAH09G0256100/CtAH09G0256400/CtAH09G0258300/CtAH09G0258400/CtAH09G0258700/CtAH09G0259100/CtAH09G0259800/CtAH10G0072300/CtAH11G0158100/CtAH12G0107800/CtAH12G0107900/CtAH12G0108000/CtAH05G0233400/CtAH05G0233700/CtAH05G0233900/CtAH05G0234000/CtAH05G0234100/CtAH09G0255700/CtAH09G0258100/CtAH09G0258800	23
GO:0005230	extracellular ligand-gated ion channel activity	23/3332	39/16259	1.63058e-07	1.43407e-06	1.08705e-06	CtAH09G0255600/CtAH09G0255800/CtAH09G0255900/CtAH09G0256100/CtAH09G0256400/CtAH09G0258300/CtAH09G0258400/CtAH09G0258700/CtAH09G0259100/CtAH09G0259800/CtAH10G0072300/CtAH11G0158100/CtAH12G0107800/CtAH12G0107900/CtAH12G0108000/CtAH05G0233400/CtAH05G0233700/CtAH05G0233900/CtAH05G0234000/CtAH05G0234100/CtAH09G0255700/CtAH09G0258100/CtAH09G0258800	23
GO:0008066	glutamate receptor activity	23/3332	39/16259	1.63058e-07	1.43407e-06	1.08705e-06	CtAH09G0255600/CtAH09G0255800/CtAH09G0255900/CtAH09G0256100/CtAH09G0256400/CtAH09G0258300/CtAH09G0258400/CtAH09G0258700/CtAH09G0259100/CtAH09G0259800/CtAH10G0072300/CtAH11G0158100/CtAH12G0107800/CtAH12G0107900/CtAH12G0108000/CtAH05G0233400/CtAH05G0233700/CtAH05G0233900/CtAH05G0234000/CtAH05G0234100/CtAH09G0255700/CtAH09G0258100/CtAH09G0258800	23
GO:0015276	ligand-gated ion channel activity	23/3332	39/16259	1.63058e-07	1.43407e-06	1.08705e-06	CtAH09G0255600/CtAH09G0255800/CtAH09G0255900/CtAH09G0256100/CtAH09G0256400/CtAH09G0258300/CtAH09G0258400/CtAH09G0258700/CtAH09G0259100/CtAH09G0259800/CtAH10G0072300/CtAH11G0158100/CtAH12G0107800/CtAH12G0107900/CtAH12G0108000/CtAH05G0233400/CtAH05G0233700/CtAH05G0233900/CtAH05G0234000/CtAH05G0234100/CtAH09G0255700/CtAH09G0258100/CtAH09G0258800	23
GO:0022824	transmitter-gated ion channel activity	23/3332	39/16259	1.63058e-07	1.43407e-06	1.08705e-06	CtAH09G0255600/CtAH09G0255800/CtAH09G0255900/CtAH09G0256100/CtAH09G0256400/CtAH09G0258300/CtAH09G0258400/CtAH09G0258700/CtAH09G0259100/CtAH09G0259800/CtAH10G0072300/CtAH11G0158100/CtAH12G0107800/CtAH12G0107900/CtAH12G0108000/CtAH05G0233400/CtAH05G0233700/CtAH05G0233900/CtAH05G0234000/CtAH05G0234100/CtAH09G0255700/CtAH09G0258100/CtAH09G0258800	23
GO:0022834	ligand-gated channel activity	23/3332	39/16259	1.63058e-07	1.43407e-06	1.08705e-06	CtAH09G0255600/CtAH09G0255800/CtAH09G0255900/CtAH09G0256100/CtAH09G0256400/CtAH09G0258300/CtAH09G0258400/CtAH09G0258700/CtAH09G0259100/CtAH09G0259800/CtAH10G0072300/CtAH11G0158100/CtAH12G0107800/CtAH12G0107900/CtAH12G0108000/CtAH05G0233400/CtAH05G0233700/CtAH05G0233900/CtAH05G0234000/CtAH05G0234100/CtAH09G0255700/CtAH09G0258100/CtAH09G0258800	23
GO:0022835	transmitter-gated channel activity	23/3332	39/16259	1.63058e-07	1.43407e-06	1.08705e-06	CtAH09G0255600/CtAH09G0255800/CtAH09G0255900/CtAH09G0256100/CtAH09G0256400/CtAH09G0258300/CtAH09G0258400/CtAH09G0258700/CtAH09G0259100/CtAH09G0259800/CtAH10G0072300/CtAH11G0158100/CtAH12G0107800/CtAH12G0107900/CtAH12G0108000/CtAH05G0233400/CtAH05G0233700/CtAH05G0233900/CtAH05G0234000/CtAH05G0234100/CtAH09G0255700/CtAH09G0258100/CtAH09G0258800	23
GO:0030594	neurotransmitter receptor activity	23/3332	39/16259	1.63058e-07	1.43407e-06	1.08705e-06	CtAH09G0255600/CtAH09G0255800/CtAH09G0255900/CtAH09G0256100/CtAH09G0256400/CtAH09G0258300/CtAH09G0258400/CtAH09G0258700/CtAH09G0259100/CtAH09G0259800/CtAH10G0072300/CtAH11G0158100/CtAH12G0107800/CtAH12G0107900/CtAH12G0108000/CtAH05G0233400/CtAH05G0233700/CtAH05G0233900/CtAH05G0234000/CtAH05G0234100/CtAH09G0255700/CtAH09G0258100/CtAH09G0258800	23
GO:0004553	hydrolase activity, hydrolyzing O-glycosyl compounds	119/3332	380/16259	3.32453e-07	2.85078e-06	2.16094e-06	CtAH12G0112100/CtAH12G0147500/CtAH12G0147700/CtAH12G0147800/CtAH12G0147900/CtAH03G0098600/CtAH03G0098700/CtAH03G0098800/CtAH03G0099000/CtAH03G0099200/CtAH03G0099300/CtAH03G0099700/CtAH03G0099800/CtAH03G0100000/CtAH03G0100100/CtAH03G0100200/CtAH05G0017800/CtAH05G0218500/CtAH05G0230100/CtAH05G0230400/CtAH05G0230500/CtAH06G0322100/CtAH08G0232000/CtAH11G0087700/CtAH11G0163900/CtAH11G0262100/CtAH12G01…	119
GO:0008238	exopeptidase activity	42/3332	104/16259	2.76373e-06	2.31209e-05	1.75261e-05	CtAH05G0087600/CtAH05G0087700/CtAH05G0087800/CtAH05G0088000/CtAH05G0088100/CtAH06G0161800/CtAH06G0161900/CtAH08G0202500/CtAH09G0229100/CtAH09G0229300/CtAH04G0029900/CtAH04G0196000/CtAH04G0196200/CtAH06G0133800/CtAH06G0134100/CtAH06G0134200/CtAH06G0134400/CtAH05G0097100/CtAH07G0213400/CtAH07G0213700/CtAH07G0213800/CtAH07G0213900/CtAH07G0214000/CtAH09G0089000/CtAH02G0054300/CtAH02G0140500/CtAH02G01…	42
GO:0016798	hydrolase activity, acting on glycosyl bonds	121/3332	403/16259	2.90839e-06	2.36451e-05	1.79234e-05	CtAH12G0112100/CtAH12G0147500/CtAH12G0147700/CtAH12G0147800/CtAH12G0147900/CtAH03G0098600/CtAH03G0098700/CtAH03G0098800/CtAH03G0099000/CtAH03G0099200/CtAH03G0099300/CtAH03G0099700/CtAH03G0099800/CtAH03G0100000/CtAH03G0100100/CtAH03G0100200/CtAH05G0017800/CtAH05G0218500/CtAH05G0230100/CtAH05G0230400/CtAH05G0230500/CtAH06G0322100/CtAH08G0232000/CtAH11G0087700/CtAH11G0163900/CtAH11G0262100/CtAH12G01…	121
GO:0004888	transmembrane signaling receptor activity	23/3332	44/16259	2.96426e-06	2.36451e-05	1.79234e-05	CtAH09G0255600/CtAH09G0255800/CtAH09G0255900/CtAH09G0256100/CtAH09G0256400/CtAH09G0258300/CtAH09G0258400/CtAH09G0258700/CtAH09G0259100/CtAH09G0259800/CtAH10G0072300/CtAH11G0158100/CtAH12G0107800/CtAH12G0107900/CtAH12G0108000/CtAH05G0233400/CtAH05G0233700/CtAH05G0233900/CtAH05G0234000/CtAH05G0234100/CtAH09G0255700/CtAH09G0258100/CtAH09G0258800	23
GO:0004144	diacylglycerol O-acyltransferase activity	13/3332	18/16259	3.31241e-06	2.58218e-05	1.95733e-05	CtAH12G0134700/CtAH12G0134800/CtAH05G0036000/CtAH05G0252400/CtAH05G0252500/CtAH05G0252600/CtAH05G0252700/CtAH06G0213400/CtAH06G0213600/CtAH06G0213700/CtAH06G0214000/CtAH06G0216300/CtAH05G0094200	13
GO:0016411	acylglycerol O-acyltransferase activity	13/3332	19/16259	8.51149e-06	6.48765e-05	4.91775e-05	CtAH12G0134700/CtAH12G0134800/CtAH05G0036000/CtAH05G0252400/CtAH05G0252500/CtAH05G0252600/CtAH05G0252700/CtAH06G0213400/CtAH06G0213600/CtAH06G0213700/CtAH06G0214000/CtAH06G0216300/CtAH05G0094200	13
GO:0004866	endopeptidase inhibitor activity	16/3332	27/16259	1.18559e-05	8.45326e-05	6.40772e-05	CtAH10G0085000/CtAH10G0085200/CtAH10G0085300/CtAH10G0085400/CtAH10G0085600/CtAH03G0183500/CtAH03G0183600/CtAH03G0183800/CtAH11G0257400/CtAH06G0071700/CtAH07G0222400/CtAH07G0097600/CtAH07G0097700/CtAH08G0074200/CtAH08G0073600/CtAH08G0073700	16
GO:0030414	peptidase inhibitor activity	16/3332	27/16259	1.18559e-05	8.45326e-05	6.40772e-05	CtAH10G0085000/CtAH10G0085200/CtAH10G0085300/CtAH10G0085400/CtAH10G0085600/CtAH03G0183500/CtAH03G0183600/CtAH03G0183800/CtAH11G0257400/CtAH06G0071700/CtAH07G0222400/CtAH07G0097600/CtAH07G0097700/CtAH08G0074200/CtAH08G0073600/CtAH08G0073700	16
GO:0061135	endopeptidase regulator activity	16/3332	27/16259	1.18559e-05	8.45326e-05	6.40772e-05	CtAH10G0085000/CtAH10G0085200/CtAH10G0085300/CtAH10G0085400/CtAH10G0085600/CtAH03G0183500/CtAH03G0183600/CtAH03G0183800/CtAH11G0257400/CtAH06G0071700/CtAH07G0222400/CtAH07G0097600/CtAH07G0097700/CtAH08G0074200/CtAH08G0073600/CtAH08G0073700	16
GO:0016717	oxidoreductase activity, acting on paired donors, with oxidation of a pair of donors resulting in the reduction of molecular oxygen to two molecules of water	21/3332	41/16259	1.20761e-05	8.45326e-05	6.40772e-05	CtAH10G0038600/CtAH12G0174900/CtAH12G0175000/CtAH12G0175400/CtAH12G0175500/CtAH02G0049600/CtAH02G0049700/CtAH02G0049800/CtAH04G0056600/CtAH05G0059500/CtAH08G0104100/CtAH05G0124700/CtAH05G0228100/CtAH05G0229200/CtAH05G0229600/CtAH06G0263500/CtAH06G0264700/CtAH06G0264800/CtAH09G0027800/CtAH06G0263400/CtAH06G0263900	21
GO:0016614	oxidoreductase activity, acting on CH-OH group of donors	50/3332	139/16259	1.62989e-05	0.000111811	8.47545e-05	CtAH01G0084400/CtAH01G0085100/CtAH01G0085200/CtAH01G0132100/CtAH01G0132300/CtAH01G0132900/CtAH01G0133000/CtAH01G0133100/CtAH01G0133200/CtAH01G0133400/CtAH01G0133800/CtAH01G0134000/CtAH03G0201600/CtAH03G0201700/CtAH03G0201900/CtAH03G0202000/CtAH03G0202300/CtAH03G0202500/CtAH03G0202600/CtAH03G0202800/CtAH11G0211200/CtAH12G0110400/CtAH02G0184900/CtAH06G0258700/CtAH09G0017300/CtAH03G0299600/CtAH04G01…	50
GO:0061134	peptidase regulator activity	16/3332	28/16259	2.23995e-05	0.000150648	0.000114194	CtAH10G0085000/CtAH10G0085200/CtAH10G0085300/CtAH10G0085400/CtAH10G0085600/CtAH03G0183500/CtAH03G0183600/CtAH03G0183800/CtAH11G0257400/CtAH06G0071700/CtAH07G0222400/CtAH07G0097600/CtAH07G0097700/CtAH08G0074200/CtAH08G0073600/CtAH08G0073700	16
GO:0016747	transferase activity, transferring acyl groups other than amino-acyl groups	66/3332	201/16259	2.58255e-05	0.000170349	0.000129127	CtAH04G0028100/CtAH04G0028300/CtAH04G0028400/CtAH04G0028600/CtAH04G0028800/CtAH04G0028900/CtAH04G0029000/CtAH04G0029100/CtAH04G0029500/CtAH04G0029700/CtAH04G0030400/CtAH04G0030600/CtAH04G0030800/CtAH04G0030900/CtAH04G0031000/CtAH04G0031100/CtAH05G0053000/CtAH06G0297000/CtAH06G0297200/CtAH06G0297300/CtAH06G0297400/CtAH08G0033200/CtAH09G0198000/CtAH09G0198400/CtAH12G0134700/CtAH12G0134800/CtAH05G00…	66
GO:0015662	ATPase activity, coupled to transmembrane movement of ions, phosphorylative mechanism	14/3332	23/16259	2.77112e-05	0.000179339	0.000135942	CtAH11G0113500/CtAH12G0151100/CtAH01G0012700/CtAH03G0170800/CtAH05G0036500/CtAH05G0146800/CtAH05G0252100/CtAH06G0267900/CtAH09G0032200/CtAH09G0161100/CtAH12G0153200/CtAH12G0193700/CtAH05G0145600/CtAH09G0002200	14
GO:0016679	oxidoreductase activity, acting on diphenols and related substances as donors	23/3332	50/16259	4.38982e-05	0.000278835	0.000211362	CtAH03G0038700/CtAH03G0038800/CtAH03G0038900/CtAH03G0039200/CtAH04G0135600/CtAH04G0135700/CtAH04G0135800/CtAH07G0235100/CtAH07G0235200/CtAH10G0233800/CtAH06G0331200/CtAH06G0331300/CtAH09G0119300/CtAH10G0118300/CtAH10G0150500/CtAH10G0150600/CtAH10G0150700/CtAH12G0161500/CtAH07G0121300/CtAH09G0289900/CtAH03G0112000/CtAH05G0074600/CtAH07G0188600	23
GO:0016682	oxidoreductase activity, acting on diphenols and related substances as donors, oxygen as acceptor	20/3332	42/16259	7.47535e-05	0.00046619	0.00035338	CtAH03G0038700/CtAH03G0038800/CtAH03G0038900/CtAH03G0039200/CtAH04G0135600/CtAH04G0135700/CtAH04G0135800/CtAH07G0235100/CtAH07G0235200/CtAH10G0233800/CtAH06G0331200/CtAH06G0331300/CtAH09G0119300/CtAH10G0118300/CtAH10G0150500/CtAH10G0150600/CtAH10G0150700/CtAH12G0161500/CtAH07G0121300/CtAH09G0289900	20
GO:0016782	transferase activity, transferring sulfur-containing groups	18/3332	36/16259	7.63305e-05	0.000467524	0.000354391	CtAH10G0011700/CtAH10G0030700/CtAH10G0030800/CtAH10G0030900/CtAH10G0031100/CtAH02G0168300/CtAH03G0225300/CtAH03G0225400/CtAH06G0016000/CtAH06G0016100/CtAH06G0236000/CtAH06G0236100/CtAH06G0315600/CtAH09G0072200/CtAH09G0291000/CtAH09G0291100/CtAH09G0291200/CtAH09G0291400	18
GO:0022836	gated channel activity	31/3332	80/16259	0.000134258	0.000793977	0.000601848	CtAH09G0255600/CtAH09G0255800/CtAH09G0255900/CtAH09G0256100/CtAH09G0256400/CtAH09G0258300/CtAH09G0258400/CtAH09G0258700/CtAH09G0259100/CtAH09G0259800/CtAH10G0072300/CtAH11G0158100/CtAH12G0107800/CtAH12G0107900/CtAH12G0108000/CtAH05G0233400/CtAH05G0233700/CtAH05G0233900/CtAH05G0234000/CtAH05G0234100/CtAH01G0114700/CtAH01G0233200/CtAH01G0233300/CtAH05G0113200/CtAH07G0222700/CtAH01G0076000/CtAH01G00…	31
GO:0022839	ion gated channel activity	31/3332	80/16259	0.000134258	0.000793977	0.000601848	CtAH09G0255600/CtAH09G0255800/CtAH09G0255900/CtAH09G0256100/CtAH09G0256400/CtAH09G0258300/CtAH09G0258400/CtAH09G0258700/CtAH09G0259100/CtAH09G0259800/CtAH10G0072300/CtAH11G0158100/CtAH12G0107800/CtAH12G0107900/CtAH12G0108000/CtAH05G0233400/CtAH05G0233700/CtAH05G0233900/CtAH05G0234000/CtAH05G0234100/CtAH01G0114700/CtAH01G0233200/CtAH01G0233300/CtAH05G0113200/CtAH07G0222700/CtAH01G0076000/CtAH01G00…	31
GO:0016705	oxidoreductase activity, acting on paired donors, with incorporation or reduction of molecular oxygen	114/3332	411/16259	0.000229508	0.00133426	0.00101139	CtAH04G0052200/CtAH06G0240300/CtAH06G0240400/CtAH06G0279100/CtAH06G0279200/CtAH06G0279300/CtAH06G0279500/CtAH06G0279600/CtAH06G0279800/CtAH06G0280000/CtAH06G0280100/CtAH06G0288800/CtAH09G0049900/CtAH09G0050000/CtAH09G0100000/CtAH09G0125700/CtAH09G0125800/CtAH09G0125900/CtAH03G0092100/CtAH10G0038600/CtAH12G0174900/CtAH12G0175000/CtAH12G0175400/CtAH12G0175500/CtAH02G0049600/CtAH02G0049700/CtAH02G00…	114
GO:0036442	hydrogen-exporting ATPase activity	10/3332	16/16259	0.000303413	0.00173451	0.00131479	CtAH11G0113500/CtAH12G0151100/CtAH01G0012700/CtAH03G0170800/CtAH05G0036500/CtAH05G0146800/CtAH05G0252100/CtAH06G0267900/CtAH09G0032200/CtAH09G0161100	10
GO:0046527	glucosyltransferase activity	40/3332	118/16259	0.000457679	0.00257351	0.00195076	CtAH12G0112100/CtAH12G0147500/CtAH12G0147700/CtAH12G0147800/CtAH03G0098600/CtAH03G0098700/CtAH03G0098800/CtAH03G0099000/CtAH03G0099200/CtAH03G0099300/CtAH03G0099700/CtAH03G0099800/CtAH03G0100000/CtAH03G0100100/CtAH03G0100200/CtAH05G0017800/CtAH05G0218500/CtAH05G0230100/CtAH05G0230400/CtAH05G0230500/CtAH06G0322000/CtAH08G0232000/CtAH03G0058300/CtAH03G0058400/CtAH03G0058500/CtAH03G0058600/CtAH01G02…	40
GO:0005507	copper ion binding	29/3332	79/16259	0.000628884	0.00347915	0.00263726	CtAH10G0029900/CtAH12G0108700/CtAH03G0137000/CtAH03G0167700/CtAH07G0103000/CtAH07G0160500/CtAH09G0212100/CtAH10G0233700/CtAH10G0233800/CtAH06G0331100/CtAH06G0331200/CtAH06G0331300/CtAH09G0119300/CtAH10G0118300/CtAH10G0150500/CtAH10G0150600/CtAH10G0150700/CtAH12G0161500/CtAH07G0121300/CtAH09G0289900/CtAH10G0072700/CtAH10G0228600/CtAH11G0227600/CtAH03G0285000/CtAH08G0020100/CtAH10G0225700/CtAH03G02…	29
GO:0004190	aspartic-type endopeptidase activity	36/3332	105/16259	0.000676959	0.00362808	0.00275015	CtAH05G0165900/CtAH09G0200600/CtAH09G0217600/CtAH05G0054000/CtAH05G0054100/CtAH05G0054300/CtAH05G0054400/CtAH05G0054500/CtAH03G0059100/CtAH04G0114300/CtAH04G0114400/CtAH07G0222900/CtAH10G0189700/CtAH10G0241600/CtAH10G0241800/CtAH10G0242000/CtAH08G0283500/CtAH08G0283600/CtAH08G0283700/CtAH08G0283800/CtAH08G0284000/CtAH08G0284100/CtAH08G0284200/CtAH08G0284400/CtAH08G0284600/CtAH08G0284700/CtAH08G02…	36
GO:0070001	aspartic-type peptidase activity	36/3332	105/16259	0.000676959	0.00362808	0.00275015	CtAH05G0165900/CtAH09G0200600/CtAH09G0217600/CtAH05G0054000/CtAH05G0054100/CtAH05G0054300/CtAH05G0054400/CtAH05G0054500/CtAH03G0059100/CtAH04G0114300/CtAH04G0114400/CtAH07G0222900/CtAH10G0189700/CtAH10G0241600/CtAH10G0241800/CtAH10G0242000/CtAH08G0283500/CtAH08G0283600/CtAH08G0283700/CtAH08G0283800/CtAH08G0284000/CtAH08G0284100/CtAH08G0284200/CtAH08G0284400/CtAH08G0284600/CtAH08G0284700/CtAH08G02…	36
GO:0016620	oxidoreductase activity, acting on the aldehyde or oxo group of donors, NAD or NADP as acceptor	22/3332	55/16259	0.000733297	0.00386955	0.00293319	CtAH11G0003700/CtAH01G0004700/CtAH02G0071400/CtAH03G0006800/CtAH04G0250300/CtAH07G0004900/CtAH09G0047100/CtAH10G0019800/CtAH10G0073800/CtAH10G0224600/CtAH03G0111800/CtAH05G0159400/CtAH08G0272500/CtAH09G0272200/CtAH12G0186800/CtAH07G0117200/CtAH07G0117300/CtAH08G0050400/CtAH12G0116700/CtAH05G0012600/CtAH05G0012700/CtAH05G0015400	22
GO:0008483	transaminase activity	14/3332	30/16259	0.00114813	0.00572765	0.00434166	CtAH02G0090300/CtAH04G0039800/CtAH04G0040000/CtAH04G0040100/CtAH04G0040200/CtAH04G0040300/CtAH04G0041700/CtAH04G0041800/CtAH05G0120800/CtAH07G0241300/CtAH07G0056500/CtAH07G0056800/CtAH08G0199400/CtAH11G0144900	14
GO:0016769	transferase activity, transferring nitrogenous groups	14/3332	30/16259	0.00114813	0.00572765	0.00434166	CtAH02G0090300/CtAH04G0039800/CtAH04G0040000/CtAH04G0040100/CtAH04G0040200/CtAH04G0040300/CtAH04G0041700/CtAH04G0041800/CtAH05G0120800/CtAH07G0241300/CtAH07G0056500/CtAH07G0056800/CtAH08G0199400/CtAH11G0144900	14
GO:0005216	ion channel activity	40/3332	123/16259	0.00115221	0.00572765	0.00434166	CtAH09G0255600/CtAH09G0255800/CtAH09G0255900/CtAH09G0256100/CtAH09G0256400/CtAH09G0258300/CtAH09G0258400/CtAH09G0258700/CtAH09G0259100/CtAH09G0259800/CtAH10G0072300/CtAH11G0158100/CtAH12G0107800/CtAH12G0107900/CtAH12G0108000/CtAH05G0233400/CtAH05G0233700/CtAH05G0233900/CtAH05G0234000/CtAH05G0234100/CtAH01G0114700/CtAH01G0233200/CtAH01G0233300/CtAH05G0113200/CtAH07G0222700/CtAH01G0076000/CtAH01G00…	40
GO:0022838	substrate-specific channel activity	40/3332	123/16259	0.00115221	0.00572765	0.00434166	CtAH09G0255600/CtAH09G0255800/CtAH09G0255900/CtAH09G0256100/CtAH09G0256400/CtAH09G0258300/CtAH09G0258400/CtAH09G0258700/CtAH09G0259100/CtAH09G0259800/CtAH10G0072300/CtAH11G0158100/CtAH12G0107800/CtAH12G0107900/CtAH12G0108000/CtAH05G0233400/CtAH05G0233700/CtAH05G0233900/CtAH05G0234000/CtAH05G0234100/CtAH01G0114700/CtAH01G0233200/CtAH01G0233300/CtAH05G0113200/CtAH07G0222700/CtAH01G0076000/CtAH01G00…	40
GO:0016829	lyase activity	71/3332	256/16259	0.00319188	0.0156402	0.0118555	CtAH06G0323500/CtAH07G0020600/CtAH11G0188800/CtAH11G0189100/CtAH11G0189300/CtAH11G0189500/CtAH11G0189700/CtAH11G0189800/CtAH02G0188300/CtAH08G0095900/CtAH08G0096000/CtAH08G0096200/CtAH12G0011700/CtAH12G0011800/CtAH01G0144900/CtAH01G0145000/CtAH01G0145100/CtAH02G0160300/CtAH02G0160400/CtAH03G0023200/CtAH03G0023300/CtAH03G0069900/CtAH06G0170600/CtAH06G0170800/CtAH06G0249300/CtAH06G0249400/CtAH08G02…	71
GO:0050662	coenzyme binding	113/3332	438/16259	0.00384921	0.0185955	0.0140957	CtAH03G0092100/CtAH02G0090300/CtAH04G0039800/CtAH04G0040000/CtAH04G0040100/CtAH04G0040200/CtAH04G0040300/CtAH04G0041700/CtAH04G0041800/CtAH05G0120800/CtAH07G0241300/CtAH07G0241400/CtAH12G0038500/CtAH12G0038700/CtAH12G0038800/CtAH02G0094400/CtAH02G0094500/CtAH05G0161700/CtAH05G0162200/CtAH01G0084400/CtAH01G0085100/CtAH01G0085200/CtAH01G0132100/CtAH01G0132300/CtAH01G0132900/CtAH01G0133000/CtAH01G01…	113
GO:0005484	SNAP receptor activity	12/3332	27/16259	0.00423616	0.0201806	0.0152973	CtAH11G0057100/CtAH04G0237300/CtAH04G0237600/CtAH12G0118000/CtAH05G0023300/CtAH05G0266700/CtAH02G0098700/CtAH04G0031400/CtAH05G0160600/CtAH10G0131600/CtAH06G0079800/CtAH06G0079900	12
GO:0016746	transferase activity, transferring acyl groups	67/3332	243/16259	0.00474262	0.0222838	0.0168915	CtAH04G0028100/CtAH04G0028300/CtAH04G0028400/CtAH04G0028600/CtAH04G0028800/CtAH04G0028900/CtAH04G0029000/CtAH04G0029100/CtAH04G0029500/CtAH04G0029700/CtAH04G0030400/CtAH04G0030600/CtAH04G0030800/CtAH04G0030900/CtAH04G0031000/CtAH04G0031100/CtAH05G0053000/CtAH06G0297000/CtAH06G0297200/CtAH06G0297300/CtAH06G0297400/CtAH08G0033200/CtAH09G0198000/CtAH09G0198400/CtAH12G0134700/CtAH12G0134800/CtAH05G00…	67
GO:0045735	nutrient reservoir activity	17/3332	45/16259	0.00569414	0.0263931	0.0200064	CtAH10G0083000/CtAH10G0083100/CtAH10G0083300/CtAH10G0083400/CtAH10G0083600/CtAH09G0240200/CtAH05G0119800/CtAH04G0082200/CtAH04G0082500/CtAH04G0082600/CtAH04G0082700/CtAH05G0072300/CtAH05G0275200/CtAH07G0222200/CtAH07G0222300/CtAH07G0236800/CtAH07G0236900	17
GO:0004568	chitinase activity	7/3332	13/16259	0.00802974	0.0367227	0.0278364	CtAH03G0177600/CtAH03G0177800/CtAH03G0178000/CtAH03G0178400/CtAH03G0179100/CtAH03G0179200/CtAH08G0253000	7
GO:0042910	xenobiotic transporter activity	17/3332	47/16259	0.00934454	0.0421734	0.0319682	CtAH11G0070300/CtAH11G0070400/CtAH11G0070500/CtAH01G0042000/CtAH07G0045500/CtAH12G0147000/CtAH04G0087600/CtAH07G0045400/CtAH09G0051700/CtAH09G0051800/CtAH01G0157900/CtAH01G0158100/CtAH04G0172700/CtAH04G0172800/CtAH04G0173000/CtAH04G0173100/CtAH06G0107300	17
GO:0008171	O-methyltransferase activity	15/3332	40/16259	0.00985957	0.0439199	0.033292	CtAH04G0206600/CtAH04G0206700/CtAH04G0206900/CtAH04G0207200/CtAH04G0207400/CtAH06G0148600/CtAH06G0149000/CtAH04G0032900/CtAH04G0033300/CtAH04G0033600/CtAH05G0172300/CtAH05G0172500/CtAH07G0161000/CtAH07G0161100/CtAH08G0001500	15

## Sheet: Exp_genes_KEGG
ID	Description	GeneRatio	BgRatio	pvalue	p.adjust	qvalue	Gene ID	Count
ko05204	Chemical carcinogenesis	43/1884	76/11178	4.02769e-15	1.2009e-12	9.05809e-13	CtAH10G0180800/CtAH10G0180900/CtAH12G0185700/CtAH12G0185900/CtAH12G0186100/CtAH12G0186200/CtAH12G0186300/CtAH12G0186400/CtAH12G0186500/CtAH12G0186600/CtAH12G0186700/CtAH04G0211300/CtAH04G0211400/CtAH04G0211500/CtAH04G0212000/CtAH04G0212100/CtAH04G0212200/CtAH03G0089800/CtAH03G0089900/CtAH03G0090200/CtAH05G0105600/CtAH02G0120100/CtAH02G0120600/CtAH02G0120800/CtAH02G0120900/CtAH02G0121100/CtAH02G01…	43
ko00980	Metabolism of xenobiotics by cytoCtAHome P450	43/1884	77/11178	7.64906e-15	1.2009e-12	9.05809e-13	CtAH10G0180800/CtAH10G0180900/CtAH12G0185700/CtAH12G0185900/CtAH12G0186100/CtAH12G0186200/CtAH12G0186300/CtAH12G0186400/CtAH12G0186500/CtAH12G0186600/CtAH12G0186700/CtAH04G0211300/CtAH04G0211400/CtAH04G0211500/CtAH04G0212000/CtAH04G0212100/CtAH04G0212200/CtAH03G0089800/CtAH03G0089900/CtAH03G0090200/CtAH05G0105600/CtAH02G0120100/CtAH02G0120600/CtAH02G0120800/CtAH02G0120900/CtAH02G0121100/CtAH02G01…	43
ko00902	Monoterpenoid biosynthesis	33/1884	50/11178	1.19208e-14	1.24772e-12	9.4112e-13	CtAH03G0104100/CtAH03G0104300/CtAH04G0017300/CtAH06G0326500/CtAH06G0326600/CtAH08G0190800/CtAH09G0111200/CtAH09G0218400/CtAH09G0218500/CtAH09G0218600/CtAH09G0218700/CtAH09G0219100/CtAH07G0118400/CtAH07G0118600/CtAH07G0118800/CtAH08G0048100/CtAH08G0048200/CtAH08G0048400/CtAH03G0165000/CtAH03G0221800/CtAH03G0222000/CtAH06G0288100/CtAH09G0101500/CtAH09G0101600/CtAH09G0101700/CtAH09G0101800/CtAH09G01…	33
ko05133	Pertussis	79/1884	219/11178	3.64157e-12	2.85863e-10	2.15619e-10	CtAH03G0215600/CtAH03G0215700/CtAH03G0220700/CtAH03G0220900/CtAH03G0221000/CtAH03G0221300/CtAH03G0221500/CtAH03G0221600/CtAH03G0228400/CtAH03G0228600/CtAH06G0228500/CtAH06G0228900/CtAH06G0229000/CtAH06G0229100/CtAH06G0229300/CtAH06G0229800/CtAH12G0193800/CtAH02G0125500/CtAH05G0003700/CtAH05G0048500/CtAH05G0082700/CtAH05G0215300/CtAH07G0012200/CtAH07G0021900/CtAH08G0224100/CtAH08G0342900/CtAH08G03…	79
ko00350	Tyrosine metabolism	35/1884	66/11178	1.82511e-11	1.14617e-09	8.64526e-10	CtAH02G0090300/CtAH04G0039900/CtAH04G0040100/CtAH04G0041700/CtAH04G0041800/CtAH05G0120800/CtAH07G0241300/CtAH07G0241400/CtAH03G0038700/CtAH03G0038800/CtAH03G0038900/CtAH03G0039200/CtAH04G0135600/CtAH04G0135700/CtAH04G0135800/CtAH07G0235100/CtAH07G0235200/CtAH10G0010400/CtAH12G0077300/CtAH12G0087600/CtAH04G0056300/CtAH09G0295900/CtAH12G0062200/CtAH11G0169200/CtAH11G0169300/CtAH11G0169400/CtAH08G01…	35
ko00950	Isoquinoline alkaloid biosynthesis	23/1884	35/11178	1.51599e-10	7.43204e-09	5.60579e-09	CtAH02G0090300/CtAH04G0039900/CtAH04G0040100/CtAH04G0041700/CtAH04G0041800/CtAH05G0120800/CtAH07G0241300/CtAH07G0241400/CtAH03G0038700/CtAH03G0038800/CtAH03G0038900/CtAH03G0039200/CtAH04G0135600/CtAH04G0135700/CtAH04G0135800/CtAH07G0235100/CtAH07G0235200/CtAH03G0283000/CtAH03G0283100/CtAH03G0283400/CtAH05G0067200/CtAH05G0067600/CtAH05G0067700	23
ko04064	NF-kappa B signaling pathway	74/1884	214/11178	1.73852e-10	7.43204e-09	5.60579e-09	CtAH03G0215600/CtAH03G0215700/CtAH03G0220700/CtAH03G0220900/CtAH03G0221000/CtAH03G0221300/CtAH03G0221500/CtAH03G0221600/CtAH03G0228400/CtAH03G0228600/CtAH06G0228500/CtAH06G0228900/CtAH06G0229000/CtAH06G0229100/CtAH06G0229300/CtAH06G0229800/CtAH12G0193800/CtAH02G0125500/CtAH05G0003700/CtAH05G0048500/CtAH05G0082700/CtAH05G0215300/CtAH07G0012200/CtAH07G0021900/CtAH08G0224100/CtAH08G0342900/CtAH08G03…	74
ko04722	Neurotrophin signaling pathway	81/1884	243/11178	1.89351e-10	7.43204e-09	5.60579e-09	CtAH03G0215600/CtAH03G0215700/CtAH03G0220700/CtAH03G0220900/CtAH03G0221000/CtAH03G0221300/CtAH03G0221500/CtAH03G0221600/CtAH03G0228400/CtAH03G0228600/CtAH06G0228500/CtAH06G0228900/CtAH06G0229000/CtAH06G0229100/CtAH06G0229300/CtAH06G0229800/CtAH12G0193800/CtAH02G0125500/CtAH05G0003700/CtAH05G0048500/CtAH05G0082700/CtAH05G0215300/CtAH07G0012200/CtAH07G0021900/CtAH08G0224100/CtAH08G0342900/CtAH08G03…	81
ko01524	Platinum drug resistance	52/1884	132/11178	4.97469e-10	1.73562e-08	1.30913e-08	CtAH03G0020000/CtAH03G0272500/CtAH03G0272600/CtAH07G0206300/CtAH07G0257200/CtAH07G0257300/CtAH08G0006200/CtAH01G0073600/CtAH10G0180800/CtAH10G0180900/CtAH12G0185700/CtAH12G0185900/CtAH12G0186100/CtAH12G0186200/CtAH12G0186300/CtAH12G0186400/CtAH12G0186500/CtAH12G0186600/CtAH12G0186700/CtAH03G0089800/CtAH03G0089900/CtAH03G0090200/CtAH05G0105600/CtAH06G0132400/CtAH06G0155200/CtAH06G0155300/CtAH06G01…	52
ko05162	Measles	91/1884	291/11178	6.4918e-10	2.03843e-08	1.53753e-08	CtAH03G0215600/CtAH03G0215700/CtAH03G0220700/CtAH03G0220900/CtAH03G0221000/CtAH03G0221300/CtAH03G0221500/CtAH03G0221600/CtAH03G0228400/CtAH03G0228600/CtAH06G0228500/CtAH06G0228900/CtAH06G0229000/CtAH06G0229100/CtAH06G0229300/CtAH06G0229800/CtAH12G0193800/CtAH02G0125500/CtAH05G0003700/CtAH05G0048500/CtAH05G0082700/CtAH05G0215300/CtAH07G0012200/CtAH07G0021900/CtAH08G0224100/CtAH08G0342900/CtAH08G03…	91
ko05164	Influenza A	73/1884	216/11178	7.5036e-10	2.14194e-08	1.61561e-08	CtAH03G0215600/CtAH03G0215700/CtAH03G0220700/CtAH03G0220900/CtAH03G0221000/CtAH03G0221300/CtAH03G0221500/CtAH03G0221600/CtAH03G0228400/CtAH03G0228600/CtAH12G0193800/CtAH02G0125500/CtAH05G0003700/CtAH05G0048500/CtAH05G0082700/CtAH05G0215300/CtAH07G0012200/CtAH07G0021900/CtAH08G0224100/CtAH08G0342900/CtAH08G0348300/CtAH09G0008200/CtAH09G0063100/CtAH01G0116200/CtAH01G0137100/CtAH01G0137500/CtAH01G02…	73
ko05225	Hepatocellular carcinoma	39/1884	87/11178	8.96342e-10	2.34543e-08	1.7691e-08	CtAH10G0180800/CtAH10G0180900/CtAH12G0185700/CtAH12G0185900/CtAH12G0186100/CtAH12G0186200/CtAH12G0186300/CtAH12G0186400/CtAH12G0186500/CtAH12G0186600/CtAH12G0186700/CtAH11G0010200/CtAH01G0008500/CtAH04G0073500/CtAH05G0068400/CtAH08G0126100/CtAH03G0089800/CtAH03G0089900/CtAH03G0090200/CtAH05G0105600/CtAH02G0120100/CtAH02G0120600/CtAH02G0120800/CtAH02G0120900/CtAH02G0121100/CtAH02G0121200/CtAH02G01…	39
ko00901	Indole alkaloid biosynthesis	14/1884	16/11178	1.22497e-09	2.95877e-08	2.23172e-08	CtAH01G0209600/CtAH01G0209700/CtAH03G0197300/CtAH04G0130100/CtAH04G0146700/CtAH04G0147000/CtAH04G0201900/CtAH04G0202100/CtAH04G0202200/CtAH08G0273700/CtAH09G0226100/CtAH05G0067200/CtAH05G0067600/CtAH05G0067700	14
ko05140	Leishmaniasis	67/1884	196/11178	2.19447e-09	4.63533e-08	3.49631e-08	CtAH03G0215600/CtAH03G0215700/CtAH03G0220700/CtAH03G0220900/CtAH03G0221000/CtAH03G0221300/CtAH03G0221500/CtAH03G0221600/CtAH03G0228400/CtAH03G0228600/CtAH06G0228500/CtAH06G0228900/CtAH06G0229000/CtAH06G0229100/CtAH06G0229300/CtAH06G0229800/CtAH12G0193800/CtAH02G0125500/CtAH05G0003700/CtAH05G0048500/CtAH05G0082700/CtAH05G0215300/CtAH07G0012200/CtAH07G0021900/CtAH08G0224100/CtAH08G0342900/CtAH08G03…	67
ko00982	Drug metabolism - cytoCtAHome P450	33/1884	69/11178	2.2961e-09	4.63533e-08	3.49631e-08	CtAH10G0180800/CtAH10G0180900/CtAH12G0185700/CtAH12G0185900/CtAH12G0186100/CtAH12G0186200/CtAH12G0186300/CtAH12G0186400/CtAH12G0186500/CtAH12G0186600/CtAH12G0186700/CtAH03G0089800/CtAH03G0089900/CtAH03G0090200/CtAH05G0105600/CtAH02G0120100/CtAH02G0120600/CtAH02G0120800/CtAH02G0120900/CtAH02G0121100/CtAH02G0121200/CtAH02G0121300/CtAH02G0121400/CtAH02G0121600/CtAH01G0151900/CtAH01G0152000/CtAH06G01…	33
ko00983	Drug metabolism - other enzymes	42/1884	100/11178	2.36195e-09	4.63533e-08	3.49631e-08	CtAH10G0180800/CtAH10G0180900/CtAH12G0185700/CtAH12G0185900/CtAH12G0186100/CtAH12G0186200/CtAH12G0186300/CtAH12G0186400/CtAH12G0186500/CtAH12G0186600/CtAH12G0186700/CtAH03G0089800/CtAH03G0089900/CtAH03G0090200/CtAH05G0105600/CtAH02G0120100/CtAH02G0120600/CtAH02G0120800/CtAH02G0120900/CtAH02G0121100/CtAH02G0121200/CtAH02G0121300/CtAH02G0121400/CtAH02G0121600/CtAH01G0151900/CtAH01G0152000/CtAH06G01…	42
ko05200	Pathways in cancer	57/1884	158/11178	3.71056e-09	6.85363e-08	5.16951e-08	CtAH10G0180800/CtAH10G0180900/CtAH12G0185700/CtAH12G0185900/CtAH12G0186100/CtAH12G0186200/CtAH12G0186300/CtAH12G0186400/CtAH12G0186500/CtAH12G0186600/CtAH12G0186700/CtAH11G0010200/CtAH01G0008500/CtAH04G0073500/CtAH05G0068400/CtAH08G0126100/CtAH03G0089800/CtAH03G0089900/CtAH03G0090200/CtAH05G0105600/CtAH02G0019800/CtAH03G0015100/CtAH07G0148800/CtAH07G0149000/CtAH07G0260300/CtAH08G0008900/CtAH09G01…	57
ko05142	Chagas disease (American trypanosomiasis)	72/1884	220/11178	4.75663e-09	8.29768e-08	6.25872e-08	CtAH03G0215600/CtAH03G0215700/CtAH03G0220700/CtAH03G0220900/CtAH03G0221000/CtAH03G0221300/CtAH03G0221500/CtAH03G0221600/CtAH03G0228400/CtAH03G0228600/CtAH06G0228500/CtAH06G0228900/CtAH06G0229000/CtAH06G0229100/CtAH06G0229300/CtAH06G0229800/CtAH12G0193800/CtAH02G0125500/CtAH05G0003700/CtAH05G0048500/CtAH05G0082700/CtAH05G0215300/CtAH07G0012200/CtAH07G0021900/CtAH08G0224100/CtAH08G0342900/CtAH08G03…	72
ko05161	Hepatitis B	73/1884	229/11178	1.31693e-08	2.17291e-07	1.63897e-07	CtAH03G0215600/CtAH03G0215700/CtAH03G0220700/CtAH03G0220900/CtAH03G0221000/CtAH03G0221300/CtAH03G0221500/CtAH03G0221600/CtAH03G0228400/CtAH03G0228600/CtAH06G0228500/CtAH06G0228900/CtAH06G0229000/CtAH06G0229100/CtAH06G0229300/CtAH06G0229800/CtAH12G0193800/CtAH02G0125500/CtAH05G0003700/CtAH05G0048500/CtAH05G0082700/CtAH05G0215300/CtAH07G0012200/CtAH07G0021900/CtAH08G0224100/CtAH08G0342900/CtAH08G03…	73
ko05135	Yersinia infection	72/1884	225/11178	1.38402e-08	2.17291e-07	1.63897e-07	CtAH03G0215600/CtAH03G0215700/CtAH03G0220700/CtAH03G0220900/CtAH03G0221000/CtAH03G0221300/CtAH03G0221500/CtAH03G0221600/CtAH03G0228400/CtAH03G0228600/CtAH06G0228500/CtAH06G0228900/CtAH06G0229000/CtAH06G0229100/CtAH06G0229300/CtAH06G0229800/CtAH12G0193800/CtAH02G0125500/CtAH05G0003700/CtAH05G0048500/CtAH05G0082700/CtAH05G0215300/CtAH07G0012200/CtAH07G0021900/CtAH08G0224100/CtAH08G0342900/CtAH08G03…	72
ko00592	alpha-Linolenic acid metabolism	34/1884	77/11178	1.71333e-08	2.56184e-07	1.93233e-07	CtAH12G0038500/CtAH12G0038700/CtAH12G0038800/CtAH02G0094400/CtAH02G0094500/CtAH05G0161700/CtAH05G0162200/CtAH11G0245200/CtAH11G0245300/CtAH11G0245400/CtAH11G0245500/CtAH11G0245600/CtAH11G0245700/CtAH11G0245800/CtAH11G0246000/CtAH06G0063100/CtAH04G0140100/CtAH04G0140200/CtAH04G0140300/CtAH04G0140400/CtAH11G0079800/CtAH01G0046100/CtAH01G0046200/CtAH01G0046400/CtAH06G0307000/CtAH06G0307200/CtAH06G03…	34
ko00591	Linoleic acid metabolism	17/1884	25/11178	1.84427e-08	2.63228e-07	1.98546e-07	CtAH06G0279300/CtAH09G0049900/CtAH09G0050000/CtAH09G0125900/CtAH11G0245200/CtAH11G0245300/CtAH11G0245400/CtAH11G0245500/CtAH11G0245600/CtAH11G0245700/CtAH11G0245800/CtAH11G0246000/CtAH06G0063100/CtAH04G0140100/CtAH04G0140200/CtAH04G0140300/CtAH04G0140400	17
ko04620	Toll-like receptor signaling pathway	67/1884	207/11178	2.66164e-08	3.63371e-07	2.74082e-07	CtAH03G0215600/CtAH03G0215700/CtAH03G0220700/CtAH03G0220900/CtAH03G0221000/CtAH03G0221300/CtAH03G0221500/CtAH03G0221600/CtAH03G0228400/CtAH03G0228600/CtAH06G0228500/CtAH06G0228900/CtAH06G0229000/CtAH06G0229100/CtAH06G0229300/CtAH06G0229800/CtAH12G0193800/CtAH02G0125500/CtAH05G0003700/CtAH05G0048500/CtAH05G0082700/CtAH05G0215300/CtAH07G0012200/CtAH07G0021900/CtAH08G0224100/CtAH08G0342900/CtAH08G03…	67
ko00360	Phenylalanine metabolism	23/1884	43/11178	4.35982e-08	5.7041e-07	4.30245e-07	CtAH02G0090300/CtAH04G0039900/CtAH04G0040100/CtAH04G0041700/CtAH04G0041800/CtAH05G0120800/CtAH07G0241300/CtAH07G0241400/CtAH10G0010400/CtAH12G0077300/CtAH12G0087600/CtAH04G0056300/CtAH09G0295900/CtAH11G0169200/CtAH11G0169300/CtAH11G0169400/CtAH08G0113400/CtAH03G0283000/CtAH03G0283100/CtAH03G0283400/CtAH05G0067200/CtAH05G0067600/CtAH05G0067700	23
ko04624	Toll and Imd signaling pathway	67/1884	213/11178	9.21305e-08	1.15716e-06	8.72815e-07	CtAH03G0215600/CtAH03G0215700/CtAH03G0220700/CtAH03G0220900/CtAH03G0221000/CtAH03G0221300/CtAH03G0221500/CtAH03G0221600/CtAH03G0228400/CtAH03G0228600/CtAH06G0228500/CtAH06G0228900/CtAH06G0229000/CtAH06G0229100/CtAH06G0229300/CtAH06G0229800/CtAH12G0193800/CtAH02G0125500/CtAH05G0003700/CtAH05G0048500/CtAH05G0082700/CtAH05G0215300/CtAH07G0012200/CtAH07G0021900/CtAH08G0224100/CtAH08G0342900/CtAH08G03…	67
ko00908	Zeatin biosynthesis	20/1884	36/11178	1.44949e-07	1.75053e-06	1.32038e-06	CtAH11G0200600/CtAH11G0200900/CtAH11G0201000/CtAH11G0201200/CtAH11G0201300/CtAH11G0201500/CtAH11G0201600/CtAH06G0024400/CtAH06G0024500/CtAH06G0024600/CtAH06G0024700/CtAH06G0024800/CtAH06G0024900/CtAH06G0025000/CtAH07G0071800/CtAH07G0072000/CtAH10G0128100/CtAH12G0180600/CtAH05G0170700/CtAH07G0239500	20
ko02024	Quorum sensing	30/1884	69/11178	1.79726e-07	2.09015e-06	1.57654e-06	CtAH10G0188900/CtAH11G0202700/CtAH11G0262700/CtAH12G0204600/CtAH02G0124400/CtAH02G0124500/CtAH02G0124600/CtAH02G0124700/CtAH02G0124800/CtAH05G0196900/CtAH06G0077000/CtAH06G0323500/CtAH07G0010600/CtAH07G0020600/CtAH08G0072300/CtAH08G0124400/CtAH08G0241000/CtAH09G0127100/CtAH09G0249000/CtAH04G0064100/CtAH05G0057300/CtAH05G0192100/CtAH03G0154300/CtAH03G0154600/CtAH03G0155500/CtAH10G0207100/CtAH11G01…	30
ko05170	Human immunodeficiency virus 1 infection	85/1884	298/11178	2.50606e-07	2.81037e-06	2.11979e-06	CtAH03G0215600/CtAH03G0215700/CtAH03G0220700/CtAH03G0220900/CtAH03G0221000/CtAH03G0221300/CtAH03G0221500/CtAH03G0221600/CtAH03G0228400/CtAH03G0228600/CtAH06G0228500/CtAH06G0228900/CtAH06G0229000/CtAH06G0229100/CtAH06G0229300/CtAH06G0229800/CtAH12G0193800/CtAH02G0125500/CtAH05G0003700/CtAH05G0048500/CtAH05G0082700/CtAH05G0215300/CtAH07G0012200/CtAH07G0021900/CtAH08G0224100/CtAH08G0342900/CtAH08G03…	85
ko05168	Herpes simplex virus 1 infection	76/1884	259/11178	3.16651e-07	3.42857e-06	2.58608e-06	CtAH03G0215600/CtAH03G0215700/CtAH03G0220700/CtAH03G0220900/CtAH03G0221000/CtAH03G0221300/CtAH03G0221500/CtAH03G0221600/CtAH03G0228400/CtAH03G0228600/CtAH06G0228500/CtAH06G0228900/CtAH06G0229000/CtAH06G0229100/CtAH06G0229300/CtAH06G0229800/CtAH12G0193800/CtAH02G0125500/CtAH05G0003700/CtAH05G0048500/CtAH05G0082700/CtAH05G0215300/CtAH07G0012200/CtAH07G0021900/CtAH08G0224100/CtAH08G0342900/CtAH08G03…	76
ko04621	NOD-like receptor signaling pathway	69/1884	238/11178	1.77512e-06	1.85795e-05	1.40141e-05	CtAH03G0215600/CtAH03G0215700/CtAH03G0220700/CtAH03G0220900/CtAH03G0221000/CtAH03G0221300/CtAH03G0221500/CtAH03G0221600/CtAH03G0228400/CtAH03G0228600/CtAH12G0193800/CtAH02G0125500/CtAH05G0003700/CtAH05G0048500/CtAH05G0082700/CtAH05G0215300/CtAH07G0012200/CtAH07G0021900/CtAH08G0224100/CtAH08G0342900/CtAH08G0348300/CtAH09G0008200/CtAH09G0063100/CtAH01G0116200/CtAH01G0137100/CtAH01G0137500/CtAH01G02…	69
ko05169	Epstein-Barr virus infection	82/1884	298/11178	2.01085e-06	2.03679e-05	1.5363e-05	CtAH03G0215600/CtAH03G0215700/CtAH03G0220700/CtAH03G0220900/CtAH03G0221000/CtAH03G0221300/CtAH03G0221500/CtAH03G0221600/CtAH03G0228400/CtAH03G0228600/CtAH06G0228500/CtAH06G0228900/CtAH06G0229000/CtAH06G0229100/CtAH06G0229300/CtAH06G0229800/CtAH12G0193800/CtAH02G0125500/CtAH05G0003700/CtAH05G0048500/CtAH05G0082700/CtAH05G0215300/CtAH07G0012200/CtAH07G0021900/CtAH08G0224100/CtAH08G0342900/CtAH08G03…	82
ko05418	Fluid shear stress and atherosclerosis	51/1884	161/11178	2.45883e-06	2.41273e-05	1.81986e-05	CtAH10G0180800/CtAH10G0180900/CtAH12G0185700/CtAH12G0185900/CtAH12G0186100/CtAH12G0186200/CtAH12G0186300/CtAH12G0186400/CtAH12G0186500/CtAH12G0186600/CtAH12G0186700/CtAH03G0089800/CtAH03G0089900/CtAH03G0090200/CtAH05G0105600/CtAH02G0019800/CtAH03G0015100/CtAH07G0148800/CtAH07G0149000/CtAH07G0260300/CtAH08G0008900/CtAH09G0153300/CtAH12G0201900/CtAH03G0017300/CtAH07G0253300/CtAH07G0253400/CtAH08G01…	51
ko04214	Apoptosis - fly	22/1884	48/11178	2.66351e-06	2.53437e-05	1.91161e-05	CtAH10G0092100/CtAH12G0216900/CtAH08G0195900/CtAH08G0196000/CtAH08G0196100/CtAH08G0196200/CtAH05G0016600/CtAH05G0016700/CtAH05G0016800/CtAH05G0016900/CtAH05G0017000/CtAH05G0269400/CtAH08G0252700/CtAH08G0252800/CtAH10G0024900/CtAH10G0025000/CtAH10G0033800/CtAH10G0034100/CtAH04G0071600/CtAH04G0071700/CtAH09G0100500/CtAH05G0197700	22
ko00960	Tropane, piperidine and pyridine alkaloid biosynthesis	18/1884	35/11178	2.75722e-06	2.54638e-05	1.92067e-05	CtAH02G0090300/CtAH04G0039900/CtAH04G0040100/CtAH04G0041700/CtAH04G0041800/CtAH05G0120800/CtAH07G0241300/CtAH07G0241400/CtAH10G0202900/CtAH10G0203100/CtAH10G0203200/CtAH10G0203600/CtAH10G0203800/CtAH10G0203900/CtAH09G0286600/CtAH03G0283000/CtAH03G0283100/CtAH03G0283400	18
ko00480	Glutathione metabolism	36/1884	102/11178	4.88216e-06	4.29548e-05	3.23997e-05	CtAH10G0180800/CtAH10G0180900/CtAH12G0185700/CtAH12G0185900/CtAH12G0186100/CtAH12G0186200/CtAH12G0186300/CtAH12G0186400/CtAH12G0186500/CtAH12G0186600/CtAH12G0186700/CtAH03G0089800/CtAH03G0089900/CtAH03G0090200/CtAH05G0105600/CtAH02G0120100/CtAH02G0120600/CtAH02G0120800/CtAH02G0120900/CtAH02G0121100/CtAH02G0121200/CtAH02G0121300/CtAH02G0121400/CtAH02G0121600/CtAH01G0151900/CtAH01G0152000/CtAH06G01…	36
ko00401	Novobiocin biosynthesis	8/1884	9/11178	4.92475e-06	4.29548e-05	3.23997e-05	CtAH02G0090300/CtAH04G0039900/CtAH04G0040100/CtAH04G0041700/CtAH04G0041800/CtAH05G0120800/CtAH07G0241300/CtAH07G0241400	8
ko00520	Amino sugar and nucleotide sugar metabolism	55/1884	184/11178	7.25554e-06	6.1574e-05	4.64437e-05	CtAH10G0118200/CtAH10G0164800/CtAH10G0178600/CtAH11G0062600/CtAH11G0162500/CtAH12G0023300/CtAH12G0029900/CtAH12G0031600/CtAH12G0057500/CtAH12G0093900/CtAH12G0127200/CtAH01G0122800/CtAH01G0177300/CtAH02G0163700/CtAH03G0053500/CtAH03G0121300/CtAH03G0196800/CtAH03G0202700/CtAH03G0228900/CtAH04G0084600/CtAH04G0105200/CtAH04G0118600/CtAH04G0146800/CtAH05G0141200/CtAH05G0150000/CtAH05G0188800/CtAH05G01…	55
ko04913	Ovarian steroidogenesis	16/1884	31/11178	9.3557e-06	7.73076e-05	5.83112e-05	CtAH06G0279300/CtAH09G0049900/CtAH09G0050000/CtAH09G0125900/CtAH04G0211300/CtAH04G0211400/CtAH04G0211500/CtAH04G0212000/CtAH04G0212100/CtAH04G0212200/CtAH07G0030900/CtAH09G0280200/CtAH09G0280300/CtAH09G0280400/CtAH06G0226600/CtAH06G0226900	16
ko05145	Toxoplasmosis	79/1884	298/11178	1.38791e-05	0.000111745	8.42862e-05	CtAH03G0215600/CtAH03G0215700/CtAH03G0220700/CtAH03G0220900/CtAH03G0221000/CtAH03G0221300/CtAH03G0221500/CtAH03G0221600/CtAH03G0228400/CtAH03G0228600/CtAH06G0228500/CtAH06G0228900/CtAH06G0229000/CtAH06G0229100/CtAH06G0229300/CtAH06G0229800/CtAH12G0193800/CtAH02G0125500/CtAH05G0003700/CtAH05G0048500/CtAH05G0082700/CtAH05G0215300/CtAH07G0012200/CtAH07G0021900/CtAH08G0224100/CtAH08G0342900/CtAH08G03…	79
ko04964	Proximal tubule bicarbonate reclamation	7/1884	8/11178	2.61225e-05	0.000205062	0.000154673	CtAH07G0131100/CtAH07G0131200/CtAH07G0131400/CtAH08G0215700/CtAH03G0195000/CtAH03G0304000/CtAH04G0159700	7
ko05160	Hepatitis C	23/1884	59/11178	4.14154e-05	0.000317181	0.000239241	CtAH11G0010200/CtAH01G0008500/CtAH04G0073500/CtAH05G0068400/CtAH08G0126100/CtAH02G0119400/CtAH04G0242700/CtAH07G0018500/CtAH09G0160100/CtAH02G0056500/CtAH03G0294400/CtAH03G0294600/CtAH04G0071600/CtAH04G0071700/CtAH09G0100500/CtAH10G0035100/CtAH03G0149300/CtAH10G0178900/CtAH06G0243300/CtAH07G0014600/CtAH05G0197700/CtAH02G0133800/CtAH04G0236000	23
ko04657	IL-17 signaling pathway	12/1884	22/11178	6.19813e-05	0.000463384	0.000349519	CtAH11G0010200/CtAH01G0008500/CtAH04G0073500/CtAH05G0068400/CtAH08G0126100/CtAH02G0019800/CtAH03G0015100/CtAH07G0148800/CtAH07G0149000/CtAH07G0260300/CtAH08G0008900/CtAH09G0153300	12
ko00830	Retinol metabolism	16/1884	35/11178	6.42025e-05	0.000468827	0.000353624	CtAH04G0211300/CtAH04G0211400/CtAH04G0211500/CtAH04G0212000/CtAH04G0212100/CtAH04G0212200/CtAH02G0013000/CtAH03G0206700/CtAH03G0277900/CtAH11G0152100/CtAH02G0028600/CtAH02G0028800/CtAH07G0030900/CtAH09G0280200/CtAH09G0280300/CtAH09G0280400	16
ko05215	Prostate cancer	15/1884	32/11178	7.59488e-05	0.000541998	0.000408815	CtAH11G0010200/CtAH01G0008500/CtAH04G0073500/CtAH05G0068400/CtAH08G0126100/CtAH02G0019800/CtAH03G0015100/CtAH07G0148800/CtAH07G0149000/CtAH07G0260300/CtAH08G0008900/CtAH09G0153300/CtAH06G0007200/CtAH10G0035100/CtAH03G0149300	15
ko05152	Tuberculosis	76/1884	298/11178	8.2211e-05	0.00057365	0.000432689	CtAH03G0215600/CtAH03G0215700/CtAH03G0220700/CtAH03G0220900/CtAH03G0221000/CtAH03G0221300/CtAH03G0221500/CtAH03G0221600/CtAH03G0228400/CtAH03G0228600/CtAH06G0228500/CtAH06G0228900/CtAH06G0229000/CtAH06G0229100/CtAH06G0229300/CtAH06G0229800/CtAH12G0193800/CtAH02G0125500/CtAH05G0003700/CtAH05G0048500/CtAH05G0082700/CtAH05G0215300/CtAH07G0012200/CtAH07G0021900/CtAH08G0224100/CtAH08G0342900/CtAH08G03…	76
ko04934	Cushing syndrome	19/1884	49/11178	0.000206229	0.00140773	0.00106182	CtAH11G0010200/CtAH01G0008500/CtAH04G0073500/CtAH05G0068400/CtAH08G0126100/CtAH12G0036400/CtAH03G0093300/CtAH12G0075000/CtAH12G0075100/CtAH12G0075300/CtAH12G0075700/CtAH02G0173200/CtAH06G0226600/CtAH06G0226900/CtAH10G0035100/CtAH03G0149300/CtAH12G0075500/CtAH12G0075600/CtAH02G0173100	19
ko04010	MAPK signaling pathway	71/1884	286/11178	0.000329753	0.00220303	0.00166169	CtAH03G0215600/CtAH03G0215700/CtAH03G0220700/CtAH03G0220900/CtAH03G0221000/CtAH03G0221300/CtAH03G0221500/CtAH03G0221600/CtAH03G0228400/CtAH03G0228600/CtAH06G0228500/CtAH06G0228900/CtAH06G0229000/CtAH06G0229100/CtAH06G0229300/CtAH06G0229800/CtAH12G0193800/CtAH02G0125500/CtAH05G0003700/CtAH05G0048500/CtAH05G0082700/CtAH05G0215300/CtAH07G0012200/CtAH07G0021900/CtAH08G0224100/CtAH08G0342900/CtAH08G03…	71
ko04075	Plant hormone signal transduction	70/1884	282/11178	0.000363134	0.0023755	0.00179178	CtAH12G0147700/CtAH12G0147800/CtAH05G0230400/CtAH01G0145600/CtAH05G0085600/CtAH05G0085700/CtAH05G0086000/CtAH05G0086200/CtAH05G0086300/CtAH05G0086400/CtAH10G0086500/CtAH12G0211300/CtAH03G0305500/CtAH06G0222300/CtAH09G0233500/CtAH02G0137500/CtAH04G0233400/CtAH07G0038000/CtAH11G0040100/CtAH01G0027100/CtAH03G0073400/CtAH07G0215000/CtAH11G0029400/CtAH03G0082500/CtAH05G0090700/CtAH08G0146200/CtAH03G01…	70
ko04138	Autophagy - yeast	33/1884	112/11178	0.000617775	0.00395881	0.00298602	CtAH07G0125700/CtAH10G0173300/CtAH09G0117600/CtAH02G0119400/CtAH04G0242700/CtAH07G0018500/CtAH09G0160100/CtAH11G0057100/CtAH01G0014100/CtAH04G0237300/CtAH04G0237600/CtAH06G0319700/CtAH03G0189600/CtAH05G0037400/CtAH05G0250600/CtAH10G0189700/CtAH10G0241600/CtAH10G0241800/CtAH10G0242000/CtAH08G0283500/CtAH08G0283600/CtAH08G0283700/CtAH08G0284100/CtAH08G0284200/CtAH08G0284400/CtAH08G0284700/CtAH08G02…	33
ko00943	Isoflavonoid biosynthesis	7/1884	11/11178	0.000670612	0.00421144	0.00317658	CtAH06G0184600/CtAH06G0184700/CtAH06G0185000/CtAH08G0262100/CtAH08G0262200/CtAH09G0291500/CtAH06G0184900	7
ko04970	Salivary secretion	8/1884	14/11178	0.000736407	0.00453396	0.00341985	CtAH10G0124100/CtAH12G0188900/CtAH03G0300500/CtAH06G0213200/CtAH07G0171800/CtAH11G0257400/CtAH06G0071700/CtAH07G0222400	8
ko01004	Lipid biosynthesis proteins [BR:ko01004]	37/1884	132/11178	0.000853873	0.00515608	0.0038891	CtAH10G0038600/CtAH12G0175300/CtAH12G0175400/CtAH12G0175500/CtAH02G0049600/CtAH02G0049700/CtAH02G0049800/CtAH04G0056600/CtAH05G0059500/CtAH12G0012100/CtAH12G0012700/CtAH01G0064900/CtAH01G0065000/CtAH07G0085500/CtAH08G0336300/CtAH12G0118500/CtAH05G0023700/CtAH05G0023900/CtAH05G0024000/CtAH05G0266400/CtAH10G0250700/CtAH10G0250900/CtAH04G0064100/CtAH05G0057300/CtAH05G0192100/CtAH10G0076400/CtAH12G02…	37
ko01521	EGFR tyrosine kinase inhibitor resistance	11/1884	24/11178	0.000883316	0.00523323	0.00394729	CtAH11G0010200/CtAH01G0008500/CtAH04G0073500/CtAH05G0068400/CtAH08G0126100/CtAH10G0183700/CtAH06G0326000/CtAH08G0189700/CtAH06G0007200/CtAH11G0265400/CtAH08G0245200	11
ko00710	Carbon fixation in photosynthetic organisms	26/1884	84/11178	0.00101498	0.00590189	0.00445165	CtAH11G0003700/CtAH01G0004700/CtAH02G0071400/CtAH03G0006800/CtAH04G0250300/CtAH07G0004900/CtAH09G0047100/CtAH11G0211200/CtAH12G0110400/CtAH02G0184900/CtAH06G0258700/CtAH09G0017300/CtAH11G0077700/CtAH04G0195000/CtAH04G0195100/CtAH04G0195200/CtAH08G0156700/CtAH10G0115100/CtAH06G0309100/CtAH07G0043400/CtAH07G0062600/CtAH03G0195000/CtAH03G0304000/CtAH04G0159700/CtAH01G0103300/CtAH01G0207900	26
ko00199	CytoCtAHome P450 [BR:ko00199]	42/1884	158/11178	0.00127897	0.00730177	0.00550754	CtAH06G0279300/CtAH09G0049900/CtAH09G0050000/CtAH09G0125900/CtAH07G0072700/CtAH04G0211300/CtAH04G0211400/CtAH04G0211500/CtAH04G0212000/CtAH04G0212100/CtAH04G0212200/CtAH02G0013000/CtAH03G0206700/CtAH03G0277900/CtAH12G0193100/CtAH12G0193400/CtAH12G0193500/CtAH12G0193600/CtAH04G0056100/CtAH09G0254500/CtAH09G0254700/CtAH09G0254800/CtAH09G0169700/CtAH09G0170100/CtAH09G0170400/CtAH06G0331400/CtAH06G03…	42
ko00460	Cyanoamino acid metabolism	20/1884	61/11178	0.00172958	0.00969798	0.00731494	CtAH11G0246200/CtAH01G0165600/CtAH01G0165800/CtAH01G0166000/CtAH04G0085500/CtAH11G0185800/CtAH12G0146300/CtAH01G0177800/CtAH06G0038900/CtAH08G0100500/CtAH08G0100700/CtAH08G0100800/CtAH08G0100900/CtAH09G0101000/CtAH01G0025900/CtAH03G0154900/CtAH05G0238700/CtAH05G0239300/CtAH01G0165700/CtAH01G0165900	20
ko04711	Circadian rhythm - fly	5/1884	7/11178	0.00210407	0.011391	0.00859194	CtAH11G0010200/CtAH01G0008500/CtAH04G0073500/CtAH05G0068400/CtAH08G0126100	5
ko05217	Basal cell carcinoma	5/1884	7/11178	0.00210407	0.011391	0.00859194	CtAH11G0010200/CtAH01G0008500/CtAH04G0073500/CtAH05G0068400/CtAH08G0126100	5
ko00140	Steroid hormone biosynthesis	12/1884	30/11178	0.00221103	0.0117672	0.00887566	CtAH04G0211300/CtAH04G0211400/CtAH04G0211500/CtAH04G0212000/CtAH04G0212100/CtAH04G0212200/CtAH07G0030900/CtAH09G0280200/CtAH09G0280300/CtAH09G0280400/CtAH06G0226600/CtAH06G0226900	12
ko00130	Ubiquinone and other terpenoid-quinone biosynthesis	17/1884	50/11178	0.00241999	0.0122468	0.00923744	CtAH02G0090300/CtAH04G0039900/CtAH04G0040100/CtAH04G0041700/CtAH04G0041800/CtAH05G0120800/CtAH07G0241300/CtAH07G0241400/CtAH11G0166100/CtAH11G0166200/CtAH11G0166300/CtAH06G0025200/CtAH06G0026800/CtAH11G0169200/CtAH11G0169300/CtAH11G0169400/CtAH08G0113400	17
ko01040	Biosynthesis of unsaturated fatty acids	14/1884	38/11178	0.00245299	0.0122468	0.00923744	CtAH10G0038600/CtAH12G0175300/CtAH12G0175400/CtAH12G0175500/CtAH02G0049600/CtAH02G0049700/CtAH02G0049800/CtAH04G0056600/CtAH05G0059500/CtAH10G0250700/CtAH10G0250900/CtAH11G0114500/CtAH11G0114700/CtAH02G0003100	14
ko04916	Melanogenesis	10/1884	23/11178	0.00246618	0.0122468	0.00923744	CtAH11G0010200/CtAH01G0008500/CtAH04G0073500/CtAH05G0068400/CtAH08G0126100/CtAH10G0124100/CtAH12G0188900/CtAH03G0300500/CtAH06G0213200/CtAH07G0171800	10
ko04919	Thyroid hormone signaling pathway	16/1884	46/11178	0.00246791	0.0122468	0.00923744	CtAH11G0010200/CtAH01G0008500/CtAH04G0073500/CtAH05G0068400/CtAH08G0126100/CtAH10G0061300/CtAH12G0160100/CtAH07G0122500/CtAH08G0040100/CtAH08G0040200/CtAH11G0013600/CtAH11G0015800/CtAH11G0016000/CtAH11G0020000/CtAH11G0020100/CtAH11G0024100	16
ko00940	Phenylpropanoid biosynthesis	43/1884	168/11178	0.00249616	0.0122468	0.00923744	CtAH11G0246200/CtAH01G0165600/CtAH01G0165800/CtAH01G0166000/CtAH04G0085500/CtAH08G0334200/CtAH08G0334800/CtAH08G0336100/CtAH11G0185800/CtAH12G0146300/CtAH01G0177800/CtAH06G0038900/CtAH08G0100500/CtAH08G0100700/CtAH08G0100800/CtAH08G0100900/CtAH09G0101000/CtAH11G0086800/CtAH11G0087100/CtAH01G0053000/CtAH09G0079400/CtAH09G0182900/CtAH10G0068400/CtAH10G0068500/CtAH10G0068600/CtAH10G0068700/CtAH07G01…	43
ko00471	D-Glutamine and D-glutamate metabolism	4/1884	5/11178	0.0034826	0.0168237	0.0126897	CtAH07G0131100/CtAH07G0131200/CtAH07G0131400/CtAH08G0215700	4
ko05202	Transcriptional misregulation in cancer	15/1884	44/11178	0.00414817	0.0197352	0.0148858	CtAH06G0062700/CtAH06G0124300/CtAH06G0310300/CtAH06G0325200/CtAH09G0076600/CtAH09G0112200/CtAH09G0179900/CtAH11G0013600/CtAH11G0015800/CtAH11G0016000/CtAH11G0020000/CtAH11G0020100/CtAH11G0024100/CtAH01G0095800/CtAH08G0201900	15
ko04726	Serotonergic synapse	7/1884	14/11178	0.00436004	0.0204336	0.0154125	CtAH06G0279300/CtAH09G0049900/CtAH09G0050000/CtAH09G0125900/CtAH05G0067200/CtAH05G0067600/CtAH05G0067700	7
ko01001	Protein kinases [BR:ko01001]	106/1884	500/11178	0.0056728	0.026195	0.0197582	CtAH03G0215600/CtAH03G0215700/CtAH03G0220700/CtAH03G0220900/CtAH03G0221000/CtAH03G0221300/CtAH03G0221500/CtAH03G0221600/CtAH03G0228400/CtAH03G0228600/CtAH06G0228500/CtAH06G0228900/CtAH06G0229000/CtAH06G0229100/CtAH06G0229300/CtAH06G0229800/CtAH12G0193800/CtAH02G0125500/CtAH05G0003700/CtAH05G0048500/CtAH05G0082700/CtAH05G0215300/CtAH07G0012200/CtAH07G0021900/CtAH08G0224100/CtAH08G0342900/CtAH08G03…	106
ko04130	SNARE interactions in vesicular transport	17/1884	56/11178	0.00883815	0.04022	0.0303369	CtAH11G0057100/CtAH01G0014100/CtAH04G0237300/CtAH04G0237600/CtAH06G0319700/CtAH03G0189600/CtAH05G0037400/CtAH05G0250600/CtAH12G0118000/CtAH05G0023300/CtAH05G0266700/CtAH02G0098700/CtAH04G0031400/CtAH05G0160600/CtAH10G0131600/CtAH06G0079800/CtAH06G0079900	17
ko04540	Gap junction	9/1884	23/11178	0.00919262	0.0412355	0.0311028	CtAH10G0057900/CtAH10G0167300/CtAH10G0221800/CtAH10G0244600/CtAH11G0233100/CtAH11G0233700/CtAH12G0162700/CtAH02G0016300/CtAH08G0314400	9
ko04550	Signaling pathways regulating pluripotency of stem cells	5/1884	9/11178	0.00936967	0.0414377	0.0312554	CtAH11G0010200/CtAH01G0008500/CtAH04G0073500/CtAH05G0068400/CtAH08G0126100	5

## Sheet: Con_genes_GO
ID	Description	GeneRatio	BgRatio	pvalue	p.adjust	qvalue	Gene ID	Count
GO:0009733	response to auxin	11/758	31/11016	3.60231e-06	0.001165	0.00106702	CtAH04G0004600/CtAH04G0004800/CtAH04G0005000/CtAH06G0027300/CtAH06G0054600/CtAH09G0041300/CtAH09G0009000/CtAH04G0019200/CtAH07G0075300/CtAH06G0028600/CtAH03G0009500	11
GO:0015936	coenzyme A metabolic process	7/758	12/11016	4.1459e-06	0.001165	0.00106702	CtAH10G0263300/CtAH01G0068800/CtAH04G0023600/CtAH05G0168200/CtAH07G0085900/CtAH08G0171700/CtAH09G0055600	7
GO:0055086	nucleobase-containing small molecule metabolic process	39/758	270/11016	7.60965e-06	0.0012641	0.00115779	CtAH10G0274100/CtAH10G0275100/CtAH10G0275200/CtAH12G0056200/CtAH04G0252500/CtAH10G0263300/CtAH01G0068800/CtAH04G0023600/CtAH05G0168200/CtAH07G0085900/CtAH08G0171700/CtAH07G0260400/CtAH08G0122400/CtAH09G0153800/CtAH04G0172500/CtAH06G0106800/CtAH11G0126800/CtAH03G0036600/CtAH07G0235300/CtAH01G0055400/CtAH04G0228600/CtAH07G0057200/CtAH08G0138000/CtAH05G0140900/CtAH12G0120600/CtAH11G0116200/CtAH05G02…	39
GO:0033865	nucleoside bisphosphate metabolic process	10/758	29/11016	1.34957e-05	0.0012641	0.00115779	CtAH10G0263300/CtAH01G0068800/CtAH04G0023600/CtAH05G0168200/CtAH07G0085900/CtAH08G0171700/CtAH08G0000500/CtAH08G0080400/CtAH09G0055600/CtAH06G0220500	10
GO:0033875	ribonucleoside bisphosphate metabolic process	10/758	29/11016	1.34957e-05	0.0012641	0.00115779	CtAH10G0263300/CtAH01G0068800/CtAH04G0023600/CtAH05G0168200/CtAH07G0085900/CtAH08G0171700/CtAH08G0000500/CtAH08G0080400/CtAH09G0055600/CtAH06G0220500	10
GO:0034032	purine nucleoside bisphosphate metabolic process	10/758	29/11016	1.34957e-05	0.0012641	0.00115779	CtAH10G0263300/CtAH01G0068800/CtAH04G0023600/CtAH05G0168200/CtAH07G0085900/CtAH08G0171700/CtAH08G0000500/CtAH08G0080400/CtAH09G0055600/CtAH06G0220500	10
GO:0015979	photosynthesis	21/758	118/11016	4.82013e-05	0.00386987	0.00354442	CtAH10G0134200/CtAH10G0134300/CtAH10G0273900/CtAH12G0055800/CtAH12G0056500/CtAH01G0083300/CtAH01G0133600/CtAH01G0198400/CtAH05G0018600/CtAH07G0224500/CtAH01G0083200/CtAH01G0018100/CtAH05G0150500/CtAH10G0274600/CtAH01G0150900/CtAH02G0001800/CtAH03G0154500/CtAH06G0110300/CtAH11G0042000/CtAH06G0045200/CtAH03G0010400	21
GO:0006869	lipid transport	15/758	70/11016	6.51072e-05	0.0044862	0.00410892	CtAH08G0343400/CtAH10G0003800/CtAH10G0003900/CtAH10G0004100/CtAH10G0004300/CtAH10G0004400/CtAH10G0138500/CtAH10G0138800/CtAH01G0042700/CtAH08G0155700/CtAH06G0074500/CtAH08G0237300/CtAH02G0156200/CtAH07G0050800/CtAH06G0040700	15
GO:0009719	response to endogenous stimulus	21/758	122/11016	7.98256e-05	0.0044862	0.00410892	CtAH04G0004600/CtAH04G0004800/CtAH04G0005000/CtAH10G0191300/CtAH11G0194100/CtAH07G0101600/CtAH08G0109300/CtAH06G0027300/CtAH06G0054600/CtAH09G0041300/CtAH01G0202900/CtAH04G0152200/CtAH07G0236400/CtAH09G0009000/CtAH04G0019200/CtAH07G0075300/CtAH10G0095200/CtAH10G0112200/CtAH06G0028600/CtAH08G0036500/CtAH03G0009500	21
GO:0009725	response to hormone	21/758	122/11016	7.98256e-05	0.0044862	0.00410892	CtAH04G0004600/CtAH04G0004800/CtAH04G0005000/CtAH10G0191300/CtAH11G0194100/CtAH07G0101600/CtAH08G0109300/CtAH06G0027300/CtAH06G0054600/CtAH09G0041300/CtAH01G0202900/CtAH04G0152200/CtAH07G0236400/CtAH09G0009000/CtAH04G0019200/CtAH07G0075300/CtAH10G0095200/CtAH10G0112200/CtAH06G0028600/CtAH08G0036500/CtAH03G0009500	21
GO:0009767	photosynthetic electron transport chain	8/758	23/11016	9.37366e-05	0.00478909	0.00438634	CtAH01G0018100/CtAH05G0150500/CtAH10G0274600/CtAH01G0150900/CtAH02G0001800/CtAH03G0154500/CtAH06G0110300/CtAH06G0045200	8
GO:0010876	lipid localization	15/758	74/11016	0.000127183	0.00595638	0.00545546	CtAH08G0343400/CtAH10G0003800/CtAH10G0003900/CtAH10G0004100/CtAH10G0004300/CtAH10G0004400/CtAH10G0138500/CtAH10G0138800/CtAH01G0042700/CtAH08G0155700/CtAH06G0074500/CtAH08G0237300/CtAH02G0156200/CtAH07G0050800/CtAH06G0040700	15
GO:0010033	response to organic substance	21/758	130/11016	0.000202369	0.00874855	0.00801281	CtAH04G0004600/CtAH04G0004800/CtAH04G0005000/CtAH10G0191300/CtAH11G0194100/CtAH07G0101600/CtAH08G0109300/CtAH06G0027300/CtAH06G0054600/CtAH09G0041300/CtAH01G0202900/CtAH04G0152200/CtAH07G0236400/CtAH09G0009000/CtAH04G0019200/CtAH07G0075300/CtAH10G0095200/CtAH10G0112200/CtAH06G0028600/CtAH08G0036500/CtAH03G0009500	21
GO:0009117	nucleotide metabolic process	30/758	228/11016	0.000445984	0.0174141	0.0159496	CtAH10G0274100/CtAH10G0275100/CtAH10G0275200/CtAH12G0056200/CtAH04G0252500/CtAH10G0263300/CtAH01G0068800/CtAH04G0023600/CtAH05G0168200/CtAH07G0085900/CtAH08G0171700/CtAH04G0172500/CtAH06G0106800/CtAH01G0055400/CtAH04G0228600/CtAH07G0057200/CtAH08G0138000/CtAH05G0140900/CtAH12G0120600/CtAH11G0116200/CtAH09G0295400/CtAH08G0144100/CtAH06G0328800/CtAH02G0025300/CtAH06G0095400/CtAH11G0207600/CtAH08G00…	30
GO:1901135	carbohydrate derivative metabolic process	45/758	393/11016	0.000488205	0.0174141	0.0159496	CtAH10G0274100/CtAH10G0275100/CtAH10G0275200/CtAH12G0056200/CtAH04G0252500/CtAH10G0263300/CtAH01G0068800/CtAH04G0023600/CtAH05G0168200/CtAH07G0085900/CtAH08G0171700/CtAH07G0260400/CtAH08G0122400/CtAH09G0153800/CtAH10G0054200/CtAH11G0126800/CtAH03G0036600/CtAH07G0235300/CtAH01G0055400/CtAH04G0228600/CtAH07G0057200/CtAH08G0138000/CtAH05G0140900/CtAH11G0166900/CtAH06G0053700/CtAH10G0239600/CtAH12G01…	45
GO:0015977	carbon fixation	5/758	11/11016	0.000495775	0.0174141	0.0159496	CtAH01G0083300/CtAH01G0083200/CtAH02G0194200/CtAH02G0194500/CtAH04G0097400	5
GO:0006753	nucleoside phosphate metabolic process	30/758	232/11016	0.00059869	0.019792	0.0181275	CtAH10G0274100/CtAH10G0275100/CtAH10G0275200/CtAH12G0056200/CtAH04G0252500/CtAH10G0263300/CtAH01G0068800/CtAH04G0023600/CtAH05G0168200/CtAH07G0085900/CtAH08G0171700/CtAH04G0172500/CtAH06G0106800/CtAH01G0055400/CtAH04G0228600/CtAH07G0057200/CtAH08G0138000/CtAH05G0140900/CtAH12G0120600/CtAH11G0116200/CtAH09G0295400/CtAH08G0144100/CtAH06G0328800/CtAH02G0025300/CtAH06G0095400/CtAH11G0207600/CtAH08G00…	30
GO:0072521	purine-containing compound metabolic process	25/758	182/11016	0.000690864	0.0210701	0.0192981	CtAH10G0274100/CtAH10G0275100/CtAH10G0275200/CtAH12G0056200/CtAH04G0252500/CtAH10G0263300/CtAH01G0068800/CtAH04G0023600/CtAH05G0168200/CtAH07G0085900/CtAH08G0171700/CtAH01G0055400/CtAH04G0228600/CtAH05G0140900/CtAH12G0120600/CtAH11G0116200/CtAH09G0295400/CtAH06G0328800/CtAH02G0025300/CtAH11G0207600/CtAH08G0000500/CtAH08G0080400/CtAH04G0020000/CtAH09G0055600/CtAH06G0220500	25
GO:0015698	inorganic anion transport	9/758	37/11016	0.000712334	0.0210701	0.0192981	CtAH03G0194500/CtAH03G0194600/CtAH09G0239300/CtAH09G0239500/CtAH10G0235800/CtAH03G0107700/CtAH06G0329600/CtAH11G0151400/CtAH09G0024500	9
GO:0006163	purine nucleotide metabolic process	24/758	174/11016	0.000826296	0.0230384	0.021101	CtAH10G0274100/CtAH10G0275100/CtAH10G0275200/CtAH12G0056200/CtAH04G0252500/CtAH10G0263300/CtAH01G0068800/CtAH04G0023600/CtAH05G0168200/CtAH07G0085900/CtAH08G0171700/CtAH01G0055400/CtAH04G0228600/CtAH05G0140900/CtAH12G0120600/CtAH11G0116200/CtAH09G0295400/CtAH06G0328800/CtAH02G0025300/CtAH11G0207600/CtAH08G0000500/CtAH08G0080400/CtAH09G0055600/CtAH06G0220500	24
GO:0009150	purine ribonucleotide metabolic process	23/758	167/11016	0.00107339	0.0230384	0.021101	CtAH10G0274100/CtAH10G0275100/CtAH10G0275200/CtAH12G0056200/CtAH04G0252500/CtAH10G0263300/CtAH01G0068800/CtAH04G0023600/CtAH05G0168200/CtAH07G0085900/CtAH08G0171700/CtAH01G0055400/CtAH04G0228600/CtAH05G0140900/CtAH12G0120600/CtAH11G0116200/CtAH06G0328800/CtAH02G0025300/CtAH11G0207600/CtAH08G0000500/CtAH08G0080400/CtAH09G0055600/CtAH06G0220500	23
GO:0019693	ribose phosphate metabolic process	25/758	189/11016	0.00120043	0.0230384	0.021101	CtAH10G0274100/CtAH10G0275100/CtAH10G0275200/CtAH12G0056200/CtAH04G0252500/CtAH10G0263300/CtAH01G0068800/CtAH04G0023600/CtAH05G0168200/CtAH07G0085900/CtAH08G0171700/CtAH01G0055400/CtAH04G0228600/CtAH07G0057200/CtAH08G0138000/CtAH05G0140900/CtAH12G0120600/CtAH11G0116200/CtAH06G0328800/CtAH02G0025300/CtAH11G0207600/CtAH08G0000500/CtAH08G0080400/CtAH09G0055600/CtAH06G0220500	25
GO:0009741	response to brassinosteroid	5/758	13/11016	0.00122981	0.0230384	0.021101	CtAH01G0202900/CtAH04G0152200/CtAH07G0236400/CtAH10G0095200/CtAH10G0112200	5
GO:0009742	brassinosteroid mediated signaling pathway	5/758	13/11016	0.00122981	0.0230384	0.021101	CtAH01G0202900/CtAH04G0152200/CtAH07G0236400/CtAH10G0095200/CtAH10G0112200	5
GO:0014070	response to organic cyclic compound	5/758	13/11016	0.00122981	0.0230384	0.021101	CtAH01G0202900/CtAH04G0152200/CtAH07G0236400/CtAH10G0095200/CtAH10G0112200	5
GO:0043401	steroid hormone mediated signaling pathway	5/758	13/11016	0.00122981	0.0230384	0.021101	CtAH01G0202900/CtAH04G0152200/CtAH07G0236400/CtAH10G0095200/CtAH10G0112200	5
GO:0048545	response to steroid hormone	5/758	13/11016	0.00122981	0.0230384	0.021101	CtAH01G0202900/CtAH04G0152200/CtAH07G0236400/CtAH10G0095200/CtAH10G0112200	5
GO:0071367	cellular response to brassinosteroid stimulus	5/758	13/11016	0.00122981	0.0230384	0.021101	CtAH01G0202900/CtAH04G0152200/CtAH07G0236400/CtAH10G0095200/CtAH10G0112200	5
GO:0071383	cellular response to steroid hormone stimulus	5/758	13/11016	0.00122981	0.0230384	0.021101	CtAH01G0202900/CtAH04G0152200/CtAH07G0236400/CtAH10G0095200/CtAH10G0112200	5
GO:0071407	cellular response to organic cyclic compound	5/758	13/11016	0.00122981	0.0230384	0.021101	CtAH01G0202900/CtAH04G0152200/CtAH07G0236400/CtAH10G0095200/CtAH10G0112200	5
GO:0009259	ribonucleotide metabolic process	23/758	171/11016	0.00148191	0.0266109	0.024373	CtAH10G0274100/CtAH10G0275100/CtAH10G0275200/CtAH12G0056200/CtAH04G0252500/CtAH10G0263300/CtAH01G0068800/CtAH04G0023600/CtAH05G0168200/CtAH07G0085900/CtAH08G0171700/CtAH01G0055400/CtAH04G0228600/CtAH05G0140900/CtAH12G0120600/CtAH11G0116200/CtAH06G0328800/CtAH02G0025300/CtAH11G0207600/CtAH08G0000500/CtAH08G0080400/CtAH09G0055600/CtAH06G0220500	23
GO:0042221	response to chemical	23/758	172/11016	0.00160273	0.0266109	0.024373	CtAH04G0004600/CtAH04G0004800/CtAH04G0005000/CtAH10G0191300/CtAH11G0194100/CtAH07G0101600/CtAH08G0109300/CtAH06G0027300/CtAH06G0054600/CtAH09G0041300/CtAH01G0202900/CtAH04G0152200/CtAH07G0236400/CtAH09G0009000/CtAH04G0019200/CtAH07G0075300/CtAH10G0095200/CtAH10G0112200/CtAH06G0028600/CtAH05G0131000/CtAH06G0096400/CtAH08G0036500/CtAH03G0009500	23
GO:0051187	cofactor catabolic process	14/758	84/11016	0.00164989	0.0266109	0.024373	CtAH12G0058800/CtAH12G0059300/CtAH05G0076300/CtAH05G0076400/CtAH05G0076500/CtAH05G0076600/CtAH05G0076700/CtAH05G0076800/CtAH05G0077000/CtAH04G0215900/CtAH10G0007900/CtAH10G0008000/CtAH10G0008200/CtAH12G0146600	14
GO:0042743	hydrogen peroxide metabolic process	13/758	75/11016	0.00165726	0.0266109	0.024373	CtAH12G0058800/CtAH12G0059300/CtAH05G0076300/CtAH05G0076400/CtAH05G0076500/CtAH05G0076600/CtAH05G0076700/CtAH05G0076800/CtAH05G0077000/CtAH04G0215900/CtAH10G0007900/CtAH10G0008000/CtAH10G0008200	13
GO:0042744	hydrogen peroxide catabolic process	13/758	75/11016	0.00165726	0.0266109	0.024373	CtAH12G0058800/CtAH12G0059300/CtAH05G0076300/CtAH05G0076400/CtAH05G0076500/CtAH05G0076600/CtAH05G0076700/CtAH05G0076800/CtAH05G0077000/CtAH04G0215900/CtAH10G0007900/CtAH10G0008000/CtAH10G0008200	13
GO:0017001	antibiotic catabolic process	13/758	76/11016	0.00187639	0.0292925	0.0268291	CtAH12G0058800/CtAH12G0059300/CtAH05G0076300/CtAH05G0076400/CtAH05G0076500/CtAH05G0076600/CtAH05G0076700/CtAH05G0076800/CtAH05G0077000/CtAH04G0215900/CtAH10G0007900/CtAH10G0008000/CtAH10G0008200	13
GO:0009808	lignin metabolic process	7/758	28/11016	0.002345	0.033792	0.0309501	CtAH10G0066500/CtAH10G0210100/CtAH08G0034600/CtAH09G0270900/CtAH01G0051400/CtAH08G0160200/CtAH08G0160300	7
GO:0046271	phenylpropanoid catabolic process	7/758	28/11016	0.002345	0.033792	0.0309501	CtAH10G0066500/CtAH10G0210100/CtAH08G0034600/CtAH09G0270900/CtAH01G0051400/CtAH08G0160200/CtAH08G0160300	7
GO:0046274	lignin catabolic process	7/758	28/11016	0.002345	0.033792	0.0309501	CtAH10G0066500/CtAH10G0210100/CtAH08G0034600/CtAH09G0270900/CtAH01G0051400/CtAH08G0160200/CtAH08G0160300	7
GO:0072593	reactive oxygen species metabolic process	14/758	88/11016	0.00259212	0.0364193	0.0333565	CtAH12G0058800/CtAH12G0059300/CtAH05G0076300/CtAH05G0076400/CtAH05G0076500/CtAH05G0076600/CtAH05G0076700/CtAH05G0076800/CtAH05G0077000/CtAH04G0215900/CtAH10G0007900/CtAH10G0008000/CtAH10G0008200/CtAH06G0096400	14
GO:0000786	nucleosome	26/305	63/4181	2.96635e-14	4.6275e-12	3.87186e-12	CtAH10G0087400/CtAH10G0112400/CtAH11G0187600/CtAH12G0036100/CtAH12G0048500/CtAH12G0169000/CtAH12G0219500/CtAH05G0025700/CtAH06G0262800/CtAH07G0248700/CtAH07G0249100/CtAH08G0002500/CtAH09G0142200/CtAH09G0232600/CtAH09G0281700/CtAH10G0048900/CtAH10G0052100/CtAH10G0198100/CtAH10G0198200/CtAH07G0113000/CtAH07G0113200/CtAH10G0187700/CtAH10G0187800/CtAH06G0034900/CtAH06G0052900/CtAH08G0185700	26
GO:0032993	protein-DNA complex	26/305	66/4181	1.12311e-13	5.84018e-12	4.88652e-12	CtAH10G0087400/CtAH10G0112400/CtAH11G0187600/CtAH12G0036100/CtAH12G0048500/CtAH12G0169000/CtAH12G0219500/CtAH05G0025700/CtAH06G0262800/CtAH07G0248700/CtAH07G0249100/CtAH08G0002500/CtAH09G0142200/CtAH09G0232600/CtAH09G0281700/CtAH10G0048900/CtAH10G0052100/CtAH10G0198100/CtAH10G0198200/CtAH07G0113000/CtAH07G0113200/CtAH10G0187700/CtAH10G0187800/CtAH06G0034900/CtAH06G0052900/CtAH08G0185700	26
GO:0044815	DNA packaging complex	26/305	66/4181	1.12311e-13	5.84018e-12	4.88652e-12	CtAH10G0087400/CtAH10G0112400/CtAH11G0187600/CtAH12G0036100/CtAH12G0048500/CtAH12G0169000/CtAH12G0219500/CtAH05G0025700/CtAH06G0262800/CtAH07G0248700/CtAH07G0249100/CtAH08G0002500/CtAH09G0142200/CtAH09G0232600/CtAH09G0281700/CtAH10G0048900/CtAH10G0052100/CtAH10G0198100/CtAH10G0198200/CtAH07G0113000/CtAH07G0113200/CtAH10G0187700/CtAH10G0187800/CtAH06G0034900/CtAH06G0052900/CtAH08G0185700	26
GO:0000785	CtAHomatin	26/305	80/4181	2.03581e-11	7.93965e-10	6.64316e-10	CtAH10G0087400/CtAH10G0112400/CtAH11G0187600/CtAH12G0036100/CtAH12G0048500/CtAH12G0169000/CtAH12G0219500/CtAH05G0025700/CtAH06G0262800/CtAH07G0248700/CtAH07G0249100/CtAH08G0002500/CtAH09G0142200/CtAH09G0232600/CtAH09G0281700/CtAH10G0048900/CtAH10G0052100/CtAH10G0198100/CtAH10G0198200/CtAH07G0113000/CtAH07G0113200/CtAH10G0187700/CtAH10G0187800/CtAH06G0034900/CtAH06G0052900/CtAH08G0185700	26
GO:0044427	CtAHomosomal part	30/305	132/4181	9.53452e-09	2.97477e-07	2.48901e-07	CtAH10G0087400/CtAH10G0112400/CtAH11G0187600/CtAH12G0036100/CtAH12G0048500/CtAH12G0169000/CtAH12G0219500/CtAH05G0025700/CtAH06G0262800/CtAH07G0248700/CtAH07G0249100/CtAH08G0002500/CtAH09G0142200/CtAH09G0232600/CtAH09G0281700/CtAH10G0048900/CtAH10G0052100/CtAH10G0198100/CtAH10G0198200/CtAH07G0113000/CtAH07G0113200/CtAH10G0187700/CtAH10G0187800/CtAH06G0034900/CtAH06G0052900/CtAH10G0188700/CtAH07G00…	30
GO:0005694	CtAHomosome	30/305	142/4181	5.70965e-08	1.48451e-06	1.2421e-06	CtAH10G0087400/CtAH10G0112400/CtAH11G0187600/CtAH12G0036100/CtAH12G0048500/CtAH12G0169000/CtAH12G0219500/CtAH05G0025700/CtAH06G0262800/CtAH07G0248700/CtAH07G0249100/CtAH08G0002500/CtAH09G0142200/CtAH09G0232600/CtAH09G0281700/CtAH10G0048900/CtAH10G0052100/CtAH10G0198100/CtAH10G0198200/CtAH07G0113000/CtAH07G0113200/CtAH10G0187700/CtAH10G0187800/CtAH06G0034900/CtAH06G0052900/CtAH10G0188700/CtAH07G00…	30
GO:0009522	photosystem I	11/305	26/4181	7.47014e-07	1.66477e-05	1.39293e-05	CtAH10G0134200/CtAH10G0134300/CtAH10G0273900/CtAH12G0055800/CtAH12G0056500/CtAH01G0083300/CtAH01G0133600/CtAH01G0198400/CtAH05G0018600/CtAH07G0224500/CtAH01G0083200	11
GO:0009521	photosystem	15/305	62/4181	2.50212e-05	0.000487914	0.000408241	CtAH10G0134200/CtAH10G0134300/CtAH10G0273900/CtAH12G0055800/CtAH12G0056500/CtAH01G0083300/CtAH01G0133600/CtAH01G0198400/CtAH05G0018600/CtAH07G0224500/CtAH01G0083200/CtAH01G0018100/CtAH05G0150500/CtAH11G0042000/CtAH03G0010400	15
GO:0030136	clathrin-coated vesicle	8/305	23/4181	0.000136044	0.00235809	0.00197303	CtAH10G0208700/CtAH07G0124200/CtAH08G0037100/CtAH01G0215800/CtAH04G0136700/CtAH12G0127500/CtAH05G0030300/CtAH05G0074800	8
GO:0034357	photosynthetic membrane	15/305	75/4181	0.000256446	0.00400056	0.00334729	CtAH10G0134200/CtAH10G0134300/CtAH10G0273900/CtAH12G0055800/CtAH12G0056500/CtAH01G0083300/CtAH01G0133600/CtAH01G0198400/CtAH05G0018600/CtAH07G0224500/CtAH01G0083200/CtAH01G0018100/CtAH05G0150500/CtAH11G0042000/CtAH03G0010400	15
GO:0044436	thylakoid part	15/305	76/4181	0.000298819	0.00413645	0.003461	CtAH10G0134200/CtAH10G0134300/CtAH10G0273900/CtAH12G0055800/CtAH12G0056500/CtAH01G0083300/CtAH01G0133600/CtAH01G0198400/CtAH05G0018600/CtAH07G0224500/CtAH01G0083200/CtAH01G0018100/CtAH05G0150500/CtAH11G0042000/CtAH03G0010400	15
GO:0012510	trans-Golgi network transport vesicle membrane	5/305	10/4181	0.00037122	0.00413645	0.003461	CtAH10G0208700/CtAH07G0124200/CtAH08G0037100/CtAH01G0215800/CtAH04G0136700	5
GO:0030130	clathrin coat of trans-Golgi network vesicle	5/305	10/4181	0.00037122	0.00413645	0.003461	CtAH10G0208700/CtAH07G0124200/CtAH08G0037100/CtAH01G0215800/CtAH04G0136700	5
GO:0030140	trans-Golgi network transport vesicle	5/305	10/4181	0.00037122	0.00413645	0.003461	CtAH10G0208700/CtAH07G0124200/CtAH08G0037100/CtAH01G0215800/CtAH04G0136700	5
GO:0098796	NA	35/305	268/4181	0.000399679	0.00415666	0.00347791	CtAH10G0134200/CtAH10G0134300/CtAH10G0273900/CtAH12G0055800/CtAH12G0056500/CtAH01G0083300/CtAH01G0133600/CtAH01G0198400/CtAH05G0018600/CtAH07G0224500/CtAH10G0274100/CtAH10G0275100/CtAH10G0275200/CtAH12G0056200/CtAH01G0083200/CtAH01G0018100/CtAH05G0150500/CtAH10G0208700/CtAH07G0124200/CtAH08G0037100/CtAH02G0133600/CtAH09G0048400/CtAH01G0215800/CtAH04G0136700/CtAH05G0140900/CtAH12G0120600/CtAH02G01…	35
GO:0030125	clathrin vesicle coat	5/305	11/4181	0.000640166	0.00587447	0.00491521	CtAH10G0208700/CtAH07G0124200/CtAH08G0037100/CtAH01G0215800/CtAH04G0136700	5
GO:0030665	clathrin-coated vesicle membrane	5/305	11/4181	0.000640166	0.00587447	0.00491521	CtAH10G0208700/CtAH07G0124200/CtAH08G0037100/CtAH01G0215800/CtAH04G0136700	5
GO:0009579	thylakoid	15/305	82/4181	0.000701928	0.00608338	0.00509001	CtAH10G0134200/CtAH10G0134300/CtAH10G0273900/CtAH12G0055800/CtAH12G0056500/CtAH01G0083300/CtAH01G0133600/CtAH01G0198400/CtAH05G0018600/CtAH07G0224500/CtAH01G0083200/CtAH01G0018100/CtAH05G0150500/CtAH11G0042000/CtAH03G0010400	15
GO:0098797	NA	7/305	23/4181	0.000906923	0.00744631	0.00623038	CtAH10G0208700/CtAH07G0124200/CtAH08G0037100/CtAH02G0133600/CtAH09G0048400/CtAH01G0215800/CtAH04G0136700	7
GO:0045263	proton-transporting ATP synthase complex, coupling factor F(o)	5/305	14/4181	0.00231029	0.0180203	0.0150777	CtAH10G0274100/CtAH10G0275100/CtAH10G0275200/CtAH12G0056200/CtAH11G0207600	5
GO:0030118	clathrin coat	6/305	22/4181	0.00393574	0.0292369	0.0244627	CtAH10G0208700/CtAH07G0124200/CtAH08G0037100/CtAH01G0215800/CtAH04G0136700/CtAH02G0037900	6
GO:0046982	protein heterodimerization activity	27/1068	81/16259	6.37479e-13	1.84231e-10	1.50982e-10	CtAH10G0087400/CtAH10G0112400/CtAH11G0187600/CtAH12G0036100/CtAH12G0048500/CtAH12G0169000/CtAH12G0219500/CtAH05G0025700/CtAH06G0262800/CtAH07G0248700/CtAH07G0249100/CtAH08G0002500/CtAH09G0142200/CtAH09G0232600/CtAH09G0281700/CtAH10G0048900/CtAH10G0052100/CtAH10G0198100/CtAH10G0198200/CtAH07G0113000/CtAH07G0113200/CtAH10G0187700/CtAH10G0187800/CtAH06G0034900/CtAH06G0052900/CtAH05G0060600/CtAH03G00…	27
GO:0046906	tetrapyrrole binding	62/1068	456/16259	3.50129e-08	5.05937e-06	4.14627e-06	CtAH02G0088600/CtAH02G0088700/CtAH04G0047800/CtAH04G0053000/CtAH04G0205400/CtAH04G0206100/CtAH07G0071900/CtAH07G0073300/CtAH08G0180200/CtAH01G0053100/CtAH03G0122400/CtAH07G0081900/CtAH07G0082200/CtAH07G0082500/CtAH07G0262500/CtAH09G0292500/CtAH09G0086200/CtAH09G0086300/CtAH09G0086700/CtAH09G0086800/CtAH09G0087000/CtAH10G0236500/CtAH10G0236600/CtAH07G0142700/CtAH12G0058800/CtAH12G0059300/CtAH05G00…	62
GO:0020037	heme binding	60/1068	447/16259	9.27134e-08	8.93139e-06	7.31948e-06	CtAH02G0088600/CtAH02G0088700/CtAH04G0047800/CtAH04G0053000/CtAH04G0205400/CtAH04G0206100/CtAH07G0071900/CtAH07G0073300/CtAH08G0180200/CtAH01G0053100/CtAH03G0122400/CtAH07G0081900/CtAH07G0082200/CtAH07G0082500/CtAH07G0262500/CtAH09G0292500/CtAH09G0086200/CtAH09G0086300/CtAH09G0086700/CtAH09G0086800/CtAH09G0087000/CtAH10G0236500/CtAH10G0236600/CtAH07G0142700/CtAH12G0058800/CtAH12G0059300/CtAH05G00…	60
GO:0015035	protein disulfide oxidoreductase activity	13/1068	45/16259	3.98646e-06	0.000288022	0.00023604	CtAH11G0132600/CtAH11G0132700/CtAH11G0132900/CtAH11G0133000/CtAH12G0214300/CtAH09G0078900/CtAH10G0064100/CtAH11G0150100/CtAH01G0002300/CtAH04G0043000/CtAH07G0138000/CtAH01G0013600/CtAH10G0045500	13
GO:0003700	sequence-specific DNA binding transcription factor activity	56/1068	466/16259	8.22732e-06	0.000372998	0.00030568	CtAH08G0028600/CtAH08G0028800/CtAH10G0225300/CtAH10G0225500/CtAH10G0083700/CtAH08G0086900/CtAH02G0012700/CtAH08G0013500/CtAH03G0064300/CtAH05G0103400/CtAH06G0308400/CtAH09G0079600/CtAH06G0015200/CtAH09G0019000/CtAH02G0003200/CtAH03G0289100/CtAH11G0033100/CtAH01G0031000/CtAH12G0022600/CtAH01G0202900/CtAH04G0152200/CtAH07G0236400/CtAH08G0023300/CtAH02G0102800/CtAH02G0103100/CtAH08G0023400/CtAH11G00…	56
GO:0015036	disulfide oxidoreductase activity	13/1068	48/16259	8.75918e-06	0.000372998	0.00030568	CtAH11G0132600/CtAH11G0132700/CtAH11G0132900/CtAH11G0133000/CtAH12G0214300/CtAH09G0078900/CtAH10G0064100/CtAH11G0150100/CtAH01G0002300/CtAH04G0043000/CtAH07G0138000/CtAH01G0013600/CtAH10G0045500	13
GO:0042626	ATPase activity, coupled to transmembrane movement of substances	22/1068	120/16259	1.00413e-05	0.000372998	0.00030568	CtAH10G0101200/CtAH11G0062300/CtAH02G0040100/CtAH03G0001300/CtAH05G0272700/CtAH06G0026900/CtAH06G0090100/CtAH06G0170100/CtAH06G0278500/CtAH07G0249600/CtAH07G0254200/CtAH08G0090200/CtAH08G0129200/CtAH08G0131200/CtAH08G0321700/CtAH09G0049200/CtAH10G0275200/CtAH12G0056200/CtAH10G0087900/CtAH05G0140900/CtAH06G0328800/CtAH06G0060600	22
GO:0005506	iron ion binding	47/1068	370/16259	1.03252e-05	0.000372998	0.00030568	CtAH02G0088600/CtAH02G0088700/CtAH04G0047800/CtAH04G0053000/CtAH04G0205400/CtAH04G0206100/CtAH07G0071900/CtAH07G0073300/CtAH08G0180200/CtAH01G0053100/CtAH03G0122400/CtAH07G0081900/CtAH07G0082200/CtAH07G0082500/CtAH07G0262500/CtAH09G0292500/CtAH09G0086200/CtAH09G0086300/CtAH09G0086700/CtAH09G0086800/CtAH09G0087000/CtAH10G0236500/CtAH10G0236600/CtAH07G0142700/CtAH06G0311200/CtAH09G0075800/CtAH09G00…	47
GO:0016835	carbon-oxygen lyase activity	23/1068	133/16259	1.72394e-05	0.000503465	0.000412601	CtAH11G0258200/CtAH02G0047400/CtAH02G0047500/CtAH02G0047600/CtAH03G0198900/CtAH04G0050100/CtAH04G0089300/CtAH06G0333400/CtAH06G0333500/CtAH06G0333600/CtAH09G0275600/CtAH09G0275700/CtAH09G0275800/CtAH09G0275900/CtAH06G0025800/CtAH06G0057600/CtAH11G0011900/CtAH01G0009300/CtAH02G0115100/CtAH11G0126800/CtAH03G0036600/CtAH07G0235300/CtAH11G0090500	23
GO:0015267	channel activity	26/1068	162/16259	1.97915e-05	0.000503465	0.000412601	CtAH11G0193800/CtAH11G0232200/CtAH02G0017200/CtAH02G0111700/CtAH03G0275600/CtAH04G0007100/CtAH06G0058900/CtAH07G0102100/CtAH07G0102200/CtAH08G0044300/CtAH08G0092900/CtAH08G0093100/CtAH08G0108500/CtAH05G0142300/CtAH09G0002900/CtAH01G0148300/CtAH01G0202800/CtAH08G0153900/CtAH12G0004900/CtAH05G0158600/CtAH08G0171000/CtAH08G0347300/CtAH11G0167300/CtAH12G0169900/CtAH06G0053100/CtAH04G0084100	26
GO:0022803	passive transmembrane transporter activity	26/1068	162/16259	1.97915e-05	0.000503465	0.000412601	CtAH11G0193800/CtAH11G0232200/CtAH02G0017200/CtAH02G0111700/CtAH03G0275600/CtAH04G0007100/CtAH06G0058900/CtAH07G0102100/CtAH07G0102200/CtAH08G0044300/CtAH08G0092900/CtAH08G0093100/CtAH08G0108500/CtAH05G0142300/CtAH09G0002900/CtAH01G0148300/CtAH01G0202800/CtAH08G0153900/CtAH12G0004900/CtAH05G0158600/CtAH08G0171000/CtAH08G0347300/CtAH11G0167300/CtAH12G0169900/CtAH06G0053100/CtAH04G0084100	26
GO:0010333	terpene synthase activity	14/1068	59/16259	2.09051e-05	0.000503465	0.000412601	CtAH11G0258200/CtAH02G0047400/CtAH02G0047500/CtAH02G0047600/CtAH03G0198900/CtAH04G0050100/CtAH04G0089300/CtAH06G0333400/CtAH06G0333500/CtAH06G0333600/CtAH09G0275600/CtAH09G0275700/CtAH09G0275800/CtAH09G0275900	14
GO:0016829	lyase activity	35/1068	256/16259	2.96886e-05	0.000659999	0.000540885	CtAH11G0258200/CtAH02G0047400/CtAH02G0047500/CtAH02G0047600/CtAH03G0198900/CtAH04G0050100/CtAH04G0089300/CtAH06G0333400/CtAH06G0333500/CtAH06G0333600/CtAH09G0275600/CtAH09G0275700/CtAH09G0275800/CtAH09G0275900/CtAH01G0083300/CtAH06G0025800/CtAH06G0057600/CtAH01G0083200/CtAH02G0194200/CtAH02G0194500/CtAH04G0097400/CtAH01G0021700/CtAH08G0138400/CtAH11G0011900/CtAH01G0009300/CtAH02G0115100/CtAH11G01…	35
GO:0016667	oxidoreductase activity, acting on a sulfur group of donors	15/1068	70/16259	3.91155e-05	0.000807457	0.000661729	CtAH11G0132600/CtAH11G0132700/CtAH11G0132900/CtAH11G0133000/CtAH12G0214300/CtAH09G0078900/CtAH12G0172500/CtAH10G0064100/CtAH11G0150100/CtAH01G0002300/CtAH04G0043000/CtAH07G0138000/CtAH01G0013600/CtAH10G0045500/CtAH08G0271200	15
GO:0015399	primary active transmembrane transporter activity	22/1068	132/16259	4.68609e-05	0.000846424	0.000693664	CtAH10G0101200/CtAH11G0062300/CtAH02G0040100/CtAH03G0001300/CtAH05G0272700/CtAH06G0026900/CtAH06G0090100/CtAH06G0170100/CtAH06G0278500/CtAH07G0249600/CtAH07G0254200/CtAH08G0090200/CtAH08G0129200/CtAH08G0131200/CtAH08G0321700/CtAH09G0049200/CtAH10G0275200/CtAH12G0056200/CtAH10G0087900/CtAH05G0140900/CtAH06G0328800/CtAH06G0060600	22
GO:0015405	P-P-bond-hydrolysis-driven transmembrane transporter activity	22/1068	132/16259	4.68609e-05	0.000846424	0.000693664	CtAH10G0101200/CtAH11G0062300/CtAH02G0040100/CtAH03G0001300/CtAH05G0272700/CtAH06G0026900/CtAH06G0090100/CtAH06G0170100/CtAH06G0278500/CtAH07G0249600/CtAH07G0254200/CtAH08G0090200/CtAH08G0129200/CtAH08G0131200/CtAH08G0321700/CtAH09G0049200/CtAH10G0275200/CtAH12G0056200/CtAH10G0087900/CtAH05G0140900/CtAH06G0328800/CtAH06G0060600	22
GO:0043492	ATPase activity, coupled to movement of substances	22/1068	134/16259	5.92513e-05	0.00100727	0.000825482	CtAH10G0101200/CtAH11G0062300/CtAH02G0040100/CtAH03G0001300/CtAH05G0272700/CtAH06G0026900/CtAH06G0090100/CtAH06G0170100/CtAH06G0278500/CtAH07G0249600/CtAH07G0254200/CtAH08G0090200/CtAH08G0129200/CtAH08G0131200/CtAH08G0321700/CtAH09G0049200/CtAH10G0275200/CtAH12G0056200/CtAH10G0087900/CtAH05G0140900/CtAH06G0328800/CtAH06G0060600	22
GO:0016838	carbon-oxygen lyase activity, acting on phosphates	14/1068	66/16259	7.90803e-05	0.00126968	0.00104053	CtAH11G0258200/CtAH02G0047400/CtAH02G0047500/CtAH02G0047600/CtAH03G0198900/CtAH04G0050100/CtAH04G0089300/CtAH06G0333400/CtAH06G0333500/CtAH06G0333600/CtAH09G0275600/CtAH09G0275700/CtAH09G0275800/CtAH09G0275900	14
GO:0009055	electron carrier activity	22/1068	150/16259	0.000319104	0.00485374	0.00397775	CtAH11G0132600/CtAH11G0132700/CtAH11G0132900/CtAH11G0133000/CtAH12G0214300/CtAH10G0274600/CtAH01G0150900/CtAH02G0001800/CtAH03G0154500/CtAH06G0110300/CtAH02G0104500/CtAH07G0249900/CtAH09G0143400/CtAH10G0064100/CtAH06G0045200/CtAH11G0150100/CtAH06G0048900/CtAH01G0002300/CtAH04G0043000/CtAH07G0138000/CtAH01G0013600/CtAH10G0045500	22
GO:0004089	carbonate dehydratase activity	5/1068	11/16259	0.000400685	0.0057899	0.00474496	CtAH06G0025800/CtAH06G0057600/CtAH11G0011900/CtAH01G0009300/CtAH02G0115100	5
GO:0016705	oxidoreductase activity, acting on paired donors, with incorporation or reduction of molecular oxygen	45/1068	411/16259	0.000517964	0.00712817	0.0058417	CtAH02G0088600/CtAH02G0088700/CtAH04G0047800/CtAH04G0053000/CtAH04G0205400/CtAH04G0206100/CtAH07G0071900/CtAH07G0073300/CtAH08G0180200/CtAH01G0053100/CtAH03G0122400/CtAH07G0081900/CtAH07G0082200/CtAH07G0082500/CtAH07G0262500/CtAH09G0292500/CtAH09G0086200/CtAH09G0086300/CtAH09G0086700/CtAH09G0086800/CtAH09G0087000/CtAH10G0236500/CtAH10G0236600/CtAH07G0142700/CtAH06G0311200/CtAH09G0075800/CtAH09G00…	45
GO:0022804	active transmembrane transporter activity	30/1068	241/16259	0.000555524	0.00729756	0.00598052	CtAH10G0101200/CtAH11G0062300/CtAH02G0040100/CtAH03G0001300/CtAH05G0272700/CtAH06G0026900/CtAH06G0090100/CtAH06G0170100/CtAH06G0278500/CtAH07G0249600/CtAH07G0254200/CtAH08G0090200/CtAH08G0129200/CtAH08G0131200/CtAH08G0321700/CtAH09G0049200/CtAH10G0275200/CtAH12G0056200/CtAH03G0194500/CtAH03G0194600/CtAH09G0239300/CtAH09G0239500/CtAH10G0087900/CtAH10G0235800/CtAH03G0107700/CtAH06G0329600/CtAH05G01…	30
GO:0003680	AT DNA binding	6/1068	19/16259	0.00102261	0.0128493	0.0105303	CtAH02G0038100/CtAH03G0295000/CtAH02G0009400/CtAH10G0228100/CtAH08G0017500/CtAH03G0163400	6
GO:0052716	hydroquinone:oxygen oxidoreductase activity	7/1068	28/16259	0.0018057	0.0207944	0.0170415	CtAH10G0066500/CtAH10G0210100/CtAH08G0034600/CtAH09G0270900/CtAH01G0051400/CtAH08G0160200/CtAH08G0160300	7
GO:0030276	clathrin binding	6/1068	21/16259	0.00182626	0.0207944	0.0170415	CtAH10G0208700/CtAH07G0124200/CtAH08G0037100/CtAH12G0127500/CtAH05G0030300/CtAH05G0074800	6
GO:0004888	transmembrane signaling receptor activity	9/1068	44/16259	0.00193117	0.0207944	0.0170415	CtAH05G0142300/CtAH09G0002900/CtAH10G0234100/CtAH03G0108300/CtAH07G0189600/CtAH12G0004900/CtAH05G0158600/CtAH08G0171000/CtAH08G0347300	9
GO:0000287	magnesium ion binding	20/1068	150/16259	0.00194273	0.0207944	0.0170415	CtAH11G0258200/CtAH02G0047400/CtAH02G0047500/CtAH02G0047600/CtAH03G0198900/CtAH04G0050100/CtAH04G0089300/CtAH06G0333400/CtAH06G0333500/CtAH06G0333600/CtAH09G0275600/CtAH09G0275700/CtAH09G0275800/CtAH09G0275900/CtAH11G0103500/CtAH02G0048800/CtAH02G0194200/CtAH04G0097400/CtAH05G0057500/CtAH07G0199600	20
GO:0003993	acid phosphatase activity	7/1068	30/16259	0.00276743	0.0285639	0.0234087	CtAH07G0034700/CtAH09G0044300/CtAH09G0044700/CtAH03G0062700/CtAH06G0308900/CtAH07G0221400/CtAH08G0163400	7
GO:0042623	ATPase activity, coupled	26/1068	223/16259	0.0031729	0.0316196	0.025913	CtAH10G0101200/CtAH11G0062300/CtAH02G0040100/CtAH03G0001300/CtAH05G0272700/CtAH06G0026900/CtAH06G0090100/CtAH06G0170100/CtAH06G0278500/CtAH07G0249600/CtAH07G0254200/CtAH08G0090200/CtAH08G0129200/CtAH08G0131200/CtAH08G0321700/CtAH09G0049200/CtAH10G0275200/CtAH12G0056200/CtAH10G0070300/CtAH03G0240600/CtAH04G0079400/CtAH10G0087900/CtAH05G0140900/CtAH06G0328800/CtAH04G0162400/CtAH06G0060600	26

## Sheet: Con_genes_KEGG
ID	Description	GeneRatio	BgRatio	pvalue	p.adjust	qvalue	Gene ID	Count
ko04976	Bile secretion	24/680	56/11178	3.04347e-15	5.3567e-13	5.01723e-13	CtAH10G0101200/CtAH11G0062300/CtAH02G0040100/CtAH03G0001300/CtAH05G0272700/CtAH06G0026900/CtAH06G0090100/CtAH06G0170100/CtAH06G0278500/CtAH07G0249600/CtAH07G0254200/CtAH08G0090200/CtAH08G0131200/CtAH08G0321700/CtAH09G0049200/CtAH10G0263300/CtAH01G0068800/CtAH04G0023600/CtAH05G0168200/CtAH07G0085900/CtAH08G0171700/CtAH03G0049600/CtAH08G0064300/CtAH04G0048600	24
ko05322	Systemic lupus erythematosus	20/680	38/11178	4.37281e-15	5.3567e-13	5.01723e-13	CtAH10G0087400/CtAH10G0112400/CtAH11G0187600/CtAH12G0036100/CtAH12G0048500/CtAH12G0169000/CtAH05G0025700/CtAH06G0262800/CtAH07G0248700/CtAH07G0249100/CtAH08G0002500/CtAH09G0142200/CtAH09G0281700/CtAH10G0052100/CtAH07G0113000/CtAH07G0113200/CtAH10G0187700/CtAH10G0187800/CtAH06G0052900/CtAH07G0100400	20
ko04090	CD molecules [BR:ko04090]	18/680	47/11178	9.0007e-11	7.35057e-09	6.88475e-09	CtAH10G0101200/CtAH11G0062300/CtAH02G0040100/CtAH03G0001300/CtAH05G0272700/CtAH06G0026900/CtAH06G0090100/CtAH06G0170100/CtAH06G0278500/CtAH07G0249600/CtAH07G0254200/CtAH08G0090200/CtAH08G0131200/CtAH08G0321700/CtAH09G0049200/CtAH03G0049600/CtAH08G0064300/CtAH04G0048600	18
ko02010	ABC transporters	18/680	57/11178	3.4353e-09	2.10412e-07	1.97078e-07	CtAH10G0101200/CtAH11G0062300/CtAH02G0040100/CtAH03G0001300/CtAH05G0272700/CtAH06G0026900/CtAH06G0090100/CtAH06G0170100/CtAH06G0278500/CtAH07G0249600/CtAH07G0254200/CtAH08G0090200/CtAH08G0131200/CtAH08G0321700/CtAH09G0049200/CtAH03G0049600/CtAH08G0064300/CtAH04G0048600	18
ko05034	Alcoholism	20/680	73/11178	7.39071e-09	3.62145e-07	3.39194e-07	CtAH10G0087400/CtAH10G0112400/CtAH11G0187600/CtAH12G0036100/CtAH12G0048500/CtAH12G0169000/CtAH05G0025700/CtAH06G0262800/CtAH07G0248700/CtAH07G0249100/CtAH08G0002500/CtAH09G0142200/CtAH09G0281700/CtAH10G0052100/CtAH07G0113000/CtAH07G0113200/CtAH10G0187700/CtAH10G0187800/CtAH06G0052900/CtAH08G0209300	20
ko00195	Photosynthesis	19/680	71/11178	2.67821e-08	1.0936e-06	1.0243e-06	CtAH10G0134200/CtAH10G0134300/CtAH10G0273900/CtAH12G0055800/CtAH12G0056500/CtAH01G0133600/CtAH05G0018600/CtAH07G0224500/CtAH10G0274100/CtAH10G0275100/CtAH10G0275200/CtAH12G0056200/CtAH01G0018100/CtAH01G0150900/CtAH06G0110300/CtAH11G0042000/CtAH06G0048900/CtAH03G0010400/CtAH03G0304600	19
ko00940	Phenylpropanoid biosynthesis	29/680	168/11178	2.86564e-07	1.00297e-05	9.39414e-06	CtAH11G0225000/CtAH11G0225100/CtAH01G0030300/CtAH01G0030500/CtAH05G0094300/CtAH05G0274600/CtAH08G0144300/CtAH12G0058800/CtAH12G0059300/CtAH05G0076300/CtAH05G0076400/CtAH05G0076500/CtAH05G0076600/CtAH05G0076700/CtAH05G0076800/CtAH05G0077000/CtAH03G0025400/CtAH04G0121400/CtAH07G0244600/CtAH07G0244700/CtAH07G0244800/CtAH12G0008200/CtAH05G0007200/CtAH05G0278200/CtAH04G0215900/CtAH10G0007900/CtAH10G00…	29
ko05226	Gastric cancer	15/680	56/11178	7.76117e-07	2.37686e-05	2.22623e-05	CtAH10G0101200/CtAH11G0062300/CtAH02G0040100/CtAH03G0001300/CtAH05G0272700/CtAH06G0026900/CtAH06G0090100/CtAH06G0170100/CtAH06G0278500/CtAH07G0249600/CtAH07G0254200/CtAH08G0090200/CtAH08G0131200/CtAH08G0321700/CtAH09G0049200	15
ko00194	Photosynthesis proteins [BR:ko00194]	19/680	96/11178	4.11524e-06	0.000112026	0.000104927	CtAH10G0134200/CtAH10G0134300/CtAH10G0273900/CtAH12G0055800/CtAH12G0056500/CtAH01G0133600/CtAH05G0018600/CtAH07G0224500/CtAH10G0274100/CtAH10G0275100/CtAH10G0275200/CtAH12G0056200/CtAH01G0018100/CtAH01G0150900/CtAH06G0110300/CtAH11G0042000/CtAH06G0048900/CtAH03G0010400/CtAH03G0304600	19
ko00945	Stilbenoid, diarylheptanoid and gingerol biosynthesis	9/680	25/11178	9.14488e-06	0.00022405	0.000209851	CtAH11G0225000/CtAH11G0225100/CtAH01G0030300/CtAH01G0030500/CtAH05G0094300/CtAH05G0274600/CtAH08G0144300/CtAH12G0008200/CtAH09G0034300	9
ko05206	MicroRNAs in cancer	16/680	76/11178	1.03241e-05	0.000229945	0.000215373	CtAH10G0101200/CtAH11G0062300/CtAH02G0040100/CtAH03G0001300/CtAH05G0272700/CtAH06G0026900/CtAH06G0090100/CtAH06G0170100/CtAH06G0278500/CtAH07G0249600/CtAH07G0254200/CtAH08G0090200/CtAH08G0131200/CtAH08G0321700/CtAH09G0049200/CtAH10G0103600	16
ko04016	MAPK signaling pathway - plant	24/680	150/11178	1.16767e-05	0.0002384	0.000223292	CtAH10G0083700/CtAH08G0086900/CtAH03G0113500/CtAH03G0114000/CtAH07G0185300/CtAH02G0034200/CtAH03G0292100/CtAH12G0022600/CtAH12G0164000/CtAH08G0051100/CtAH09G0286700/CtAH08G0034800/CtAH03G0005000/CtAH02G0017800/CtAH07G0147000/CtAH06G0221600/CtAH08G0209300/CtAH02G0038900/CtAH12G0003100/CtAH05G0271900/CtAH03G0265000/CtAH02G0025300/CtAH02G0099600/CtAH05G0086700	24
ko04217	Necroptosis	16/680	85/11178	4.49175e-05	0.000846521	0.000792875	CtAH10G0087400/CtAH10G0112400/CtAH11G0187600/CtAH12G0036100/CtAH12G0048500/CtAH12G0169000/CtAH05G0025700/CtAH06G0262800/CtAH07G0248700/CtAH07G0249100/CtAH08G0002500/CtAH09G0142200/CtAH09G0281700/CtAH01G0066200/CtAH09G0013800/CtAH06G0054000	16
ko04961	Endocrine and other factor-regulated calcium reabsorption	9/680	31/11178	6.48727e-05	0.00113527	0.00106333	CtAH01G0156200/CtAH02G0170700/CtAH04G0172200/CtAH06G0106700/CtAH10G0208700/CtAH07G0124200/CtAH08G0037100/CtAH07G0149300/CtAH02G0037900	9
ko00941	Flavonoid biosynthesis	10/680	39/11178	8.23611e-05	0.00134523	0.00125998	CtAH11G0225000/CtAH11G0225100/CtAH01G0030300/CtAH01G0030500/CtAH05G0094300/CtAH05G0274600/CtAH08G0144300/CtAH12G0008200/CtAH12G0022700/CtAH09G0034300	10
ko04075	Plant hormone signal transduction	34/680	282/11178	9.96829e-05	0.0015264	0.00142966	CtAH08G0044700/CtAH09G0218800/CtAH10G0083700/CtAH08G0086900/CtAH06G0027300/CtAH06G0054600/CtAH10G0116100/CtAH12G0099700/CtAH04G0013000/CtAH09G0041300/CtAH02G0034200/CtAH03G0292100/CtAH12G0022600/CtAH12G0164000/CtAH08G0051100/CtAH09G0286700/CtAH01G0202900/CtAH04G0152200/CtAH05G0270000/CtAH04G0019200/CtAH07G0075300/CtAH07G0040200/CtAH12G0113500/CtAH05G0133200/CtAH08G0034800/CtAH11G0020600/CtAH01G00…	34
ko05100	Bacterial invasion of epithelial cells	9/680	34/11178	0.000143172	0.00206336	0.0019326	CtAH01G0156200/CtAH02G0170700/CtAH04G0172200/CtAH06G0106700/CtAH10G0208700/CtAH07G0124200/CtAH08G0037100/CtAH07G0149300/CtAH02G0099500	9
ko00999	Biosynthesis of secondary metabolites - unclassified	6/680	20/11178	0.000919994	0.0125221	0.0117286	CtAH01G0030300/CtAH01G0030500/CtAH05G0094300/CtAH05G0274600/CtAH08G0144300/CtAH06G0072200	6
