# Supplementary material for: The chromosome‐scale reference genome of safflower (Carthamus tinctorius) provides insights into linoleic acid and flavonoid biosynthesis
Source: Plant Biotechnol J. 2021 Apr 8;19(9):1725–42. doi: 10.1111/pbi.13586 (PMC8428823; doi:10.1111/pbi.13586)
Supplement: Supplementary file 9 — Table S10 Identification and classification of the gene families involved in the biosynthesis of linoleic acid and oleic acid [file PBI-19-1725-s010.xlsx]

## Sheet: Sheet1
Name of gene family	Gene ID
FAD2(omega-6 fatty acid desaturase)	CtAH02G0049600(CarFAD2-1),CtAH02G0049700(CarFAD2-2),CtAH02G0049800(CarFAD2-3),CtAH02G0050100(CarFAD2-4),CtAH04G0056600(CarFAD2-5),CtAH05G0059500(CarFAD2-6),CtAH07G0073700(CarFAD2-7),CtAH07G0073800(CarFAD2-8),CtAH07G0073900(CarFAD2-9),CtAH07G0074000(CarFAD2-10),CtAH07G0074200(CarFAD2-11),CtAH08G0104100(CarFAD2-12),CtAH10G0038600(CarFAD2-13),CtAH11G0247000(CarFAD2-14),CtAH12G0174900(CarFAD2-15),CtA…
FAD3(omega-3 fatty acid desaturase)	CtAH07G0123600(CarFAD3-1),CtAH08G0039200(CarFAD3-2),CtAH10G0061600(CarFAD3-3),CtAH10G0061800(CarFAD3-4),CtAH12G0159900(CarFAD3-5)
FAB2(acyl-[acyl-carrier-protein] desaturase)	CtAH03G0101100(CarFAB2-1),CtAH03G0101200(CarFAB2-2),CtAH06G0083800(CarFAB2-3),CtAH09G0227700(CarFAB2-4)
ACOT1_2_4(acyl-coenzyme A thioesterase 1/2/4)	CtAH06G0201600(CarACOT1_2_4-1),CtAH06G0201800(CarACOT1_2_4-2)
FATA(fatty acyl-ACP thioesterase A)	CtAH02G0146700(CarFATA-1),CtAH05G0023700(CarFATA-2),CtAH05G0023900(CarFATA-3),CtAH05G0024000(CarFATA-4),CtAH09G0130200(CarFATA-5),CtAH09G0252900(CarFATA-6),CtAH10G0076400(CarFATA-7),CtAH12G0201400(CarFATA-8)
HACD(very-long-chain (3R)-3-hydroxyacyl-CoA dehydratase)	CtAH08G0182400(CarHACD-1),CtAH08G0182600(CarHACD-2),CtAH12G0169800(CarHACD-3)
KAR(very-long-chain 3-oxoacyl-CoA reductase)	CtAH01G0005500(CarKAR-1),CtAH04G0249800(CarKAR-2)
SCD(stearoyl-CoA desaturase)	CtAH05G0038600(CarSCD-1),CtAH05G0124500(CarSCD-2),CtAH05G0124700(CarSCD-3),CtAH05G0228100(CarSCD-4),CtAH05G0229100(CarSCD-5),CtAH05G0229200(CarSCD-6),CtAH05G0229600(CarSCD-7),CtAH06G0263400(CarSCD-8),CtAH06G0263900(CarSCD-9),CtAH06G0264600(CarSCD-10),CtAH06G0264800(CarSCD-11),CtAH09G0027800(CarSCD-12)
TER(very-long-chain enoyl-CoA reductase)	CtAH02G0106000(CarTER-1),CtAH07G0089700(CarTER-2),CtAH07G0089800(CarTER-3),CtAH07G0114500(CarTER-4),CtAH08G0053600(CarTER-5),CtAH08G0085300(CarTER-6),CtAH08G0111900(CarTER-7),CtAH09G0014600(CarTER-8),CtAH09G0253700(CarTER-9),CtAH10G0250700(CarTER-10),CtAH10G0250900(CarTER-11)
