# Supplementary material for: The chromosome‐scale reference genome of safflower (Carthamus tinctorius) provides insights into linoleic acid and flavonoid biosynthesis
Source: Plant Biotechnol J. 2021 Apr 8;19(9):1725–42. doi: 10.1111/pbi.13586 (PMC8428823; doi:10.1111/pbi.13586)
Supplement: Supplementary file 10 — Table S11 Expression pattern of the gene families involved in the biosynthesis of linoleic acid and oleic acid [file PBI-19-1725-s011.xlsx]

## Sheet: Sheet1
Name of gene family	Gene ID	Seed germination					Seed formation of 'HL' cultivar in house			Seed formation of 'HL' and 'LL' cultivars in field				Flower development
		DAG1	DAG3	DAG5	DAG7	DAG10	DAF0	DAF10	DAF20	HL_DAF10	HL_DAF20	LL_DAF10	LL_DAF20	SBS	MBS	IFS	PFS	DFS
FAD2	CtAH02G0049600(CarFAD2-1)	7.56479	232.363	218.699	236.073	313.255	1289.01	0.756842	0.136968	0.585634	142.336	534.361	0.636623	341.421	472.439	268.323	428.885	685.096
FAD2	CtAH02G0049700(CarFAD2-2)	1.30885	185.059	172.087	165.938	43.6781	312.462	0.315422	0.0419861	0.177712	35.8013	188.237	0.031874	114.3	119.572	52.8149	60.7765	187.818
FAD2	CtAH02G0049800(CarFAD2-3)	9.77544	613.814	746.514	297.407	157.014	3021.46	2.41058	0.373542	1.68442	4.60093	982.589	0.442851	1703.93	2025.97	308.945	38.2449	1622.71
FAD2	CtAH02G0050100(CarFAD2-4)	14.011	81.5056	91.4385	53.2579	46.2505	551.568	0.138214	0.0562489	0.116694	5.7868	215.749	0.0723763	278.989	346.272	122.572	45.2642	363.067
FAD2	CtAH04G0056600(CarFAD2-5)	0.0124497	0.538277	0.0974535	2.14685	2.61029	0.785613	0.0557167	0	0.0253163	0.0114577	0.053646	0	3.40074	4.25794	0.598558	0	1.65531
FAD2	CtAH05G0059500(CarFAD2-6)	52.7399	4.19168	1.95763	14.3724	0.607409	1.16279	0.25247	1.1285	0.037399	4.74319	0.89391	0.0989713	0.239455	0.127968	5.13075	26.0904	0.595228
FAD2	CtAH07G0073700(CarFAD2-7)	0.053624	0.706707	0.473836	0.424161	0.0754487	0.0819897	0	0	0	0.0705343	1.99417	0	0.005606	0.00624167	0.399396	1.55743	0.0271195
FAD2	CtAH07G0073800(CarFAD2-8)	12.3816	150.879	149.55	91.0249	87.3587	613.694	0.991766	0.202807	0.857611	32.308	170.078	0.099175	196.805	248.197	50.1014	59.2306	254.513
FAD2	CtAH07G0073900(CarFAD2-9)	1.70868	80.6142	86.0403	122.753	47.0808	141.197	0.0696841	0.0579302	0.0136313	17.4787	69.2245	0.0199973	37.6993	54.3146	21.8752	70.257	67.1686
FAD2	CtAH07G0074000(CarFAD2-10)	23.9913	27.3005	36.4852	40.0304	17.3165	267.252	0.196998	0.292583	0.123841	33.3154	112.498	0.133715	0.61662	0.394814	5.56535	138.659	80.9316
FAD2	CtAH07G0074200(CarFAD2-11)	4.89286	17.0121	18.5272	26.5832	24.8442	2.34351	0.177844	0.122122	0.213082	9.5112	5.1125	0.0215893	1.47932	0.466362	1.82869	12.2118	0.973572
FAD2	CtAH08G0104100(CarFAD2-12)	22.5699	1.43762	0.634688	0.511183	0.170828	18.6525	4763.34	2385.82	5519.89	3324.48	37.78	215.374	32.2599	26.9956	0.626555	0.450171	20.2424
FAD2	CtAH10G0038600(CarFAD2-13)	1160.61	240.239	210.732	270.88	245.964	1075.88	208.116	62.7636	250.357	110.626	781.928	17.2627	1590.58	1525.1	638.241	261.77	1437.69
FAD2	CtAH11G0247000(CarFAD2-14)	0.471048	7.41209	7.37642	3.89517	5.85154	53.4205	6.9131	0.407378	7.77618	7.45976	14.0207	5.13999	281.738	212.537	157.208	14.0634	104.999
FAD2	CtAH12G0174900(CarFAD2-15)	98.7025	196.044	288.703	70.2336	130.274	1903.97	0.373884	0.54098	0.489837	22.8359	210.22	0.267246	866.035	1156.82	184.232	219.496	756.044
FAD2	CtAH12G0175000(CarFAD2-16)	27.4681	119.255	119.377	82.561	12.0098	513.518	0.408736	0.127784	0.286314	7.39262	89.6785	0.133752	208.645	278.652	44.2692	17.1849	250.249
FAD2	CtAH12G0175200(CarFAD2-17)	118.748	226.085	254.03	123.967	108.182	1786.54	1.67694	0.939106	1.61252	41.5823	224.035	0.134223	912.077	1009.21	447.984	201.47	1184.14
FAD2	CtAH12G0175300(CarFAD2-18)	2.41582	16.8688	27.3328	10.7856	9.38697	3.93301	0.00461887	0.00642133	0	0.125215	27.4721	0.014231	40.535	45.6355	7.85155	1.77884	12.5169
FAD2	CtAH12G0175400(CarFAD2-19)	1152.45	171.327	136.297	45.0205	93.4849	313.703	13.5155	13.5215	9.18709	55.3339	31.4444	4.67375	115.967	135.414	133.661	345.379	220.943
FAD2	CtAH12G0175500(CarFAD2-20)	11.8912	6.66358	6.64946	52.5488	10.9454	60.1905	1.67177	0.0762421	38.9966	23.9044	395.2	11.5543	97.502	297.182	22.9439	51.1458	112.949
FAD3	CtAH07G0123600(CarFAD3-1)	3.26762	55.4807	92.0899	5.11512	22.1462	8.08561	0.864295	0.485949	40.6451	4.34537	58.262	7.28976	4.44188	12.0214	24.4598	1.95647	6.67799
FAD3	CtAH08G0039200(CarFAD3-2)	11.4209	136.426	174.287	2.61243	9.38807	3.03762	0.655785	0.148787	4.32394	0.393138	13.9332	0.190629	1.38397	4.0576	6.08386	1.32025	5.37919
FAD3	CtAH10G0061600(CarFAD3-3)	0	0.361882	0.263636	0.0191757	0	0.233542	0	0	0	0	0.217978	0	3.96593	1.54386	16.8611	0.0435975	2.01634
FAD3	CtAH10G0061800(CarFAD3-4)	24.7289	421.137	265.13	176.011	103.488	23.3672	2.64483	0.743799	3.01658	3.05867	10.4104	0.900756	38.7996	119.105	302.377	8.78923	257.274
FAD3	CtAH12G0159900(CarFAD3-5)	0	0	0	0.019076	0	0.0172138	0	0	0	0	0	0.0107307	23.3171	22.8984	0.065114	0.22115	0.7087
FAB2	CtAH03G0101100(CarFAB2-1)	0	0	0	0	0	0	0	0	0	0	0	0	0	0	0	0	0
FAB2	CtAH03G0101200(CarFAB2-2)	0.864924	5.80713	6.83858	0.273627	2.41363	2.2568	0.0807347	0.03102	0.211516	0.0387943	0.418935	0.128051	175.534	100.876	22.3732	0.523829	17.8332
FAB2	CtAH06G0083800(CarFAB2-3)	40.5808	131.392	135.899	188.434	66.0212	170.332	420.947	248.923	635.727	512.784	912.062	283.184	128.61	125.623	96.3905	32.6686	146.656
FAB2	CtAH09G0227700(CarFAB2-4)	972.74	1.35	2.70369	24.0827	0.434099	10.371	817.807	165.202	1392.62	218.814	1072.93	275.221	7.08249	7.73807	2.67685	141.446	19.2385
ACOT1_2_4	CtAH06G0201600(CarACOT1_2_4-1)	13.3625	27.9617	25.6707	22.0859	16.4628	25.859	2.1348	6.84342	9.28772	6.54956	14.393	2.49405	22.6622	27.4924	20.2988	11.636	22.9591
ACOT1_2_4	CtAH06G0201800(CarACOT1_2_4-2)	6.1925	10.1306	8.48444	9.79261	7.30188	16.3316	9.24435	6.11281	10.4617	6.13884	14.3326	5.73112	24.0359	30.8889	31.367	6.76892	24.132
FATA	CtAH02G0146700(CarFATA-1)	0.0398943	0.052072	0.074265	0.0539837	0.00953833	0.00586593	0.0027302	0.00645087	0.171262	0	0.818573	0	7.259	0.999985	1.70648	0.054861	0.54065
FATA	CtAH05G0023700(CarFATA-2)	0	0	0	0	0	0	0	0	0	0	0	0	0	0	0	0	0
FATA	CtAH05G0023900(CarFATA-3)	0	0.0135397	0.0161605	0.135646	0.0678543	0.016071	0	0	0	0	0.0405935	0	0.0119677	0	0	0	0
FATA	CtAH05G0024000(CarFATA-4)	0	0	0	0	0	0.00811953	0	0	0	0	0.0506605	0	0	0	0	0	0
FATA	CtAH09G0130200(CarFATA-5)	0	0.339543	0.338075	0.546404	0.532972	0.00399753	0	0	0	0	0	0	29.8576	47.2712	2.08816	0.131225	14.7192
FATA	CtAH09G0252900(CarFATA-6)	19.3442	36.5909	32.4476	32.953	33.2237	111.791	41.5812	62.2442	57.5198	44.7335	95.2486	26.5532	72.5144	74.9379	49.545	27.3676	80.8911
FATA	CtAH10G0076400(CarFATA-7)	41.4017	24.7103	19.5387	45.9216	50.4088	31.7441	243.895	84.7309	299.49	191.534	507.057	127.123	62.1618	59.5751	4.84469	7.14395	34.5741
FATA	CtAH12G0201400(CarFATA-8)	2.92408	27.7166	29.0857	8.73301	2.9562	12.5854	19.5956	3.80293	36.077	15.4201	48.6291	2.13188	11.0137	9.3441	0.403179	0	8.09996
HACD	CtAH08G0182400(CarHACD-1)	0.073232	0	0.0914005	0.149428	0.058241	0.503774	0.154199	0.317462	0.096496	0.050775	0	0.0329083	0.417632	0.365219	0.537533	0.222258	0.449242
HACD	CtAH08G0182600(CarHACD-2)	14.8953	15.5357	13.3116	9.04657	4.9583	14.2701	4.60038	9.06458	6.35408	6.45839	14.2786	3.27737	18.6605	20.5826	27.8521	4.85949	24.9278
HACD	CtAH12G0169800(CarHACD-3)	0.218386	26.4945	39.4953	7.94182	17.8149	0.7678	7.25076	0.12748	6.57895	2.75147	9.50687	0.416397	5.92503	3.67605	1.97998	0.535651	1.38966
KAR	CtAH01G0005500(CarKAR-1)	0.313448	0.123775	0.293762	0.086353	0.366798	1.37742	0.0349681	0.145633	0.00329133	0.0439793	0.067683	0.06176	5.49521	1.62313	0.270988	0.045023	2.52321
KAR	CtAH04G0249800(CarKAR-2)	41.5689	39.033	35.9227	27.1392	15.9449	51.9445	8.03525	9.71698	13.8546	12.0613	28.2901	6.51131	78.4183	94.3216	47.8983	8.10004	71.8003
SCD	CtAH05G0038600(CarSCD-1)	15.4927	52.3734	52.5512	12.2184	6.51763	9.33244	9.44052	11.0733	11.3595	8.87514	17.9293	5.11206	6.92315	6.76011	4.16514	1.02547	5.57975
SCD	CtAH05G0124500(CarSCD-2)	0	0	0	0	0	0.062248	0.00218107	0.0082146	0.051338	0.0233703	0.192582	0.144352	148.866	0.319068	0.0385637	1.15343	0.113686
SCD	CtAH05G0124700(CarSCD-3)	1.01133	51.4142	26.8356	0.015354	0	1.85256	0.0446187	0.00642407	0.055189	0.0109773	0.686819	0.03801	7.6171	9.41689	0	0	0.9054
SCD	CtAH05G0228100(CarSCD-4)	0	0	0	0	0	0.0652379	0	0	0	0	0	0	0.128847	3.91918	76.6219	14.7252	18.8013
SCD	CtAH05G0229100(CarSCD-5)	0	0	0	0	0	0.0857497	0.0396576	0.0551029	0.0408	0.070997	0	0	0.0758583	0.048165	0.0480803	0	0.0203475
SCD	CtAH05G0229200(CarSCD-6)	0	0	0	0	0	0	0	0	0	0	0	0	157.573	13.8563	0.157883	1.28492	0.0686405
SCD	CtAH05G0229600(CarSCD-7)	0.0229717	0	0	0	0	20.8313	0.290844	0	1.21803	0.291155	0.430306	0.0263717	26.5758	351.384	407.535	12.6414	383.083
SCD	CtAH06G0263400(CarSCD-8)	0	0	0	0	0	0	0	0	0	0	0	0	0	0.156522	0.255487	0	0.321684
SCD	CtAH06G0263900(CarSCD-9)	0	0.029252	0.52157	0	0	0.00983693	0	0	0	0	0	0	0.01071	0.0329537	0	0	0.0727435
SCD	CtAH06G0264600(CarSCD-10)	0	8.95278	0.67271	0	0	3.13963	0	0	0	0	0	0	54.1551	70.1927	0.226795	0.284761	26.5713
SCD	CtAH06G0264800(CarSCD-11)	0	0	0.016772	0	0	19.3717	0	0	0	0	0	0	224.428	225.809	1.30113	4.31744	69.4129
SCD	CtAH09G0027800(CarSCD-12)	111.763	108.132	57.1253	56.8635	23.8351	0.00690873	104.631	297.628	85.5062	263.924	37.8093	108.033	18.3916	10.8936	0.318637	0.0741865	0.593577
TER	CtAH02G0106000(CarTER-1)	5.25851	5.50272	6.69951	6.39044	7.08169	7.44227	2.97083	6.80768	5.58097	6.63651	8.76259	4.8737	10.1158	9.45045	7.28606	6.50776	7.89902
TER	CtAH07G0089700(CarTER-2)	0.105044	5.00065	3.02501	0.0415437	0.389381	0.0208545	0.00414447	0.005187	0	0	0.046101	0	0.162273	0.0835887	6.74997	1.67379	0.173662
TER	CtAH07G0089800(CarTER-3)	0.486475	9.83712	11.8089	5.25027	12.693	16.9825	0.378564	0.00767687	0.869414	0.765475	1.18439	0	4.19124	5.892	4.08049	0.642682	8.56197
TER	CtAH07G0114500(CarTER-4)	1.12496	13.0921	10.4843	6.51593	6.07404	8.9825	4.02289	1.72512	5.82083	3.64754	5.69107	1.78142	13.477	19.5571	0.615099	0.360001	18.3084
TER	CtAH08G0053600(CarTER-5)	59.7874	61.0537	58.2156	44.7523	19.9234	57.468	14.5279	8.17493	26.0619	17.6643	50.6747	5.68726	59.8622	67.3577	100.953	9.98414	92.881
TER	CtAH08G0085300(CarTER-6)	0	9.11573	25.4437	6.94226	21.9258	0.0815395	0.00970127	0	0	0.005632	0.451016	0	0.843083	0.155309	1.62008	0.695265	0.383849
TER	CtAH08G0111900(CarTER-7)	39.5787	2.72472	0.964547	0.039315	0	0.0993286	1.01133	0.124705	1.6336	0.551217	1.29869	0.240692	0.244466	0.0223733	12.1624	0	5.30358
TER	CtAH09G0014600(CarTER-8)	1.1862	2.06229	1.93136	2.70948	5.49097	4.06154	6.13088	2.94318	4.53121	6.98753	2.69317	2.45726	3.96196	4.337	5.85543	3.69804	3.28927
TER	CtAH09G0253700(CarTER-9)	22.7312	26.8446	26.1846	22.6153	33.415	22.0113	7.58783	26.8934	13.2114	16.8053	21.3462	15.4064	25.69	24.1552	22.3203	24.7957	20.322
TER	CtAH10G0250700(CarTER-10)	14.4702	19.5401	28.706	0.464812	4.10462	0.0279268	0.0306079	0.379815	0.205958	0.0903383	0.143344	0.0527893	0.0324727	0	0	0	0.025882
TER	CtAH10G0250900(CarTER-11)	12.5269	1.19116	1.0836	1.16348	3.38401	0.404645	1.73914	17.2463	1.63655	5.15603	1.0336	5.75053	0.590306	0.859063	2.45204	3.9983	0.54912
