# Supplementary material for: The chromosome‐scale reference genome of safflower (Carthamus tinctorius) provides insights into linoleic acid and flavonoid biosynthesis
Source: Plant Biotechnol J. 2021 Apr 8;19(9):1725–42. doi: 10.1111/pbi.13586 (PMC8428823; doi:10.1111/pbi.13586)
Supplement: Supplementary file 11 — Table S12 The gene symbols, identifiers, and protein sequences of FAD2 (FATTY ACID DESATURASE 2) gene family identified from the eight species, Arabidopsis thaliana, Vitis vinifera, Coffea canephora, Cynara cardunculus, Erigeron breviscapus, Helianthus annuus, Lactuca sativa, and Carthamus tinctorius [file PBI-19-1725-s002.xlsx]

## Sheet: Sheet1
Species	Gene ID	Gene symbol	Protein sequence
Arabidopsis thaliana	AT3G12120	AtFAD2-1	MGAGGRMPVPTSSKKSETDTTKRVPCEKPPFSVGDLKKAIPPHCFKRSIPRSFSYLISDIIIASCFYYVATNYFSLLPQPLSYLAWPLYWACQGCVLTGIWVIAHECGHHAFSDYQWLDDTVGLIFHSFLLVPYFSWKYSHRRHHSNTGSLERDEVFVPKQKSAIKWYGKYLNNPLGRIMMLTVQFVLGWPLYLAFNVSGRPYDGFACHFFPNAPIYNDRERLQIYLSDAGILAVCFGLYRYAAAQGMASMICLYGVPLLIVNAFLVLITYLQHTHPSLPHYDSSEWDWLRGALATVDRDYGILNKVFHNITDTHVAHHLFSTMPHYNAMEATKAIKPILGDYYQFDGTPWYVAMYREAKECIYVEPDREGDKKGVYWYNNKL
Carthamus tinctorius	CtAH02T0049600.1	CarFAD2-1	MGAGGRMDVAASSEKPHAFKRVPVSKPPFELSDLKKAVPPHCFKRSLVRSFAALFRDIIIVSALYYLAATVIPVLPKPLTYVAWPLYWFFQGAYLMGLWVIGHECGHHGFSEYQWLDDTVGFIVHSLILTPYFGFKYSHRTHHANTNSIEYDEVWIPKRKSDKLYSEILNNPLGSFVVFVFKIVLGFPLYFVFNLYGRKYEKGITSHFYPYSPIFNDSERFQIFLTDLGVFGTLYGVYRLALIKGTEWVINFYGMPILFMSGFFILLTYLHHTHPSIPHYDSTEWDWLRGALATVDRNFGFLNHAFHDVTRTHAVHHLFPTIPHYHTFEARQAVMPILGDYYKYDDTPILEAVWRETKDCIFIEPEEVNGEKKGIYWFYK
Carthamus tinctorius	CtAH02T0049700.1	CarFAD2-2	MGAGGRMNAAVSGSDKPHAFKRVPVSKPPFELSDLKKAVPPHCFKRSLVRSFAALFRDIIIVSALYYLAATIIPVLPKPLTYVAWPLYWFFQGAYLMGLWVIGHECGHHGFSEYQWLDDTVGFIVHSLILTPYFGFKYSHRTHHANTNSIEYDEVWIPKRKSDKLYSEILNNPLGSFVVFVFKIVLGFPLYFVFNLYGRKYEKGITSHFYPYSPIFNDSERFQIFLTDLGVFGTLYGVYRLALIKGTEWVINFYGMPILFMSGFFILLTYLHHTHPSIPHYDSTEWDWLRGALATVDRNFGFLNHAFHDVTRTHAVHHLFPTIPHYHTFEARQAVMPILGDYYKYDDTPILQAVWRETKDCIFIEPEEGLVK
Carthamus tinctorius	CtAH02T0049800.1	CarFAD2-3	MGAGGRMNVAVSGSEKPHAFKRVPVSKPPFELSDLKKAVPPHCFKRSLVRSFAALFRDIIIVTALYYLAATIIPVLPKPLTYVAWPLYWFFQGAYLMGLWVIGHECGHHGFSEYQWLDDTVGFIVHSFILTPYFGFKYSHRTHHANTNSIEYDEVWIPKRKSDKLYSEVLNNPLGSFIVFVFKIVLGFPLYFVFNLYGRKYEKGITSHFYPYSPIFNDSERFQIFLTDLGVFGTLYGVYRLALIKGTEWVINFYGMPILFMSGFFILLTYLHHTHPSIPHYDSTEWDWLRGALATVDRNFGFLNHAFHDVTRTHAVHHLFPTIPHYHTFEARQAVMPILGDYYKYDDTPILQAIWRETKDCIFIEPEEVNGEKKGIYWFYK
Carthamus tinctorius	CtAH02T0050100.1	CarFAD2-4	MGAGGRMKTEEKDIMKHVPVAKPPFGISDLKKAIPPHCFKRSLIWSFGSFFRDLIVIYSFYYLASTFIPLLPPALSYVAWPLYWFAQGSILMGFWILGHECGHHAFSEYQWVDDAVGFFIHSVCLTPYFSFKYSHRSHHAHTNSIEYDEVYIPKRKADTFYSEFLNNGPGNVFTLLLRTTLGLPLYLIFNTYGRDYNGFANHFLPQSGIFNDSERAQVVLSDVGIFAVLYALYRLVLIQGLKSTIFLQGIPLFVMSGFFIFLTYLNHTHPAIAHYDSTEWDWLRGALSTIDRDFGILNRVFHNANHTHGIHHLFPTIPHYHAIEAREAVKPILGDYYMYDDTPILKAMWRDTKECIYVEPDDEKKGVYWYFKFNLGFQTMGAGGRTINVVSETPEKHVL…
Carthamus tinctorius	CtAH04T0056600.1	CarFAD2-5	MGSHGRATERRSNSEGEVVRRAPSSTPPFTLGDIRKAIPPHCFERSLIQSSSYLFLDLFLSSLFYYVAAICIPRLPLSLSYVAWPVYWIVQGSVQMGLWVIGHECGHQAFSDYPWLNDTIGYLLHTGMLTPYFSWKYSHRRHHSNSGSLEHDEAFVPKKKSSLNSIERIMLNTPPGRLLRLVILCTIGWLLYICFNVTGRKYEKFANHFDPKSPIFNDRERFHILQTDIGLLVTSYGLYKLALAQGFTWLVTIYFAPLVVVYGFLVVITWLQHTHRSLPHYDSTEWSWLRGALSTMDRDYGVFDTVLHHVTDTHVVHHLFFTIPHYHTTEATKAIKPFLGDYYQFDDTPIIKAMWREATQCFFVEDDDKSKGVYWYKNKM
Carthamus tinctorius	CtAH05T0059500.1	CarFAD2-6	MGGGGRMLDSSEDENILKRVPVDPSFSLSDLKKAIPAHCFERSVIRSSYYVVHDLIVAYVFYFLANTYIPLLPTPLAYLAWPVYWFCQASICTGLWVVGHECGHHAFSEYQWVDDTVGFVLHSALFTPYFSWKYSHRNHHANTNSLDNDEVYIPKRKSKVRNYSKLLNNPPGRVFTLVFRLTLGFPLYLLTNISGKKYGRFANHFDPMSPIFTERERIQVLVSDVGLLAVFYAIKLAVAAKGAAWVISMYGIPVIGVHVFFVLITYLHHTHLSLPHYDSTEWNWIRGALSTIDRDFGFLNRVFHDVTHTHVLHHLISYIPHYHAKEARDAIKPVLGEHYKIDRTPIFKAMWREAKECIYIEPDVDSEHKGGRMLDSSEDENILKRVPVDPPFSLSDLKK…
Carthamus tinctorius	CtAH07T0073700.1	CarFAD2-7	MYKISPAFHFCKHTISLIKLKASLLDVKMGAGGRMNDATSDKNVLKRVPTEKTPFEISDLKKAIPPHCFKRSLTTSFYYLFRDICICYTWYHLGSNYIPLLPKPLAYVAWPLYWFCQGSSFMGLWSIGHDLGHHAFSEYKWLDDALGFVIHSALLTPYFSFKYSHRSHHAHTNSMEYDEVWIPKRKADTMYSEVLNNPLGNLFMTVVRLLISFPMYFTFNIHGRSYNGFVSHFYPQSPMFNDSERKLVWLSDAGMVAAFYGLYKIAASTSATWLFCIYGAPLLVMEAHFIFFSFLQHNHLSLAHYDSREWDWIKGALSTVDRNYGILNTVFHDITSAHVVHHLISTIPHYHTVEATNAIKPILGDYYKYDDTPILKAFWRETKNCIYVEPDEGAEDSGM…
Carthamus tinctorius	CtAH07T0073800.1	CarFAD2-8	MLYLWDWIRGALSTVDRDYGNLNTVFHDVTCAHVVHHLISTIPHYHTVEATNAIKPILGDYYKYDDTPFLKAFWRETKECIFVEPDEEWDWIRGALSTVDRDYGILDTVFHDVTCAHVVHHLISTIPHYHTVEATNAIKPILGDYYKYDDTPFLKAFWRETKECIFVEPDEGAEDSDLKMGAGGRMNDATSDKNVLKRVPTEKTPFEISDLKKAIPPHCFKRSLTTSFYYLFRDICICYTWYHLGSNYLPLLPKPLAYIAWPIYWFCQGSSFMGIWSIGHDLGHHAFSEYQWLDDALGFVLHSAFLTPYFSFKYSHRSHHAHTNSMEYDEVWIPKRKADTLYSEILNNPLGNLFMTVVRLLLSFPMYFTFNIHGRPYNGFVSHFYPQSPLFNDSERKLV…
Carthamus tinctorius	CtAH07T0073900.1	CarFAD2-9	MGQQLHRQSSSKAHLLLNLRYVHFFENNRMGAGGRMNDATTEKDVLKRVPTGKTPFEISSSFMGIWSIGHDLGHHAFSEYQWLDDALGFVIHSSFLTPYFSFKYSHRSHHAHTNSMEYDEVWIPKRKADTLYSEILNNPLGNLFMTVVRLLLSFPMYFTFNIHGRPYNGFVSHFYPQSPMFNDSERKLVWLSDAGMVAAFYGLYKIAASTTPLLVMNAHFIFFTFLHHSHLSLAHYDSREWDWIRGALSTVDRDYGILNTVFHDVTCAHVVHHLISTIPHYHTVEATNAIKPILGDYYKYDDTPILKAFWRETKNCIYVEPDEGAEDSEERPSKLQTVNDFMLPALEKISLRPPTKDQKCNLAN
Carthamus tinctorius	CtAH07T0074000.1	CarFAD2-10	MGAGGRMNDATRERDVFKHVPIEKPSFGIADLKKAIPPHCFKRSLTTSFYYLFRDLGLIYAFYYIATKYITQLPQPYSFVAWPLYWIAQGAICMGLWNIVHDCGHHCFSDYPWLDDTIGFICHSFLLTPYFSFKYSHRTHHANTSSLERDEVWVPKRKHDTWFYEVLSNPVGSFIMLMFRLFFGFPLYFMFNLHGRIYKGFPSHFNPLGPIFNDRERANIWLSDAGVLTFVYALYRIGAKEGLQWVLFIYIYPLMAMSAFFIMFTYLHHTHPSIAHYDSSEWDWLRGALSTVDRDYGILNNIFHDVTSAHVVHHLFSSIPHYNTVEATQYIKPILGDYYNYDYTPILKAIWRDTKECLFIEEDPEKKGRQRSQHVAGDAIRSPEKEAGCRRSQHVAGEG…
Carthamus tinctorius	CtAH07T0074200.2	CarFAD2-11	MGAGGRMNDDDARRERDVFKHVPVEKPSFGIADLKKAIPPHCFKRSLTTSFYYLFRDLGLIYAFYYIATKYITQLPQPYSFVAWPLYWIAQGAICKGLWNIVHDCGHHCFSDYQWLDDTIGFICHSFLLTPYFSFKYSHRTHHANTSSLERDEVWVPKRKHDTWFYEVLSNPVGSFIMLVFRLFFGFPLYFMFNLHGRIYKGFPSHFNPLGPIFNDRERANIWLSDAGVLTVVYALYRIGAKEGLQWVLFVYIYPLMAMSAFFIMFTYLHHTHPSIAHYDSSEWDWLRGALSTVDRDYGILNNIFHDVTSAHVVHHLFSSIPHYHTIEATQYIKPILGEYYNYDYTPILKAIWRDTKECLFIEEDPEKKGVYWFHKFFDFLGN
Carthamus tinctorius	CtAH08T0104100.1	CarFAD2-12	MGGGGCMSASETKAEEKKNPLDRVPCAKPPFTISDIKQAIPSHCFNRSLIRSFSYIVYDLAIAFVLYYLATTYIHRLPTPFSYLAWLAYWIVQGCVLTGAWVVAHECGHHAFSDYQWVDDTVGFIVHSFLLVPYFSWKYSHRRHHSNTASLERDEVFVPKPRSKLPWYSKYLNNPPGRIISLFATLTLGWPLYLSFNVSGRPYNRFACHYAPNSPIYNHRERLQIWLSDVGIVAMSFILYRVALVKGVSWVVCVYGIPLLIVNGFLVLITFLQHTHPSLPHYDGSEWDWLRGALATVDRDYGVLNKVFHNITDTHVVHHLFSTMPHYHAMEATRAVKGLLGEYYQFDETPFYAAMWREAKECLFVEADEGKGGVFWYKNK
Carthamus tinctorius	CtAH10T0038600.1	CarFAD2-13	MGAGGRMSNPSEGEKKTELEGIQRVPYQKPPFTVGDVKKAIPPHCFNRSVIRSFSYVVYDLTIASILYYIATTFIPLLPHPLAYVAWPIYWAVQGCVMTGVWVIAHECGHHAFSDYQWLDDTVGLILHSVLLVPYFSWKYSHRRHHSNTGSIEHDEVFVPKLKSGVRSTAKYLNNPPGRILTLLVTLTLGWPLYLMFNVSGRYYDRFACHFDPNSPIYSNRERAQIFISDAGIFAVLYGLYRLAAVKGLVWVLTVYAGPLLVVNGFLVLITFLQHTHPSLPHYDSTEWDWLRGALATIDRDYGILNKVFHNITDTHVTHHLFSTMPHYHAMEATKAIIPILGDYYQFDGTSVFKAMYRETKECIYVDKDEEVKDGVYWYRNKI
Carthamus tinctorius	CtAH11T0247000.1	CarFAD2-14	MNIKNTFKRKTTKEHFALCYLVELSDQAALDNNMGGGGCIPASKTEAQQTNHLSRVPYKKPAFTVGDIKRVIPPHCFQRSLFRSFSYVAYDLAIAFLSYHLATTYFHRLSPPLSYLAWSAYWIVQGCVLTGVWVIAHECGHHAFSDHQWVDDTVGLILHSALLVPYFSWKYSHRRHHLNTASLERDEVFVPKPKSKIPWYSKYLNNPPGRLITVFTTLVLGWPLYLAFNVSGRPYDRFACHYAPNSPIFTSRERLQIWISDAGIIAVSYLLYRMALAKSVAWVVCIYGVPLLIVNGFLVMITYLQHTHPSLPHYDDSEWDWLRGALATVDRDYGLLNKVFHNITDTHVVHHLFSTMPHYHAMEATKAVEPVLGEYYRFDDTPFYVAMWREAKECLYVET…
Carthamus tinctorius	CtAH12T0174900.1	CarFAD2-15	MGGGGWMLDSSEDKNILKRVPVDPPFSLSDLKKAIPAHCFERSIIRSSYYVVHDLVVAYVFYFLANTYIPLLPTPLAYLAWPVYWFCQATISFAIWAIGHDCGHHAFSEYQWVDDTVGFILHSPLFTPYFSWKCSHRNHHANTNSLDNDEVYIPKRKSKVANYSKFLNNPPGRVFSLVIRLTIGFPLYLLTNISGKKYRRFANHFDPTSPIFTKRERIQVMISNLGILAVIYAIKLAIAAKGAAWVIFMYGIPLIGVHVFIAIITDLQHTHVSLPHYDSTEWNWMKGALSTVDRDFGFLNRVIHDAADTHVVHHLFSYIPHYHAKEATDAIEPVLGEYYKIDRTPILKAVWREAKECIYVEPDEDSKHKGTYWYHKVLFTNMGAGGRMLDSSEDENILK…
Carthamus tinctorius	CtAH12T0175000.1	CarFAD2-16	MGAGGRMSDSSESSTDILKRVPIDPPFTLSDLKKAIPAHCFERSLIRSSYYVVHDLVVAYVFYYLADTYIPQLPTPLAYLAWPIYWFCQASICTGLWVIGHECGHHAFSEHQWIGDIVGMVLHSALFTPYFAWKYSHRNHHANTNSLDNDEVYIPKRKSKIAIYSKLLNNPPGRVFTLVFRLTLGFPLYLLTNISGKKYGRFANHFDPMSPIFTERERIQVLVSDLGILAVIYAIKLAVAAKGAAWVISMYGIPVIGVHVFFVLITYLHHTHLSLPHYDSTEWNWIRGALSTIDRDFGFLNRVFHDVTHTHVLHHLISYIPHYHAKEARDAIKPILGEYYKIDRTPIFKAMWREAKECIYIEPDEDSEHKGTYWYHKMFINMGAGGRMVDSFEDRDILK…
Carthamus tinctorius	CtAH12T0175200.1	CarFAD2-17	MGSGGRATERSNPESEVVVKRAPSSKPPFTLGDIKKAIPPHCFERSLVRSSSYLFLDLFLSSLFYYVAAVYIPRLPISLSYVAWPVYWILQGSVQMGLWVIGHECGHQAFSDYPWLNDTIGYLLHTGMLAPYFSWKYSHRRHHSNTGSLEHDESFVPKKKSSVNSVARLLNTPPGRLFRLTILCTVGWLLYICFNVSGRKYEKFANHFDPKSPIYNDRERFQILLTDIGLLVTSYGLYKLALAQGFAWLITIYFAPLVIVYGFLVVITWLHHTHRSLPHYDSTEWNWLRGALSTMDRDYGVFNTVLHHITDTHVAHHLFFTIPHYHATEATKAIKPFLGEYYQFDDTPIIKAMWREATECFFVEADEGEDKSKGVYWFNNKISRETKKKTRKMGSGGRA…
Carthamus tinctorius	CtAH12T0175300.1	CarFAD2-18	MGFGGRATERDNSEAKAVKRAPSNKPPFTLADLKKAIPPHCFERSLIKSSAYLLTDLSLSIFFYYIAFKYIAHLPTPFSNMAWPIYIVLQGSVQMAMWVIGHDCGHQAFSDYPVLNDTIGYLLHTGMLAPYFSWKYSHRRHHSNTGSLENDESFVPKKKSSLNSVAKILNTPPGRLIRLTILCTIGWLLYICFNVSGRKYEKFANHFDPKSPIYSDRERLQILVTDIGLLVVSYGIYKLALAQGFTLVVLAYFAPLLIVYGLLVVITWLNHTHRSLPRYDSTEWNWLRGVLSTVDRDYGVFNKILHHITDAHVAHHLFFSIPHYNLMEATKALKPILGEYYQYDDTPIPKAMWREASECFFVEADEGEDKSQGVYWFNNKM
Carthamus tinctorius	CtAH12T0175400.1	CarFAD2-19	MAMAAGDHQKSYFEGFRRSPASKPPFTLRDVKKAIPPHCFQRSIITSFSYLFRDIASVAVLYYLATTYIPNLPHPIRYLAWPLYWCLQGFIFMAIWVLGHECGHHAFSDYSWLDDSVGFLIHSFVFTPFFSWKLSHRRHHLNTGSLERDEVYVPKRKAKRGKVAILFNNTMGLILTLAIKLSLGWYIYLSINAAGRPYDRFASHYDPQSPIFSDNERVLIVVSDLGLLSMIYMLYSWAAVQGFGWVFCVYGGPLMVMNAFLVTVTYLQHTHLSLPRFDDSGWDWISGALSTVDRDFGLLNKVFHNVTDTHVVHHLFSKLPHYHAMEATKAMVPILGEYYQFDETPFWKALWRESKKCIYIEPDENSETNKERFQQNFGQEIQNVAATAIRKQL
Carthamus tinctorius	CtAH12T0175500.1	CarFAD2-20	MGAGGRSNPRDLDVKKFDTVEGIKRAPTSKPPFTLADIKKAIPPHCFQRSLIRSFSYLVYDLTAVSIFYYLATTYIPQLPYPLAYVAWPVYWFVQGCVFMGLWLIAHECGHHAFSDHVWLEDSIGFVLHSCLLTPYFSWKISHRRHHANTGSLEHDEVYVPKTKAKLGASAFYLDNPIGRTLTLMVKLTLGWYIYLAINAAGRPYEKFASHYDPRSEMFSDNERVLILMSDIGLLSFSFLLYKVAMVQGFAWVFCVYGGALMVMNAFLVTITYLHHTHPSLPHYDDSEWNWMKGAFATVDRDYGVVLNKVFHNITDTHVLHHLFSYIPHYHAMEATKAIRPVLGEFYQIDRTPFFVALWRESKSCLFIEPDESDEKNKGIYWYRSKY
Coffea canephora	Cc01_g03650	CofFAD2-1	MGAEGRTSAPTTRTVQTKNPINRAPHWKPPFTISDIRKAIPPHCFKKSLLRSFSYLVHDLTLVFLFYYIATTYFDLLPSPYNYLAWPIYWILQGCVFLGVWVIAHECGHHAFSDYQWMDDTVGFILHSALMVPYFSWKYSHRRHHSNIGSIEHDEVFVPKPKSEIEWYYKYLNNSPGRVITLAITLVLGWPLYLAINASGRQYDPYCPINNARERLQIYISDVGVIVTICALYHSALAKGLAWLICIYVLPLLILNGIIVFITYLHHTHTSLPHYDSSEWDWLRGALATVDRDYGVLNKVFHNITDTHVAHHLFSTMPHYHAVEATEAMKPILGEYYRFDGSPLYKAMRREAKECLYVEPDEGSKGVFWYKSKI
Coffea canephora	Cc01_g03680	CofFAD2-2	MSAPTTKTEPKRNPPERVPYSKPPFTIGDIKKAIPPHCFKRSLLRSFAYLVHDMTFVSLFYYIATTFFHLLPSPYNYLAWPVYWFFQGCLVLSSIPHLWSPTSRGSTAPAATTPNTASLEHDEVFVPKPKSKIEWYYKYLSNPPGRAITLMITLALGWPLYLAINASGRQYDRFACHYDPYSPIYNARERLPIYISDVGVFVTTYLLYRVALAKGLAWLICIYGLPLLILNGFTVFITYLQHTHPSLPHYDSSEWDWLRGALATVDRDYGVLNNVFHNITNTHVPHHLFSAMPHYHAVEATEAMKPILGEYYHFDGTPVYKAMWREARECLYVEPDDGSKGVFWYNNKF
Coffea canephora	Cc01_g05140	CofFAD2-3	MSGDFLIQEPQLSICILHFWTYFWVQSGCVFLGVWVIAHECGHHAFSDYQWVNDTVGLVIHFALMVPYFSWKYSHRRHHSNIGSIEHDEVFVPKPKSEIEWYLNNSPGRVITLAITLVLGWPLYLAINASGRQYDPYSKGLAWLICIYVLPLLILNGIIVFITYLHHTHTSLPHYDSSEWDWLRGALATVDRDYGVLNKVFHNITNTHVVHHLFSKMPHYHAVEATEAMKPILGEYYRFDGSPLYKAMRREAKECLYVEPDEGSKGVFWYKNKI
Coffea canephora	Cc01_g05170	CofFAD2-4	MGAEGRTSAPTTRTVQTKNPINRAPHSKPPFTISDIRKAIPPHCFKKSLLRSFSYLVHDLTLVFLFYYIATTYFDLLPSPYNYLAWPIYWILQGCVFLGVWVIAHECGHHAFSDYQWVDDTVGFIFHSALMVPYFSWKHSHRRHHSNIGSIEHDEVFVPKPKSEIEWYYKYLNNPPGRVITLAITLVLGWPLYLAVNASGRQYDRFACHYDPYSPIYNARERLQIYISDVGVIVTTHLLYRVALAKGLAWLICIYGLPWLVLNGIIVFITYLHHTHPSLPHYDSSEWDWLRGALATVDRDYGVLNKVFHHITNTHVAHHLFSKMPHYHAVEATEAMKPILGEYYRFDGTPLYKAMWREAKECLYVEPDEGSKGVFWYKSKI
Coffea canephora	Cc01_g05180	CofFAD2-5	MGAGGRMSSATTKTEDKKNPLKRVPYSKPPFTVGDIKKAIPPHCFKRSLLRSFSYVVYDLTLVSLFYYIATTYFHLLPSPYNYLAWPVYWIFQGCVCTGVWVIAHECGHHAFSDYQWVDDTVGLILHSALLVPYFSWKYSHRRHHSNTGSLERDEVFVPKPKSKMAWYSKYLNNPPGRVITLTITLTLGWPLYLAFNASGRPYDRFACHYDPYGPIYNDRERLQIYISDVGVIATSYLLYRVAMAKGLAWLICIYGVPLLIVNGFLVLITYLQHTHPSLPHYDSSEWDWLRGALATVDRDYGVLNKVFHNITDTHVAHHLFSTMPHYHAMEATKAIKPLLGEYYQLDGTPFYKAMWREAKECIYVEPDEGGKGVFWYKNKL
Coffea canephora	Cc06_g15960	CofFAD2-6	MTCRRVGPRERERGRDVAHANCKAFISRGGKRKSLKSEQKRATSSCSLKWRRERASPEGKKYNKYPPPFSSDHSAMGAGGRMNVSTEAKRSKSDVLNRVPYSKPPFTVGDVKKAIPPHCFKRSVIRSFSYVFYDLAIASLFYYVATTYIPLLPQPLSFLAWPLYWICQGCVLTGVWVIAHECGHHAFSDYQWLDDTVGLILHSALLVPYFSWKYSHRRHHSNTGSLERDEVFVPKAKSNLKWSAKFLNNPPGRVLTLAVQLTLGWPLYLMFNVSGRPYDRFACHYDPYGPIYNDRERLQIYLSDVGVLSVFYGLYRLVAAKGLAWVVCVYGCPLLIVNGFLVLITYLQHTHPSLPHYDSSEWDWLRGALATVDRDYGILNKVFHNITDTHVAHHLFSTM…
Coffea canephora	Cc00_g33930	CofFAD2-7	GSIEHDEVFVPKPKSEIEWYYKQYDRFASHYDPYSPIYNARERLQIYISDVGVIVTIYVLYHSALAKGLAWLICIYVLPLLILNGIIVFITYLHHTHTSLPHYDSSEWDSLRGALATVDRDYGVLNKVFHNITDTHVAHHLFSTMPHYHAVEATEAMKPILGEYYQFDGTPVYKAMWREAKECLYVERGEEIKGVFWYKNKL
Coffea canephora	Cc00_g34300	CofFAD2-8	GSIEHDEVFVPKPKSEIEWYYKQYDRFASHYDPYSPIYNARERLQIYISDVGVIVTICALYHSALAKGLAWLICIYVLPLLILNGIIVFITYLHHTHTSLPHYDSSEWDWLRGALATVDRDYGVLNKVFHNITDTHVAHHLFSTMPHYHAVEATEAMKPILGEYYQFDGTPVYKAMWREAKECLYVERGEEIKGVFWYKNKL
Cynara cardunculus	Ccrd_v2_00813_g01-mRNA-1	CynFAD2-1	MGGGGCMPVSETKAKEKNPLERVPSVKPPFTISDIKKAIPPHCFQRSLIRSFSYVVYDLAVTFVLYYLATTYFHHLPTPFSSLAWLAYWIVQGCVLTGVWVVAHECGHHAFSDYQWVDDSVGFILHSLLLVPYFSWKYSHRRHHSNTASLERDEVFVPKPRSKLPWYSKYLNNPPGRILSLFATLTLGWPLYLSFNVSGRPYNRFACHYAPNSPIYNHRERLQIWLSDVGIVTMSFILYRVALVKGVSWVICVYGIPLMIVNGFLVLITFLQHTHPSLPHYDGSEWDWLRGALATVDRDYGVLNKVFHNITDTHVVHHLFSTMPHYHAMEATKAVKGLLGEYYQFDGTPFYVAMWRDAKECLFVEADEAKGGVFWYKNN
Cynara cardunculus	Ccrd_v2_03189_g02-mRNA-1	CynFAD2-2	NPQFYIIPIRRVLNSKITELSLRKQIASHRFSRTATERSNSSVEVVNRAPSSKPPFTVGDIKKAIPPHCFNRSLIRSSSYLFMDLFLSSLFYYVAAVYIPRLPVSLSYVAWPVYWILQGSVQMGLWVIGHECGHQAFSDYPWLNDTIGYLLHTGMLAPYFSWKYSHRRHHSNTGSLEHDESFVPKKKSSLNSIARLLNTPPGRLFRLAILCTVGWLLYICFNVSGRKYEKFANHFDPKSPIYNDRERFQILLTDIGLVVTSYGLYKLALAQGFTWLITIYFAPLVIVYGFLVVITWLHHTHRSLPHYDSTEWNWLRGALSTMDRDYGVFNTVLHHITDTHVAHHLFFTIPHYHAMEATKAIKPILGEYYQFDDTPIIKAMWREATECFFVEADEGEDKS…
Cynara cardunculus	Ccrd_v2_03190_g02-mRNA-1	CynFAD2-3	MAMAGDQNLEESYFEGFKRSPATKPPFTLGDVKKAIPPHCFQRPMIKSFSYLFRDIISVAILYHLATTYIPNLPHPLPYFAWPLYWCLQGFMFMAIWVLGHECGHHAFSDYSWLDDTVGFVIHSFVFTPFFSWKLSHRRHHLNTGSLERDEVYVPKRKSKRGSVALLFNNTMGLILTLAIKLSLGWYIYLSINAAGRPYDRFASHYDPQSPIFSDNERVLIVLSDIGLLSMIYMLYTWATIQGFGWVFCVYGGPLMVMNAFLVTVTYLQHTHLSLPRFDDSGWNWINGALSTVDRDFGFLNKVFHNVTDTHVVHHLFSYLPHYHAMEATKAMVPILGEYYQFDKTPFMLALWRESKKCVYVEPDEDGEKNKGIYWYNYKIMGAGGRSNPRDLDVKKSGA…
Cynara cardunculus	Ccrd_v2_03196_g02-mRNA-1	CynFAD2-4	MGAGGRMLDSSEGKDILNRVPVDPPFTLSDLKKAIPAHCFERSLIRSSYYVVHDLIVAYVFYFLANTYIPLLPTPLAFLAWPIYWFCQASICTGWVIGECGHHAFSEQQWIGDIVGFILHSALFTPYFSWKYSHRNHHANTNSLDNDVYIPKRKSKVRNYSKLLNNPPGRVFTLVFRLTLGFPLYLLTNISGKKYGRFANHFDPMSPIFTERERIQVLISDLGLLAVFYAIKLAVAAKGAAWVICMYGIPVVGVHVFFVLITYLHHTHLSLPHYDSTEWNWIRGALSTIDRDFGFLNRVFHDVTHTHLHHLISYIPHYHKEADAIKPVLGYYKIDRTPIFKAMWREAKECIYIEPDQDSEHKGTYWYHKVSLPQFITLCVLVLPTICRSRNMGAGGRML…
Cynara cardunculus	Ccrd_v2_03197_g02-mRNA-1	CynFAD2-5	MGAGGRMSDSSEGKNILKRVPVDPPFSLSDLKKAIPAHCFERSLIRSSYYVVHDLIVAYVFYFLANTYIPLLPAPLAYLAWPIYWFCQASICTGLWVIGHECGHHAFSEYQWVDDTVGFILHSVLFTPYFSWKYSHRNHHANTNSLDNDEVYIPKRKSKVRNYSKLLNNPPGRVFTLVFRLTLGFPLYLLTNISGKKYGRFANHFDPMSPIFTERERIQVLVSDLGLLAVFYAIKLAVAAKGAAWVICMYGIPVVGVHVFFVLITYLHHTHLSLPHYDSTEWNWIRGALSTIDRDFGFLNRVFHDVTHTHVLHHLISYIPHYHAKEARDAIKPVLGEHYKIDRTPIFKAMWREAKECIYIEPDEDSEHKGTYWYHKVL
Cynara cardunculus	Ccrd_v2_03198_g02-mRNA-1	CynFAD2-6	MGAGGRMLDSAEGKNILERVPVDPPFTLSDLKKAIPAHCFERSLIRSSYYVVHDLIVAYVLLSDLGILAVLYAVKLLVAAKGAAWVICMYGVPVVGVHVFFVLITYLHHTHLSLPHYDSTEWNWIRGALSTIDRDFGFLNRVFHDVTHTHVLHHLISYIPHYHAKEARDAIKPVLGEYYKIDRTPIFKAMWREAKECIFIEPDEDSQHKGVYWFRNMGAGGRMLDSSEGKDILKRVPVDPPFTLSDLKKAIPAHCFERSVIRSSYYVVHDLIVAYVFYFLANTYIPLLPTPLAFLAWPIYWLTLGFPLYLLTNISGKKYGRFANHFDPMSPIFTRERIVLSDLGLAVFYAKLAVAAKGAAWVICMYGIPVVGVHVFFVLITYLHHTHLSLPHYDSTEWN…
Cynara cardunculus	Ccrd_v2_03199_g02-mRNA-1	CynFAD2-7	MGAGGRMSDASEAKDILKRVPVDPPFTLSDLKKAIPAHCFERSLIRSSYYVVHDLIVAYVFYFLANTYIPLLPAPLAYLAWPVYWFCQASICTGLWVIGHECGHHAFSEQQWIGDIVGFILHSALFTPYFSWKYSHRNHHANTNSLDNDEVYIPKRKSKVRNYSKLLNNPPGRVFTLVFRLTLGFPLYLLTNISGKKYGRFANHFDPMSPIFTERERIQVLVSDLGLLAVFYAIKLAVAAKGAAWVICMYGIPVVGVHVFFVLITYLHHTHLSLPHYDSTEWNWIRGALSTIDRDFGFLNRVFHDVTHTHVLHHLISYIPHYHAKEARDAIKPILGEHYKIDRTPIFKAMWREAKECIYIEPDEDSEHKGTYWYHKVL
Cynara cardunculus	Ccrd_v2_08639_g05-mRNA-1	CynFAD2-8	MGAGGRMSNPVEGEKKAELEGIQRVPCQKPPFTVGDVKKAIPPHCFNRSVIRSFSYVVYDLTIASIFYYIATNFIPLLPHPLGYVAWPIYWAVQGCVLTGVWVIAHECGHHAFSDYQWLDDTVGLILHSALLVPYFSWKYSHRRHHSNTGSIEHDEVFVPKLKSGVRSTAKYLNNPPGRILTLLVTLTLGWPLYLMFNVSGRYYDRFACHFDPNSPIYSNRERAQIFISDAGIFAVLYGLYRLAAVKGLTWVLCMYAGPLLVVNGFLVLITFLQHTHPSLPHYDSTEWDWLRGALATIDRDYGILNKVFHNITDTHVTHHLFSTMPHYHAMEATKAIIPILGEYYQFDGTSVFKAMYRETKECIYVDKDEEVKDVARPATAMPAMDMEVETIQRKQSLY…
Cynara cardunculus	Ccrd_v2_15754_g11-mRNA-1	CynFAD2-9	MAHLLDGSRVCAHWGLGDSHECGHHAFSDHQWVDDTVGLILHSALLVPYFSWKYSRRRHHLNTASLECDEVFVPKPKSKLLWYSKYRNNPPDRIITLFTTLILGWPLYLTFNISGRPYDRFACHYAPNSPIFTSRERLQIWISDVGIIVVSYILYRMVLSKSLIWLACIYGVPLLIVNGFLVTITYLQHTHPSLPHYDDSEWDWLRGALATVDRDYGVLNRVFHNITDTHVVHHLFSTMPHYHAMEATKEVKPLLGEYYQFDYTPFYMAMWREAKECLYVEADEKKGGLFWYKNKY
Cynara cardunculus	Ccrd_v2_16152_g11-mRNA-1	CynFAD2-10	MLLPRRRFKMTILLKWSFYTFLSFTALCLFSFDLPALFSTGFHHPRIVQSSVVQVVAAVLHLCHYSLFITISSFLEHRKMGAGGRMNDATTDKNVLKRVPVKKPPFEISDLKKAIPQHCFKRDLSRSLYYLFGDIAICFTFYQLASNYIPLLPKPLAYVAWPIYWFCQGSSFMGIWSIGHDLGHHSFSDYQLLLSFPMYFTFNIHGRPYDGFVSHFYPQSPLFNDSERKLVWLSNAGMLVAIYALYQIAATTGATWLFCIYGAPLLVMNAHFIFFTFLHHSHPSLAHFDSREWDWLRGAMSTVDRDYGILNHVFHDVTCAHVLHHLISTIPHYHTVEATKAVKPILGDYYKYDDTPILKAFWRETKDCIYVEPDEGAEQSGVYWFHVKMGAGGRMNDAT…
Cynara cardunculus	Ccrd_v2_16153_g11-mRNA-1	CynFAD2-11	MGAGGRMNDATTNENVLKRVPVKKPPFEISDLKKAIPQHCFKRDLSRSLYYLFGDIAICFTFYQLASNYIPLLPKPLAYIAWPIYWFCQGSSFMGIWSIGHDLGHHSFSDYQWLDDAIGFVVHSSFLTPYFSFKYSHRSHHAHTNSMEYDEVWIPKRKADTFYSEILNNPLGNLFMTFVRLLLSFPMYFTFNIHGRPYDGFVSHFYPQSPLFNDSERKLVWLSNAGMLVAIYALYQIAATTGATWLFCIYGAPLLVMNAHFIFFTFLHHSHPSLAHFDSREWDWLRGAMSTVDRDYGILNHVFHDVTCAHVLHHLISTIPHYHTVEATKAVKPILGDYYKYDDTPILKAFWRETKNCIYVEPDEGEEKSGVYWFRK
Cynara cardunculus	Ccrd_v2_16154_g11-mRNA-1	CynFAD2-12	MGAGGRMNDATTDINVLKRVPTEKTPFEISDLKKAIPPHCFKRSLTTSFYYLFRDICICYTFYHLGSNYIPLLPKPLAYIAWPLYWFCQGSSFMGIWSIGHDLGHHSFSEYQWLDDALGFVVHSSFLTPYFSFKYSHRSHHAHTNSMEYDEVWIPKRKDTLYSEVLNNPLGNLFMTFVRLLLSFPMYFTFNIHGRPYNGFVSHFYPQSPMFNDSERKLVWLSDVGMLVAFYALYKVAANTSATWLFCIYGAPLLVMNAHFIFFTFLHHSHLSLAHYDSREWDWIRGALSTVDRNYGILNTIFHDVTCAHVVHHLISTIPHYHTVEATNAIKPILGDYYKYDDTPILKAFWRETKECIFVEPDEGAENSGVYWFRRALHPMGISEDDKKEVVIIPLTMRK…
Cynara cardunculus	Ccrd_v2_16155_g11-mRNA-1	CynFAD2-13	MGAGGRMNDSTTPKDVFKHVPVEKPSFGIADLKKAIPPHCFKRSLTTSFYYLFRDLGLIYTFYYIATNYITLLPQHYSFVAWPLYWIAQGSILMGLWNIVHDCGHHCFSDYQWLDDTIGFICHSLLLTPYFSFKYSHRTHHANTSSLEKDEVWVPKRKQDTWFYEVLSNPVGNLIMLAFRLLFGFPLYFMFNLHGRIYKGFPSHFNPLGPIFNDRERAQIWLSDAGVLTVLYALYRIGAKEGVQWVFYIYGYPLMAMSAFFIMFTYLHHTHPSIAHYDSSEWDWLRGALSTVDRDYGILNNLFHDVTSAHVVHHLFSSIPHYHTVEATQYIKPILGDYYNYDYTPILKAIWRDTKECLYIEEDPEKKGVYWFRK
Cynara cardunculus	Ccrd_v2_16156_g11-mRNA-1	CynFAD2-14	MGAGGRMSDARNEKDVLRHVPVEKPSFGIGDLKKAIPPHCFKRSLTTSFYYLFRDLGLIYTFYYIATNYITLLPQPYSFVAWPLYWIAQGSILMGLWNIVHDCGHHCFSDYQWLDDTIGFICHSLLLTPYFSFKYSHRTHHANTSSLEKDEVWVPKRKQDTWFYEVLSNPVGNLIMLSFRLLFGFPLYFMFNLHGRIYKGFPSHFNPLGPIFNDRERAQIWLSDAGVLTVVYALYRIGAKEGLKWVFYIYGYPLVAMSAFFIMFTYLHHTHPSIAHYDSSEWDWLRGALSTVDRDYGILNNLFHDVTSAHVVHHLFSSIPHYHTVEATQYIKPILGDYYNYDYTPILKAIWRDTKECLYIEEDPEKKGVILPTPAIFCDLVSWSSTVEPSYSSNLIAHM…
Cynara cardunculus	Ccrd_v2_19917_g13-mRNA-1	CynFAD2-15	MGTGGRMNDATTDKYVLKRVPTEKTPFELSDVKKAIPPHCFNRSLPTSFYYLLRDMIVCYTFYHLASNYIPLLPKPITYIAWPVYWFCQGCSFMGLHNLAHDMGHNSFSEYSWLDDVLGFVIHSSFLTPYFSFKYSHRSHHAHTNSIEYDEVATTAGAQWLFCIYGAPLLVMNGHFMFLTFLQHNHLGLAHYDSTEWDWIRGALSTVDRDYGILNKVFHDVTCAHVVHHLIPTIPHYHTVEVTKAIKPILGDYYKHDDTPVLKAFWREIKECIYVEPDEGAQRTGVYWFRSKLDG
Cynara cardunculus	Ccrd_v2_19998_g13-mRNA-1	CynFAD2-16	MVSSSSSSSSNHMKVLERVPISKPPFEYSDLKNAIPSHCFKQSLFRSFFSVFRDGLTISILFYVASNYIPVLPRFISFIAWPLYWICQGVMFGSLWTLGHECGHRGFSGYYWLDDTVGFLLHSFILTPYFSFKYSHRRHHAHTNSLEYDEMHVPKHKSNNSLLAKILDNPIGVAVRILCRVTLGYPLYLIFNHSGRKYEGMASHLYPQSPIFNDSERGLIYLSDLGIFVVLYAYYRMVLTKGAIWAFCIYGAPWCIMGGILIVLTYLQHSHPSIAHFDSTEWNWIRGALSTIDRDLGFMNMIVHDVPRNHVVHHLFPSIPHYHALEATEAIKPILGDYYKYDVTDRPINFRHSLDHGRRSWTFDNHILVLHELQPGEEQSDISQRVFSLRPLVNRCKPY…
Cynara cardunculus	Ccrd_v2_22488_g15-mRNA-1	CynFAD2-17	MVVEAVEDVVVEEEVEVVAGDRRQHSCFNLRTVSVAQPQNLISKVQTMGAGGRMNVAAGSDKPHAFKRVPVSKPPFELSDLKKAVPPHCFKRSLVRSFAALFRDIIIVSVLYYLAATIIPVLPKPLTYVAWPLYWFFQGAYLMGLWVIGHECGHHGFSEYQWLDDTVGFIVHSLILTPYFGFKYSHRTHHANTNSIEYDEVWIPKRKSDKLYSEILNNPLGSFVVFVFKIVLGFPLYFVFNLYGRKYEKGITSHFYPYSPIFNDSERFQIFLTDLGVFGTLYGVYRLAIKGTEWVINFYGMPILFMSFILTYLHTHPSIPHYDSTEWDWLRGALATVDRNFGFLNHAFHDVTRTHAVHHLFPTIPHYHTFEARLAVMPILGDYYKYDDTPILEAVWRET…
Cynara cardunculus	Ccrd_v2_22489_g15-mRNA-1	CynFAD2-18	MGAGGRMNVAAASDKPHAFKRVPVSKPPFELSDLKKAVPPHCFKRSLVRSFAALFRDIIIVTVLYYLAATIIPVLPKPLTYVAWPLYWFFQGAYLMGLWVIGHECGHHFSEQWLDDTVGFIVHSLILTPYFGFKYSHRTHHANTNSIEYDEVWIPKRKSDKLYSEILNNPLGSFVVFVFKIVLGFPLYFVFNLYGRKYEKGITSHFYPYSPIFNDSERFQIFLTDLGVFGLYGVYRLAIKGTEWVINFYGMPILFMSGFFILLTYLHHTHPSIPHYDSTEWDWLRGALATVDRNFGFLNHAFHDVTRTHAVHHLFPTIPHYHTFEARLAVMPILGDYYKYDDTPILEAVWRETKDCIFIEPEEVNGEKKGIYWFYK
Cynara cardunculus	Ccrd_v2_22490_g15-mRNA-1	CynFAD2-19	MNQIPSDGGYKNVGGGGDGGFGGGVKREIDERTERSFPCLDLQVWTEEVGTMGAGGRMNVAAASDKPHAFKRVPVSKPPFELSDLKKAVPPHCFKRSLVRSFAALFRDVIIVTVLYYLAATIIPVLPKPLTYVAWPLYWFFQGAYLMGLWVIGHECGHHGFSEYQWLDDTGFIVHSLILTPYFGFKYSHRTHHANTNSIEYDEVWIPKRKSDKLYSEILNNPLGSFVVFVFKIVLGFPLYFFNYGRYEKGITSHFYPYSPIFNDSERFQIFLTDLGVFGTLYGVYRLALIKGTEWVINFYGMPILFMSGFFILLTYLHHTHPSIPHYDSTEWDWLRGALATVDRNFGFLNHAFHDVTRTHAVHHLFPTIPHYHTFEARLAVMPILGDYYKYDDTPILEA…
Cynara cardunculus	Ccrd_v2_22491_g15-mRNA-1	CynFAD2-20	MGAGGQMKTEEDILKHVPVSKPPFGISDLKKAVPPHCFKRSLIRSFGSFFRDLIIIYTFYYLASTYIPLLPPTLSYVAWPLYWFAQGSILMGFWILGHECGHHAFSEYQWVDDAVGFFIHSVCLTPYFSFKYSHRSHHAHTNSIEYDEVYIPKRKADTFFSEFLNNGPGNVFTLILRTTLGLPLYLIFNTYGRDYNGFANHFLPQSGIFNDRERGQVVLSDVGIAAVLYALYQLLLTQGLKTTIFLQGIPLFVMSGFFIFLTYLNHTHPAIAHYDSTEWDWLRGALSTIDRDFGILNRVFHNANHTHGIHHLFPTIPHYHAIEAREAVKPILGEYYMYDDTPILKAMWRDTKECIYVEPDEEKKAGGQMKTAKDILKHVPVSKPPFGISDLKKAIPPHC…
Erigeron breviscapus	evm.model.opera_scaffold_1992.1	EriFAD2-1	MGAGGRMLDQSEAIPAHCFERSVIRSSYYVVHDLIITYVFYFLANTYIPILPTPLAYLAWPVYWFCQASILTGLWVIGHECGHHAFSEYQWIDDTVGFILHSALFTPYFSWKYSHRNHHANTNSLDNDEVYIPKRKSKVRIYSKVLNNPPGRVFTLVFRLTLGFPLYLLTNISGKKYGRFANHFRFANHFDPLSPIFTDRERIQVVLSDIGILAVIYAVKLLVAAKGAAWVTCMYAIPVIGVHVFFVLITYLHHTHLSLPHYDSTEWNWIRGALSTIDRDFGFLNRVFHDVTHTHVLHHLISYIPHYHAKEARDAIKPVLGEFYKIDRTPIFKAMYREAKECIYIEPDEDSEHKGTYWYHKM
Erigeron breviscapus	evm.model.opera_scaffold_3143.1	EriFAD2-2	MGLWVIGHECGHQAFSDYPWLNDTIDFSLLNTPPGRLFRLTVLCTIGWLLYVCFNVSGRKYEKFANHFDPKSPIYSDRERFQILLTDIGLLVASYGVYKVGLAQGFTWLVMVYFAPLVIVYGFLVVITWLHHTHRSLPHYDSTEWNWLRGALSTIDRDYGILNTVLHHITDTHVTHVAHHLFFTIPHYNAMEATKAIKPILGEYYQFDDTPIVKAMWREATECFFVEADEGEDKSEGVYWFNNKM
Erigeron breviscapus	evm.model.opera_scaffold_15570.1	EriFAD2-3	MGAGGRMLDQSEAIPAHCFERSVIRSSYYVVHDLIITYVFYFLANTYIPLLPAPLTYLAWPVYWFCQASILTGLWVIGHECGHHAFSEYQWIDDTVGFILHSALFTPYFSWKYSHRNHHANTNSLDNDEVYIPKRKSKVRIYSKVLNNPPGRVFTLVFRLTLGFPLYLLTNISGKKYGRFANHFDPLSPIFTDRERIQVVISDIGILAVIYAVKLLVAAKGAAWVTCMYAIPVIGVHVFFVLITYLHHTHLSLPHYDSTEWNWIRGALSTIDRDFGFLNRVFHDVTHTHVLHHLISYIPHYHAKEARDAIKPVLGEFYKIDRTPIFKAMYREAKECIYIEPDEDSEHKGTYWYHKM
Erigeron breviscapus	evm.model.opera_scaffold_46984.1	EriFAD2-4	MNDGNSTDDVCKRVPIKKPPFEFSDIKKAIPPHCFKRPLILSLCYLFRDLIMLYGVYYIASNYIPLLPKPLAYIAWPIYWFCQGTLFMGLWTLAHDMGHHSFSDYEWLDDTIGFMTSSHRRHHAHAGSIEYDEVFIPKRKADKLYSEILNNPLRNLFFTLVKELIGFPLYLLVNVHGRKYDRLFASHFNPLGPIYNDSERSQVWLSIGGFFLIVYALYQVALTAGVKWLFCIYGAPYIVFNVHFMMVTFLNHTHPSIPHYDSRSWDWMRSALATIDRDYGIFNGIFKSVTNAHVIHHFVTTMPHYHMVEATNAIKPILGEYYKFDDTPILKAFWRESTECIYAEPDEGAEDSGVYWYRK
Erigeron breviscapus	evm.model.opera_scaffold_49947.1	EriFAD2-5	MPTQTHSITTKFTFLNASPRLTLGFPLYLLTNISGKKYGRFANHFDPLSPIFTDRERIQVVVSDIGILGVIYAVKLLVAAKGAAWVLCMYGIPVIGVHVFFVLITYLHHTHLSLPHYDSTEWNWIRGALSTIDRDFGFLNRVFHDVTHTHVLHHLISYIPHYHAKEARDAIKPVLGEFYKIDRTPIFKAMYREAKECIYIEPDEDSEHKGTYWYHKM
Helianthus annuus	HanXRQChr01g0009721	HelFAD2-1	MSNPVNGEEKPNPDPLQRVPYQKPPFTVGDVKKAIPPHCFNRSVIRSFSYVVYDLTIASIFYYLANNYIALLPSPLAYVAWPVYWICQGCVLTGVWVIAHECGHHAFSDYQWLDDTVGLVLHSALLVPYFSWKYSHRRHHSNTGSIEHDEVFVPKLKSGVRSTARLLNNPPGRILTLLVTLTMGWPLYLMFNVSGRYYDRFACHFDPNSPIYSNRERAQIFISDAGILTVLFVLFRVAMTKGLTWVLTMYAGPLLVVNGFLVLITFLQHTHPSLPHYDSTEWDWLRGALATIDRDYGVLNKVFHNITDTHVTHHLFSTMPHYHAMEATKAIKPILGEYYQFDGTSVFKAMYRETKECIYVDKDEEVKDGVYWYRNKI
Helianthus annuus	HanXRQChr04g0127941	HelFAD2-2	MGAGGRMSDPSEGKNILERVPIDPPFTLSDLKKAIPAHCFERSVIRSSYYVVHDLIVAYVFYFLANTYIPLLPTPWAYLAWPVYWFCQASILTGLWVIGHECGHHAYSDYQLIDDIVGFVLHSALYTPYFSWKYSHRNHHANTNSLDNDEVYIPKRKAKVAVYSKLLNNPPGRVFTLVFRLTLGFPLYLLTNISGKKYGRFANHFDPLSPIFTERERIQVVISDIGILAVLYATKLLVEAKGAAWVTCMYLIPVLGVHMFFVLITYLHHTHLSLPHYDSTEWNWIRGALSTIDRDFGFLNRVFHDVTHTHVLHHLISYIPHYHAKEARDAIKPVLGEFYKIDRTPIFKAMWREAKECIYIEPDEDSEHKGTYWYHKM
Helianthus annuus	HanXRQChr04g0127961	HelFAD2-3	MSDPSEGKNILERVPIDPPFTLSDLKKAIPAHCFERSVIRSSYYVVHDLIVAYVFYFLANTYIPLLPTPWAYLAWPVYWFCQASILTGLWVIGHECGHHAYSDYQLIDDIVGFVLHSALYTPYFSWKYSHRNHHANTNSLDNDEVYIPKRKAKVAVYSKLLNNPPGRVFTLVFRLTLGFPLYLLTNISGKKYGRFANHFDPLSPIFTERERIQVVISDIGILAVLYATKLLVEAKGAAWVTCMYLIPVLGVHMFFVLITYLHHTHLSLPHYDSSEWNWIRGALSTIDRDFGFLNRVFHDVTHTHVLHHLISYIPHYHAKEARDAIKPVLGEFYKIDRTPIFKAMWREAKECIYIEPDEDSEHKGTYWYHKM
Helianthus annuus	HanXRQChr05g0132901	HelFAD2-4	MGSGGRATERNNSSDEAVKRAPSSKPPFTLGDIKKAIPPHCFNRSLLRSSSYLFVDLFFSFLFYYIAATYIIPLQTPLSYVAWPVYWILQGSVQMGLWVIGHECGHQAFSDYPWLNDTIGYCLHTGMLAPYFSWKYSHRRHHSNTASLENDESFVPKKKSNVNSFAKLLNTPPGRLIRLVILCTIGWLLYVCFNVSGRKYEKFANHFDPKSPIYSDRERLQILLTDVGLVVTSYGLYKVAMAQGFTWLVLVYFAPLVIVYGFLVVITWLHHTHRSLPHYDSTEWNWLRGALSTIDRDYGVLNTVLHHITDTHVAHHLFFTIPHYNAMEATKAIKPILGEYYQFDDTPIIKAMWREATECFFVEADEGDNNSGVYWFNNKM
Helianthus annuus	HanXRQChr05g0132911	HelFAD2-5	MGAGGRMSDPSEGKNILERVPVDPPFSLSDLKKAIPAHCFERSVIRSSYYVVHDLIVAYVFYFLANTYIPLLPTPLAYLAWPVYWFCQASILTGLWVIGHECGHHAFSEYQWIDDTVGFILHSALLTPYFSWKYSHRNHHANTNSLDNDEVYIPKRKSKIAIYSKMLNNPPGRVFTLVFRLTLGFPLYLFTNISGKKYGRFANHFDPLSPIFTERERVQVLLSDVGLLAMCYALKLLVASKGVAWVTCMYGVPVLGVSVFFVLITYLHHTHLSLPHYDSTEWNWIKGALSTIDRDFGFLNRVLHDVTHTHVLHHLISYIPHYHAKEARDAIKPVLGEYYKIDRTPIFKAMWREAKECIYIEPDEDSEHKGVYWYHKL
Helianthus annuus	HanXRQChr05g0134031	HelFAD2-6	MDSSGQDEVVKRAPSGNPPFTLGDLKKAVPPHCFNRSLTRSFYYLFRDLFFISLFYYVAATYIIPLQAPLSYVAWPVYWFIQGCVQMGFWLLGHESGHQGFSDYKWVNETVGYFIHTSMLSPYFSWKYSHRRHHSNTASVEYDEAYPPRTKSSLGYADTLFNTPPGRLFRLVILCAIGFLLYVCFNVAVLSDLGLLVMYYVLYKVAMAQGLTWLVLVYFAPMVVAYAILAIITWLNHTHPSLPHYDSTEWNWLRGSLSTVDRDMGFLNTISHHLCDGHVVHHMFSTMPHYHFKEATKAIKPILGEYYQFDDTPVIKAMWREATKCFYVEPDEGDDKNRGVYWFGNKM
Helianthus annuus	HanXRQChr05g0134141	HelFAD2-7	MDSSGQNEFVKRAPSGTPPFTLGDVKKAIPPHCFNRSLIRSFYYLFVDLLIISLIFYFAATYIIPLKAPLSYVAWPVYWMVQGSFVLGFWLLGHESGHQGFSDYRWVNDTVGYLIHTALLCPYFSWKYTHGRHHIHANSIECETSYVPRIKSKLSYTDQILNTPPGRLIRLVILSTIGWTLYICFNVAGHKYDTFANHFDPKSPLYKESERVYILLSDLGLVVTSYVLYKVAMAQGFTWLVLLYFCPLMVAYGYLAVITWLNHTHKALPHYDSTEWDWLRGTLATMDRDFGILNYIFHHLSDAHVVHHLFTTMPHYHVTEATKYIKPVLGEYYQFDDAPMIKAMWREATQCFYVETDEGENNKGVYWFNNKM
Helianthus annuus	HanXRQChr06g0164661	HelFAD2-8	MICHPFIVLCSSILTGLWVIGHECGHHAFSDYQLIDDVVGFVLHSALYTPYFSWKYSHRSHHANTNSLDNDEVYIPKRKSKIAIYSKLLNNPPGRVFTLVFRLTLGFPLYLLTNISGKKYGRFANHFDPLSPIFTERERIQVVISDIGILAVLYATKLLVEAKGVAWVTSMYLIPVLGVHMFFVLITYLHHTHLSLPHYDSTEWTWIRGALSTIDRDFGFLNRVFHDITHTHVLHHLISYIPHYHAKEARDAIKPVLGEFYKIDRTPIFKAMWREAKECIYIEPDEDSEHKGTYWYHKM
Helianthus annuus	HanXRQChr06g0173151	HelFAD2-9	MGAGGQMNVSKTENDILKRVCVSKPPFSLSDLKKAIPPHCFKRSLIKSLGSFFRDLFIIYTFYYLAANYIPILPWPLVYVTWPIYWFAQGCVLMGFWLLGHETGHHAFSEYEWLDDAFGFFIHSVTLTPYFSFKYSHRSHHAHTNSLEYDEVYIPKRKNDTFFTEFLNNGPGNVFTLILRTTLGLPLYLFFNTYGRDYEGFANHYLPQSAIFNDSERTQIVISDIGIIAVMYTLYRTAVTQGVQSTLFLYGLPLFVMSGFFITLTYLNHAHPGIPHYDATEWDWLRGALSTIDRDYGKLMSWVFHDGPENHVIHHLFPTIPHYHASEARDAVKPMLGDYYKWDNTPMLKALWRDTVECIYVEPDENSENKGVYWYSK
Helianthus annuus	HanXRQChr06g0173171	HelFAD2-10	MNVAADDKPLAHKRVPVSKPPFELSDLKKAIPPHCWERSLVRSFAAVFRDFIIIGALYYLADTFIPMLPKPLAYVAWPVYWFFQGAYLMGLWVIGHECGHHGFSDYPWLNDTIGFIVHSLILTPYFGFKYSHRTHHANTNSIEYDEVWIPKRKSDKLYSEILNNPTGAFLVFVFKIVLGFPLYFVFNLYGRKYEKGITSHFYPYSPIFNDSERFQIFLTDLGVFATCYAVYRAAVIMGTQWVINIYGMPILFMSGFFILLTYLHHTHPAIPHYDSTEWDWLRGALATVDRNFGFLNHAFHDVTRTHTVHHLFPTIPHYNTFEAREAVKPILGEYYKYDDTPILEAVWRETKDCIFIEPDVVDGEKKGIYWFHK
Helianthus annuus	HanXRQChr06g0175681	HelFAD2-11	MGAGGRMSDPTEGKDILERVPVDPPFTLSDLKKAIPAHCFERSVIRSSYYVVHDLIVAYVFYFLANTYIPLLPTPWAYLAWPVYWFCQASILTGLWVIGHECGHHAFSDYQLIDDAVGFVLHSALYTLISLGNTAIGTTMPTQTHLITMKFTFLNASPKLPFTQSFLTILQYGRFANHFDPLSPIFTERERIQVVISDIGILAVLYATKLLVDAKGAAWVTCMYLIPVLGVHMFFVLITYLHHTHLSLPHYDSTEWNWIRGALSTIDRDFGFLNRVFHDVTHTHVLHHLISYIPHYHAKEARDAIKPVLGEFYKIDRTPIFKAMWREAKECIYIEPDEDSEHKGTYWYHKM
Helianthus annuus	HanXRQChr06g0175701	HelFAD2-12	MGAGGRSNPHDLHVKKSEAGGIKRAPTSKPPFTLADIKKAIPPHCFERSLIRSFSYLIADLTAVSVFYYLATTFIPQLPHPLPYLAWPVYWFLQGCVFMGIWLIAHECGHHAFSDHVWLEDTLGLILHSCLMTPYFSWKISHRRHHANTGSLEHDEVYVPKRRSTLNASAFYLNNFIGRTLTLLVKLTLGWYIYLSINAAGRPYDKFASHYDPRSPIFADNERVLILISDIGLLSFSYLLYKVAMIQGFTWLFCVYGGALMVMNAFLVTITYLHHTHPSLPHYDDNEWNWMKGAFATVDRDYGVLNKVFHNITDTHVLHHLFSYIPHYHAMEATKAIRPILGEFYQSDSTPFFVALWRESKNGLFIEPDDERDEKNKGIYWFRNNY
Helianthus annuus	HanXRQChr06g0176181	HelFAD2-13	MWRDKIESPAKEYTQHTISFKFFLELHNFTRKMGAGDQMSESPDQAKDLLKRVPVDPLFSLSDLKKVIPAHCFERSVIHSSYYVVHDLIVAYIFYFLANTYIPLLPAPFAYLAWPVYWFCQARILTGLWVIGHECAIGTTMPTHDEVYIPKRKSKVAVYSKRLNNPPVQVFTLVFRLTLGFPLYLLTNISGKNYGRFANHFDPLSPIFTEHERIQVVLSDIGMLAVFYAIKLLVAAKGAAWVTCMYSIPVLGVHMFFVLVTCTTPVHTHLPLPHYDSTEWVWIKGALLTIDRDFGFLNRVFRDVTHTHVLHHLISYIPHYHAKEARDAVKPVMGEYYKIDRTPIFKAMWREAKECIYIEPDQDSEHKGVYWYHKF
Helianthus annuus	HanXRQChr06g0176191	HelFAD2-14	MSDPSEGKNILERVPIDPPFTLSDLKKAIPAHCFERSVIRSSYYVVHDLIVTYVFYFLANTYIPLLPTPWAYLAWPVYWFCQASILTGLWVIGHECGHHAFSDYQLIDDAVGFVLHSALYTPYFSWKYSHRNHHANTNSLDNDEVYIPKRKSKIAIYSKLLNNPPGRVFTLVFRLTLGFPLYLLTNISGKKYGRFANHFDPLSPIFTERERIQVVISDIGILAVLYATKLLVEAKGVAWVTSMYLIPVLGVHMFFVLITYLHHTHLSLPHYDSTEWNWIRGALSTIDRDFGFLNRVFHDVTHTHVLHHLISYIPHYHAKEARDAIKPVLGEFYKIDRTPIFKAMWREAKECIYIEPDEDSEHKGTYWYHKM
Helianthus annuus	HanXRQChr06g0176221	HelFAD2-15	MGAGGRMSDPSEGKNILERVPIDPPFTLSDLKKAIPAHCFERSVIRSSYYVVHDLIVAYVFYFLANTYIPLLPTPWAYLAWPVYWFCQASILTGLWVIGHECGHHAFSDYQLIDDAVGFVLHSALYTPYFSWKYSHRNHHANTNSLDNDEVYIPKRKSKVAIYSKLLNNPPGRVFTLVFRLTLGFPLYLLTNISGKKYGRFANHFDPLSPIFTERERIQVVISDIGILAVLYATKLLAEAKGVAWVTSMYLIPVLGVHMFFVLITYLHHTHLSLPHYDSTEWNWIRGALSTIDRDFGFLNRVFHDVTHTHVLHHLISYIPHYHAKEARDAIKPVLGEFYKIDRTPIFKAMWREAKECIYIEPDEDSEHKGTYWYHKM
Helianthus annuus	HanXRQChr06g0176241	HelFAD2-16	MGAGGRMSDPSEGKNILERVPIDPPFTLSDLKKAIPAHCFERSVIRSSYYVVHDLIVAYVFYFLANTYIPLLPTPWAYLAWPVYWFCQASILTGLWVIGHECGHHAFSDYQLIDDAVGFVLHSALYTPYFSWKYSHRNHHANTNSLDNDEVYIPKRKSKVAIYSKLLNNPPGRVFTLVFRLTLGFPLYLLTNISGKKYGRFANHFDPLSPIFTERERIQVVISDIGILAVLYATKLLVDAKGAAWVTSMYLIPVLGVHMFFVLITYLHHTHLSLPHYDSTEWNWIRGALSTIDRDFGFLNRVFHDVTHTHVLHHLISYIPHYHAKEARDAIKPVLGEFYKIDRTPIFKAMWREAKECIYIEPDEDSEHKGTYWYHKM
Helianthus annuus	HanXRQChr06g0176261	HelFAD2-17	MGSGGRATERNNSGTEVVKRAPSSKPPFTLGDIKKVIPPHCFNRSLIKSSYYLFVDLFFSFLFYYVAATYIIPLSAPYSYLAWPVYWILQGSVQMGLWVIGHECGHQAFSDYPWLNDTIGYFLHTGMLAPYFSWKYSHRRHHSNTASLENDESFVPKKKSSLNSFARVLNTPPGRLFRLVVLCSIGWLLYVCFNVSGRKYEKFANHFDPKSPIYSDRERFQILLTDVGLLVASYGVYKVGMSQGLTWLVLVYFAPLVIVYGFLVVITWLHHTHRSLPHYDSTEWNWLRGALSTIDRDYGILNTVLHHITDTHVAHHLFFTIPHYNAMEATKAIKPFLGEYYQFDDTPIVKAMWREATECFFVEADEGDSDSKGVYWFNNKI
Helianthus annuus	HanXRQChr07g0199251	HelFAD2-18	MNVANTTDDKPLAHKRVPVSKPPFELSDLKKAIPPHCWKRSLVRSFAAVFRDFIIIGALYYLADTFIPMLPKPLAYVAWPVYWFFQGAYLMGLWVIGHECGHHGFSEYPWLNDTIGFIVHSLILTPYFGFKYSHRTHHANTNSIEYDEVWIPKRKSDKLYSEILNNPTGAFLVFVFKIVLGFPLYFVFNLYGRKYEKGITSHFYPYSPIFNDSERFQIFLTDLGVFATCYAVYRAAAIMGTQWVINIYGMPILFMSGFFILLTYLHHTHPSIPHYDSTEWDWLRGALATVDRNFGFLNHAFHDVTRTHTVHHLFPTIPHYHTFEAREAVKPILGEYYKYDDTPILEAIWRETKDCIFIEADEVNGEKKGIYWFHK
Helianthus annuus	HanXRQChr09g0266991	HelFAD2-19	MGAGGRSNPHDDESNVVIKRAPTTKPPFTLADIKRAIPPHCFERSMIKSFSYLLADLTAASILYLLATVFIPRLPYPFSYVVWPLYWFLQGCVFMGIWLIAHECGHHAFSDYAWLEDTIGFVLHSCLLTPYFSWKISHRRHHANTGSLDRDEVYVPKTRSTLNATAFYLDNPIGRTLTLIVKLTLGWYIYLSINAAGRPYDKFASHYDPRSPIFSDGERVLILMSDIGLLAFSYVLYNVAMIQGFAWLFFVYGGPLMVMNAFLVTITYLHHTHPSLPHFADSEWNWMKGAFATVDRDYGILNKVFHNITDTHVLHHLFSYIPHYHAMEATKAIRPILGEFYQSDDTPFFVALWRESKNCLFIEPDESDEKNKGVYWYSNKY
Helianthus annuus	HanXRQChr12g0363791	HelFAD2-20	MGAGGRMSDPSEGKNILERVPIDPPFTLSDLKKAIPAHCFERSVIRSSYYVVHDLIVAYVFYFLANTYIPLLPTPWAYLAWPVYWFCQASILTGLWVIGHECGHHAFSDYQLIDDAVGFVLHSALYTPYFSWKYSHRNHHANTNSLDNDEVYIPKRKSKIAIYSKLLNNPPGRVFTLVFRLTLGFPLYLLTNISGKKYGRFANHFDPLSPIFTERERIQVVISDIGILAVLYATKLLVDAKGAAWVTSMYLIPVLGVHMFFVLITYLHHTHLSLPHYDSTEWNWIRGALSTIDRDFGFLNRVFHDVTHTHVLHHLISYIPHYHAKEARDAIKPVLGEFYKIDRTPIFKAMWREAKECIYIEPDEDSEHKGTYWYHKM
Helianthus annuus	HanXRQChr12g0367451	HelFAD2-21	MGAGGRMNEATTDKDVLKRVPTAKTPFEISDLKKAIPPHCFKRSLATSSYYLFRDIAICYTFYYLTSNYIPLLHKPFNYIAWPIYWFCQGSSFMEIWSIGHDLGHHAFSEYQWLDDTLGFVLHSSFLTPYFSFKYSHRSHHAHTNSMEYDEVWIPKRKADTLYSEVLNNPLGNLFMTVVRLLLSFPMYFTFNIHGRECDGFVSHFYPQRPLFNDSERKLIWLSDAGMLVAFYALYKIAAATKWDWIRGALSTVDRDYGIFNTIFHDLTCAHVVHHLISTIPHYHTVEATEAIKPILGDYYKYDDTPILKAFWREIKECIFVEPDEGA
Helianthus annuus	HanXRQChr12g0367461	HelFAD2-22	MCIYKCKWFPQISKQPSNKYSQRFFDFIRTMGAGGRMNESETKRDVFKHVPVEKPPFGIADVKKAIPPHCFNRSLSTSFYYLIRDLCFVFSLYYIANNYITLLSPPFSYIAWPIYWFSQGSVMVGLWNIVHDCGHHSFSEYPLIDNTIGLIFHSLVLTPYFSFKYSHRTHHANTSSLEKDENWVPKLKNDTWFVELIANPIVNVFLVLFRLVFGYFGYFLFNLHGRIYKGFPSHFNPLGPIFNDSERAQVFLSDIGVGVVAYGLYRIGTKTGFQWLLYMYGYPLLVMCALFILFTYLNHNHPSVAHYDAREWDWLRGALATVDRDYGILNTVFHDEPNAHVVHHLFSSIPHYHIVEATRAVKPVLGEYYNFDDTPIVKAVFRETYNCLFIKEDPEKEGV…
Helianthus annuus	HanXRQChr13g0387011	HelFAD2-23	MGAGGRMNETATKRDVFKHVPVEKPPFGIADLKKAIPPHCFKRSLSTSFYYLIRDLCAIFSLYYIANNYIYHLPQPFSFIAWPAYWILQGSIMVGLWNIVHDCGHHGFSDYPWLDDTIGLIFHSLVLTPYFSFKYSHRTHHANTSSLEKDENWVPKLKNDTWFVEVLMNPVGNLMMLAFRLVFGYPGYFMFNLHGRIYKGFPSHFNPLGPIFNDSERAQIWLSDAGVVAVLYGLYRIGNKTGFQWLLYMYGYPLVVMCMFFMLFTYLNHNHPSVAHYDSREWDWLRGALATVDRDYGILNTIFHDEPNAHVVHHLFSTIPHYHIVEATQAVKPVLGEYYNYDDTPIIKAIVRETKNCLFIEEDPEKKGIYWFSK
Helianthus annuus	HanXRQChr13g0387021	HelFAD2-24	MKLRLTLMFSNVNLLLLEISIVVPCFRDDKMGAGGRMNEATADTNVLKRVPTAKTPFEISDLKKAIPPHCFKRSLATSSYYLFRDIAICYTFYYLASNFIPLLPKPLNYLAWPIYWFCQGSSFMGIWSIGHDLGHHAFSEYQWLDDTLGFILHSSFLTPYFSFKYSHRSHHAHTNSMEYDEVWIPKRKADTLYSEVLNNPLGNLIMTVVRLLLSFPMYFTFNIHGREYNGFASHFYPQSPIFNASERKQIWLSDAGMVVAFYALYKIAAATSATWLFCIYGAPLLVMNAHFIFFTFLHHSHPSLAHYDSREWDWIRGALSTVDRDYGIFNTIFHDVTCAHVVHHLISTIPHYHTVEATKAIKPILGDYYKYDDTPILKAFWRETKECIFVEPDEGAENS…
Helianthus annuus	HanXRQChr13g0387031	HelFAD2-25	MNVTSGGKNVLDRVPVKKTPFEISDLKKAIPQHCFKRDLQRSLYYLFGDIAICFTWYQLASNCIPLLPTPLTYLAWPIYWFVQGSSFMGIWSIGHDLGHHAFSEYQWLDDAIGFVAHSAFLTPYFSFKYSHRSHHAHTNSMEYDEVWIPKRKADTFYSEILNNPLGNLFMTFVRLLLSFPMYFTFNIHGRPYNGFASHFYPNSPIFNDSERKQIWLSDAGMAVAFYVLYKIASATSFTWLFCIYGAPLLVMNAHFIFFTFLHHSHPSLAHFDSREWDWIRGALSTVDRDYGIFNHVFHDVTCSHVVHHLISTIPHYHTMEATKAVKPILGDYYKYDDTPILEAFWRETKNCIYVEPDEGAEDSGVYWFRK
Helianthus annuus	HanXRQChr13g0390401	HelFAD2-26	MSSPNGKEKDGPKPLERALHEKPPFTVGDIKKVIPPHCFKRSVIRSFSYVVYDLTIASIFYYLANNYIPLLPNSLAYVAWPVYWIFQGCVLTGVWVIAHECGHHAFSDYQWLDDTVGLILHSALLVPYFSWKYSHRRHHSNTGSIEHDEVFVPKLKSSVRSTAKYLNNPPGRILTLLVTLTMGWPLYLMFNVSGRYYDRFACHFDPNSPIYSNRERAQIFISDAGILTVFYILFRLASTKGLVWVLTMYGGPLLVVNGFLVLITFLQHTHPSLPHYDSTEWDWLRGALATVDRDYGILNKVFHNITDTHVTHHLFSTMPHYHAMEATKAIKPILGDYYQFDGTSIFKAMYRETKECIYVDKDEDVKDGVYWYRNKI
Helianthus annuus	HanXRQChr14g0452931	HelFAD2-27	MGAGEYTSVTNENNPLDRVPHAKPPFTIGDLKKAIPPHCFQRSLTRSFSYVLSDLTITAVLYHIATTYFHHLPTPLSSIAWASYWVVQGCVLTGVWVIAHECGHHAFSDYQWVDDTVGFVLHSSLLVPYFSWKYSHHRHHSNTGSLERDEVFVPKSRSKVPWYSKYFNNTVGRIVSMFVTLTLGWPLYLAFNVSGRPYDRFACHYVPTSPMYNERKRYQIVMSDIGIVITSFILYRVAMAKGLVWVICVYGVPLMVVNAFLVLITYLQHTHPGLPHYDSSEWEWLKGALATVDRDYGVLNKVFHHITDTHVVHHLFSTMPHYNAMEAQKALRPVLGEYYRFDKTPFYVAMWREMKECLFVEQDDEGKGGVFWYKNKMN
Lactuca sativa	Lsat_1_v5_gn_0_40001.1	LacFAD2-1	MGAGGRMSNDPFDGKKILERVPVDPPFSLSDLKKAIPAHCFKRSVIRSSYYVVHDLIVAYVFYFLANTYIPFLPAPLAYLAWPVYWFCQASILTGLWVIGHECGHHAFSEYQWIDDTVGFILHSALMTPYFSWKYSHRNHHANTNSLDNDEVYIPKRKSKVRWYSKLLNNPPGRVFTLVFRFTLGFPLYLLTNISGKKYGRFANHFDPMSPIFTERERIQVLLSDLGLLAVFYAIKIAVTTKGAAWVACIYGVPVVGVHVFFVIITYLHHTHLSLPHYDSSEWNWIRGALSTIDRDFGFLNRVFHDVTHTHVLHHLISYIPHYHAKEARDAIIPVLGEYYKIDRTPIFKAMWREAKECIYIEPDENNKHTGVFWYHKM
Lactuca sativa	Lsat_1_v5_gn_2_101240.1	LacFAD2-2	MGAGGCMSVSETKPEEKKNPLKRVPCAKPPFTISDIKKAIPPHCFNRSLTRSFSYVIYDLVISFLLYHIATTYFHRLPTPLSSLAWLAYWVVQGCVLTGVWVLAHECGHHAFSDYQWVDDTVGFLLHSALLVPYFSWKYSHRRHHSNTGSLERDEVFVPKPRSKIPWYSKYLNNPLGRIMSLFATLTLGWPLYLAFNVSGRPYDRFACHYSPNSPIYNDRERLQIWLSDVGIITMSLFLYRVALVKGVSWVIFVYGIPLLIVNGFLVLITYLQHTHPSLPHYDGSEWDWLRGALATVDRDYGVLNKVFHNITDTHVVHHLFSTMPHYNAMEATKAVMPVLGEYYQLDETPFYVAMWREAKECLFVEAEGEGGGVFWYKNKM
Lactuca sativa	Lsat_1_v5_gn_3_114881.1	LacFAD2-3	MTGKHVLDRVPISKSPFGIGDLKKTIPPHCFKRSLIHSFASFFRDLIIIYVFYHLAANYIPLLPQPLSYVAWPLYWFAQGSILTGFWVLGHECGHHAFSEYQWIDDAVGFFIHSVCLTPYFSFKYSHRSHHAHTNSIEYDEVYIPKRKSDTFFTEFLNNGPGNVFTLILRTTMGLPLYLIFNVYGRDYEGFANHFLPQSGIFNSSERRQVLVSDVGIMAVLYVFYHFYVKQGVKATLFLYGIPLFVMSVFFVILTYLNHTHPSIAHYDSTEWDWLRGALSTIDRDFGILNRVFHNANQTHVIHHLFPTIPHYHAIEAREAVKPMLGDYYKYDDTPVLKAMWRDTKECIYVEPDENTEKKGVYWYFK
Lactuca sativa	Lsat_1_v5_gn_3_133761.1	LacFAD2-4	MGAGGRMSDQFDDKKILERVPVGPPFSLSDLKKAIPAHCFKRSVIRSSYYVVHDLIVAYVFYFLANTYIPFLPPSLAYLAWPVYWFCQASILTGLWVIGHECGHHAFSEYQWIDDTIGFILHSALMTPYFSWKYSHRNHHANTNSLDNDEVYIPKRKSKVRWYSKILNNPPGRVFTLVFRFTLGFPLYLLTNISGKKYGRFANHFDPMSPIFTERERIQVLLSDIGLLAVFYAIKLAVAAKGAAWVTCIYGVPVLGVHMFFVIITYLHHTHLSLPHYDSTEWNWIKGALSTIDRDFGFLNRVFHDVTHTHVLHHLISYIPHYHAKEARDAIIPVLGEFYKIDRTPIFKAMWREAKECMYIEPDQASEHKGVFWYHKM
Lactuca sativa	Lsat_1_v5_gn_3_133881.1	LacFAD2-5	MGAGGRMSHPFDDKKILERVPVGPPFSLSDLKKAIPAHCFKRSVIRSSYYVVHDLIVAYVFYFLANTYIPFLPPSLAYLAWPVYWFCQASILTGLWVIGHECGHHAFSEYQWIDDTIGFILHSALMTPYFSWKYSHRNHHANTNSLDNDEVYIPKRKSKVRWYSKILNNPPGRVFTLVFRFTLGFPLYLLTNISGKKYGRFANHFDPMSPIFTERERIQVLVSDIGLLAVFYVIKLAVTAKGAAWVTCIYGVPVLGVHMFFVIITYLHHTHLSLPHYDSTEWNWIKGALSTIDRDFGFLNRVFHDVTHTHVLHHLISYIPHYHAKEARDAIIPVLGEFYKIDRTPIFKAMWREAKECMYIEPDQASEHKGVFWYHKM
Lactuca sativa	Lsat_1_v5_gn_3_133940.1	LacFAD2-6	MGAGGRMTDPFDGKKILERVPVDPPFSLSDLKKAIPAHCFKRSVIRSSYYVVHDLIVAYVFYFLANTYIPFLPPSLAYLAWPVYWFCQASILTGLWVIGHECGHHAFSEYQWIDDTIGFILHSALMTPYFSWKYSHRNHHANTNSLDNDEVYIPKRKSKVRWYSKILNNPPGRVFTLVFRFTLGFPLYLLTNISGKKYGRFANHFDPMSPIFTERERIQVLVSDIGLLAVFYAIKLAVTAKGAAWVTCIYGVPVLGVHMFFVIITYLHHTHLSLPHYDSTEWNWIKGALSTIDRDFGFLNRVFHDVTHTHVLHHLISYIPHYHAKEARDAIIPVLGEFYKIDRTPIFKAMWREAKECIYIEPDQASEHKGVFWYHKM
Lactuca sativa	Lsat_1_v5_gn_3_133981.1	LacFAD2-7	MGSGGRATQRDNSGNKVVKRAPSSKPPFTLSDIKKTIPPHCFNRSLLRSSSYLFVDLFFSFFFYYVASTYIIHLPTPLSYVAWVVYWILQGCVQMGLWVIGHECGHQAFSDYTWLNDTIGYFLHTSLLAPYFSWKYSHRRHHSNTASLEHDESFVPKKKSSLNSFARLLNTPPGRLFRLVILCTIGWLLYVCFNVSGRKYEKFANHFDPKSPIYSDRERLQILVTDIGLVVVSFGLYKVALAQGLTWLVLVYFAPLVIVYGFLVVITWLHHTHASLPHYDSTEWNWLRGALSTVDRDYGVLNTVLHHITDTHVTHHMFSTIPHYNAMEATNAIKPMLGEYYQYDDTPIVKAMWREATECFFVEADEGDDNSKGVYWFNNKM
Lactuca sativa	Lsat_1_v5_gn_3_134181.1	LacFAD2-8	MTGKDVLERVPISKPPFGIGDLKKTIPPHCFKRSLVHSFASFFRDLIIIYAFYYLAANYIPLLPQSLSYVAWPVYWFAQGSILMGFWVLGHECGHHAFSEYQWIDDAVGFFIHSVTLTPYFSFKYSHRSHHAHTNSIEYDEVYIPKRKSDTLFSEFLNNGPGNVFTLLLRTTMGLPLYLIFNVYGRDYEGFANHYLPQSGIFNNSERGQVVLSDVGIMAVLYAFYHLFVTQGVKSTLFLYGIPLFVMSGFFVFLTYLNHTHPSIAHYDSTEWDWLRGALSTIDRDFGILNGVFHNANQTHVVHHLFPTIPHYHAIEAREAVKPMLGDYYKYDDTPVLKAMWRDTKECIYVEPDESTEKKGVYWYFK
Lactuca sativa	Lsat_1_v5_gn_3_134300.1	LacFAD2-9	MATAGALSPNDLDTKYSIKRAPTSKPPFSLSDIKKAIPPHCFQRSLIRSFSYLVFDLIISSILYYLATTYIPQLPHPLPYIVWPVYWFLQGCIFMGLWLIAHECGHHAFSDHVWVEDSIGFVLHSCLLTPYFSWKISHRRHHANTGSLQHDEVYVPKTKSKLASSSFYLDNPIGRSLTLLVKLTLGWYIYLTINAAGRPYDKFASHYDPRSPIFSDSERVLILMSDIGLITFSYMLYKVAMIQGFAWVFCVYGGALMVMNAFLVIITYLHHTHPSLPHYDDSEWNWIKGALSTVDRDYGVLNMVFHNITDTHVLHHLFSYIPHYHAMEATKAIRPILGEFYQSDSTPFFLALWRESKNCLFVEPDNEIDEKKKGIYWFKGQY
Lactuca sativa	Lsat_1_v5_gn_5_163380.1	LacFAD2-10	MGAGGRMSKVSNDKNTPQRVPYQKPPFTVGELKKAIPPHCFNRSVIRSFSYVVYDLTIASIFYYLASNYIPTLPHPLSYVAWPVYWALQGCVLTGVWVIAHECGHHAFSDYQWLDDTVGLILHSALLVPYFSWKYSHRRHHSNTGSIEHDEVFVPKLKSNVRSTAKYLNNPPGRILTLLVTLTLGWPLYLMFNVSGRYYDRFACHFDPNSPIYSNRERAQIFISDAGIFAILYGLFRLSTMKGLAWVLAMYGGPLVVVNGFLVLITFLQHTHASLPHYDSTEWDWLRGALATIDRDYGVLNKVFHNITDTHVTHHLFSTMPHYHAMEATEAIKPILGDYYQFDGTSVFKAMYRETKECIYVDKDEEVKTGVYWYGNKIE
Lactuca sativa	Lsat_1_v5_gn_6_49181.1	LacFAD2-11	MGAGRQMPAVTTTDNPLDRVPSTKPPFTVGDIKKAIPPHCFNRSLLRSFSYVAYDLTAAFLLYHLTTYFHLLPPSISALAWPVYWAAQGCVLTGVWVIAHECGHHAFSDYQWVDDTVGLILHSALLVPYFSWKYSHRRHHSNTASLERDEVFVPKPKSKLSWYAKYLNYPPGRVITLLTTLTLGWPLYLAFNVSGRPYDRFACHFAPNSPIFNTRERLQIWISDGGIIVISYLLYRIALLKGLTWVICVYGVPLLVVNGFLVMITYLQHTHPSLPHYDDSEWDWLRGALATVDRDYGVLNKVFHNITDTHVVHHLFSTMPHYYAMEATKAVKPILGEYYRFDDTPFFVAMWREAKECLYVESEGEKGGVFWYMNKY
Lactuca sativa	Lsat_1_v5_gn_6_109980.1	LacFAD2-12	MGAGRSNPSDLDGKKSETVSIKRAPTSKPPFTLADIKKTIPPHCFERSLIRSFSYLVYDLTLVWILYYLATTYIPQLPHPLPYLAWPVYWFVQGCVFIGIWVIGHECGHHAFSDHVWVDDCIGFVIHSCLLTPYFSWKISHRRHHSNTGSLDRDEVYVPKTKSKLSSSAFYLDNPIGRTFTLAVKLSLGWYIYLSINAAGRPYDKFASHYDPRSPIFSDNERVLILITDIGLVSFSFLLYKVATFAGFANVFCVYGGALMVMNAFLVTITYLQHTHPSLPRYDDSEWNWMNGALSTMDRDYGVLNKVFHNVTDTHVVHHLFSYIPHYHAMEATKAIRPIVGEFYQKDSTPFFLALWRESKNCLFIEPDEGDEKNKGIYWFRSQY
Lactuca sativa	Lsat_1_v5_gn_6_110360.1	LacFAD2-13	MVGNGHSNPSDLDVKKSETRSSKRAPTSKPPFTLADIKKAVPPHCFERSLIRSFSYIVYDLTLVWILYYLATTYIPQLPHPLPYLAWPVYWFVQGCVFIGIWVIGHECGHHAFSDHVWVDDCIGFVIHSCLLTPYFSWKISHRRHHSNTGSFDRDEVYVPKTKSKLSSSAFYLDNPIGRTLTLAVKLSLGWYIYLSINAAGRPYDKFASHYDPRSPIFSDNERVLILITDIGLVSFSWLLYKVATFAGFANVFCVYGGALMVMNAFLVTITYLQHTHPSLPRYDNSEWNWMNGALSTMDRDYGVLNKVFHNVTDTHVVHHLFSYIPHYHAMEATKAIRPIVGEFYQKDSTPFFMALWRESKNCLFIEPDEGDEKNKGIYWYRSQY
Lactuca sativa	Lsat_1_v5_gn_8_74161.1	LacFAD2-14	MGAGGNMLDPSKANDILKRVPVEPPFSLSDLKKAIPAHCFERSLIRSSYYVVHDLVVAYVFYFLADKYIPILPYPLAYLAWPVYWFCQASILTGLWVIGHECGHHAFSDYQWIDDTVGFIVHSALLTPYFSWKYSHRNHHANTNSLDNDEVYIPKRKSKVTLYSKILNNPPGRVFTLVFRLTLGFPLYLLTNISGKKYGRFANHFDPMSPIFTQRERIQVLLSDFGLLAAFYAIKLLVDNKGAAWVTCIYGVPVLGVFVFFVLITYLHHTHLSLPHYDSTEWNWIRGALSTIDRDFGFLNRVLHDVTHTHVLHHLISYIPHYHAKEARDAIKPVLGEFYKIDRTPIFKAMYREAKECIYIEPDEDSEQKGVYWYHKM
Lactuca sativa	Lsat_1_v5_gn_8_74260.1	LacFAD2-15	MGAGGNMLDPSKANDILKRVPVEPPFSLSDLKKAIPAHCFERSLIRSSYYVVHDLVVAYVFYFLADKYIPILPYPLAYLAWPVYWFCQASILTGLWVIGHECGHHAFSDYQWIDDTVGFIVHSALLTPYFSWKYSHRNHHANTNSLDNDEVYIPKRKSKVTLYSKILNNPPGRVFTLVFRLTLGFPLYLLTNISGKKYGRFANHFDPMSPIFTQRERIQVLLSDFGLLAAFYAIKLLVDNKGAAWVTCIYGVPVLGVFVFFVLITYLHHTHLSLPHYDSTEWNWIRGALSTIDRDFGFLNRVLHDVTHTHVLHHLISYIPHYHAKEARDAIKPVLGEFYKIDRTPIFKAMYREAKECIYIEPDEDSEQKGVYWYHKM
Lactuca sativa	Lsat_1_v5_gn_8_74461.1	LacFAD2-16	MGAGGRSNPSDLDVKKSDIDRIKRAPTSKPPFTLADIKKAIPPHCFERSLIRSFSYLVADLTAVSIFYYLATTYIPQLPHPLPYLAWPVYWYVQGCVFMGIWLIGHECGHHAFSDHVWLEDCIGFVLHSCLLTPYFSWKISHRRHHANTGSLDHDEVYVPKTRSKLGSSAFYLDNPIGRTLTLIVKLSLGWYIYLSINAAGRPYDKFASHYDPRSPIFSDNERILILMSDIGLIGFSTLLYKLATIHGFATVFCAYGGALMVMNAFLVIITYLHHTHASLPHYDDSEWNWMKGAFATVDRDYGVLNKVFHNITDTHVLHHLFSYIPHYHAMEATKAIRPIVGEFYQKDSTPFYLALWRESKNCLFIEPDESDEKNKGIYWFRSQY
Lactuca sativa	Lsat_1_v5_gn_8_75280.1	LacFAD2-17	MGSGGHATERDNSGNEVIKRAPSSKPPFTLGDIKKAIPPHCFNRSLLRSSSYLFVDLFFSFFFYYVAAKLIVPLSTPLSYVAWPVYWVLQGSVQMGLWVIGHECGHQAFSDYTWLNDTIGYFLHTGMLAPYFSWKYSHRRHHSNTSSLENDESFVPKKKSALNSSARLLNTPPGRLFRLVVLCTVGWLLYVCFNVSGRKYEKFANHFDPKSPIYSDRERFQIFLTDVGLVVASYGLYKVALAQGVIWLLMVYFAPLVIVYGFLVVITWLHHTHPSLPHYDSTEWNWLRGALSTIDRDYGLFNTILHHITDTHVAHHLFFTIPHYNAMEATKAIKPILKEYYQFDDTPIIKAMWREATECFFVEADKGDDTTTKGVYWFNNKM
Lactuca sativa	Lsat_1_v5_gn_8_150861.1	LacFAD2-18	MFNYAGKKYDRFACHYDPNSPIYSKNERAQIFVSDVGILVVTYLLYLLAMNKGLTWVFCIYVVPLFILNSSLVTVTYLQHTHPSLPHYDSTEWDWLRGALATVDRDYGIMNRLGHNIANTHVIHHLFPKIPHYHAMEATEAIKPILKDYYKFDETPVLKALYREAKECVYVESDDNEEAKGVFWFDNKF
Lactuca sativa	Lsat_1_v5_gn_8_152040.1	LacFAD2-19	MRSPSNEPLTKNHHSQLGISRKQSHRIVLIAPSSALSVTFYTTSRYIHLLSRNLSCLAWPVYWFFQSSVVGGVWIIAHECGHHAFSNYQWVDDTVGFLLHSALLVPYFSWKYSHRRHHSNTASLEREEVFVPKLKCNLPSLVVYLNNPPGRVLYIYLVRPHPRLASIIVSDVRVVIVTYFLYNLVMTKGLTWVLWMYGVPLLIVNISLICVTFLHHTHSSLPHYDSTEWDWLRGALATVDRDYGILNITGHNITNTHVIHHLFPKIPHYHAMEAKKAIKPIFKDYYRFDETPILKALYREAKECVYVKSDDNEEAKGVFWFDNKF
Lactuca sativa	Lsat_1_v5_gn_8_152060.1	LacFAD2-20	MVTGGQMSKTSKGSKNYDEGPLQRAPYKKPPFTIGDLKKAIPPHCFNRSILRSFSYLLYDLTISFILYYLASRYIHLLPRNLSCLAWPVYWFFQSSVVGGVWVIAHECGHHAFSNYQWVDDTVGFLLHSALLVPYFSWKYSHRRHHSNTASLEREEVFVPKLKSNLPSLVVYLNNPPGRVLYILFIHTLGWPLYLMFNYGGRNYDRFACHFYPNSPIYSKSERAQIIVSDVGIVIVTYFLYNLVMTKGLTIVLCTYGVPLLIVNISLICVTFLHHTHSSLPHYDSTEWDWLRGALATVDRDYGILNITGHNITNTHVIHHLFPKIPHYHAMEATKAIKPILKDYYRFDDTPILKALYREAKECVYVKSDDNEKAKGVFWFDNKF
Lactuca sativa	Lsat_1_v5_gn_9_75881.1	LacFAD2-21	MGAGGRMSNDPFDGKKILERVPVDPPFSLSDLKKAIPAHCFKRSVIRSSYYVVHDLIVAYVFYFLANTYIPFLPAPLAYLAWPVYWFCQASILTGLWVIGHECGHHAFSEYQWIDDTVGFILHSALMTPYFSWKYSHRNHHANTNSLDNDEVYIPKRKSKVRWYSKLLNNPPGRVFTLVFRFTLGFPLYLLTNISGKKYGRFANHFDPMSPIFTERERIQVLLSDLGLLAVFYAIKIAVTTKGAAWVACIYGVPVVGVHVFFVIITYLHHTHLSLPHYDSSEWNWIRGALSTIDRDFGFLNRVFHDVTHTHVLHHLISYIPHYHAKEARDAIIPVLGEYYKIDRTPIFKAMWREAKECIYIEPDENNKHTGVFWYHKM
Lactuca sativa	Lsat_1_v5_gn_9_75921.1	LacFAD2-22	MGAGGRMSNDPFDGKKILERVPVDPPFSLSDLKKAIPAHCFKRSVIRSSYYVVHDLIVAYVFYFLANTYIPFLPAPLAYLAWPVYWFCQASILTGLWVIGHECGHHAFSEYQWIDDTVGFILHSALMTPYFSWKYSHRNHHANTNSLDNDEVYIPKRKSKVRWYSKLLNNPPGRVFTLVFRFTLGFPLYLLTNISGKKYGRFANHFDPMSPIFTERERIQVLLSDLGLLAVFYAIKIAVTTKGAAWVACIYGVPVVGVHVFFVIITYLHHTHLSLPHYDSSEWNWIRGALSTIDRDFGFLNRVFHDVTHTHVLHHLISYIPHYHAKEARDAIIPVLGEYYKIDRTPIFKAMWREAKECIYIEPDEDNKHTGVFWYHKM
Lactuca sativa	Lsat_1_v5_gn_9_76660.1	LacFAD2-23	MGAGGRMSNDPFDGKKILERVPVDPPFSLSDLKKAIPAHCFKRSVIRSSYYVVHDLIVAYVFYFLANTYIPFLPAPLAYLAWPVYWFCQASILTGLWVIGHECGHHAFSEYQWIDDTVGFILHSALMTPYFSWKYSHRNHHANTNSLDNDEVYIPKRKSKVRWYSKLLNNPPGRVFTLVFRFTLGFPLYLLTNISGKKYGRFANHFDPMSPIFTERERIQVLLSDLGLLAVFYAIKIAVTTKGAAWVACIYGVPVVGVHVFFVIITYLHHTHLSLPHYDSSEWNWIRGALSTIDRDFGFLNRVFHDVTHTHVLHHLISYIPHYHAKEARDAIIPVLGEYYKIDRTPIFKAMWREAKECIYIEPDEDNKHTGVFWYHKM
Lactuca sativa	Lsat_1_v5_gn_9_76700.1	LacFAD2-24	MGAGGRMSNDPFDGKKILERVPVDPPFSLSDLKKAIPAHCFKRSVIRSSYYVVHDLIVAYVFYFLANTYIPFLPAPLAYLAWPVYWFCQASILTGLWVIGHECGHHAFSEYQWIDDTVGFILHSALMTPYFSWKYSHRNHHANTNSLDNDEVYIPKRKSKVRWYSKLLNNPPGRVFTLVFRFTLGFPLYLLTNISGKKYGRFANHFDPMSPIFTERERIQVLLSDLGLLAVFYAIKIAVTTKGAAWVACIYGVPVVGVHVFFVIITYLHHTHLSLPHYDSSEWNWIRGALSTIDRDFGFLNRVFHDVTHTHVLHHLISYIPHYHAKEARDAIIPVLGEYYKIDRTPIFKAMWREAKECIYIEPDEDNKHTGVFWYHKM
Lactuca sativa	Lsat_1_v5_gn_9_76760.1	LacFAD2-25	MSPIFTERERIQVLLSDLGLLAVFYAIKIAVTTKGAAWVACIYGVPVVGVHVFFVIITYLHHTHLSLPHYDSSEWNWIRGALSTIDRDFGFLNRVFHDVTHTHVLHHLISYIPHYHAKEARDAIIPVLGEYYKIDRTPIFKAMWREAKECIYIEPDEDNKHTGVFWYHKM
Lactuca sativa	Lsat_1_v5_gn_9_76780.1	LacFAD2-26	MGAGGRMSNDPFDGKKILERVPVDPPFSLSDLKKAIPAHCFKRSVIRSSYYVVHDLIVAYVFYFLANTYIPFLPAPLAYLAWPVYWFCQASILTGLWVIGHECGHHAFSEYQWIDDTVGFILHSALMTPYFSWKYSHRNHHANTNSLDNDEVYIPKRKSKVRWYSKLLNNPPGRVFTLVFRFTLGFPLYLLTNISGKKYGRFANHFDPMSPIFTERERIQVLLSDLGLLAVFYAIKIAVTTKGAAWVACIYGVPVVGVHVFFVIITYLHHTHLSLPHYDSSEWNWIRGALSTIDRDFGFLNRVFHDVTHTHVLHHLISYIPHYHAKEARDAIIPVLGEYYKIDRTPIFKAMWREAKECIYIEPDEDNKHTGVFWYHKM
Lactuca sativa	Lsat_1_v5_gn_9_76840.1	LacFAD2-27	MGAGGRMSNDPFDGKKILERVPVDPPFSLSDLKKAIPAHCFKRSVIRSSYYVVHDLIVAYVFYFLANTYIPFLPAPLAYLAWPVYWFCQASILTGLWVIGHECGHHAFSEYQWIDDTVGFILHSALMTPYFSWKYSHRNHHANTNSLDNDEVYIPKRKSKVRWYSKLLNNPPGRVFTLVFRFTLGFPLYLLTNISGKKYGRFANHFDPMSPIFTERERIQVLLSDLGLLAVFYAIKIAVTTKGAAWVACIYGVPVVGVHVFFVIITYLHHTHLSLPHYDSSEWNWIRGALSTIDRDFGFLNRVFHDVTHTHVLHHLISYIPHYHAKEARDAIIPVLGEYYKIDRTPIFKAMWREAKECIYIEPDEDNKHTGVFWYHKM
Vitis vinifera	GSVIVT01025364001	VitFAD2-1	MQGQFCHFATYLDPLSATAANFSCASNPAARRGKLILRFRCLIKMGAGGRLSVPNSPVQRVPHTKPPFTLGQIKKAIPPHCFQRSIPRSFSYVAYDLSLAFLFYYIATSYFSLLPSWLTYLAWPLYWTLQGCTLTGVWVIAHECGHHAFSDYQWLDDTVGLILHSSLLVPYFSWKISHRRHHSNTGSLEPLTLVITLTLGWPLYLAFNVSGRPYNRFACHYDPYGPIYSDRERLQIYISDAGIFTASYVLYRLILAKGLAWVVCMYGIPLLIVNAFLVLITYLQHTHPTLPHYDSLEWDWLRGALATVDRDYGVLNKVFHNITDTHVAHHLFSTMPHYHAMEATRAIKPILGEYYQFDGKLCPITYVGWSCFGALATSQGIVKYTVQEPTKPGKTPCLV…
Vitis vinifera	GSVIVT01033502001	VitFAD2-2	MNQFTKIEEREGVVKGRAASGRGTMGAGGRMSAPPSAKKSEADIVQRAPHSKPQFTLSQLKKAIPPHCFQRSVLHSFSYVISDLTWASLLYYIATNYFHLLPHPLSYLAWPIYWAFQGCILTGVWVIAHECGHHAFSDYQWLDDTVGLILHSSLLVPYFSWKYSHRRHHSNTGSLEKDEVFVPKTKSKLGWRYSRFACHFDPHDYGILNKVFHHITDTHVAHHLFSTLPHYHAMEATKAIKPVLGDYYQFDGTPFYKAMWREAKECVYVQSDGDKSKGVFWYQNKF
