# Supplementary material for: The chromosome‐scale reference genome of safflower (Carthamus tinctorius) provides insights into linoleic acid and flavonoid biosynthesis
Source: Plant Biotechnol J. 2021 Apr 8;19(9):1725–42. doi: 10.1111/pbi.13586 (PMC8428823; doi:10.1111/pbi.13586)
Supplement: Supplementary file 12 — Table S13 Assigned modules for all expressed genes in the network, the annotation of ‘deeppink’ module containing CarFAD2‐12, and the ‘coral3’ module containing other CarFAD2 members [file PBI-19-1725-s009.xlsx]

## Sheet: Sheet annotation
Sheet name	Description
Modules	Genes marked with different colors were assigned within different modules.
CarFAD2-12_deeppink	Deeppink module contains CarFAD2_12.
Ohter_FAD2_coral3	Coral3 module contains other CarFAD2 except for CarFAD2_12.

## Sheet: Modules
Gene ID	Assigned modules
CtAH09G0300200	cyan
CtAH09G0300100	coral3
CtAH09G0300000	coral3
CtAH09G0299900	coral1
CtAH09G0299800	coral2
CtAH09G0299700	coral3
CtAH09G0299500	coral2
CtAH09G0299400	coral3
CtAH09G0299300	coral3
CtAH09G0299200	coral2
CtAH09G0299100	coral3
CtAH09G0299000	coral3
CtAH09G0298900	coral3
CtAH09G0298700	antiquewhite4
CtAH09G0298600	coral3
CtAH09G0298500	coral3
CtAH09G0298400	coral3
CtAH09G0298300	coral3
CtAH09G0298200	coral3
CtAH09G0298000	coral3
CtAH09G0297900	coral3
CtAH09G0297800	coral3
CtAH09G0297700	coral3
CtAH09G0297400	coral3
CtAH09G0297300	coral3
CtAH09G0297200	coral1
CtAH09G0297000	coral2
CtAH09G0296700	coral3
CtAH09G0296600	coral2
CtAH09G0296500	coral1
CtAH09G0296400	coral1
CtAH09G0296300	coral3
CtAH09G0296200	coral2
CtAH09G0296100	coral3
CtAH09G0296000	coral3
CtAH09G0295900	coral3
CtAH09G0295800	coral3
CtAH09G0295700	antiquewhite4
CtAH09G0295600	deeppink
CtAH09G0295500	coral3
CtAH09G0295400	coral2
CtAH09G0295300	coral3
CtAH09G0294900	coral3
CtAH09G0294800	coral2
CtAH09G0294700	coral2
CtAH09G0294600	coral1
CtAH09G0294200	coral3
CtAH09G0294100	antiquewhite4
CtAH09G0293900	coral1
CtAH09G0293800	coral3
CtAH09G0293700	coral1
CtAH09G0293600	coral3
CtAH09G0293400	grey
CtAH09G0293300	coral2
CtAH09G0293200	coral3
CtAH09G0293100	coral3
CtAH09G0293000	coral3
CtAH09G0292800	coral2
CtAH09G0292700	coral2
CtAH09G0292600	coral3
CtAH09G0292500	coral3
CtAH09G0292400	coral3
CtAH09G0292300	coral2
CtAH09G0292200	coral2
CtAH09G0292100	coral1
CtAH09G0291900	coral3
CtAH09G0291600	coral3
CtAH09G0291500	grey
CtAH09G0290900	coral3
CtAH09G0290700	coral3
CtAH09G0290600	coral3
CtAH09G0290500	coral3
CtAH09G0290300	coral3
CtAH09G0290200	coral3
CtAH09G0290100	coral2
CtAH09G0290000	coral3
CtAH09G0289900	coral3
CtAH09G0289700	coral3
CtAH09G0289600	coral3
CtAH09G0289500	grey
CtAH09G0289400	coral1
CtAH09G0289300	coral3
CtAH09G0289200	coral3
CtAH09G0289100	coral2
CtAH09G0289000	coral3
CtAH09G0288900	coral3
CtAH09G0288800	coral3
CtAH09G0288700	coral3
CtAH09G0288600	coral1
CtAH09G0288200	yellow3
CtAH09G0288100	coral3
CtAH09G0288000	coral3
CtAH09G0287900	grey
CtAH09G0287800	grey
CtAH09G0287600	coral1
CtAH09G0287400	coral3
CtAH09G0287200	coral3
CtAH09G0287100	coral3
CtAH09G0287000	coral2
CtAH09G0286900	cyan
CtAH09G0286700	grey
CtAH09G0286600	coral2
CtAH09G0286500	coral3
CtAH09G0286200	coral2
CtAH09G0286000	coral2
CtAH09G0285900	coral2
CtAH09G0285400	coral3
CtAH09G0285300	coral1
CtAH09G0285200	coral3
CtAH09G0284800	coral2
CtAH09G0284700	coral1
CtAH09G0284600	antiquewhite4
CtAH09G0284500	coral2
CtAH09G0284400	coral1
CtAH09G0284200	coral3
CtAH09G0284100	grey
CtAH09G0284000	coral3
CtAH09G0283900	cyan
CtAH09G0283800	coral3
CtAH09G0283700	coral2
CtAH09G0283600	coral3
CtAH09G0283500	coral3
CtAH09G0283400	coral3
CtAH09G0283300	coral2
CtAH09G0283100	coral3
CtAH09G0283000	coral3
CtAH09G0282900	coral3
CtAH09G0282800	coral3
CtAH09G0282700	coral3
CtAH09G0282600	coral3
CtAH09G0282300	antiquewhite4
CtAH09G0282200	coral1
CtAH09G0282000	coral1
CtAH09G0281900	coral3
CtAH09G0281800	coral3
CtAH09G0281700	coral3
CtAH09G0281600	coral3
CtAH09G0281500	coral2
CtAH09G0281400	yellow3
CtAH09G0281300	grey
CtAH09G0281200	coral2
CtAH09G0281100	cyan
CtAH09G0281000	coral1
CtAH09G0280900	coral3
CtAH09G0280500	grey
CtAH09G0280400	antiquewhite4
CtAH09G0280300	antiquewhite4
CtAH09G0280200	antiquewhite4
CtAH09G0280000	coral2
CtAH09G0279800	coral3
CtAH09G0279600	coral3
CtAH09G0278800	grey
CtAH09G0278700	coral3
CtAH09G0278500	grey
CtAH09G0278400	coral3
CtAH09G0278200	floralwhite
CtAH09G0278100	coral2
CtAH09G0277900	coral3
CtAH09G0277800	antiquewhite4
CtAH09G0277700	coral2
CtAH09G0277500	coral2
CtAH09G0277400	coral3
CtAH09G0277300	coral3
CtAH09G0277200	coral3
CtAH09G0277100	coral3
CtAH09G0276900	coral3
CtAH09G0276800	coral1
CtAH09G0276600	yellow3
CtAH09G0276500	coral2
CtAH09G0275400	coral2
CtAH09G0275300	grey
CtAH09G0275200	coral2
CtAH09G0275100	coral3
CtAH09G0275000	coral3
CtAH09G0274900	coral3
CtAH09G0274800	coral1
CtAH09G0274700	coral1
CtAH09G0274500	lightsteelblue1
CtAH09G0274400	coral3
CtAH09G0274300	coral3
CtAH09G0274100	coral2
CtAH09G0273900	coral2
CtAH09G0273600	lightsteelblue1
CtAH09G0273500	coral3
CtAH09G0273300	coral3
CtAH09G0273200	coral3
CtAH09G0273100	coral2
CtAH09G0273000	coral3
CtAH09G0272700	coral1
CtAH09G0272600	grey
CtAH09G0272500	coral3
CtAH09G0272400	coral1
CtAH09G0272300	coral3
CtAH09G0272100	coral3
CtAH09G0272000	coral2
CtAH09G0271900	coral2
CtAH09G0271800	coral3
CtAH09G0271700	coral3
CtAH09G0271600	coral2
CtAH09G0271500	coral3
CtAH09G0271400	coral2
CtAH09G0271300	coral3
CtAH09G0271100	grey
CtAH09G0270800	coral2
CtAH09G0270600	coral3
CtAH09G0270400	coral3
CtAH09G0270200	coral3
CtAH09G0269800	grey
CtAH09G0269700	floralwhite
CtAH09G0269600	coral3
CtAH09G0269500	grey
CtAH09G0269400	coral2
CtAH09G0269300	coral2
CtAH09G0269100	coral3
CtAH09G0269000	coral2
CtAH09G0268900	coral1
CtAH09G0268700	coral1
CtAH09G0268600	coral3
CtAH09G0268200	coral3
CtAH09G0267900	coral3
CtAH09G0267800	coral3
CtAH09G0267700	coral3
CtAH09G0267600	coral3
CtAH09G0267500	coral2
CtAH09G0267100	grey
CtAH09G0267000	coral3
CtAH09G0266900	antiquewhite4
CtAH09G0266800	cyan
CtAH09G0266600	coral3
CtAH09G0266500	coral3
CtAH09G0266400	coral3
CtAH09G0266300	coral3
CtAH09G0266200	coral2
CtAH09G0266100	grey
CtAH09G0266000	coral2
CtAH09G0265900	coral3
CtAH09G0265800	coral2
CtAH09G0265400	grey
CtAH09G0265300	coral2
CtAH09G0265200	coral2
CtAH09G0265100	coral3
CtAH09G0265000	coral2
CtAH09G0264900	coral3
CtAH09G0264600	coral2
CtAH09G0264500	coral3
CtAH09G0264400	coral3
CtAH09G0264000	coral2
CtAH09G0263900	coral1
CtAH09G0263700	coral3
CtAH09G0263600	coral1
CtAH09G0262700	grey
CtAH09G0262600	grey
CtAH09G0262500	coral3
CtAH09G0262400	grey
CtAH09G0262200	coral1
CtAH09G0262100	cyan
CtAH09G0261100	coral3
CtAH09G0260600	coral3
CtAH09G0260500	coral2
CtAH09G0260400	coral1
CtAH09G0259900	coral3
CtAH09G0259800	coral3
CtAH09G0259700	coral1
CtAH09G0259600	coral3
CtAH09G0259500	coral2
CtAH09G0259200	coral1
CtAH09G0259100	coral3
CtAH09G0258700	coral3
CtAH09G0258000	coral3
CtAH09G0257900	coral3
CtAH09G0257800	coral3
CtAH09G0257700	coral3
CtAH09G0257600	coral2
CtAH09G0257500	grey
CtAH09G0257100	coral3
CtAH09G0257000	lightsteelblue1
CtAH09G0256700	cyan
CtAH09G0256600	cyan
CtAH09G0256100	coral3
CtAH09G0255600	coral3
CtAH09G0255500	coral3
CtAH09G0255400	coral2
CtAH09G0255200	cyan
CtAH09G0255100	coral3
CtAH09G0255000	coral1
CtAH09G0254300	grey
CtAH09G0254200	antiquewhite4
CtAH09G0254100	coral3
CtAH09G0253900	coral3
CtAH09G0253800	coral3
CtAH09G0253700	coral1
CtAH09G0253600	coral2
CtAH09G0253500	coral3
CtAH09G0253200	coral3
CtAH09G0252900	coral2
CtAH09G0252800	coral1
CtAH09G0252700	floralwhite
CtAH09G0252300	coral3
CtAH09G0252100	coral2
CtAH09G0251900	coral2
CtAH09G0251400	coral3
CtAH09G0251000	coral3
CtAH09G0250800	coral2
CtAH09G0250400	coral3
CtAH09G0250100	coral3
CtAH09G0249900	coral3
CtAH09G0249700	coral3
CtAH09G0249500	grey
CtAH09G0249400	coral3
CtAH09G0249300	cyan
CtAH09G0249200	coral1
CtAH09G0249100	antiquewhite4
CtAH09G0249000	coral3
CtAH09G0248900	coral2
CtAH09G0248800	grey
CtAH09G0248600	coral1
CtAH09G0248500	coral2
CtAH09G0248400	antiquewhite4
CtAH09G0248300	coral1
CtAH09G0248200	yellow3
CtAH09G0248000	coral3
CtAH09G0247500	coral3
CtAH09G0247400	coral3
CtAH09G0247200	coral3
CtAH09G0247100	coral1
CtAH09G0246900	coral3
CtAH09G0246800	coral3
CtAH09G0246200	coral3
CtAH09G0245800	coral3
CtAH09G0245700	coral3
CtAH09G0245500	coral3
CtAH09G0245400	coral1
CtAH09G0245300	coral2
CtAH09G0245200	coral2
CtAH09G0245100	coral2
CtAH09G0245000	coral3
CtAH09G0244900	coral2
CtAH09G0244800	coral2
CtAH09G0244200	grey
CtAH09G0243900	coral3
CtAH09G0243800	yellow3
CtAH09G0243600	coral3
CtAH09G0243500	coral3
CtAH09G0243400	coral2
CtAH09G0243300	coral2
CtAH09G0243200	grey
CtAH09G0243100	grey
CtAH09G0243000	grey
CtAH09G0242900	coral2
CtAH09G0242800	coral3
CtAH09G0242600	yellow3
CtAH09G0242400	coral3
CtAH09G0242300	coral3
CtAH09G0242100	coral2
CtAH09G0242000	coral3
CtAH09G0241400	coral2
CtAH09G0241200	coral3
CtAH09G0241000	grey
CtAH09G0240700	coral2
CtAH09G0240400	coral1
CtAH09G0240200	deeppink
CtAH09G0239800	coral3
CtAH09G0239500	coral2
CtAH09G0239400	coral3
CtAH09G0238900	coral3
CtAH09G0238800	coral3
CtAH09G0238700	coral2
CtAH09G0238300	grey
CtAH09G0238200	coral3
CtAH09G0238100	coral2
CtAH09G0238000	coral3
CtAH09G0237900	coral1
CtAH09G0237800	coral3
CtAH09G0237500	antiquewhite4
CtAH09G0237400	grey
CtAH09G0237000	coral2
CtAH09G0236400	coral3
CtAH09G0236300	coral2
CtAH09G0236200	antiquewhite4
CtAH09G0235800	coral1
CtAH09G0235600	coral3
CtAH09G0235400	coral3
CtAH09G0235300	coral3
CtAH09G0235100	coral3
CtAH09G0234800	coral3
CtAH09G0234400	coral3
CtAH09G0234200	coral2
CtAH09G0234000	coral3
CtAH09G0233800	coral2
CtAH09G0233700	coral3
CtAH09G0233600	coral3
CtAH09G0233500	grey
CtAH09G0233300	coral3
CtAH09G0233200	coral2
CtAH09G0233000	coral3
CtAH09G0232700	antiquewhite4
CtAH09G0232600	coral3
CtAH09G0232200	coral3
CtAH09G0232100	coral2
CtAH09G0231700	coral2
CtAH09G0231600	coral3
CtAH09G0231500	antiquewhite4
CtAH09G0231200	coral3
CtAH09G0231100	coral3
CtAH09G0230700	coral3
CtAH09G0230600	coral3
CtAH09G0230400	lightsteelblue1
CtAH09G0230300	grey
CtAH09G0230200	coral1
CtAH09G0230100	coral3
CtAH09G0229900	grey
CtAH09G0229400	coral2
CtAH09G0229300	antiquewhite4
CtAH09G0229200	coral3
CtAH09G0228700	coral3
CtAH09G0228600	antiquewhite4
CtAH09G0228500	coral3
CtAH09G0227800	coral2
CtAH09G0227700	lightsteelblue1
CtAH09G0227600	coral3
CtAH09G0227200	coral3
CtAH09G0227000	coral3
CtAH09G0226900	coral2
CtAH09G0226700	coral3
CtAH09G0226600	coral2
CtAH09G0226500	coral3
CtAH09G0225800	coral3
CtAH09G0225700	coral2
CtAH09G0225600	coral2
CtAH09G0225300	coral2
CtAH09G0225000	coral2
CtAH09G0224500	coral1
CtAH09G0224400	coral2
CtAH09G0224300	coral3
CtAH09G0224200	grey
CtAH09G0223900	coral1
CtAH09G0223800	cyan
CtAH09G0223700	coral2
CtAH09G0223600	coral3
CtAH09G0223400	coral2
CtAH09G0223200	grey
CtAH09G0223000	cyan
CtAH09G0222700	grey
CtAH09G0222600	coral3
CtAH09G0222400	coral3
CtAH09G0222100	coral3
CtAH09G0222000	coral2
CtAH09G0221900	coral2
CtAH09G0221200	coral3
CtAH09G0221000	coral2
CtAH09G0220900	antiquewhite4
CtAH09G0220700	coral2
CtAH09G0220400	coral3
CtAH09G0220300	coral1
CtAH09G0220000	coral1
CtAH09G0219900	coral2
CtAH09G0219800	grey
CtAH09G0219700	coral3
CtAH09G0219600	coral3
CtAH09G0219500	coral3
CtAH09G0219400	coral1
CtAH09G0219200	grey
CtAH09G0219100	coral3
CtAH09G0218900	coral3
CtAH09G0218800	coral3
CtAH09G0218600	coral1
CtAH09G0218400	grey
CtAH09G0218000	coral2
CtAH09G0217900	coral3
CtAH09G0217500	coral3
CtAH09G0217400	grey
CtAH09G0217300	grey
CtAH09G0217100	grey
CtAH09G0216900	coral3
CtAH09G0216500	coral3
CtAH09G0216300	coral3
CtAH09G0216200	coral3
CtAH09G0216000	coral3
CtAH09G0215900	coral1
CtAH09G0215600	coral1
CtAH09G0214700	coral3
CtAH09G0214600	cyan
CtAH09G0214400	coral3
CtAH09G0213900	coral3
CtAH09G0213600	coral2
CtAH09G0213400	grey
CtAH09G0213300	coral3
CtAH09G0213200	coral2
CtAH09G0213000	coral3
CtAH09G0212900	coral3
CtAH09G0212800	grey
CtAH09G0212700	coral2
CtAH09G0212400	coral3
CtAH09G0212300	coral3
CtAH09G0211800	coral3
CtAH09G0211600	coral3
CtAH09G0208400	coral2
CtAH09G0208100	grey
CtAH09G0207900	coral3
CtAH09G0207800	coral3
CtAH09G0207700	coral3
CtAH09G0207300	coral3
CtAH09G0206900	coral3
CtAH09G0206600	coral2
CtAH09G0206300	coral3
CtAH09G0206200	coral3
CtAH09G0206000	coral3
CtAH09G0205700	grey
CtAH09G0205300	antiquewhite4
CtAH09G0205200	coral3
CtAH09G0205000	coral3
CtAH09G0204900	coral2
CtAH09G0204800	coral2
CtAH09G0204700	coral1
CtAH09G0203500	coral3
CtAH09G0203400	coral2
CtAH09G0203100	coral1
CtAH09G0202800	coral3
CtAH09G0202600	coral3
CtAH09G0202400	coral3
CtAH09G0202300	cyan
CtAH09G0202100	antiquewhite4
CtAH09G0202000	cyan
CtAH09G0201900	coral1
CtAH09G0201300	grey
CtAH09G0200300	grey
CtAH09G0200200	grey
CtAH09G0199800	coral1
CtAH09G0199500	coral2
CtAH09G0199400	coral3
CtAH09G0198800	coral3
CtAH09G0198600	coral3
CtAH09G0197900	grey
CtAH09G0197800	grey
CtAH09G0197500	coral2
CtAH09G0197400	antiquewhite4
CtAH09G0197300	coral3
CtAH09G0197200	coral3
CtAH09G0197100	grey
CtAH09G0196900	coral3
CtAH09G0196800	coral3
CtAH09G0196700	coral3
CtAH09G0196600	coral3
CtAH09G0196500	coral3
CtAH09G0196400	coral3
CtAH09G0196200	yellow3
CtAH09G0196100	coral3
CtAH09G0195900	grey
CtAH09G0195800	coral1
CtAH09G0195400	coral3
CtAH09G0195300	coral3
CtAH09G0195100	coral2
CtAH09G0195000	coral2
CtAH09G0194900	antiquewhite4
CtAH09G0194800	coral3
CtAH09G0194500	coral2
CtAH09G0194400	coral3
CtAH09G0194300	coral3
CtAH09G0193700	coral2
CtAH09G0193600	coral3
CtAH09G0193500	coral2
CtAH09G0193400	coral1
CtAH09G0193200	coral3
CtAH09G0192800	coral3
CtAH09G0192700	coral2
CtAH09G0191900	coral2
CtAH09G0191800	coral2
CtAH09G0191600	coral3
CtAH09G0191500	coral2
CtAH09G0191400	coral3
CtAH09G0191200	coral3
CtAH09G0190900	coral3
CtAH09G0190700	coral3
CtAH09G0190500	grey
CtAH09G0190400	coral3
CtAH09G0190300	coral2
CtAH09G0190000	coral3
CtAH09G0189900	coral3
CtAH09G0189300	grey
CtAH09G0189100	coral3
CtAH09G0189000	coral3
CtAH09G0188900	coral3
CtAH09G0188800	coral3
CtAH09G0188600	coral3
CtAH09G0188500	antiquewhite4
CtAH09G0188400	coral3
CtAH09G0188200	coral3
CtAH09G0188000	coral3
CtAH09G0187900	coral3
CtAH09G0187800	coral1
CtAH09G0187600	coral3
CtAH09G0187500	coral3
CtAH09G0187400	coral2
CtAH09G0187200	grey
CtAH09G0186900	coral3
CtAH09G0186800	grey
CtAH09G0186700	coral3
CtAH09G0186400	coral2
CtAH09G0186300	coral3
CtAH09G0186200	coral3
CtAH09G0186000	lightsteelblue1
CtAH09G0185900	coral2
CtAH09G0185800	coral2
CtAH09G0185600	grey
CtAH09G0185500	coral1
CtAH09G0185300	coral3
CtAH09G0185200	coral3
CtAH09G0185100	coral2
CtAH09G0185000	coral1
CtAH09G0184900	cyan
CtAH09G0184600	coral3
CtAH09G0184500	coral1
CtAH09G0184400	coral2
CtAH09G0184300	coral3
CtAH09G0184200	grey
CtAH09G0184100	coral3
CtAH09G0183600	coral2
CtAH09G0183400	coral2
CtAH09G0183100	coral3
CtAH09G0182800	coral1
CtAH09G0182700	lightsteelblue1
CtAH09G0182600	grey
CtAH09G0182500	coral2
CtAH09G0182400	coral3
CtAH09G0182300	coral1
CtAH09G0181900	lightsteelblue1
CtAH09G0181400	coral3
CtAH09G0181300	coral3
CtAH09G0181200	coral3
CtAH09G0181100	coral3
CtAH09G0180800	coral3
CtAH09G0180400	coral1
CtAH09G0180300	coral2
CtAH09G0180200	coral3
CtAH09G0180100	coral3
CtAH09G0179900	coral2
CtAH09G0179700	cyan
CtAH09G0179600	coral3
CtAH09G0179000	yellow3
CtAH09G0178900	coral1
CtAH09G0178800	coral3
CtAH09G0178700	lightsteelblue1
CtAH09G0178500	coral3
CtAH09G0177300	coral3
CtAH09G0177200	coral2
CtAH09G0177000	coral2
CtAH09G0176900	deeppink
CtAH09G0176800	coral2
CtAH09G0176600	coral2
CtAH09G0176400	coral2
CtAH09G0176300	coral1
CtAH09G0175900	coral1
CtAH09G0175800	cyan
CtAH09G0175700	grey
CtAH09G0175600	lightsteelblue1
CtAH09G0175400	coral3
CtAH09G0175200	coral3
CtAH09G0175000	coral3
CtAH09G0174700	coral3
CtAH09G0174600	coral2
CtAH09G0174500	coral3
CtAH09G0174400	coral3
CtAH09G0174100	coral2
CtAH09G0174000	coral2
CtAH09G0173900	coral3
CtAH09G0173800	coral3
CtAH09G0173200	coral3
CtAH09G0173100	coral3
CtAH09G0173000	coral3
CtAH09G0172900	coral1
CtAH09G0172600	coral3
CtAH09G0172500	coral3
CtAH09G0172400	coral2
CtAH09G0172300	coral3
CtAH09G0172000	coral3
CtAH09G0171900	coral3
CtAH09G0171800	coral3
CtAH09G0171700	coral2
CtAH09G0171600	cyan
CtAH09G0171400	coral1
CtAH09G0171200	coral2
CtAH09G0170400	coral3
CtAH09G0170100	coral3
CtAH09G0169400	coral2
CtAH09G0169200	coral3
CtAH09G0169100	coral1
CtAH09G0169000	lightsteelblue1
CtAH09G0168900	coral3
CtAH09G0168800	yellow3
CtAH09G0168600	coral1
CtAH09G0168500	coral3
CtAH09G0168400	coral2
CtAH09G0168300	grey
CtAH09G0168100	coral2
CtAH09G0168000	coral1
CtAH09G0167900	coral3
CtAH09G0167800	coral3
CtAH09G0167700	coral3
CtAH09G0167500	coral2
CtAH09G0167400	coral3
CtAH09G0167300	grey
CtAH09G0167100	grey
CtAH09G0167000	coral3
CtAH09G0166900	coral3
CtAH09G0166800	coral3
CtAH09G0166700	coral3
CtAH09G0166500	coral2
CtAH09G0166400	coral2
CtAH09G0166300	coral3
CtAH09G0166200	coral3
CtAH09G0166100	coral3
CtAH09G0165900	grey
CtAH09G0165800	grey
CtAH09G0165500	coral3
CtAH09G0165300	grey
CtAH09G0165200	coral3
CtAH09G0165100	coral3
CtAH09G0164700	coral1
CtAH09G0164500	grey
CtAH09G0164400	grey
CtAH09G0164300	yellow3
CtAH09G0164200	coral3
CtAH09G0164100	coral3
CtAH09G0163900	coral1
CtAH09G0163500	coral3
CtAH09G0163400	coral3
CtAH09G0162900	coral3
CtAH09G0162700	coral1
CtAH09G0162600	antiquewhite4
CtAH09G0162300	coral3
CtAH09G0162100	coral3
CtAH09G0161900	grey
CtAH09G0161700	coral3
CtAH09G0161400	coral3
CtAH09G0161300	coral3
CtAH09G0161200	coral2
CtAH09G0161100	coral3
CtAH09G0161000	coral1
CtAH09G0160900	coral3
CtAH09G0160800	coral3
CtAH09G0160600	coral2
CtAH09G0160500	coral3
CtAH09G0160400	coral2
CtAH09G0160200	coral2
CtAH09G0160100	coral3
CtAH09G0159900	coral3
CtAH09G0159800	coral1
CtAH09G0159500	coral2
CtAH09G0159400	grey
CtAH09G0159300	coral3
CtAH09G0159200	coral2
CtAH09G0159100	coral3
CtAH09G0158900	coral3
CtAH09G0158800	coral3
CtAH09G0158400	coral3
CtAH09G0158200	lightsteelblue1
CtAH09G0158100	grey
CtAH09G0158000	coral3
CtAH09G0157900	coral2
CtAH09G0157800	coral2
CtAH09G0157700	coral3
CtAH09G0157600	coral3
CtAH09G0157200	grey
CtAH09G0157100	coral3
CtAH09G0157000	coral3
CtAH09G0156800	grey
CtAH09G0156700	grey
CtAH09G0156600	coral2
CtAH09G0156500	antiquewhite4
CtAH09G0156400	coral3
CtAH09G0156200	coral1
CtAH09G0156100	grey
CtAH09G0156000	coral3
CtAH09G0155900	coral3
CtAH09G0155700	cyan
CtAH09G0155600	coral3
CtAH09G0155500	coral3
CtAH09G0155400	coral1
CtAH09G0155300	grey
CtAH09G0155200	coral3
CtAH09G0155100	coral3
CtAH09G0154900	coral1
CtAH09G0154800	coral2
CtAH09G0154700	coral3
CtAH09G0154600	coral3
CtAH09G0154500	cyan
CtAH09G0154400	coral3
CtAH09G0154300	coral3
CtAH09G0154200	coral3
CtAH09G0154100	coral2
CtAH09G0154000	yellow3
CtAH09G0153900	coral3
CtAH09G0153800	coral3
CtAH09G0153700	coral3
CtAH09G0153600	grey
CtAH09G0153500	coral3
CtAH09G0153400	coral3
CtAH09G0153300	coral3
CtAH09G0153200	coral3
CtAH09G0153100	coral3
CtAH09G0153000	coral2
CtAH09G0152900	coral3
CtAH09G0152800	antiquewhite4
CtAH09G0152700	coral2
CtAH09G0152600	coral3
CtAH09G0152500	coral1
CtAH09G0152300	coral3
CtAH09G0152100	cyan
CtAH09G0152000	coral3
CtAH09G0151900	coral3
CtAH09G0151800	coral3
CtAH09G0151700	coral1
CtAH09G0151100	coral3
CtAH09G0150800	coral3
CtAH09G0150600	coral2
CtAH09G0150100	coral2
CtAH09G0149800	coral3
CtAH09G0149700	coral3
CtAH09G0149600	coral3
CtAH09G0149500	coral2
CtAH09G0149400	coral3
CtAH09G0149300	coral3
CtAH09G0149200	coral1
CtAH09G0149100	coral3
CtAH09G0149000	coral2
CtAH09G0148900	coral3
CtAH09G0148800	coral2
CtAH09G0148700	yellow3
CtAH09G0148600	coral3
CtAH09G0148500	coral2
CtAH09G0148400	coral3
CtAH09G0148300	coral2
CtAH09G0148200	coral1
CtAH09G0148100	coral1
CtAH09G0148000	coral3
CtAH09G0147900	coral3
CtAH09G0147800	coral2
CtAH09G0147700	coral2
CtAH09G0147600	coral1
CtAH09G0147500	coral1
CtAH09G0147400	coral3
CtAH09G0147000	coral1
CtAH09G0146900	coral2
CtAH09G0146800	coral1
CtAH09G0146700	coral1
CtAH09G0146600	coral3
CtAH09G0146400	coral3
CtAH09G0146100	coral2
CtAH09G0145900	coral3
CtAH09G0145700	coral3
CtAH09G0145600	coral3
CtAH09G0145500	coral3
CtAH09G0145400	coral3
CtAH09G0145300	coral1
CtAH09G0145200	coral3
CtAH09G0145100	coral2
CtAH09G0145000	coral2
CtAH09G0144900	coral1
CtAH09G0144800	coral3
CtAH09G0144700	coral3
CtAH09G0144300	coral1
CtAH09G0144200	coral2
CtAH09G0144100	coral3
CtAH09G0143900	coral3
CtAH09G0143800	coral3
CtAH09G0143700	coral3
CtAH09G0143600	coral3
CtAH09G0143500	coral3
CtAH09G0143400	coral3
CtAH09G0143300	coral3
CtAH09G0143200	coral2
CtAH09G0143100	coral3
CtAH09G0143000	coral3
CtAH09G0142900	coral3
CtAH09G0142800	antiquewhite4
CtAH09G0142700	coral3
CtAH09G0142600	coral3
CtAH09G0142300	coral3
CtAH09G0142200	coral3
CtAH09G0142100	coral3
CtAH09G0142000	coral3
CtAH09G0141900	coral3
CtAH09G0141500	coral2
CtAH09G0141300	coral3
CtAH09G0141200	coral3
CtAH09G0141000	coral3
CtAH09G0140700	coral3
CtAH09G0140600	grey
CtAH09G0140400	coral3
CtAH09G0140300	yellow3
CtAH09G0140200	coral3
CtAH09G0140100	coral1
CtAH09G0140000	coral1
CtAH09G0139900	coral1
CtAH09G0139800	coral1
CtAH09G0139500	coral3
CtAH09G0139400	coral3
CtAH09G0139300	coral3
CtAH09G0139100	coral3
CtAH09G0138900	coral1
CtAH09G0138800	coral1
CtAH09G0138700	coral3
CtAH09G0138600	coral2
CtAH09G0138400	coral3
CtAH09G0138300	coral1
CtAH09G0138200	coral1
CtAH09G0138000	coral3
CtAH09G0137900	coral3
CtAH09G0137800	coral1
CtAH09G0137600	antiquewhite4
CtAH09G0137500	grey
CtAH09G0137400	coral3
CtAH09G0137300	coral3
CtAH09G0137000	coral3
CtAH09G0136900	grey
CtAH09G0136800	grey
CtAH09G0136700	coral3
CtAH09G0136600	coral3
CtAH09G0136500	coral3
CtAH09G0136400	coral3
CtAH09G0136300	coral1
CtAH09G0136200	antiquewhite4
CtAH09G0136100	coral3
CtAH09G0136000	coral3
CtAH09G0135900	coral3
CtAH09G0135800	coral3
CtAH09G0135700	coral3
CtAH09G0135600	coral2
CtAH09G0135500	coral1
CtAH09G0135400	coral3
CtAH09G0135300	coral3
CtAH09G0135200	coral2
CtAH09G0135000	coral2
CtAH09G0134900	coral3
CtAH09G0134800	grey
CtAH09G0134700	coral2
CtAH09G0134500	coral3
CtAH09G0134400	antiquewhite4
CtAH09G0134200	coral1
CtAH09G0134100	coral3
CtAH09G0134000	coral3
CtAH09G0133900	coral1
CtAH09G0133800	coral2
CtAH09G0133700	coral3
CtAH09G0133600	coral2
CtAH09G0133500	coral3
CtAH09G0133400	antiquewhite4
CtAH09G0133300	coral3
CtAH09G0133200	coral3
CtAH09G0133100	coral2
CtAH09G0132900	coral3
CtAH09G0132700	coral1
CtAH09G0132600	grey
CtAH09G0132400	coral3
CtAH09G0132300	coral3
CtAH09G0132200	grey
CtAH09G0132100	darkolivegreen2
CtAH09G0131900	coral3
CtAH09G0131800	coral1
CtAH09G0131700	coral1
CtAH09G0131600	coral2
CtAH09G0131500	coral2
CtAH09G0131300	grey
CtAH09G0131200	coral3
CtAH09G0131100	coral3
CtAH09G0130800	coral3
CtAH09G0130700	coral1
CtAH09G0130500	coral3
CtAH09G0130400	coral3
CtAH09G0130300	coral3
CtAH09G0130100	cyan
CtAH09G0130000	coral3
CtAH09G0129900	coral3
CtAH09G0129600	coral3
CtAH09G0129500	coral3
CtAH09G0129300	coral3
CtAH09G0129200	lightsteelblue1
CtAH09G0129000	cyan
CtAH09G0128900	coral2
CtAH09G0128800	yellow3
CtAH09G0128700	coral3
CtAH09G0128600	coral2
CtAH09G0128500	coral3
CtAH09G0128400	coral1
CtAH09G0128300	coral1
CtAH09G0128200	grey
CtAH09G0128100	coral1
CtAH09G0128000	coral2
CtAH09G0127900	cyan
CtAH09G0127800	coral3
CtAH09G0127700	grey
CtAH09G0127600	coral2
CtAH09G0127500	grey
CtAH09G0127300	coral2
CtAH09G0127200	coral3
CtAH09G0127100	coral3
CtAH09G0126900	coral3
CtAH09G0126800	coral3
CtAH09G0126700	coral1
CtAH09G0126600	cyan
CtAH09G0126500	coral2
CtAH09G0126400	coral3
CtAH09G0126300	coral2
CtAH09G0126200	coral1
CtAH09G0126000	coral3
CtAH09G0125600	coral2
CtAH09G0125500	antiquewhite4
CtAH09G0125400	coral1
CtAH09G0125300	coral3
CtAH09G0125200	coral2
CtAH09G0125100	coral3
CtAH09G0124900	coral2
CtAH09G0124800	antiquewhite4
CtAH09G0124700	yellow3
CtAH09G0124600	coral2
CtAH09G0124300	coral3
CtAH09G0124000	coral3
CtAH09G0123700	coral1
CtAH09G0123400	coral1
CtAH09G0123100	coral2
CtAH09G0123000	coral3
CtAH09G0122900	antiquewhite4
CtAH09G0122800	grey
CtAH09G0122700	coral3
CtAH09G0122600	coral3
CtAH09G0122400	grey
CtAH09G0122300	coral3
CtAH09G0122200	coral3
CtAH09G0122100	coral3
CtAH09G0121900	coral2
CtAH09G0121800	coral3
CtAH09G0121700	grey
CtAH09G0121600	coral1
CtAH09G0121500	cyan
CtAH09G0121400	coral1
CtAH09G0121300	coral3
CtAH09G0121200	cyan
CtAH09G0121100	coral3
CtAH09G0121000	coral3
CtAH09G0120800	coral3
CtAH09G0120700	coral3
CtAH09G0120500	coral3
CtAH09G0120300	coral3
CtAH09G0120200	coral3
CtAH09G0120100	coral3
CtAH09G0120000	coral1
CtAH09G0119900	coral2
CtAH09G0119800	antiquewhite4
CtAH09G0119700	coral3
CtAH09G0119600	grey
CtAH09G0119500	grey
CtAH09G0119400	coral2
CtAH09G0119300	grey
CtAH09G0119200	coral1
CtAH09G0118900	cyan
CtAH09G0118700	coral3
CtAH09G0118600	coral1
CtAH09G0118500	coral3
CtAH09G0118400	coral3
CtAH09G0118200	coral3
CtAH09G0118100	coral3
CtAH09G0118000	coral2
CtAH09G0117900	coral3
CtAH09G0117800	coral2
CtAH09G0117600	grey
CtAH09G0117400	coral3
CtAH09G0117300	coral1
CtAH09G0117200	coral3
CtAH09G0117000	grey
CtAH09G0116900	coral3
CtAH09G0116800	coral1
CtAH09G0116700	cyan
CtAH09G0116600	coral3
CtAH09G0116500	coral3
CtAH09G0116400	coral2
CtAH09G0116300	coral3
CtAH09G0116200	coral3
CtAH09G0116100	coral3
CtAH09G0115900	coral3
CtAH09G0115800	coral3
CtAH09G0115600	coral3
CtAH09G0115500	coral2
CtAH09G0115300	cyan
CtAH09G0115200	coral3
CtAH09G0115100	coral3
CtAH09G0115000	coral2
CtAH09G0114900	coral1
CtAH09G0114800	coral2
CtAH09G0114500	antiquewhite4
CtAH09G0114400	coral3
CtAH09G0114300	coral3
CtAH09G0114200	coral3
CtAH09G0114100	coral3
CtAH09G0114000	coral2
CtAH09G0113900	coral3
CtAH09G0113800	coral2
CtAH09G0113700	grey
CtAH09G0113600	grey
CtAH09G0113500	coral3
CtAH09G0113400	cyan
CtAH09G0113100	antiquewhite4
CtAH09G0112700	grey
CtAH09G0112600	coral2
CtAH09G0112500	coral1
CtAH09G0112400	grey
CtAH09G0112300	coral2
CtAH09G0112200	grey
CtAH09G0112100	coral3
CtAH09G0112000	coral3
CtAH09G0111800	coral2
CtAH09G0111300	coral3
CtAH09G0111200	coral1
CtAH09G0111000	lightsteelblue1
CtAH09G0110400	coral3
CtAH09G0110300	coral3
CtAH09G0110100	coral3
CtAH09G0110000	cyan
CtAH09G0109900	coral3
CtAH09G0109700	coral3
CtAH09G0109600	coral2
CtAH09G0109500	grey
CtAH09G0109400	coral2
CtAH09G0109300	coral3
CtAH09G0109200	coral3
CtAH09G0108900	coral3
CtAH09G0108800	coral3
CtAH09G0108700	grey
CtAH09G0108600	coral2
CtAH09G0108500	coral3
CtAH09G0108400	coral1
CtAH09G0108300	coral1
CtAH09G0108200	coral3
CtAH09G0108100	grey
CtAH09G0107600	coral3
CtAH09G0107500	coral2
CtAH09G0107400	coral2
CtAH09G0107300	coral2
CtAH09G0107200	coral1
CtAH09G0107100	coral2
CtAH09G0107000	coral3
CtAH09G0106900	coral3
CtAH09G0106800	coral3
CtAH09G0106600	antiquewhite4
CtAH09G0106500	lightsteelblue1
CtAH09G0106400	coral3
CtAH09G0106200	grey
CtAH09G0106100	coral3
CtAH09G0106000	coral3
CtAH09G0105800	coral3
CtAH09G0105700	coral3
CtAH09G0105600	coral3
CtAH09G0105500	coral2
CtAH09G0105400	coral3
CtAH09G0105300	coral3
CtAH09G0105200	coral2
CtAH09G0105100	coral3
CtAH09G0105000	coral2
CtAH09G0104900	coral1
CtAH09G0104800	coral3
CtAH09G0104700	grey
CtAH09G0104600	coral3
CtAH09G0104500	coral1
CtAH09G0104400	coral3
CtAH09G0104200	coral2
CtAH09G0104100	antiquewhite4
CtAH09G0103900	grey
CtAH09G0103800	coral3
CtAH09G0103700	coral3
CtAH09G0103600	coral3
CtAH09G0103500	grey
CtAH09G0103400	coral2
CtAH09G0103300	coral3
CtAH09G0103200	coral3
CtAH09G0103100	coral3
CtAH09G0103000	coral1
CtAH09G0102800	coral1
CtAH09G0102700	antiquewhite4
CtAH09G0102500	antiquewhite4
CtAH09G0102100	coral1
CtAH09G0101900	coral3
CtAH09G0101600	antiquewhite4
CtAH09G0101400	coral3
CtAH09G0101300	coral3
CtAH09G0101100	antiquewhite4
CtAH09G0101000	coral3
CtAH09G0100900	coral3
CtAH09G0100800	coral2
CtAH09G0100700	lightsteelblue1
CtAH09G0100600	antiquewhite4
CtAH09G0100500	coral3
CtAH09G0100400	coral3
CtAH09G0100300	coral3
CtAH09G0100200	coral2
CtAH09G0100100	coral2
CtAH09G0099800	coral3
CtAH09G0099700	coral3
CtAH09G0099600	coral3
CtAH09G0099500	coral3
CtAH09G0099400	antiquewhite4
CtAH09G0099300	coral3
CtAH09G0099200	coral1
CtAH09G0099100	coral3
CtAH09G0099000	coral3
CtAH09G0098900	coral3
CtAH09G0098800	coral3
CtAH09G0098700	coral1
CtAH09G0098600	coral3
CtAH09G0098000	coral2
CtAH09G0097900	coral3
CtAH09G0097700	coral3
CtAH09G0097500	coral3
CtAH09G0097400	coral3
CtAH09G0097200	coral3
CtAH09G0097100	coral2
CtAH09G0097000	coral3
CtAH09G0096900	coral3
CtAH09G0096800	antiquewhite4
CtAH09G0096500	coral3
CtAH09G0096400	coral2
CtAH09G0096300	coral3
CtAH09G0096200	coral2
CtAH09G0096100	coral2
CtAH09G0096000	coral3
CtAH09G0095900	coral3
CtAH09G0095800	lightsteelblue1
CtAH09G0095700	coral2
CtAH09G0095600	coral3
CtAH09G0095400	coral3
CtAH09G0095300	coral3
CtAH09G0095200	coral3
CtAH09G0095100	coral3
CtAH09G0095000	coral3
CtAH09G0094900	coral3
CtAH09G0094800	coral1
CtAH09G0094500	antiquewhite4
CtAH09G0094400	coral3
CtAH09G0094200	grey
CtAH09G0093700	coral3
CtAH09G0093600	coral3
CtAH09G0093500	antiquewhite4
CtAH09G0093400	lightsteelblue1
CtAH09G0093300	coral1
CtAH09G0093200	coral3
CtAH09G0093100	coral3
CtAH09G0093000	coral2
CtAH09G0092900	coral3
CtAH09G0092800	antiquewhite4
CtAH09G0092700	coral3
CtAH09G0092600	coral3
CtAH09G0092500	coral3
CtAH09G0092300	grey
CtAH09G0091900	coral1
CtAH09G0091700	antiquewhite4
CtAH09G0091600	coral3
CtAH09G0091500	grey
CtAH09G0091400	deeppink
CtAH09G0091200	floralwhite
CtAH09G0091100	coral3
CtAH09G0091000	coral2
CtAH09G0090900	coral3
CtAH09G0090800	coral3
CtAH09G0090700	coral2
CtAH09G0090600	coral3
CtAH09G0090500	coral1
CtAH09G0090400	coral1
CtAH09G0090300	coral2
CtAH09G0090200	coral3
CtAH09G0090100	coral3
CtAH09G0090000	coral1
CtAH09G0089600	antiquewhite4
CtAH09G0089500	coral3
CtAH09G0089400	coral3
CtAH09G0089300	coral1
CtAH09G0089200	coral1
CtAH09G0089100	coral3
CtAH09G0089000	grey
CtAH09G0088900	grey
CtAH09G0088700	coral3
CtAH09G0088600	coral3
CtAH09G0088500	coral3
CtAH09G0088300	coral2
CtAH09G0088200	coral2
CtAH09G0088100	coral1
CtAH09G0088000	coral1
CtAH09G0087800	coral3
CtAH09G0087700	lightsteelblue1
CtAH09G0087500	antiquewhite4
CtAH09G0087400	deeppink
CtAH09G0087100	coral3
CtAH09G0086900	coral1
CtAH09G0086800	grey
CtAH09G0086700	coral1
CtAH09G0086200	deeppink
CtAH09G0086000	coral3
CtAH09G0085900	coral3
CtAH09G0085800	coral3
CtAH09G0085400	coral1
CtAH09G0085300	coral1
CtAH09G0085200	antiquewhite4
CtAH09G0085100	cyan
CtAH09G0084900	coral3
CtAH09G0084700	coral3
CtAH09G0084600	coral3
CtAH09G0084500	antiquewhite4
CtAH09G0084400	coral3
CtAH09G0084200	coral3
CtAH09G0084100	grey
CtAH09G0084000	grey
CtAH09G0083800	coral3
CtAH09G0083700	coral3
CtAH09G0083600	coral2
CtAH09G0083500	coral3
CtAH09G0083400	coral3
CtAH09G0083300	coral3
CtAH09G0083200	coral1
CtAH09G0083100	coral3
CtAH09G0082900	antiquewhite4
CtAH09G0082800	coral3
CtAH09G0082700	coral3
CtAH09G0082600	grey
CtAH09G0082500	coral3
CtAH09G0082400	coral3
CtAH09G0082300	coral2
CtAH09G0082200	coral3
CtAH09G0082100	coral3
CtAH09G0081900	deeppink
CtAH09G0081300	coral3
CtAH09G0081200	coral2
CtAH09G0081000	coral3
CtAH09G0080900	coral3
CtAH09G0080700	coral3
CtAH09G0080600	cyan
CtAH09G0080500	coral3
CtAH09G0080400	coral3
CtAH09G0080300	coral3
CtAH09G0080200	grey
CtAH09G0080100	darkolivegreen2
CtAH09G0079800	coral3
CtAH09G0079700	antiquewhite4
CtAH09G0079600	coral3
CtAH09G0079500	coral3
CtAH09G0079400	coral3
CtAH09G0079300	coral3
CtAH09G0079200	coral2
CtAH09G0079100	coral3
CtAH09G0078900	coral3
CtAH09G0078800	coral3
CtAH09G0078600	coral3
CtAH09G0078300	coral3
CtAH09G0078200	coral3
CtAH09G0078100	coral1
CtAH09G0078000	coral2
CtAH09G0077700	coral3
CtAH09G0077500	coral3
CtAH09G0077400	coral3
CtAH09G0077300	coral3
CtAH09G0077200	coral3
CtAH09G0076600	coral3
CtAH09G0076300	grey
CtAH09G0076200	coral3
CtAH09G0075800	coral2
CtAH09G0075700	coral2
CtAH09G0075600	coral3
CtAH09G0075500	coral1
CtAH09G0075400	coral3
CtAH09G0075300	coral2
CtAH09G0075200	coral3
CtAH09G0074900	antiquewhite4
CtAH09G0074800	coral3
CtAH09G0074700	coral2
CtAH09G0074500	floralwhite
CtAH09G0074400	coral3
CtAH09G0074300	coral1
CtAH09G0074100	coral3
CtAH09G0074000	coral1
CtAH09G0073900	antiquewhite4
CtAH09G0073800	coral1
CtAH09G0073700	antiquewhite4
CtAH09G0073600	coral1
CtAH09G0073500	coral3
CtAH09G0073300	coral1
CtAH09G0073200	coral1
CtAH09G0073000	coral3
CtAH09G0072900	coral1
CtAH09G0072800	coral3
CtAH09G0072700	coral3
CtAH09G0072600	grey
CtAH09G0072300	coral1
CtAH09G0072200	deeppink
CtAH09G0072100	coral3
CtAH09G0072000	coral3
CtAH09G0071900	coral3
CtAH09G0071800	coral3
CtAH09G0071500	coral3
CtAH09G0071300	coral3
CtAH09G0071200	coral3
CtAH09G0071100	coral1
CtAH09G0070900	coral1
CtAH09G0070800	coral2
CtAH09G0070700	coral2
CtAH09G0070600	coral3
CtAH09G0070500	coral3
CtAH09G0070400	coral1
CtAH09G0070300	coral3
CtAH09G0070200	coral3
CtAH09G0070000	coral2
CtAH09G0069900	coral2
CtAH09G0069800	antiquewhite4
CtAH09G0069700	cyan
CtAH09G0069600	yellow3
CtAH09G0069500	grey
CtAH09G0069300	grey
CtAH09G0069100	coral2
CtAH09G0069000	grey
CtAH09G0068900	coral3
CtAH09G0068800	coral3
CtAH09G0068600	coral2
CtAH09G0068400	coral3
CtAH09G0068300	coral2
CtAH09G0068200	coral3
CtAH09G0067900	grey
CtAH09G0067800	coral1
CtAH09G0067700	coral2
CtAH09G0067200	coral3
CtAH09G0067100	coral3
CtAH09G0066900	coral3
CtAH09G0066700	coral2
CtAH09G0066600	coral3
CtAH09G0066500	coral3
CtAH09G0066400	coral3
CtAH09G0066300	coral1
CtAH09G0066200	lightsteelblue1
CtAH09G0066100	coral3
CtAH09G0065900	coral3
CtAH09G0065700	coral3
CtAH09G0065100	coral3
CtAH09G0064700	grey
CtAH09G0064600	coral3
CtAH09G0064200	coral3
CtAH09G0064100	antiquewhite4
CtAH09G0064000	grey
CtAH09G0063800	coral3
CtAH09G0063700	coral1
CtAH09G0063500	coral3
CtAH09G0063400	grey
CtAH09G0063100	antiquewhite4
CtAH09G0063000	coral3
CtAH09G0062900	coral3
CtAH09G0062700	coral1
CtAH09G0062600	coral3
CtAH09G0062500	coral3
CtAH09G0062200	coral2
CtAH09G0062000	coral3
CtAH09G0061900	cyan
CtAH09G0061700	coral3
CtAH09G0061600	coral3
CtAH09G0061500	coral3
CtAH09G0061400	coral3
CtAH09G0061300	coral3
CtAH09G0061200	coral3
CtAH09G0061100	coral1
CtAH09G0061000	coral3
CtAH09G0060800	coral3
CtAH09G0060600	coral2
CtAH09G0060500	coral3
CtAH09G0060400	coral3
CtAH09G0060300	coral1
CtAH09G0060200	coral3
CtAH09G0060100	coral3
CtAH09G0060000	coral2
CtAH09G0059900	coral2
CtAH09G0059800	coral2
CtAH09G0059600	coral3
CtAH09G0059400	coral3
CtAH09G0059300	coral3
CtAH09G0059100	coral3
CtAH09G0059000	coral2
CtAH09G0058900	coral3
CtAH09G0058800	coral3
CtAH09G0058700	coral3
CtAH09G0058600	coral1
CtAH09G0058500	coral3
CtAH09G0058300	antiquewhite4
CtAH09G0058200	coral3
CtAH09G0058100	coral2
CtAH09G0058000	antiquewhite4
CtAH09G0057700	coral3
CtAH09G0057500	coral3
CtAH09G0057400	coral3
CtAH09G0057300	coral3
CtAH09G0057200	coral3
CtAH09G0057100	coral2
CtAH09G0057000	coral1
CtAH09G0056900	coral3
CtAH09G0056600	coral2
CtAH09G0056500	coral3
CtAH09G0056400	grey
CtAH09G0056300	coral3
CtAH09G0056000	coral2
CtAH09G0055900	coral3
CtAH09G0055800	coral1
CtAH09G0055700	coral1
CtAH09G0055600	coral2
CtAH09G0055500	coral1
CtAH09G0055400	coral3
CtAH09G0055300	cyan
CtAH09G0055100	grey
CtAH09G0054600	coral3
CtAH09G0054500	coral3
CtAH09G0054400	grey
CtAH09G0054300	coral1
CtAH09G0054200	coral1
CtAH09G0054000	grey
CtAH09G0053900	coral2
CtAH09G0053700	coral3
CtAH09G0053600	coral2
CtAH09G0053500	coral2
CtAH09G0053400	coral3
CtAH09G0053300	coral3
CtAH09G0053200	coral3
CtAH09G0053100	coral2
CtAH09G0053000	coral3
CtAH09G0052800	coral2
CtAH09G0052700	antiquewhite4
CtAH09G0052600	coral2
CtAH09G0052500	coral3
CtAH09G0052400	antiquewhite4
CtAH09G0052300	coral3
CtAH09G0052200	yellow3
CtAH09G0052100	grey
CtAH09G0052000	coral3
CtAH09G0051500	coral2
CtAH09G0051300	coral3
CtAH09G0051200	coral3
CtAH09G0051100	coral3
CtAH09G0051000	coral3
CtAH09G0050900	coral2
CtAH09G0050800	coral3
CtAH09G0050700	coral3
CtAH09G0050300	grey
CtAH09G0050200	coral1
CtAH09G0050100	coral3
CtAH09G0049800	coral1
CtAH09G0049500	coral3
CtAH09G0049100	coral3
CtAH09G0049000	coral3
CtAH09G0048900	coral3
CtAH09G0048800	coral3
CtAH09G0048700	coral3
CtAH09G0048600	coral3
CtAH09G0048500	coral3
CtAH09G0048400	coral3
CtAH09G0048300	grey
CtAH09G0048200	coral3
CtAH09G0048100	coral2
CtAH09G0048000	coral2
CtAH09G0047900	coral3
CtAH09G0047800	coral3
CtAH09G0047700	coral2
CtAH09G0047600	coral1
CtAH09G0047500	coral3
CtAH09G0047100	grey
CtAH09G0046800	coral2
CtAH09G0046700	coral1
CtAH09G0046600	coral2
CtAH09G0046500	grey
CtAH09G0046400	coral1
CtAH09G0046200	coral1
CtAH09G0046100	coral3
CtAH09G0046000	coral3
CtAH09G0045800	coral3
CtAH09G0045700	coral3
CtAH09G0045500	cyan
CtAH09G0045400	yellow3
CtAH09G0045300	coral2
CtAH09G0045200	yellow3
CtAH09G0045100	coral3
CtAH09G0045000	coral1
CtAH09G0044900	coral2
CtAH09G0044800	coral2
CtAH09G0044700	grey
CtAH09G0044600	coral1
CtAH09G0044500	grey
CtAH09G0044400	coral3
CtAH09G0044300	coral3
CtAH09G0044200	coral3
CtAH09G0044100	coral3
CtAH09G0043800	coral2
CtAH09G0043700	cyan
CtAH09G0043600	grey
CtAH09G0043500	grey
CtAH09G0043400	grey
CtAH09G0043300	antiquewhite4
CtAH09G0043200	coral2
CtAH09G0043100	lightsteelblue1
CtAH09G0043000	coral2
CtAH09G0042900	grey
CtAH09G0042700	coral3
CtAH09G0042600	coral3
CtAH09G0042500	coral3
CtAH09G0042400	coral2
CtAH09G0042300	coral2
CtAH09G0042200	coral3
CtAH09G0042000	antiquewhite4
CtAH09G0041900	antiquewhite4
CtAH09G0041700	coral1
CtAH09G0041600	coral2
CtAH09G0041500	coral2
CtAH09G0041400	coral2
CtAH09G0041300	coral3
CtAH09G0041000	coral1
CtAH09G0040900	coral3
CtAH09G0040800	coral3
CtAH09G0040500	coral3
CtAH09G0040400	coral2
CtAH09G0040300	coral3
CtAH09G0040200	coral3
CtAH09G0040100	coral3
CtAH09G0040000	coral3
CtAH09G0039900	coral3
CtAH09G0039800	coral3
CtAH09G0039700	coral3
CtAH09G0039600	coral3
CtAH09G0039300	coral1
CtAH09G0039200	coral3
CtAH09G0039100	grey
CtAH09G0039000	coral3
CtAH09G0038900	coral1
CtAH09G0038800	coral1
CtAH09G0038700	coral3
CtAH09G0038600	coral2
CtAH09G0038400	coral2
CtAH09G0038300	coral3
CtAH09G0038200	coral2
CtAH09G0037900	coral3
CtAH09G0037700	coral1
CtAH09G0037600	coral3
CtAH09G0037500	coral3
CtAH09G0037200	coral3
CtAH09G0037000	coral3
CtAH09G0036900	coral2
CtAH09G0036800	coral3
CtAH09G0036700	coral1
CtAH09G0036600	coral1
CtAH09G0036500	coral1
CtAH09G0036300	grey
CtAH09G0036200	coral3
CtAH09G0036100	cyan
CtAH09G0036000	coral3
CtAH09G0035900	coral1
CtAH09G0035800	coral3
CtAH09G0035700	coral3
CtAH09G0035600	antiquewhite4
CtAH09G0035400	coral3
CtAH09G0035300	coral3
CtAH09G0035200	coral2
CtAH09G0035100	coral3
CtAH09G0035000	coral3
CtAH09G0034900	coral3
CtAH09G0034800	coral3
CtAH09G0034700	coral1
CtAH09G0034600	coral3
CtAH09G0034500	coral3
CtAH09G0034300	coral3
CtAH09G0034200	grey
CtAH09G0034100	coral3
CtAH09G0033800	darkolivegreen2
CtAH09G0033600	grey
CtAH09G0033400	coral3
CtAH09G0033300	coral3
CtAH09G0033200	coral3
CtAH09G0033100	yellow3
CtAH09G0033000	coral2
CtAH09G0032900	coral2
CtAH09G0032800	coral3
CtAH09G0032700	coral3
CtAH09G0032600	coral2
CtAH09G0032500	grey
CtAH09G0032300	coral3
CtAH09G0032100	coral3
CtAH09G0032000	lightsteelblue1
CtAH09G0031900	coral3
CtAH09G0031800	coral3
CtAH09G0031200	coral3
CtAH09G0030900	coral3
CtAH09G0030700	coral3
CtAH09G0030600	lightsteelblue1
CtAH09G0030500	coral3
CtAH09G0030400	coral1
CtAH09G0030300	coral3
CtAH09G0030200	grey
CtAH09G0030100	coral2
CtAH09G0029900	coral1
CtAH09G0029800	coral3
CtAH09G0029700	coral3
CtAH09G0029600	coral3
CtAH09G0029500	coral3
CtAH09G0029400	coral3
CtAH09G0029300	coral3
CtAH09G0029200	coral2
CtAH09G0029100	coral2
CtAH09G0029000	coral2
CtAH09G0028900	coral1
CtAH09G0028800	coral3
CtAH09G0028600	coral3
CtAH09G0028500	coral3
CtAH09G0028400	floralwhite
CtAH09G0028300	antiquewhite4
CtAH09G0028200	grey
CtAH09G0028100	deeppink
CtAH09G0027900	lightsteelblue1
CtAH09G0027800	antiquewhite4
CtAH09G0027700	antiquewhite4
CtAH09G0027600	coral1
CtAH09G0027500	coral3
CtAH09G0027300	coral3
CtAH09G0027200	coral3
CtAH09G0027000	coral3
CtAH09G0026900	coral1
CtAH09G0026800	cyan
CtAH09G0026700	coral2
CtAH09G0026600	coral3
CtAH09G0026500	floralwhite
CtAH09G0026300	coral1
CtAH09G0026200	coral2
CtAH09G0026100	coral3
CtAH09G0026000	coral3
CtAH09G0025900	coral1
CtAH09G0025700	coral3
CtAH09G0025600	coral3
CtAH09G0025500	grey
CtAH09G0025400	coral3
CtAH09G0025000	coral2
CtAH09G0024900	coral3
CtAH09G0024800	coral3
CtAH09G0024600	grey
CtAH09G0024500	coral1
CtAH09G0024400	coral3
CtAH09G0024100	coral3
CtAH09G0024000	coral3
CtAH09G0023900	coral3
CtAH09G0023800	coral3
CtAH09G0023700	coral3
CtAH09G0023600	coral3
CtAH09G0023500	coral2
CtAH09G0023400	coral1
CtAH09G0023300	coral3
CtAH09G0023200	coral3
CtAH09G0023000	coral2
CtAH09G0022900	coral3
CtAH09G0022800	grey
CtAH09G0022500	coral3
CtAH09G0022300	coral3
CtAH09G0022200	coral2
CtAH09G0022100	coral3
CtAH09G0021900	coral3
CtAH09G0021800	grey
CtAH09G0021700	floralwhite
CtAH09G0021600	grey
CtAH09G0021500	coral3
CtAH09G0021400	coral3
CtAH09G0021300	grey
CtAH09G0021200	coral3
CtAH09G0021100	coral3
CtAH09G0021000	coral3
CtAH09G0020900	coral1
CtAH09G0020800	coral3
CtAH09G0020700	coral3
CtAH09G0020500	coral2
CtAH09G0020300	coral3
CtAH09G0020200	coral1
CtAH09G0020100	coral3
CtAH09G0020000	coral3
CtAH09G0019900	coral3
CtAH09G0019800	coral3
CtAH09G0019700	coral3
CtAH09G0019600	coral3
CtAH09G0019500	coral3
CtAH09G0019300	coral2
CtAH09G0019000	coral3
CtAH09G0018900	coral2
CtAH09G0018700	coral1
CtAH09G0018500	coral2
CtAH09G0018400	coral1
CtAH09G0018300	grey
CtAH09G0018100	coral3
CtAH09G0017800	coral3
CtAH09G0017700	coral3
CtAH09G0017500	coral3
CtAH09G0017400	coral3
CtAH09G0017300	grey
CtAH09G0017200	floralwhite
CtAH09G0017100	coral3
CtAH09G0017000	grey
CtAH09G0016900	coral2
CtAH09G0016800	deeppink
CtAH09G0016700	coral2
CtAH09G0016400	coral3
CtAH09G0016300	coral3
CtAH09G0016000	coral2
CtAH09G0015900	coral3
CtAH09G0015800	coral2
CtAH09G0015700	coral2
CtAH09G0015600	lightsteelblue1
CtAH09G0015500	coral3
CtAH09G0015400	coral2
CtAH09G0015300	coral1
CtAH09G0015200	coral3
CtAH09G0015100	coral2
CtAH09G0014800	antiquewhite4
CtAH09G0014700	coral3
CtAH09G0014600	grey
CtAH09G0014500	grey
CtAH09G0013900	coral1
CtAH09G0013800	coral3
CtAH09G0013700	coral1
CtAH09G0013500	yellow3
CtAH09G0013400	coral3
CtAH09G0013300	coral3
CtAH09G0013200	coral1
CtAH09G0013100	coral3
CtAH09G0013000	coral2
CtAH09G0012900	coral3
CtAH09G0012800	antiquewhite4
CtAH09G0012700	coral3
CtAH09G0012600	cyan
CtAH09G0012500	coral3
CtAH09G0012400	coral3
CtAH09G0012300	coral3
CtAH09G0012200	coral3
CtAH09G0012100	coral1
CtAH09G0012000	coral2
CtAH09G0011900	coral1
CtAH09G0011800	coral3
CtAH09G0011700	coral3
CtAH09G0011600	coral3
CtAH09G0011500	coral3
CtAH09G0011400	grey
CtAH09G0011300	coral3
CtAH09G0011200	grey
CtAH09G0011100	coral2
CtAH09G0011000	coral1
CtAH09G0010900	coral2
CtAH09G0010800	grey
CtAH09G0010600	coral3
CtAH09G0010500	coral3
CtAH09G0010400	coral3
CtAH09G0010300	coral3
CtAH09G0010200	coral1
CtAH09G0010100	floralwhite
CtAH09G0010000	coral3
CtAH09G0009900	coral3
CtAH09G0009800	coral3
CtAH09G0009700	coral3
CtAH09G0009600	coral1
CtAH09G0009500	coral3
CtAH09G0009400	cyan
CtAH09G0009300	coral1
CtAH09G0009200	coral2
CtAH09G0009000	coral3
CtAH09G0008900	coral3
CtAH09G0008800	cyan
CtAH09G0008700	coral3
CtAH09G0008600	coral3
CtAH09G0008500	darkolivegreen2
CtAH09G0008200	coral3
CtAH09G0008100	coral2
CtAH09G0008000	coral2
CtAH09G0007900	coral3
CtAH09G0007800	coral3
CtAH09G0007700	antiquewhite4
CtAH09G0007600	coral3
CtAH09G0007500	coral3
CtAH09G0007400	coral1
CtAH09G0007300	coral3
CtAH09G0007200	yellow3
CtAH09G0007100	coral3
CtAH09G0007000	grey
CtAH09G0006900	coral3
CtAH09G0006700	coral3
CtAH09G0006500	coral3
CtAH09G0006400	coral3
CtAH09G0006300	grey
CtAH09G0006200	coral2
CtAH09G0006100	coral3
CtAH09G0005800	coral3
CtAH09G0005700	coral2
CtAH09G0005500	coral1
CtAH09G0005400	coral2
CtAH09G0005300	coral2
CtAH09G0005200	grey
CtAH09G0005100	coral3
CtAH09G0005000	grey
CtAH09G0004800	lightsteelblue1
CtAH09G0004700	coral3
CtAH09G0004600	coral3
CtAH09G0004500	coral3
CtAH09G0004200	antiquewhite4
CtAH09G0004100	coral2
CtAH09G0004000	coral3
CtAH09G0003900	coral3
CtAH09G0003700	antiquewhite4
CtAH09G0003600	coral3
CtAH09G0003500	coral3
CtAH09G0003400	coral3
CtAH09G0003100	coral3
CtAH09G0003000	coral3
CtAH09G0002800	coral3
CtAH09G0002700	coral2
CtAH09G0002600	coral3
CtAH09G0002500	coral3
CtAH09G0002400	coral3
CtAH09G0002300	cyan
CtAH09G0002200	antiquewhite4
CtAH09G0002100	coral3
CtAH09G0002000	coral3
CtAH09G0001900	coral2
CtAH09G0001800	coral3
CtAH09G0001700	antiquewhite4
CtAH09G0001600	coral3
CtAH09G0001400	coral2
CtAH09G0001200	coral2
CtAH09G0001100	coral2
CtAH09G0001000	antiquewhite4
CtAH09G0000900	coral3
CtAH09G0000800	coral3
CtAH09G0000700	antiquewhite4
CtAH09G0000500	coral1
CtAH09G0000400	coral2
CtAH09G0000300	coral2
CtAH09G0000200	coral1
CtAH08G0354000	coral3
CtAH08G0353900	coral2
CtAH08G0353800	coral2
CtAH08G0353700	coral3
CtAH08G0353600	coral3
CtAH08G0353500	coral3
CtAH08G0353300	coral3
CtAH08G0353000	coral3
CtAH08G0352900	grey
CtAH08G0352800	grey
CtAH08G0352700	coral3
CtAH08G0352500	coral1
CtAH08G0352400	coral3
CtAH08G0352300	cyan
CtAH08G0352200	coral3
CtAH08G0352100	coral3
CtAH08G0352000	coral3
CtAH08G0351900	coral3
CtAH08G0351800	coral3
CtAH08G0351700	coral3
CtAH08G0351000	coral1
CtAH08G0350700	grey
CtAH08G0350600	coral3
CtAH08G0350400	coral3
CtAH08G0350300	coral3
CtAH08G0350200	coral3
CtAH08G0350100	grey
CtAH08G0350000	grey
CtAH08G0349600	lightsteelblue1
CtAH08G0349500	lightsteelblue1
CtAH08G0348900	coral3
CtAH08G0348700	coral3
CtAH08G0348400	coral3
CtAH08G0348300	coral3
CtAH08G0348100	coral3
CtAH08G0348000	coral3
CtAH08G0347900	coral3
CtAH08G0347700	coral3
CtAH08G0347600	coral2
CtAH08G0347500	cyan
CtAH08G0347400	coral3
CtAH08G0347300	coral3
CtAH08G0347200	coral3
CtAH08G0347100	coral2
CtAH08G0347000	coral3
CtAH08G0346900	coral2
CtAH08G0346800	coral3
CtAH08G0346600	coral2
CtAH08G0346400	coral3
CtAH08G0346000	grey
CtAH08G0345600	coral3
CtAH08G0344500	grey
CtAH08G0344300	coral3
CtAH08G0343500	coral3
CtAH08G0343400	coral3
CtAH08G0343100	coral3
CtAH08G0343000	grey
CtAH08G0342900	coral3
CtAH08G0342700	coral3
CtAH08G0342600	coral1
CtAH08G0342500	coral3
CtAH08G0342400	antiquewhite4
CtAH08G0342300	coral3
CtAH08G0342100	coral3
CtAH08G0341600	coral3
CtAH08G0341300	antiquewhite4
CtAH08G0340200	coral3
CtAH08G0340100	coral3
[truncated: 17,208 more rows]

## Sheet: CarFAD2-12_deeppink
CarFAD2-12	Connected genes	Weight	Classification	NR_id	NR_description					kMEdeeppink	kMElightsteelblue1	kMEdarkolivegreen2	kMEcoral3	kMEcyan	kMEantiquewhite4	kMEfloralwhite	kMEcoral1	kMEcoral2	kMEyellow3	kMEgrey
CtAH08G0104100	CtAH07G0072000	0.211552	flavonoid	KVH90492.1	UDP-glucuronosyl/UDP-glucosyltransferase [Cynara cardunculus var. scolymus]	GO:0016758	transferase activity, transferring hexosyl groups[MF]	3641.EOY08013	ko:K13496,,ko:K10757,ko:K22772	0.985893	0.789681	-0.366649	-0.845322	-0.313952	0.327232	-0.22408	-0.38236	-0.87637	-0.708572	-0.669909
CtAH08G0104100	CtAH05G0125600	0.174339	other	XP_024980243.1	embryo-specific protein ATS3B-like [Cynara cardunculus var. scolymus] &gt;KVH93031.1 Embryo-specific 3 [Cynara cardunculus var. scolymus]	GO:0005515	protein binding[MF]	2711.XP_006465345.1		0.965128	0.756063	-0.360032	-0.842176	-0.342168	0.340574	-0.147156	-0.350519	-0.849764	-0.684511	-0.639864
CtAH08G0104100	CtAH06G0064100	0.15742	other	XP_024983031.1	formate--tetrahydrofolate ligase-like [Cynara cardunculus var. scolymus]	GO:0004329,GO:0005524	formate-tetrahydrofolate ligase activity[MF],ATP binding[MF]	3847.GLYMA20G38740.1	ko:K01938	0.958638	0.870172	-0.326607	-0.787692	-0.175037	0.145845	-0.248517	-0.505443	-0.925938	-0.734172	-0.798488
CtAH08G0104100	CtAH09G0028100	0.146597	ROD1	XP_024970891.1	phosphatidylcholine:diacylglycerol cholinephosphotransferase 1-like [Cynara cardunculus var. scolymus] &gt;KVI06038.1 hypothetical protein Ccrd_015621 [Cynara cardunculus var. scolymus]	NA	NA	4098.XP_009602062.1		0.975938	0.853168	-0.373611	-0.840226	-0.251095	0.234019	-0.239904	-0.440911	-0.915007	-0.697566	-0.758752
CtAH08G0104100	CtAH08G0113200	0.14326	other	XP_024987150.1	putative phospholipid:diacylglycerol acyltransferase 2 [Cynara cardunculus var. scolymus]	GO:0008374,GO:0006629	O-acyltransferase activity[MF],lipid metabolic process[BP]	3760.EMJ09949	ko:K00679	0.982805	0.72646	-0.378849	-0.8686	-0.392158	0.433676	-0.22552	-0.321526	-0.850839	-0.685525	-0.5825
CtAH08G0104100	CtAH09G0086200	0.13993	other	OVA15437.1	CytoCtAHome P450 [Macleaya cordata]	GO:0016705,GO:0020037,GO:0055114,GO:0005506	oxidoreductase activity, acting on paired donors, with incorporation or reduction of molecular oxygen[MF],heme binding[MF],oxidation-reduction process[BP],iron ion binding[MF]	102107.XP_008220885.1,,ko:K09754,ko:K00487,ko:K23179,ko:K13083,ko:K05280	ko:K09754,ko:K00487,ko:K23179,ko:K13083,ko:K05280	0.967785	0.733354	-0.389704	-0.849302	-0.361901	0.400275	-0.215749	-0.315935	-0.827399	-0.700144	-0.593944
CtAH08G0104100	CtAH06G0165100	0.138862	other	PLY72333.1	hypothetical protein LSAT_1X115780 [Lactuca sativa]	GO:0016020,GO:0055085,GO:0022857	membrane[CC],transmembrane transport[BP],transmembrane transporter activity[MF]	4155.Migut.B01226.1.p	ko:K14638	0.95489	0.728227	-0.377572	-0.839072	-0.342381	0.337966	-0.253635	-0.406582	-0.888707	-0.737684	-0.631309
CtAH08G0104100	CtAH10G0086400	0.138718	other	XP_024974490.1	putative uridine kinase C227.14 isoform X1 [Cynara cardunculus var. scolymus]	GO:0016301,GO:0005524	kinase activity[MF],ATP binding[MF]	4098.XP_009589138.1		0.974335	0.783954	-0.382741	-0.869623	-0.338427	0.314068	-0.21797	-0.394134	-0.902169	-0.724738	-0.688267
CtAH08G0104100	CtAH06G0233500	0.124687	PK	XP_024972139.1	calcium-dependent protein kinase 4-like [Cynara cardunculus var. scolymus]	GO:0004672,GO:0006468,GO:0005509,GO:0005524	protein kinase activity[MF],protein phosphorylation[BP],calcium ion binding[MF],ATP binding[MF]	3641.EOY17213	ko:K13412	0.953092	0.773242	-0.37409	-0.86908	-0.365923	0.351221	-0.155155	-0.29803	-0.830436	-0.660253	-0.648171
CtAH08G0104100	CtAH07G0256400	0.124592	other	XP_024959931.1	uncharacterized protein LOC112500639 isoform X1 [Cynara cardunculus var. scolymus]	NA	NA	3641.EOY12144		0.928032	0.828215	-0.301407	-0.784286	-0.219757	0.172745	-0.123207	-0.428211	-0.863567	-0.705169	-0.7483
CtAH08G0104100	CtAH05G0119500	0.113268	other	XP_024980428.1	2S seed storage protein-like [Cynara cardunculus var. scolymus]	NA	NA	NA	NA	0.942928	0.854293	-0.347993	-0.801981	-0.203684	0.138474	-0.218643	-0.474088	-0.911633	-0.73851	-0.801003
CtAH08G0104100	CtAH04G0172700	0.104904	other	XP_024988916.1	protein DETOXIFICATION 24-like [Cynara cardunculus var. scolymus]	GO:0016020,GO:0042910,GO:0015297,GO:0055085	membrane[CC],xenobiotic transmembrane transporter activity[MF],antiporter activity[MF],transmembrane transport[BP]	4096.XP_009774080.1	ko:K03327	0.930792	0.749204	-0.349793	-0.754428	-0.257751	0.29583	-0.216192	-0.397647	-0.82448	-0.662053	-0.6241
CtAH08G0104100	CtAH12G0209300	0.101767	other	XP_024967703.1	11S globulin seed storage protein 2-like [Cynara cardunculus var. scolymus]	GO:0045735	nutrient reservoir activity[MF]	161934.XP_010679300.1		0.940828	0.846355	-0.355739	-0.817903	-0.228342	0.164762	-0.222198	-0.458185	-0.911314	-0.715346	-0.787322
CtAH08G0104100	CtAH03G0190900	0.0936536	flavonoid	XP_024996553.1	anthocyanidin 3-O-glucosyltransferase 2-like [Cynara cardunculus var. scolymus] &gt;KVH91366.1 UDP-glucuronosyl/UDP-glucosyltransferase [Cynara cardunculus var. scolymus]	GO:0016758	transferase activity, transferring hexosyl groups[MF]	102107.XP_008229637.1,,ko:K10757,ko:K22772	ko:K10757,ko:K22772	0.941232	0.687337	-0.377847	-0.875064	-0.428272	0.419864	-0.193868	-0.28016	-0.822943	-0.676923	-0.568717
CtAH08G0104100	CtAH07G0020800	0.0931452	other	XP_024990127.1	alpha-amylase 3, chloroplastic-like [Cynara cardunculus var. scolymus]	GO:0005975,GO:0005509,GO:0003824,GO:0004556	carbohydrate metabolic process[BP],calcium ion binding[MF],catalytic activity[MF],alpha-amylase activity[MF]	4098.XP_009599230.1	ko:K01176	0.955444	0.748967	-0.383467	-0.878239	-0.415166	0.39802	-0.0731215	-0.198394	-0.758041	-0.633176	-0.61043
CtAH08G0104100	CtAH11G0180900	0.0893792	other	KVH90616.1	hypothetical protein Ccrd_007382 [Cynara cardunculus var. scolymus]	GO:0016491	oxidoreductase activity[MF]	NA	NA,,ko:K10251	0.90453	0.690816	-0.337512	-0.776312	-0.305376	0.287009	-0.225084	-0.373367	-0.819025	-0.695213	-0.613651
CtAH08G0104100	CtAH08G0007300	0.0883825	other	XP_024960754.1	uncharacterized protein LOC112501270 [Cynara cardunculus var. scolymus]	NA	NA	85681.XP_006422127.1		0.943847	0.671692	-0.396126	-0.899551	-0.481335	0.458906	-0.211443	-0.178347	-0.765044	-0.649895	-0.551972
CtAH08G0104100	CtAH10G0218200	0.0877726	flavonoid	ANW09830.1	UDP-glycosyltransferase 1 [Carthamus tinctorius]	GO:0016758	transferase activity, transferring hexosyl groups[MF]	3983.cassava4.1_006967m,,ko:K10757,ko:K22772	ko:K10757,ko:K22772	0.938912	0.851266	-0.369719	-0.849549	-0.272462	0.180582	-0.198281	-0.347383	-0.850552	-0.671867	-0.791361
CtAH08G0104100	CtAH03G0225000	0.0865403	other	XP_024995800.1	uncharacterized protein LOC112528963 [Cynara cardunculus var. scolymus] &gt;KVH91374.1 F-box domain, cyclin-like protein [Cynara cardunculus var. scolymus]	GO:0031146,GO:0005515	SCF-dependent proteasomal ubiquitin-dependent protein catabolic process[BP],protein binding[MF]	4155.Migut.G00207.1.p		0.961712	0.660037	-0.425972	-0.886455	-0.476251	0.51385	-0.198375	-0.213985	-0.782327	-0.657862	-0.504159
CtAH08G0104100	CtAH09G0240200	0.0833789	other	XP_024981846.1	legumin A-like [Cynara cardunculus var. scolymus]	GO:0045735	nutrient reservoir activity[MF]	4096.XP_009761685.1		0.942852	0.78607	-0.364347	-0.85331	-0.326375	0.307993	-0.154415	-0.347506	-0.856499	-0.654354	-0.674996
CtAH08G0104100	CtAH10G0083600	0.0815785	other	XP_024975282.1	11S globulin seed storage protein G3-like isoform X1 [Cynara cardunculus var. scolymus]	GO:0045735	nutrient reservoir activity[MF]	4081.Solyc09g025210.2.1		0.914862	0.820822	-0.349315	-0.788159	-0.215845	0.135875	-0.23349	-0.487293	-0.911296	-0.745977	-0.777419
CtAH08G0104100	CtAH12G0209200	0.0796148	other	XP_024967703.1	11S globulin seed storage protein 2-like [Cynara cardunculus var. scolymus]	GO:0045735	nutrient reservoir activity[MF]	161934.XP_010679300.1		0.95678	0.633032	-0.397877	-0.933201	-0.536222	0.516424	-0.148266	-0.2278	-0.825113	-0.696554	-0.512807
CtAH08G0104100	CtAH09G0072200	0.0794415	other	XP_024969781.1	cytosolic sulfotransferase 5-like [Cynara cardunculus var. scolymus]	GO:0008146	sulfotransferase activity[MF]	85681.XP_006440811.1	ko:K22312	0.918666	0.637557	-0.342799	-0.809824	-0.401677	0.42595	-0.164793	-0.264128	-0.763796	-0.66542	-0.511324
CtAH08G0104100	CtAH06G0142000	0.0781235	other	XP_024984029.1	probable inactive purple acid phosphatase 27 [Cynara cardunculus var. scolymus]	GO:0016787	hydrolase activity[MF]	4081.Solyc01g068380.2.1	ko:K22390	0.960285	0.737504	-0.393585	-0.879067	-0.398686	0.422045	-0.235354	-0.275342	-0.82547	-0.628062	-0.597607
CtAH08G0104100	CtAH03G0292100	0.0775572	PK	XP_024961408.1	serine/threonine-protein kinase SAPK3-like [Cynara cardunculus var. scolymus]	GO:0004672,GO:0006468,GO:0005524	protein kinase activity[MF],protein phosphorylation[BP],ATP binding[MF]	71139.XP_010053546.1	ko:K14498	0.929203	0.785009	-0.315323	-0.736494	-0.207308	0.267637	-0.226144	-0.409877	-0.822973	-0.636083	-0.649571
CtAH08G0104100	CtAH09G0295600	0.0768229	other	XP_024981375.1	WAT1-related protein At5g40230-like isoform X2 [Cynara cardunculus var. scolymus]	GO:0016020,GO:0016021,GO:0022857	membrane[CC],integral component of membrane[CC],transmembrane transporter activity[MF]	2711.XP_006470389.1		0.935762	0.685357	-0.356508	-0.807449	-0.367244	0.434219	-0.220582	-0.292366	-0.786867	-0.606715	-0.526913
CtAH08G0104100	CtAH04G0097100	0.076603	other	XP_024963925.1	protein root UVB sensitive 6 [Cynara cardunculus var. scolymus] &gt;KVH36188.1 Protein of unknown function DUF647 [Cynara cardunculus var. scolymus]	NA	NA	4098.XP_009618721.1		0.928615	0.884965	-0.324574	-0.707639	-0.0655281	0.0636451	-0.312904	-0.59461	-0.936167	-0.720008	-0.821746
CtAH08G0104100	CtAH05G0241800	0.0734634	other	XP_024960646.1	uncharacterized protein LOC112501194 [Cynara cardunculus var. scolymus]	NA	NA	29760.VIT_11s0037g00810.t01		0.962838	0.702134	-0.382729	-0.865491	-0.406327	0.474232	-0.209906	-0.275903	-0.813528	-0.615771	-0.542567
CtAH08G0104100	CtAH11G0201600	0.0683604	flavonoid	KVH90492.1	UDP-glucuronosyl/UDP-glucosyltransferase [Cynara cardunculus var. scolymus]	GO:0016758	transferase activity, transferring hexosyl groups[MF]	90675.XP_010513013.1	ko:K13496,,ko:K10757,ko:K22772	0.920743	0.858407	-0.340482	-0.784399	-0.177226	0.112198	-0.238208	-0.486931	-0.909532	-0.718075	-0.808414
CtAH08G0104100	CtAH12G0147000	0.0659525	other	XP_024966932.1	protein DETOXIFICATION 16-like [Cynara cardunculus var. scolymus]	GO:0016020,GO:0042910,GO:0015297,GO:0055085	membrane[CC],xenobiotic transmembrane transporter activity[MF],antiporter activity[MF],transmembrane transport[BP]	71139.XP_010048677.1	ko:K03327	0.922551	0.818181	-0.244982	-0.750749	-0.202602	0.208117	-0.138959	-0.417972	-0.837888	-0.645537	-0.704113
CtAH08G0104100	CtAH02G0112300	0.0639749	other	XP_024962467.1	DDB1- and CUL4-associated factor 8-like isoform X1 [Cynara cardunculus var. scolymus]	GO:0005515	protein binding[MF]	3988.XP_002521240.1	ko:K11795,ko:K11804,ko:K11807	0.935133	0.826128	-0.394435	-0.750049	-0.193692	0.248106	-0.20172	-0.387083	-0.810766	-0.629447	-0.68263
CtAH08G0104100	CtAH10G0263800	0.0621109	other	XP_024968996.1	probable carboxylesterase 15 [Cynara cardunculus var. scolymus]	GO:0016787	hydrolase activity[MF]	3641.EOY33249		0.903822	0.71474	-0.370245	-0.841895	-0.388687	0.385095	-0.129311	-0.196106	-0.737789	-0.539735	-0.57883
CtAH08G0104100	CtAH11G0162000	0.0612354	flavonoid	XP_017972637.1	PREDICTED: uncharacterized protein LOC18606668 [Theobroma cacao]	GO:0016758	transferase activity, transferring hexosyl groups[MF]	3880.AET01260	ko:K08237,,ko:K10757,ko:K22772	0.947321	0.752714	-0.402434	-0.91959	-0.441718	0.401338	-0.176251	-0.197051	-0.79325	-0.618128	-0.633439
CtAH08G0104100	CtAH05G0120000	0.0603426	other	XP_024980563.1	2S seed storage protein-like [Cynara cardunculus var. scolymus]	NA	NA	NA	NA	0.907566	0.829205	-0.350943	-0.804566	-0.222448	0.140044	-0.216617	-0.47116	-0.911489	-0.698279	-0.785971
CtAH08G0104100	CtAH08G0002100	0.0593571	other	XP_024963014.1	uncharacterized protein LOC112503181 [Cynara cardunculus var. scolymus]	GO:0005515	protein binding[MF]	102107.XP_008233056.1		0.939211	0.669437	-0.39526	-0.86306	-0.439015	0.474705	-0.196128	-0.240784	-0.786041	-0.626575	-0.518452
CtAH08G0104100	CtAH11G0218800	0.0574158	TF	XP_024986479.1	transcription factor MYB12-like [Cynara cardunculus var. scolymus]	GO:0003677	DNA binding[MF]	3983.cassava4.1_033652m	ko:K09422	0.912089	0.928829	-0.330018	-0.73995	-0.082989	0.0178329	-0.248305	-0.542858	-0.919735	-0.694102	-0.878113
CtAH08G0104100	CtAH06G0083800	0.0565207	SSI2/FAB2	P22243.1	RecName: Full=Stearoyl-[acyl-carrier-protein] 9-desaturase, chloroplastic; Short=Stearoyl-ACP desaturase; AltName: Full=Acyl-[acyl-carrier-protein] desaturase; Flags: Precursor &gt;AAA33021.1 stearoyl-acyl-carrier protein desaturase [Carthamus tinctorius]	GO:0016491,GO:0006631,GO:0055114,GO:0006633,GO:0045300	oxidoreductase activity[MF],fatty acid metabolic process[BP],oxidation-reduction process[BP],fatty acid biosynthetic process[BP],acyl-[acyl-carrier-protein] desaturase activity[MF]	2711.XP_006494043.1	ko:K03921,,ko:K03921	0.892738	0.81692	-0.296041	-0.676912	-0.0545064	0.109718	-0.326892	-0.564596	-0.889281	-0.579896	-0.745772
CtAH08G0104100	CtAH03G0310100	0.0553965	other	NA	NA	NA	NA	NA	NA	0.919705	0.639217	-0.379532	-0.873544	-0.455971	0.431951	-0.206576	-0.295991	-0.836263	-0.681301	-0.541659
CtAH08G0104100	CtAH05G0119400	0.0541731	other	XP_024980563.1	2S seed storage protein-like [Cynara cardunculus var. scolymus]	NA	NA	NA	NA	0.886027	0.75898	-0.320237	-0.74667	-0.217168	0.1801	-0.173337	-0.411169	-0.825998	-0.677681	-0.695922
CtAH08G0104100	CtAH09G0176900	0.0513788	other	XP_024961381.1	oleosin 1-like [Cynara cardunculus var. scolymus] &gt;KVH88638.1 Oleosin [Cynara cardunculus var. scolymus]	GO:0016021,GO:0012511	integral component of membrane[CC],monolayer-surrounded lipid storage body[CC]	4113.PGSC0003DMT400014323		0.896231	0.832243	-0.356367	-0.790908	-0.213186	0.12479	-0.251002	-0.469523	-0.90384	-0.723363	-0.789828
CtAH08G0104100	CtAH12G0074800	0.0511	other	XP_024960672.1	cinnamoyl-CoA reductase-like SNL6 [Cynara cardunculus var. scolymus]	GO:0050662,GO:0003824	coenzyme binding[MF],catalytic activity[MF]	2711.XP_006478942.1	ko:K09753,,ko:K08695	0.919993	0.888982	-0.309421	-0.760878	-0.153358	0.114201	-0.110597	-0.440617	-0.855484	-0.624554	-0.802563
CtAH08G0104100	CtAH06G0051600	0.0498713	other	XP_024982842.1	UDP-D-apiose/UDP-D-xylose synthase 2-like [Cynara cardunculus var. scolymus]	GO:0050662,GO:0003824	coenzyme binding[MF],catalytic activity[MF]	161934.XP_010689975.1	ko:K12449	0.957719	0.674931	-0.393369	-0.924313	-0.516071	0.535177	-0.166737	-0.126208	-0.74695	-0.577507	-0.513413
CtAH08G0104100	CtAH05G0279500	0.0494194	FAB1	AGC65509.1	keto acyl-acyl carrier protein synthase II [Carthamus tinctorius]	GO:0016747,GO:0006633,GO:0003824	transferase activity, transferring acyl groups other than amino-acyl groups[MF],fatty acid biosynthetic process[BP],catalytic activity[MF]	4432.XP_010273890.1	ko:K09458	0.906233	0.906882	-0.306554	-0.676038	-0.00751588	0.00818406	-0.301804	-0.62818	-0.936515	-0.709882	-0.84823
CtAH08G0104100	CtAH10G0169600	0.0490999	other	KVH94858.1	Rad9 [Cynara cardunculus var. scolymus]	GO:0030896,GO:0000077	checkpoint clamp complex[CC],DNA damage checkpoint[BP]	2711.XP_006472084.1	ko:K10994	0.934153	0.627283	-0.383315	-0.888952	-0.484395	0.488782	-0.223887	-0.233845	-0.800209	-0.6474	-0.510828
CtAH08G0104100	CtAH10G0226200	0.0468308	other	XP_023753337.1	uncharacterized protein LOC111901685 [Lactuca sativa] &gt;PLY93484.1 hypothetical protein LSAT_9X53700 [Lactuca sativa]	NA	NA	225117.XP_009371254.1		0.9275	0.882434	-0.362427	-0.76854	-0.172524	0.145305	-0.140957	-0.422002	-0.848596	-0.662978	-0.780216
CtAH08G0104100	CtAH07G0146400	0.0458725	other	XP_024990531.1	uncharacterized protein LOC112524815 [Cynara cardunculus var. scolymus] &gt;KVI04716.1 hypothetical protein Ccrd_016960 [Cynara cardunculus var. scolymus]	NA	NA	4098.XP_009589940.1		0.883702	0.693419	-0.331974	-0.759998	-0.30815	0.297025	-0.246774	-0.272723	-0.738946	-0.66461	-0.595594
CtAH08G0104100	CtAH12G0188800	0.0450802	other	NA	NA	NA	NA	NA	NA	0.899201	0.592402	-0.407063	-0.823032	-0.430552	0.508934	-0.283669	-0.270614	-0.784041	-0.629433	-0.442433
CtAH08G0104100	CtAH04G0074900	0.0450485	other	XP_024959129.1	uncharacterized protein LOC112500081 isoform X1 [Cynara cardunculus var. scolymus] &gt;XP_024959130.1 uncharacterized protein LOC112500081 isoform X1 [Cynara cardunculus var. scolymus] &gt;XP_024959131.1 uncharacterized protein LOC112500081 isoform X1 [Cynara cardunculus var. scolymus]	GO:0003723	RNA binding[MF]	29760.VIT_12s0035g00970.t01	ko:K20102	0.950524	0.639105	-0.425428	-0.914842	-0.524293	0.553177	-0.20463	-0.122542	-0.732561	-0.617687	-0.482157
CtAH08G0104100	CtAH10G0083100	0.0434898	other	XP_024973624.1	11S globulin seed storage protein G3-like [Cynara cardunculus var. scolymus]	GO:0045735	nutrient reservoir activity[MF]	4096.XP_009803568.1		0.892924	0.866031	-0.343092	-0.781176	-0.178027	0.0821175	-0.191093	-0.485533	-0.904417	-0.698882	-0.824188
CtAH08G0104100	CtAH05G0119800	0.0418022	other	XP_024980563.1	2S seed storage protein-like [Cynara cardunculus var. scolymus]	GO:0045735	nutrient reservoir activity[MF]	NA	NA	0.94531	0.87763	-0.362973	-0.832768	-0.242659	0.212051	-0.181972	-0.348918	-0.841419	-0.597459	-0.772239
CtAH08G0104100	CtAH06G0065600	0.0372973	other	XP_024983425.1	uncharacterized protein LOC112519504 [Cynara cardunculus var. scolymus] &gt;XP_024983426.1 uncharacterized protein LOC112519504 [Cynara cardunculus var. scolymus]	NA	NA	4096.XP_009767384.1		0.938671	0.655459	-0.403299	-0.923599	-0.531067	0.538545	-0.1033	-0.124298	-0.739583	-0.590048	-0.498667
CtAH08G0104100	CtAH09G0016800	0.0369077	TR	XP_024971000.1	auxin-responsive protein IAA26-like isoform X1 [Cynara cardunculus var. scolymus]	GO:0006355,GO:0005634,GO:0005515	regulation of transcription, DNA-templated[BP],nucleus[CC],protein binding[MF]	3641.EOY26941	ko:K14484	0.906988	0.820927	-0.330874	-0.755363	-0.175975	0.228952	-0.199283	-0.378467	-0.805862	-0.496443	-0.695028
CtAH08G0104100	CtAH08G0203700	0.0366935	other	XP_024966020.1	uncharacterized protein LOC112506233 [Cynara cardunculus var. scolymus]	NA	NA	72658.Bostr.27895s0004.1.p		0.922586	0.809641	-0.341455	-0.769526	-0.221111	0.256373	-0.254487	-0.40554	-0.843614	-0.588533	-0.685763
CtAH08G0104100	CtAH01G0132300	0.0364425	other	XP_024982878.1	protein HOTHEAD-like [Cynara cardunculus var. scolymus]	GO:0016614,GO:0050660,GO:0055114	oxidoreductase activity, acting on CH-OH group of donors[MF],flavin adenine dinucleotide binding[MF],oxidation-reduction process[BP]	3983.cassava4.1_004445m	ko:K00108,ko:K21270,ko:K22464	0.830576	0.685636	-0.288484	-0.672958	-0.196652	0.158673	-0.208954	-0.410853	-0.772115	-0.699038	-0.635801
CtAH08G0104100	CtAH04G0142800	0.0356398	other	XP_023745562.1	protein transport protein Sec61 subunit alpha-like [Lactuca sativa] &gt;XP_024982608.1 protein transport protein Sec61 subunit alpha-like [Cynara cardunculus var. scolymus] &gt;XP_024982609.1 protein transport protein Sec61 subunit alpha-like [Cynara cardunculus var. scolymus] &gt;KVI00944.1 SecY/SEC61-alpha family [Cynara cardunculus var. scolymus] &gt;PLY64901.1 hypothetical protein LSAT_1X1116…	NA	NA	NA	NA	0.895538	0.753469	-0.355548	-0.757101	-0.256396	0.296042	-0.136251	-0.367291	-0.800781	-0.626048	-0.61162
CtAH08G0104100	CtAH08G0281000	0.0349561	other	XP_024993061.1	probable glycosyltransferase At5g03795 [Cynara cardunculus var. scolymus]	GO:0006486,GO:0016757	protein glycosylation[BP],transferase activity, transferring glycosyl groups[MF]	4096.XP_009779883.1		0.944253	0.679473	-0.387915	-0.920352	-0.517037	0.547682	-0.120562	-0.0916367	-0.716296	-0.53113	-0.500124
CtAH08G0104100	CtAH01G0215200	0.0348079	other	XP_024993076.1	stem-specific protein TSJT1-like [Cynara cardunculus var. scolymus]	NA	NA	4098.XP_009600947.1		0.93914	0.583853	-0.403122	-0.93927	-0.592808	0.607723	-0.193511	-0.109838	-0.747094	-0.61025	-0.432095
CtAH08G0104100	CtAH08G0279300	0.0334804	other	XP_022005576.1	iridoid synthase-like isoform X2 [Helianthus annuus]	NA	NA	3983.cassava4.1_021338m	ko:K22419	0.919521	0.538771	-0.372664	-0.870042	-0.548257	0.600827	-0.182744	-0.169353	-0.739442	-0.648158	-0.38043
CtAH08G0104100	CtAH11G0219100	0.0333082	other	XP_024986479.1	transcription factor MYB12-like [Cynara cardunculus var. scolymus]	NA	NA	NA	NA	0.893638	0.869378	-0.205129	-0.692521	-0.0911868	0.0849617	-0.24236	-0.49404	-0.855243	-0.647922	-0.780643
CtAH08G0104100	CtAH12G0115000	0.0321128	TF	XP_023769970.1	heat stress transcription factor C-1-like [Lactuca sativa] &gt;PLY80750.1 hypothetical protein LSAT_8X105120 [Lactuca sativa]	GO:0006355,GO:0005634,GO:0043565,GO:0003700	regulation of transcription, DNA-templated[BP],nucleus[CC],sequence-specific DNA binding[MF],DNA-binding transcription factor activity[MF]	225117.XP_009374015.1	ko:K09419	0.901273	0.599089	-0.36962	-0.864934	-0.490988	0.538553	-0.172343	-0.17116	-0.740777	-0.5983	-0.442408
CtAH08G0104100	CtAH08G0023500	0.032054	other	KVI10080.1	Polycomb protein, VEFS-Box [Cynara cardunculus var. scolymus]	NA	NA	29760.VIT_16s0013g00860.t01		0.923825	0.517965	-0.390775	-0.921973	-0.625075	0.647484	-0.127031	-0.0977966	-0.722883	-0.631563	-0.363504
CtAH08G0104100	CtAH02G0024100	0.0310869	other	XP_024994460.1	probable polygalacturonase [Cynara cardunculus var. scolymus] &gt;XP_024994461.1 probable polygalacturonase [Cynara cardunculus var. scolymus] &gt;XP_024994462.1 probable polygalacturonase [Cynara cardunculus var. scolymus] &gt;KVH95360.1 Glycoside hydrolase, family 28 [Cynara cardunculus var. scolymus]	GO:0004650,GO:0005975	polygalacturonase activity[MF],carbohydrate metabolic process[BP]	102107.XP_008239046.1		0.914815	0.584811	-0.365431	-0.841114	-0.486443	0.582014	-0.179596	-0.182771	-0.731031	-0.563394	-0.396955
CtAH08G0104100	CtAH06G0080400	0.0306171	TR	XP_024984583.1	auxin-responsive protein IAA13 [Cynara cardunculus var. scolymus]	GO:0006355,GO:0005634,GO:0005515	regulation of transcription, DNA-templated[BP],nucleus[CC],protein binding[MF]	3641.EOY06204	ko:K14484	0.89485	0.505439	-0.381183	-0.857702	-0.545541	0.591318	-0.171176	-0.152745	-0.716639	-0.621434	-0.363953
CtAH08G0104100	CtAH11G0255000	0.0305561	other	XP_024987203.1	probable methyltransferase PMT19 [Cynara cardunculus var. scolymus] &gt;KVH90905.1 putative S-adenosyl-L-methionine-dependent methyltransferase [Cynara cardunculus var. scolymus]	GO:0008168	methyltransferase activity[MF]	4432.XP_010245944.1		0.870959	0.590392	-0.302912	-0.710129	-0.327839	0.397408	-0.238424	-0.302438	-0.72284	-0.662993	-0.454494
CtAH08G0104100	CtAH10G0198800	0.029671	other	XP_024971222.1	protein UPSTREAM OF FLC-like isoform X1 [Cynara cardunculus var. scolymus]	NA	NA	3847.GLYMA12G07100.1		0.892614	0.512876	-0.394126	-0.853815	-0.542365	0.568187	-0.185144	-0.108647	-0.677764	-0.626819	-0.379628
CtAH08G0104100	CtAH10G0075900	0.0296001	other	XP_024973846.1	E3 ubiquitin-protein ligase BRE1-like [Cynara cardunculus var. scolymus] &gt;KVI03816.1 Zinc finger, RING/FYVE/PHD-type [Cynara cardunculus var. scolymus]	NA	NA	102107.XP_008235738.1		0.897341	0.537489	-0.364224	-0.832494	-0.505172	0.552609	-0.227027	-0.207948	-0.742631	-0.6317	-0.392135
CtAH08G0104100	CtAH05G0018300	0.0287105	TF	XP_024980282.1	ethylene-responsive transcription factor TINY-like [Cynara cardunculus var. scolymus] &gt;KVH93886.1 AP2/ERF domain-containing protein [Cynara cardunculus var. scolymus]	GO:0006355,GO:0003677,GO:0003700	regulation of transcription, DNA-templated[BP],DNA binding[MF],DNA-binding transcription factor activity[MF]	3988.XP_002516502.1	ko:K09286	0.888802	0.774389	-0.356851	-0.754292	-0.244507	0.225342	-0.143104	-0.342048	-0.778313	-0.606097	-0.676651
CtAH08G0104100	CtAH11G0122600	0.0267487	other	NA	NA	NA	NA	NA	NA	0.8948	0.782794	-0.341628	-0.774283	-0.250204	0.233794	-0.184128	-0.349781	-0.804012	-0.590648	-0.68155
CtAH08G0104100	CtAH11G0113500	0.0265434	other	XP_024986636.1	plasma membrane ATPase 1-like [Cynara cardunculus var. scolymus]	GO:0120029,GO:0016021,GO:0000166,GO:0008553	proton export across plasma membrane[BP],integral component of membrane[CC],nucleotide binding[MF],proton-exporting ATPase activity, phosphorylative mechanism[MF]	4155.Migut.A01158.1.p	ko:K01535	0.910535	0.899595	-0.32431	-0.75478	-0.143061	0.126969	-0.130796	-0.366373	-0.7974	-0.583556	-0.792699
CtAH08G0104100	CtAH05G0120100	0.0251188	other	XP_024980563.1	2S seed storage protein-like [Cynara cardunculus var. scolymus]	NA	NA	NA	NA	0.865703	0.877054	-0.320102	-0.730263	-0.100146	0.0242394	-0.218599	-0.524214	-0.898812	-0.647667	-0.841939
CtAH08G0104100	CtAH05G0106700	0.0247044	other	XP_024979104.1	cytoCtAHome P450 724B1 [Cynara cardunculus var. scolymus]	GO:0016705,GO:0020037,GO:0055114,GO:0005506	oxidoreductase activity, acting on paired donors, with incorporation or reduction of molecular oxygen[MF],heme binding[MF],oxidation-reduction process[BP],iron ion binding[MF]	3983.cassava4.1_007685m	ko:K12639	0.886488	0.836224	-0.312579	-0.707042	-0.139303	0.179673	-0.225337	-0.34742	-0.754073	-0.52911	-0.708687
CtAH08G0104100	CtAH12G0016900	0.0243827	other	XP_024977661.1	callose synthase 5-like [Cynara cardunculus var. scolymus]	GO:0016020,GO:0003843,GO:0000148,GO:0006075	membrane[CC],1,3-beta-D-glucan synthase activity[MF],1,3-beta-D-glucan synthase complex[CC],(1->3)-beta-D-glucan biosynthetic process[BP]	4098.XP_009621016.1	ko:K00706,ko:K11000	0.875677	0.827231	-0.328977	-0.681006	-0.112551	0.118119	-0.193348	-0.445547	-0.798166	-0.643548	-0.730056
CtAH08G0104100	CtAH07G0160600	0.0242856	other	NA	NA	NA	NA	NA	NA	0.883509	0.554157	-0.369211	-0.883455	-0.573114	0.576572	-0.0317937	-0.0412263	-0.651089	-0.566598	-0.396298
CtAH08G0104100	CtAH09G0091400	0.0233763	TF	KVI06667.1	Heat shock factor (HSF)-type, DNA-binding, partial [Cynara cardunculus var. scolymus]	GO:0006355,GO:0005634,GO:0043565,GO:0003700	regulation of transcription, DNA-templated[BP],nucleus[CC],sequence-specific DNA binding[MF],DNA-binding transcription factor activity[MF]	29760.VIT_18s0001g10380.t01	ko:K09419	0.897951	0.525472	-0.399648	-0.896365	-0.587933	0.60327	-0.214519	-0.122742	-0.724018	-0.636758	-0.381305
CtAH08G0104100	CtAH08G0325800	0.0223286	other	XP_024978538.1	uncharacterized protein LOC112515831 isoform X1 [Cynara cardunculus var. scolymus]	NA	NA	4081.Solyc12g094380.1.1		0.911844	0.675938	-0.399499	-0.935394	-0.536984	0.477619	-0.0691023	-0.00737524	-0.657725	-0.526215	-0.548729
CtAH08G0104100	CtAH08G0201100	0.0210262	other	XP_024959299.1	probable pectinesterase/pectinesterase inhibitor 51 [Cynara cardunculus var. scolymus]	GO:0004857,GO:0030599,GO:0042545	enzyme inhibitor activity[MF],pectinesterase activity[MF],cell wall modification[BP]	29760.VIT_04s0044g01030.t01	ko:K01051	0.895038	0.50765	-0.368785	-0.885685	-0.594376	0.630966	-0.0916705	-0.105642	-0.701353	-0.642066	-0.346208
CtAH08G0104100	CtAH05G0172500	0.020957	other	BAN63363.1	flavonoid O-methyltransferase [Carthamus tinctorius]	GO:0008168,GO:0046983,GO:0008171	methyltransferase activity[MF],protein dimerization activity[MF],O-methyltransferase activity[MF]	29760.VIT_12s0059g01750.t01		0.893951	0.49343	-0.363469	-0.857247	-0.569443	0.620218	-0.162161	-0.143696	-0.710927	-0.638901	-0.338703
CtAH08G0104100	CtAH10G0083000	0.0197785	other	XP_024975282.1	11S globulin seed storage protein G3-like isoform X1 [Cynara cardunculus var. scolymus]	GO:0045735	nutrient reservoir activity[MF]	4537.OPUNC02G09480.1		0.880574	0.5255	-0.388	-0.913863	-0.597922	0.565023	-0.134383	-0.172601	-0.771713	-0.666956	-0.415768
CtAH08G0104100	CtAH12G0175700	0.0197175	other	XP_018828663.1	PREDICTED: uncharacterized protein LOC108997035 [Juglans regia]	NA	NA	3750.XP_008337634.1	ko:K15095	0.900131	0.783723	-0.391628	-0.815354	-0.322527	0.300195	-0.1306	-0.145489	-0.677257	-0.476861	-0.655565
CtAH08G0104100	CtAH01G0226600	0.0188357	other	XP_024963661.1	protein HEAT-STRESS-ASSOCIATED 32 [Cynara cardunculus var. scolymus] &gt;KVH74766.1 (2R)-phospho-3-sulfolactate synthase, ComA [Cynara cardunculus var. scolymus]	GO:0003824	catalytic activity[MF]	4432.XP_010241028.1		0.900278	0.477951	-0.358691	-0.917502	-0.646829	0.649856	-0.130476	-0.0917988	-0.715651	-0.654018	-0.340566
CtAH08G0104100	CtAH08G0157600	0.0180881	flavonoid	BAV37881.1	chalcone synthase [Carthamus tinctorius] &gt;ASV51744.1 CHS1 [Carthamus tinctorius]	GO:0016747,GO:0009058,GO:0003824,GO:0016746	transferase activity, transferring acyl groups other than amino-acyl groups[MF],biosynthetic process[BP],catalytic activity[MF],transferase activity, transferring acyl groups[MF]	71139.XP_010028921.1	ko:K00660,ko:K12644,,ko:K00660	0.828746	0.584945	-0.280118	-0.673671	-0.282333	0.30639	-0.212544	-0.32562	-0.714411	-0.651604	-0.493477
CtAH08G0104100	CtAH10G0056100	0.0178601	other	XP_024974605.1	methylsterol monooxygenase 2-2 [Cynara cardunculus var. scolymus]	GO:0016491,GO:0008610,GO:0055114,GO:0005506	oxidoreductase activity[MF],lipid biosynthetic process[BP],oxidation-reduction process[BP],iron ion binding[MF]	225117.XP_009364344.1	ko:K14424	0.896669	0.520717	-0.343211	-0.860723	-0.561419	0.651715	-0.0558942	-0.0808953	-0.667087	-0.536005	-0.326038
CtAH08G0104100	CtAH06G0230300	0.016644	other	XP_024972530.1	2-oxoisovalerate dehydrogenase subunit alpha 1, mitochondrial-like [Cynara cardunculus var. scolymus]	GO:0016624	oxidoreductase activity, acting on the aldehyde or oxo group of donors, disulfide as acceptor[MF]	3656.XP_008441060.1	ko:K00166	0.844642	0.716837	-0.339419	-0.692986	-0.228136	0.192007	-0.0800504	-0.411784	-0.78461	-0.769036	-0.626483
CtAH08G0104100	CtAH09G0081900	0.0160542	TF	XP_024971216.1	zinc-finger homeodomain protein 5 [Cynara cardunculus var. scolymus] &gt;XP_024971217.1 zinc-finger homeodomain protein 5 [Cynara cardunculus var. scolymus] &gt;KVI06565.1 Homeodomain-like protein [Cynara cardunculus var. scolymus]	GO:0003677	DNA binding[MF]	3641.EOY14784		0.881995	0.852243	-0.353827	-0.806693	-0.248391	0.180049	-0.13848	-0.247014	-0.746563	-0.524218	-0.756935
CtAH08G0104100	CtAH12G0101700	0.0157369	other	NA	NA	NA	NA	NA	NA	0.884335	0.766647	-0.337002	-0.784528	-0.285203	0.304504	-0.141703	-0.277579	-0.756613	-0.514645	-0.632078
CtAH08G0104100	CtAH07G0251000	0.0153826	other	XP_024960562.1	NEP1-interacting protein 1-like [Cynara cardunculus var. scolymus]	NA	NA	4096.XP_009763476.1	ko:K19041	0.889197	0.645595	-0.352764	-0.854691	-0.46921	0.47765	0.0221967	-0.110156	-0.675882	-0.498817	-0.492961
CtAH08G0104100	CtAH07G0232500	0.0152156	other	RVW46203.1	putative glycosyltransferase [Vitis vinifera]	GO:0006486,GO:0016757	protein glycosylation[BP],transferase activity, transferring glycosyl groups[MF]	29760.VIT_12s0057g01410.t01		0.887315	0.568807	-0.400347	-0.936221	-0.621095	0.595539	-0.101143	0.0159494	-0.64504	-0.554733	-0.416751
CtAH08G0104100	CtAH04G0016800	0.0149519	other	XP_024991204.1	probable alkaline/neutral invertase B [Cynara cardunculus var. scolymus]	GO:0033926,GO:0003824	glycopeptide alpha-N-acetylgalactosaminidase activity[MF],catalytic activity[MF]	4155.Migut.N01284.1.p		0.856507	0.710672	-0.312235	-0.607017	-0.105481	0.20374	-0.355311	-0.498224	-0.792186	-0.699297	-0.588293
CtAH08G0104100	CtAH10G0083300	0.0133755	other	XP_023743392.1	legumin B-like [Lactuca sativa] &gt;PLY66475.1 hypothetical protein LSAT_5X183421 [Lactuca sativa]	GO:0045735	nutrient reservoir activity[MF]	4155.Migut.D00426.1.p		0.829445	0.816342	-0.297458	-0.681209	-0.100942	0.0722807	-0.203604	-0.455951	-0.815752	-0.589594	-0.749967
CtAH08G0104100	CtAH06G0214400	0.0123797	other	XP_024992870.1	uncharacterized protein LOC112526709 [Cynara cardunculus var. scolymus]	GO:0006629	lipid metabolic process[BP]	29760.VIT_15s0046g01040.t01		0.850468	0.732183	-0.343176	-0.691805	-0.189267	0.194961	-0.292207	-0.487575	-0.849181	-0.687064	-0.647105
CtAH08G0104100	CtAH10G0060900	0.0123365	other	PWA66536.1	calcium/proton exchanger [Artemisia annua]	GO:0006816,GO:0055085,GO:0015369,GO:0008324,GO:0006812,GO:0016021	calcium ion transport[BP],transmembrane transport[BP],calcium[MF],cation transmembrane transporter activity[MF],cation transport[BP],integral component of membrane[CC]	3847.GLYMA14G37250.1	ko:K07300	0.880878	0.901118	-0.348388	-0.743461	-0.128094	0.112028	-0.174475	-0.324659	-0.759479	-0.472767	-0.799853
CtAH08G0104100	CtAH09G0087400	0.0122126	TF	XP_024971528.1	probable transcription factor KAN4 [Cynara cardunculus var. scolymus] &gt;KVI06617.1 Homeodomain-like protein [Cynara cardunculus var. scolymus]	GO:0003677	DNA binding[MF]	29760.VIT_18s0001g11390.t01,,ko:K03921	ko:K03921	0.885328	0.893909	-0.327613	-0.762052	-0.15487	0.125754	-0.18404	-0.368576	-0.810856	-0.531941	-0.796379
CtAH08G0104100	CtAH02G0210600	0.0115424	other	NA	NA	NA	NA	NA	NA	0.868373	0.665386	-0.339194	-0.698231	-0.235266	0.376581	-0.153152	-0.316438	-0.722083	-0.481981	-0.496455
CtAH08G0104100	CtAH07G0024400	0.0114141	TF	KVI05558.1	hypothetical protein Ccrd_016125 [Cynara cardunculus var. scolymus]	GO:0003677	DNA binding[MF]	4432.XP_010258352.1		0.89215	0.788133	-0.345295	-0.828566	-0.33521	0.333495	-0.131653	-0.162879	-0.703008	-0.47196	-0.642709
CtAH08G0104100	CtAH12G0008400	0.0112346	other	NA	NA	NA	NA	NA	NA	0.879457	0.625399	-0.384201	-0.876554	-0.506383	0.53155	-0.087502	-0.0899828	-0.685559	-0.474903	-0.461485
CtAH08G0104100	CtAH10G0235700	0.0109453	other	XP_024969078.1	low affinity sulfate transporter 3-like [Cynara cardunculus var. scolymus]	GO:0016020,GO:0055085,GO:0008271,GO:0008272	membrane[CC],transmembrane transport[BP],secondary active sulfate transmembrane transporter activity[MF],sulfate transport[BP]	29760.VIT_18s0001g04890.t01	ko:K17469	0.851451	0.894675	-0.308817	-0.607446	0.0131256	0.0297761	-0.187985	-0.474368	-0.774114	-0.558001	-0.775228
CtAH08G0104100	CtAH03G0001900	0.0108922	other	XP_023729557.1	F-box/FBD/LRR-repeat protein At2g26030-like [Lactuca sativa] &gt;PLY77123.1 hypothetical protein LSAT_7X108981 [Lactuca sativa]	GO:0005515	protein binding[MF]	3641.EOY12921		0.815505	0.406808	-0.324887	-0.761242	-0.521599	0.555597	-0.176751	-0.141855	-0.641666	-0.652198	-0.287343
CtAH08G0104100	CtAH08G0128500	0.0106192	other	XP_024983000.1	protein NRT1/ PTR FAMILY 5.8 [Cynara cardunculus var. scolymus]	GO:0016020,GO:0055085,GO:0022857	membrane[CC],transmembrane transport[BP],transmembrane transporter activity[MF]	29760.VIT_14s0066g02020.t01	ko:K14638	0.834613	0.687498	-0.317771	-0.624992	-0.12187	0.154123	-0.282758	-0.494466	-0.802373	-0.664711	-0.624069
CtAH08G0104100	CtAH10G0211900	0.0104582	other	OTG02446.1	putative ATP-binding cassette subfamily C member 8 [Helianthus annuus]	NA	NA	225117.XP_009346607.1	ko:K05665,ko:K05666	0.868074	0.711271	-0.467228	-0.784198	-0.315209	0.354207	-0.112934	-0.235666	-0.721142	-0.476309	-0.571552
CtAH08G0104100	CtAH05G0119600	0.0102632	other	NA	NA	NA	NA	NA	NA	0.830721	0.695822	-0.317167	-0.735171	-0.257215	0.187259	-0.162719	-0.377205	-0.792667	-0.635705	-0.652784
CtAH08G0104100	CtAH08G0202100	0.0102135	other	XP_024969563.1	bifunctional protein FolD 1, mitochondrial-like isoform X2 [Cynara cardunculus var. scolymus]	GO:0055114,GO:0004488	oxidation-reduction process[BP],methylenetetrahydrofolate dehydrogenase (NADP+) activity[MF]	71139.XP_010032801.1	ko:K00288	0.884139	0.679997	-0.384566	-0.90846	-0.507864	0.47896	-0.0606761	0.00905318	-0.631957	-0.467488	-0.531081
CtAH08G0104100	CtAH02G0150700	0.00974907	other	XP_024962239.1	nicotinamide adenine dinucleotide transporter 2, mitochondrial [Cynara cardunculus var. scolymus]	NA	NA	981085.XP_010099268.1	ko:K15115	0.863247	0.77104	-0.375505	-0.710028	-0.178913	0.255505	-0.202435	-0.295085	-0.708475	-0.530614	-0.625393
CtAH08G0104100	CtAH10G0032200	0.00932785	flavonoid	KVI03497.1	UDP-glucuronosyl/UDP-glucosyltransferase [Cynara cardunculus var. scolymus]	GO:0016758	transferase activity, transferring hexosyl groups[MF]	2711.XP_006475704.1	ko:K13494,ko:K13495,,ko:K10757,ko:K22772	0.852225	0.851848	-0.324309	-0.736507	-0.15317	0.136474	-0.121543	-0.333265	-0.764695	-0.485619	-0.751503

## Sheet: Ohter_FAD2_coral3
Ohter_CarFAD2	Connected genes	Weight	Classification	NR_id	NR_description
CtAH12G0175500	CtAH10G0015700	0.123604	CBR	KVI03362.1	hypothetical protein Ccrd_018341 [Cynara cardunculus var. scolymus]	GO:0016491,GO:0055114
CtAH02G0049700	CtAH10G0015700	0.232803	others	KVI03362.1	hypothetical protein Ccrd_018341 [Cynara cardunculus var. scolymus]	GO:0016491,GO:0055114
CtAH07G0074000	CtAH10G0015700	0.103058	others	KVI03362.1	hypothetical protein Ccrd_018341 [Cynara cardunculus var. scolymus]	GO:0016491,GO:0055114
CtAH12G0175000	CtAH10G0019000	0.270663	others	XP_024974094.1	proteasome subunit alpha type-3 [Cynara cardunculus var. scolymus] &gt;KVI03397.1 Proteasome, alpha-subunit, N-terminal domain-containing protein [Cynara cardunculus var. scolymus]	GO:0051603,GO:0005839,GO:0004298,GO:0004175,GO:0006511,GO:0019773
CtAH12G0175300	CtAH10G0019000	0.243086	others	XP_024974094.1	proteasome subunit alpha type-3 [Cynara cardunculus var. scolymus] &gt;KVI03397.1 Proteasome, alpha-subunit, N-terminal domain-containing protein [Cynara cardunculus var. scolymus]	GO:0051603,GO:0005839,GO:0004298,GO:0004175,GO:0006511,GO:0019773
CtAH02G0049600	CtAH10G0019000	0.258366	others	XP_024974094.1	proteasome subunit alpha type-3 [Cynara cardunculus var. scolymus] &gt;KVI03397.1 Proteasome, alpha-subunit, N-terminal domain-containing protein [Cynara cardunculus var. scolymus]	GO:0051603,GO:0005839,GO:0004298,GO:0004175,GO:0006511,GO:0019773
CtAH02G0049800	CtAH10G0019000	0.261562	others	XP_024974094.1	proteasome subunit alpha type-3 [Cynara cardunculus var. scolymus] &gt;KVI03397.1 Proteasome, alpha-subunit, N-terminal domain-containing protein [Cynara cardunculus var. scolymus]	GO:0051603,GO:0005839,GO:0004298,GO:0004175,GO:0006511,GO:0019773
CtAH07G0073800	CtAH10G0019000	0.272328	others	XP_024974094.1	proteasome subunit alpha type-3 [Cynara cardunculus var. scolymus] &gt;KVI03397.1 Proteasome, alpha-subunit, N-terminal domain-containing protein [Cynara cardunculus var. scolymus]	GO:0051603,GO:0005839,GO:0004298,GO:0004175,GO:0006511,GO:0019773
CtAH07G0073900	CtAH10G0019000	0.222655	others	XP_024974094.1	proteasome subunit alpha type-3 [Cynara cardunculus var. scolymus] &gt;KVI03397.1 Proteasome, alpha-subunit, N-terminal domain-containing protein [Cynara cardunculus var. scolymus]	GO:0051603,GO:0005839,GO:0004298,GO:0004175,GO:0006511,GO:0019773
CtAH10G0038600	CtAH10G0070800	0.310338	others	XP_024974100.1	glyoxylate/succinic semialdehyde reductase 1 [Cynara cardunculus var. scolymus]	GO:0016491,GO:0051287,GO:0050661,GO:0055114
CtAH11G0247000	CtAH10G0070800	0.316263	others	XP_024974100.1	glyoxylate/succinic semialdehyde reductase 1 [Cynara cardunculus var. scolymus]	GO:0016491,GO:0051287,GO:0050661,GO:0055114
CtAH12G0175000	CtAH10G0070800	0.248274	others	XP_024974100.1	glyoxylate/succinic semialdehyde reductase 1 [Cynara cardunculus var. scolymus]	GO:0016491,GO:0051287,GO:0050661,GO:0055114
CtAH12G0175200	CtAH10G0070800	0.310001	others	XP_024974100.1	glyoxylate/succinic semialdehyde reductase 1 [Cynara cardunculus var. scolymus]	GO:0016491,GO:0051287,GO:0050661,GO:0055114
CtAH12G0175300	CtAH10G0070800	0.247975	others	XP_024974100.1	glyoxylate/succinic semialdehyde reductase 1 [Cynara cardunculus var. scolymus]	GO:0016491,GO:0051287,GO:0050661,GO:0055114
CtAH02G0049600	CtAH10G0070800	0.272283	others	XP_024974100.1	glyoxylate/succinic semialdehyde reductase 1 [Cynara cardunculus var. scolymus]	GO:0016491,GO:0051287,GO:0050661,GO:0055114
CtAH02G0049800	CtAH10G0070800	0.283152	others	XP_024974100.1	glyoxylate/succinic semialdehyde reductase 1 [Cynara cardunculus var. scolymus]	GO:0016491,GO:0051287,GO:0050661,GO:0055114
CtAH02G0050100	CtAH10G0070800	0.293026	others	XP_024974100.1	glyoxylate/succinic semialdehyde reductase 1 [Cynara cardunculus var. scolymus]	GO:0016491,GO:0051287,GO:0050661,GO:0055114
CtAH07G0073800	CtAH10G0070800	0.243627	others	XP_024974100.1	glyoxylate/succinic semialdehyde reductase 1 [Cynara cardunculus var. scolymus]	GO:0016491,GO:0051287,GO:0050661,GO:0055114
CtAH12G0175300	CtAH10G0193500	0.247451	others
CtAH02G0049800	CtAH10G0193500	0.266393	others
CtAH07G0074000	CtAH10G0200500	0.0618683	FL	ALG75881.1	chalcone isomerase [Carthamus tinctorius]	GO:0016872
CtAH12G0175500	CtAH10G0203100	0.10835	others	XP_024971632.1	tropinone reductase homolog At5g06060-like [Cynara cardunculus var. scolymus]	GO:0016491
CtAH02G0049700	CtAH10G0203100	0.244702	others	XP_024971632.1	tropinone reductase homolog At5g06060-like [Cynara cardunculus var. scolymus]	GO:0016491
CtAH07G0073900	CtAH10G0203100	0.247911	others	XP_024971632.1	tropinone reductase homolog At5g06060-like [Cynara cardunculus var. scolymus]	GO:0016491
CtAH07G0074000	CtAH10G0203100	0.0893528	others	XP_024971632.1	tropinone reductase homolog At5g06060-like [Cynara cardunculus var. scolymus]	GO:0016491
CtAH11G0247000	CtAH10G0230700	0.302272	others	XP_024971394.1	UDP-rhamnose/UDP-galactose transporter 6-like [Cynara cardunculus var. scolymus] &gt;KVI07236.1 protein of unknown function DUF250 [Cynara cardunculus var. scolymus]
CtAH12G0175400	CtAH10G0251600	0.306777	others
CtAH02G0049800	CtAH10G0251600	0.266162	others
CtAH02G0050100	CtAH10G0251600	0.259679	others
CtAH12G0174900	CtAH10G0261700	0.273731	TF	KVI07546.1	DNA-binding WRKY [Cynara cardunculus var. scolymus]	GO:0006355,GO:0009522,GO:0015979,GO:0043565,GO:0016021,GO:0009579,GO:0003700
CtAH12G0175300	CtAH10G0263400	0.233278	others	XP_024970124.1	pyrophosphate--fructose 6-phosphate 1-phosphotransferase subunit alpha [Cynara cardunculus var. scolymus]	GO:0005524,GO:0047334,GO:0003872,GO:0006096
CtAH12G0175300	CtAH11G0027800	0.232297	others	XP_024977861.1	probable prolyl 4-hydroxylase 9 [Cynara cardunculus var. scolymus] &gt;KVH92438.1 hypothetical protein Ccrd_005495 [Cynara cardunculus var. scolymus]	GO:0016491,GO:0031418,GO:0005506,GO:0055114,GO:0016705
CtAH02G0049800	CtAH11G0027800	0.269029	others	XP_024977861.1	probable prolyl 4-hydroxylase 9 [Cynara cardunculus var. scolymus] &gt;KVH92438.1 hypothetical protein Ccrd_005495 [Cynara cardunculus var. scolymus]	GO:0016491,GO:0031418,GO:0005506,GO:0055114,GO:0016705
CtAH10G0038600	CtAH11G0056200	0.296337	others	XP_024978652.1	chorismate mutase 3, chloroplastic-like [Cynara cardunculus var. scolymus] &gt;XP_024978653.1 chorismate mutase 3, chloroplastic-like [Cynara cardunculus var. scolymus] &gt;XP_024978654.1 chorismate mutase 3, chloroplastic-like [Cynara cardunculus var. scolymus] &gt;XP_024978655.1 chorismate mutase 3, chloroplastic-like [Cynara cardunculus var. scolymus]	GO:0004106,GO:0046417,GO:0009073
CtAH11G0247000	CtAH11G0056200	0.316668	others	XP_024978652.1	chorismate mutase 3, chloroplastic-like [Cynara cardunculus var. scolymus] &gt;XP_024978653.1 chorismate mutase 3, chloroplastic-like [Cynara cardunculus var. scolymus] &gt;XP_024978654.1 chorismate mutase 3, chloroplastic-like [Cynara cardunculus var. scolymus] &gt;XP_024978655.1 chorismate mutase 3, chloroplastic-like [Cynara cardunculus var. scolymus]	GO:0004106,GO:0046417,GO:0009073
CtAH12G0174900	CtAH11G0163100	0.27795	others
CtAH12G0175400	CtAH11G0163100	0.318599	others
CtAH12G0175300	CtAH11G0183300	0.241277	others
CtAH02G0049600	CtAH11G0183300	0.258014	others
CtAH02G0049800	CtAH11G0183300	0.271591	others
CtAH02G0050100	CtAH11G0183300	0.264917	others
CtAH12G0175500	CtAH11G0225700	0.115004	others
CtAH07G0074000	CtAH11G0225700	0.0616856	others
CtAH12G0175500	CtAH11G0255700	0.0557162	others	XP_024986793.1	probable glutathione peroxidase 2 [Cynara cardunculus var. scolymus]	GO:0004602,GO:0006979,GO:0055114
CtAH12G0174900	CtAH11G0264600	0.269628	others
CtAH12G0175400	CtAH11G0264600	0.315458	others
CtAH12G0175000	CtAH12G0014100	0.247436	others	XP_024977630.1	GDSL esterase/lipase At1g54790 [Cynara cardunculus var. scolymus]	GO:0016788
CtAH12G0175300	CtAH12G0014100	0.233247	others	XP_024977630.1	GDSL esterase/lipase At1g54790 [Cynara cardunculus var. scolymus]	GO:0016788
CtAH02G0049600	CtAH12G0014100	0.265143	others	XP_024977630.1	GDSL esterase/lipase At1g54790 [Cynara cardunculus var. scolymus]	GO:0016788
CtAH02G0049800	CtAH12G0014100	0.274411	others	XP_024977630.1	GDSL esterase/lipase At1g54790 [Cynara cardunculus var. scolymus]	GO:0016788
CtAH02G0050100	CtAH12G0014100	0.263168	others	XP_024977630.1	GDSL esterase/lipase At1g54790 [Cynara cardunculus var. scolymus]	GO:0016788
CtAH07G0073800	CtAH12G0014100	0.245484	others	XP_024977630.1	GDSL esterase/lipase At1g54790 [Cynara cardunculus var. scolymus]	GO:0016788
CtAH12G0175000	CtAH12G0041600	0.245215	others	XP_024967313.1	GTP-binding protein SAR1A-like [Cynara cardunculus var. scolymus] &gt;KVI11007.1 Small GTPase superfamily, ARF/SAR type [Cynara cardunculus var. scolymus]	GO:0005525,GO:0006886
CtAH07G0073800	CtAH12G0041600	0.240275	others	XP_024967313.1	GTP-binding protein SAR1A-like [Cynara cardunculus var. scolymus] &gt;KVI11007.1 Small GTPase superfamily, ARF/SAR type [Cynara cardunculus var. scolymus]	GO:0005525,GO:0006886
CtAH07G0073900	CtAH12G0041600	0.212109	others	XP_024967313.1	GTP-binding protein SAR1A-like [Cynara cardunculus var. scolymus] &gt;KVI11007.1 Small GTPase superfamily, ARF/SAR type [Cynara cardunculus var. scolymus]	GO:0005525,GO:0006886
CtAH11G0247000	CtAH12G0070000	0.304474	PK
CtAH02G0049800	CtAH12G0123500	0.258934	others
CtAH02G0049700	CtAH12G0132600	0.146583	others
CtAH11G0247000	CtAH12G0148700	0.306667	others	XP_024967148.1	(DL)-glycerol-3-phosphatase 2 [Cynara cardunculus var. scolymus]
CtAH02G0049600	CtAH12G0156700	0.251055	others
CtAH12G0175500	CtAH12G0175000	0.107804	LA	KVI12034.1	hypothetical protein Ccrd_009537 [Cynara cardunculus var. scolymus]	GO:0006629,GO:0016717,GO:0055114
CtAH02G0049700	CtAH12G0175000	0.247994	LA	KVI12034.1	hypothetical protein Ccrd_009537 [Cynara cardunculus var. scolymus]	GO:0006629,GO:0016717,GO:0055114
CtAH07G0073900	CtAH12G0175000	0.228503	LA	KVI12034.1	hypothetical protein Ccrd_009537 [Cynara cardunculus var. scolymus]	GO:0006629,GO:0016717,GO:0055114
CtAH11G0247000	CtAH12G0191700	0.307622	others
CtAH12G0175200	CtAH12G0191700	0.294855	others
CtAH12G0175400	CtAH12G0191700	0.319433	others
CtAH12G0175500	CtAH12G0206300	0.0618696	others	XP_024965557.1	alcohol dehydrogenase class-3 [Cynara cardunculus var. scolymus]	GO:0016491,GO:0008270,GO:0055114
CtAH02G0049700	CtAH12G0206300	0.160701	others	XP_024965557.1	alcohol dehydrogenase class-3 [Cynara cardunculus var. scolymus]	GO:0016491,GO:0008270,GO:0055114
CtAH07G0073900	CtAH12G0206300	0.229563	others	XP_024965557.1	alcohol dehydrogenase class-3 [Cynara cardunculus var. scolymus]	GO:0016491,GO:0008270,GO:0055114
CtAH10G0038600	CtAH12G0210200	0.305435	others
CtAH11G0247000	CtAH12G0210200	0.323516	others
CtAH12G0174900	CtAH12G0210200	0.271636	others
CtAH12G0175200	CtAH12G0210200	0.302816	others
CtAH12G0175400	CtAH12G0210200	0.305145	others
CtAH02G0049700	CtAH12G0213300	0.164139	others	XP_024968078.1	glutathione S-transferase PARB-like [Cynara cardunculus var. scolymus] &gt;KVI12467.1 Glutathione S-transferase/chloride channel, C-terminal [Cynara cardunculus var. scolymus]	GO:0005515
CtAH12G0175000	CtAH12G0220600	0.247178	others	XP_024966334.1	fumarate hydratase 1, mitochondrial [Cynara cardunculus var. scolymus]	GO:0016829,GO:0004333,GO:0003824,GO:0006106,GO:0006099,GO:0045239
CtAH12G0175300	CtAH12G0220600	0.248793	others	XP_024966334.1	fumarate hydratase 1, mitochondrial [Cynara cardunculus var. scolymus]	GO:0016829,GO:0004333,GO:0003824,GO:0006106,GO:0006099,GO:0045239
CtAH07G0073800	CtAH12G0220600	0.245969	others	XP_024966334.1	fumarate hydratase 1, mitochondrial [Cynara cardunculus var. scolymus]	GO:0016829,GO:0004333,GO:0003824,GO:0006106,GO:0006099,GO:0045239
CtAH12G0175000	CtAH12G0225800	0.252095	others	XP_024962124.1	protein NRT1/ PTR FAMILY 6.1 isoform X1 [Cynara cardunculus var. scolymus] &gt;KVH88197.1 hypothetical protein Ccrd_024409 [Cynara cardunculus var. scolymus]	GO:0006857,GO:0055085,GO:0016020,GO:0022857,GO:0005215
CtAH02G0049600	CtAH12G0225800	0.273027	others	XP_024962124.1	protein NRT1/ PTR FAMILY 6.1 isoform X1 [Cynara cardunculus var. scolymus] &gt;KVH88197.1 hypothetical protein Ccrd_024409 [Cynara cardunculus var. scolymus]	GO:0006857,GO:0055085,GO:0016020,GO:0022857,GO:0005215
CtAH02G0049800	CtAH12G0225800	0.259101	others	XP_024962124.1	protein NRT1/ PTR FAMILY 6.1 isoform X1 [Cynara cardunculus var. scolymus] &gt;KVH88197.1 hypothetical protein Ccrd_024409 [Cynara cardunculus var. scolymus]	GO:0006857,GO:0055085,GO:0016020,GO:0022857,GO:0005215
CtAH02G0050100	CtAH12G0225800	0.276608	others	XP_024962124.1	protein NRT1/ PTR FAMILY 6.1 isoform X1 [Cynara cardunculus var. scolymus] &gt;KVH88197.1 hypothetical protein Ccrd_024409 [Cynara cardunculus var. scolymus]	GO:0006857,GO:0055085,GO:0016020,GO:0022857,GO:0005215
CtAH07G0073800	CtAH12G0225800	0.243027	others	XP_024962124.1	protein NRT1/ PTR FAMILY 6.1 isoform X1 [Cynara cardunculus var. scolymus] &gt;KVH88197.1 hypothetical protein Ccrd_024409 [Cynara cardunculus var. scolymus]	GO:0006857,GO:0055085,GO:0016020,GO:0022857,GO:0005215
CtAH10G0038600	CtAH01G0069600	0.296133	TF
CtAH11G0247000	CtAH01G0069600	0.323952	TF
CtAH12G0174900	CtAH01G0069600	0.278063	TF
CtAH12G0175200	CtAH01G0069600	0.314072	TF
CtAH12G0175400	CtAH01G0069600	0.329312	TF
CtAH12G0175500	CtAH01G0080300	0.271334	others	XP_024976422.1	mannitol dehydrogenase-like [Cynara cardunculus var. scolymus]	GO:0016491,GO:0008270,GO:0055114
CtAH12G0174900	CtAH01G0196900	0.268887	PK	XP_024992810.1	CBL-interacting protein kinase 23 [Cynara cardunculus var. scolymus] &gt;KVH89416.1 NAF domain-containing protein [Cynara cardunculus var. scolymus]	GO:0007165,GO:0004672,GO:0006468,GO:0005524
CtAH12G0175500	CtAH01G0209400	0.0709941	others
CtAH07G0074000	CtAH01G0209400	0.0745769	others
CtAH02G0049700	CtAH01G0214400	0.16875	others
CtAH07G0073900	CtAH01G0214400	0.212856	others
CtAH12G0175500	CtAH01G0239400	0.0833821	others	KVH88666.1	Phosphatidate cytidylyltransferase [Cynara cardunculus var. scolymus]	GO:0004605,GO:0016020,GO:0016772
CtAH02G0049700	CtAH01G0239400	0.166406	others	KVH88666.1	Phosphatidate cytidylyltransferase [Cynara cardunculus var. scolymus]	GO:0004605,GO:0016020,GO:0016772
CtAH12G0175500	CtAH02G0017400	0.0937623	LA	XP_024994519.1	short-chain dehydrogenase TIC 32, chloroplastic-like [Cynara cardunculus var. scolymus]
CtAH02G0049700	CtAH02G0017400	0.181648	LA	XP_024994519.1	short-chain dehydrogenase TIC 32, chloroplastic-like [Cynara cardunculus var. scolymus]
CtAH12G0175400	CtAH02G0027800	0.319796	others
CtAH02G0049700	CtAH02G0049600	0.219012	LA	AGC65501.1	FAD2-4 protein [Carthamus tinctorius]	GO:0006629,GO:0016717,GO:0055114
CtAH07G0073900	CtAH02G0049600	0.237751	LA	AGC65501.1	FAD2-4 protein [Carthamus tinctorius]	GO:0006629,GO:0016717,GO:0055114
CtAH07G0073800	CtAH02G0049700	0.249046	LA	AGC65500.1	FAD2-3 protein [Carthamus tinctorius]	GO:0006629,GO:0016717,GO:0055114
CtAH07G0073900	CtAH02G0049800	0.241098	LA	AGC65500.1	FAD2-3 protein [Carthamus tinctorius]	GO:0006629,GO:0016717,GO:0055114
CtAH07G0074000	CtAH02G0049800	0.0589651	LA	AGC65500.1	FAD2-3 protein [Carthamus tinctorius]	GO:0006629,GO:0016717,GO:0055114
CtAH12G0175000	CtAH02G0074800	0.254614	LA	XP_024994290.1	11-beta-hydroxysteroid dehydrogenase-like 4A [Cynara cardunculus var. scolymus]	GO:0016491
CtAH02G0049600	CtAH02G0074800	0.252771	LA	XP_024994290.1	11-beta-hydroxysteroid dehydrogenase-like 4A [Cynara cardunculus var. scolymus]	GO:0016491
CtAH07G0073800	CtAH02G0074800	0.244779	LA	XP_024994290.1	11-beta-hydroxysteroid dehydrogenase-like 4A [Cynara cardunculus var. scolymus]	GO:0016491
CtAH07G0073900	CtAH02G0074800	0.229171	LA	XP_024994290.1	11-beta-hydroxysteroid dehydrogenase-like 4A [Cynara cardunculus var. scolymus]	GO:0016491
CtAH12G0175500	CtAH02G0100400	0.124894	TF	XP_024994924.1	transcription factor MYB8-like [Cynara cardunculus var. scolymus]	GO:0003677
CtAH07G0074000	CtAH02G0100400	0.070853	TF	XP_024994924.1	transcription factor MYB8-like [Cynara cardunculus var. scolymus]	GO:0003677
CtAH10G0038600	CtAH02G0119400	0.294726	others	XP_024994216.1	serine/threonine-protein phosphatase PP2A-2 catalytic subunit-like [Cynara cardunculus var. scolymus] &gt;KVH96090.1 hypothetical protein Ccrd_001829 [Cynara cardunculus var. scolymus]	GO:0016787
CtAH11G0247000	CtAH02G0119400	0.323526	others	XP_024994216.1	serine/threonine-protein phosphatase PP2A-2 catalytic subunit-like [Cynara cardunculus var. scolymus] &gt;KVH96090.1 hypothetical protein Ccrd_001829 [Cynara cardunculus var. scolymus]	GO:0016787
CtAH12G0175200	CtAH02G0119400	0.287378	others	XP_024994216.1	serine/threonine-protein phosphatase PP2A-2 catalytic subunit-like [Cynara cardunculus var. scolymus] &gt;KVH96090.1 hypothetical protein Ccrd_001829 [Cynara cardunculus var. scolymus]	GO:0016787
CtAH10G0038600	CtAH02G0125800	0.294675	TF	XP_023742965.1	homeobox-leucine zipper protein ATHB-13-like isoform X2 [Lactuca sativa] &gt;PLY66786.1 hypothetical protein LSAT_3X50980 [Lactuca sativa]	GO:0006355,GO:0003677,GO:0043565,GO:0003700
CtAH12G0174900	CtAH02G0125800	0.270591	TF	XP_023742965.1	homeobox-leucine zipper protein ATHB-13-like isoform X2 [Lactuca sativa] &gt;PLY66786.1 hypothetical protein LSAT_3X50980 [Lactuca sativa]	GO:0006355,GO:0003677,GO:0043565,GO:0003700
CtAH07G0074000	CtAH02G0202200	0.0664493	others
CtAH10G0038600	CtAH02G0217900	0.297352	others
CtAH11G0247000	CtAH02G0217900	0.312654	others
CtAH12G0175500	CtAH03G0007700	0.0621495	others	KZM98911.1	hypothetical protein DCAR_013727 [Daucus carota subsp. sativus]	GO:0051603,GO:0005839,GO:0004298,GO:0019773
CtAH12G0175300	CtAH03G0138600	0.242027	others	XP_024977804.1	dolichyl-diphosphooligosaccharide--protein glycosyltransferase 48 kDa subunit [Cynara cardunculus var. scolymus]	GO:0018279,GO:0005789
CtAH02G0049600	CtAH03G0138600	0.25149	others	XP_024977804.1	dolichyl-diphosphooligosaccharide--protein glycosyltransferase 48 kDa subunit [Cynara cardunculus var. scolymus]	GO:0018279,GO:0005789
CtAH02G0049800	CtAH03G0138600	0.271272	others	XP_024977804.1	dolichyl-diphosphooligosaccharide--protein glycosyltransferase 48 kDa subunit [Cynara cardunculus var. scolymus]	GO:0018279,GO:0005789
CtAH02G0050100	CtAH03G0138600	0.259906	others	XP_024977804.1	dolichyl-diphosphooligosaccharide--protein glycosyltransferase 48 kDa subunit [Cynara cardunculus var. scolymus]	GO:0018279,GO:0005789
CtAH07G0073800	CtAH03G0138600	0.239857	others	XP_024977804.1	dolichyl-diphosphooligosaccharide--protein glycosyltransferase 48 kDa subunit [Cynara cardunculus var. scolymus]	GO:0018279,GO:0005789
CtAH12G0175000	CtAH03G0140500	0.246241	others
CtAH12G0175300	CtAH03G0140500	0.233999	others
CtAH02G0049600	CtAH03G0140500	0.265807	others
CtAH02G0049800	CtAH03G0140500	0.27715	others
CtAH02G0050100	CtAH03G0140500	0.276663	others
CtAH07G0073800	CtAH03G0140500	0.241627	others
CtAH10G0038600	CtAH03G0229500	0.287827	others	XP_024995806.1	probable serine/threonine-protein phosphatase 2A regulatory subunit B&apos;&apos; subunit TON2 [Cynara cardunculus var. scolymus]	GO:0035303,GO:0005509
CtAH11G0247000	CtAH03G0229500	0.307269	others	XP_024995806.1	probable serine/threonine-protein phosphatase 2A regulatory subunit B&apos;&apos; subunit TON2 [Cynara cardunculus var. scolymus]	GO:0035303,GO:0005509
CtAH12G0174900	CtAH03G0229500	0.283672	others	XP_024995806.1	probable serine/threonine-protein phosphatase 2A regulatory subunit B&apos;&apos; subunit TON2 [Cynara cardunculus var. scolymus]	GO:0035303,GO:0005509
CtAH12G0175200	CtAH03G0229500	0.301287	others	XP_024995806.1	probable serine/threonine-protein phosphatase 2A regulatory subunit B&apos;&apos; subunit TON2 [Cynara cardunculus var. scolymus]	GO:0035303,GO:0005509
CtAH12G0175400	CtAH03G0229500	0.331234	others	XP_024995806.1	probable serine/threonine-protein phosphatase 2A regulatory subunit B&apos;&apos; subunit TON2 [Cynara cardunculus var. scolymus]	GO:0035303,GO:0005509
CtAH12G0175400	CtAH03G0277100	0.304406	PK
CtAH10G0038600	CtAH03G0279900	0.29595	others
CtAH11G0247000	CtAH03G0279900	0.316925	others
CtAH12G0174900	CtAH03G0298200	0.27146	others	XP_024984795.1	probable beta-1,4-xylosyltransferase IRX9H [Cynara cardunculus var. scolymus] &gt;XP_024984796.1 probable beta-1,4-xylosyltransferase IRX9H [Cynara cardunculus var. scolymus] &gt;KVH89668.1 Glycosyl transferase, family 43 [Cynara cardunculus var. scolymus]	GO:0016020,GO:0015018
CtAH07G0074000	CtAH04G0019400	0.0817501	others
CtAH12G0175200	CtAH04G0026500	0.293914	PK
CtAH02G0050100	CtAH04G0026500	0.261574	PK
CtAH02G0049700	CtAH04G0039100	0.162774	TF
CtAH07G0074000	CtAH04G0039100	0.0585476	TF
CtAH12G0174900	CtAH04G0065900	0.276301	others
CtAH12G0174900	CtAH04G0073500	0.272139	PK	KVI03053.1	Protein kinase, ATP binding site-containing protein [Cynara cardunculus var. scolymus]	GO:0004672,GO:0006468,GO:0005524
CtAH12G0175200	CtAH04G0073500	0.298263	PK	KVI03053.1	Protein kinase, ATP binding site-containing protein [Cynara cardunculus var. scolymus]	GO:0004672,GO:0006468,GO:0005524
CtAH02G0049700	CtAH04G0077300	0.148968	others	XP_024961531.1	embryogenesis-associated protein EMB8-like [Cynara cardunculus var. scolymus]
CtAH12G0175500	CtAH04G0077500	0.0810365	others	XP_024961530.1	embryogenesis-associated protein EMB8-like [Cynara cardunculus var. scolymus]
CtAH02G0049700	CtAH04G0077500	0.232603	others	XP_024961530.1	embryogenesis-associated protein EMB8-like [Cynara cardunculus var. scolymus]
CtAH07G0073900	CtAH04G0077500	0.253972	others	XP_024961530.1	embryogenesis-associated protein EMB8-like [Cynara cardunculus var. scolymus]
CtAH07G0074000	CtAH04G0077500	0.0632531	others	XP_024961530.1	embryogenesis-associated protein EMB8-like [Cynara cardunculus var. scolymus]
CtAH12G0174900	CtAH04G0103800	0.289166	PK	XP_024987350.1	serine/threonine-protein kinase D6PKL2-like [Cynara cardunculus var. scolymus] &gt;XP_024987351.1 serine/threonine-protein kinase D6PKL2-like [Cynara cardunculus var. scolymus] &gt;KVH96675.1 Protein kinase, catalytic domain-containing protein [Cynara cardunculus var. scolymus]	GO:0004672,GO:0006468,GO:0005524
CtAH12G0175400	CtAH04G0103800	0.32019	PK	XP_024987350.1	serine/threonine-protein kinase D6PKL2-like [Cynara cardunculus var. scolymus] &gt;XP_024987351.1 serine/threonine-protein kinase D6PKL2-like [Cynara cardunculus var. scolymus] &gt;KVH96675.1 Protein kinase, catalytic domain-containing protein [Cynara cardunculus var. scolymus]	GO:0004672,GO:0006468,GO:0005524
CtAH12G0174900	CtAH04G0176500	0.27013	others
CtAH12G0175200	CtAH04G0176500	0.296557	others
CtAH12G0175400	CtAH04G0176500	0.314782	others
CtAH10G0038600	CtAH04G0196600	0.290346	others	XP_022020021.1	tetraketide alpha-pyrone reductase 1-like [Helianthus annuus]	GO:0003854,GO:0006694,GO:0055114,GO:0016616
CtAH11G0247000	CtAH04G0196600	0.308961	others	XP_022020021.1	tetraketide alpha-pyrone reductase 1-like [Helianthus annuus]	GO:0003854,GO:0006694,GO:0055114,GO:0016616
CtAH12G0174900	CtAH04G0196600	0.277541	others	XP_022020021.1	tetraketide alpha-pyrone reductase 1-like [Helianthus annuus]	GO:0003854,GO:0006694,GO:0055114,GO:0016616
CtAH12G0175200	CtAH04G0196600	0.29878	others	XP_022020021.1	tetraketide alpha-pyrone reductase 1-like [Helianthus annuus]	GO:0003854,GO:0006694,GO:0055114,GO:0016616
CtAH12G0175400	CtAH04G0196600	0.325445	others	XP_022020021.1	tetraketide alpha-pyrone reductase 1-like [Helianthus annuus]	GO:0003854,GO:0006694,GO:0055114,GO:0016616
CtAH10G0038600	CtAH04G0207900	0.308694	others
CtAH11G0247000	CtAH04G0207900	0.323144	others
CtAH12G0174900	CtAH04G0207900	0.283511	others
CtAH12G0175200	CtAH04G0207900	0.317158	others
CtAH12G0175400	CtAH04G0207900	0.324642	others
CtAH02G0049600	CtAH04G0207900	0.251482	others
CtAH02G0049800	CtAH04G0207900	0.266833	others
CtAH02G0050100	CtAH04G0207900	0.276119	others
CtAH10G0038600	CtAH04G0223900	0.299256	others
CtAH11G0247000	CtAH04G0223900	0.311028	others
CtAH12G0175200	CtAH04G0223900	0.303937	others
CtAH12G0175300	CtAH04G0223900	0.242821	others
CtAH02G0049600	CtAH04G0223900	0.262836	others
CtAH02G0049800	CtAH04G0223900	0.278507	others
CtAH02G0050100	CtAH04G0223900	0.281885	others
CtAH12G0175300	CtAH05G0020700	0.24641	others
CtAH12G0175200	CtAH05G0039400	0.285339	others	XP_024979375.1	transmembrane 9 superfamily member 9-like [Cynara cardunculus var. scolymus]	GO:0016021
CtAH12G0175300	CtAH05G0039400	0.233705	others	XP_024979375.1	transmembrane 9 superfamily member 9-like [Cynara cardunculus var. scolymus]	GO:0016021
CtAH02G0049800	CtAH05G0039400	0.259672	others	XP_024979375.1	transmembrane 9 superfamily member 9-like [Cynara cardunculus var. scolymus]	GO:0016021
CtAH02G0050100	CtAH05G0039400	0.264122	others	XP_024979375.1	transmembrane 9 superfamily member 9-like [Cynara cardunculus var. scolymus]	GO:0016021
CtAH12G0175000	CtAH05G0052500	0.243341	others	XP_024979224.1	glutamine synthetase, chloroplastic [Cynara cardunculus var. scolymus]	GO:0006542,GO:0006807,GO:0003824,GO:0004356
CtAH12G0175300	CtAH05G0052500	0.235222	others	XP_024979224.1	glutamine synthetase, chloroplastic [Cynara cardunculus var. scolymus]	GO:0006542,GO:0006807,GO:0003824,GO:0004356
CtAH02G0049600	CtAH05G0052500	0.26052	others	XP_024979224.1	glutamine synthetase, chloroplastic [Cynara cardunculus var. scolymus]	GO:0006542,GO:0006807,GO:0003824,GO:0004356
CtAH02G0049800	CtAH05G0052500	0.261544	others	XP_024979224.1	glutamine synthetase, chloroplastic [Cynara cardunculus var. scolymus]	GO:0006542,GO:0006807,GO:0003824,GO:0004356
CtAH02G0050100	CtAH05G0052500	0.279543	others	XP_024979224.1	glutamine synthetase, chloroplastic [Cynara cardunculus var. scolymus]	GO:0006542,GO:0006807,GO:0003824,GO:0004356
CtAH07G0073800	CtAH05G0052500	0.240584	others	XP_024979224.1	glutamine synthetase, chloroplastic [Cynara cardunculus var. scolymus]	GO:0006542,GO:0006807,GO:0003824,GO:0004356
CtAH12G0175200	CtAH05G0052900	0.288542	others
CtAH02G0050100	CtAH05G0052900	0.261106	others
CtAH12G0175000	CtAH05G0057300	0.25306	others	XP_024979633.1	long chain acyl-CoA synthetase 6, peroxisomal-like [Cynara cardunculus var. scolymus]	GO:0003824
CtAH07G0073800	CtAH05G0057300	0.24283	others	XP_024979633.1	long chain acyl-CoA synthetase 6, peroxisomal-like [Cynara cardunculus var. scolymus]	GO:0003824
CtAH07G0073900	CtAH05G0057300	0.215531	others	XP_024979633.1	long chain acyl-CoA synthetase 6, peroxisomal-like [Cynara cardunculus var. scolymus]	GO:0003824
CtAH12G0175300	CtAH05G0068400	0.231357	PK	KVH88526.1	Protein kinase, ATP binding site-containing protein [Cynara cardunculus var. scolymus]	GO:0004672,GO:0006468,GO:0005524
CtAH02G0049800	CtAH05G0068400	0.278822	PK	KVH88526.1	Protein kinase, ATP binding site-containing protein [Cynara cardunculus var. scolymus]	GO:0004672,GO:0006468,GO:0005524
CtAH02G0050100	CtAH05G0068400	0.268406	PK	KVH88526.1	Protein kinase, ATP binding site-containing protein [Cynara cardunculus var. scolymus]	GO:0004672,GO:0006468,GO:0005524
CtAH12G0175000	CtAH05G0096500	0.276371	others
CtAH12G0175300	CtAH05G0096500	0.239997	others
CtAH02G0049600	CtAH05G0096500	0.272736	others
CtAH02G0050100	CtAH05G0096500	0.266041	others
CtAH07G0073800	CtAH05G0096500	0.270809	others
CtAH07G0073900	CtAH05G0096500	0.229643	others
CtAH02G0049600	CtAH05G0147500	0.249669	others	XP_024979267.1	NADPH--cytoCtAHome P450 reductase-like isoform X1 [Cynara cardunculus var. scolymus] &gt;KVH93662.1 FAD-binding, type 1 [Cynara cardunculus var. scolymus]	GO:0003958,GO:0010181,GO:0016491,GO:0055114
CtAH12G0174900	CtAH05G0182100	0.27338	others	KAD4179672.1	hypothetical protein E3N88_28263 [Mikania micrantha]	GO:0005975,GO:0004553,GO:0003824
CtAH12G0175400	CtAH05G0182100	0.321031	others	KAD4179672.1	hypothetical protein E3N88_28263 [Mikania micrantha]	GO:0005975,GO:0004553,GO:0003824
CtAH10G0038600	CtAH05G0197300	0.306593	others
CtAH11G0247000	CtAH05G0197300	0.326738	others
CtAH12G0174900	CtAH05G0197300	0.282739	others
CtAH12G0175200	CtAH05G0197300	0.320596	others
CtAH12G0175400	CtAH05G0197300	0.337125	others
CtAH02G0049600	CtAH05G0197300	0.250812	others
CtAH02G0049800	CtAH05G0197300	0.273059	others
CtAH02G0050100	CtAH05G0197300	0.280607	others
CtAH12G0175500	CtAH05G0214300	0.0992379	others	XP_024985215.1	proteasome subunit beta type-6-like [Cynara cardunculus var. scolymus] &gt;KVH89877.1 hypothetical protein Ccrd_008128 [Cynara cardunculus var. scolymus]	GO:0051603,GO:0005839,GO:0004298
CtAH02G0049700	CtAH05G0214300	0.240914	others	XP_024985215.1	proteasome subunit beta type-6-like [Cynara cardunculus var. scolymus] &gt;KVH89877.1 hypothetical protein Ccrd_008128 [Cynara cardunculus var. scolymus]	GO:0051603,GO:0005839,GO:0004298
CtAH07G0073900	CtAH05G0214300	0.250819	others	XP_024985215.1	proteasome subunit beta type-6-like [Cynara cardunculus var. scolymus] &gt;KVH89877.1 hypothetical protein Ccrd_008128 [Cynara cardunculus var. scolymus]	GO:0051603,GO:0005839,GO:0004298
CtAH07G0074000	CtAH05G0214300	0.0632119	others	XP_024985215.1	proteasome subunit beta type-6-like [Cynara cardunculus var. scolymus] &gt;KVH89877.1 hypothetical protein Ccrd_008128 [Cynara cardunculus var. scolymus]	GO:0051603,GO:0005839,GO:0004298
CtAH10G0038600	CtAH05G0265000	0.28768	others	XP_024959596.1	acyl-protein thioesterase 2-like [Cynara cardunculus var. scolymus] &gt;XP_024959597.1 acyl-protein thioesterase 2-like [Cynara cardunculus var. scolymus] &gt;XP_024959598.1 acyl-protein thioesterase 2-like [Cynara cardunculus var. scolymus]	GO:0016787
CtAH11G0247000	CtAH05G0265000	0.315741	others	XP_024959596.1	acyl-protein thioesterase 2-like [Cynara cardunculus var. scolymus] &gt;XP_024959597.1 acyl-protein thioesterase 2-like [Cynara cardunculus var. scolymus] &gt;XP_024959598.1 acyl-protein thioesterase 2-like [Cynara cardunculus var. scolymus]	GO:0016787
CtAH12G0175500	CtAH05G0268300	0.0875782	others
CtAH07G0074000	CtAH05G0268300	0.0583639	others
CtAH12G0175500	CtAH06G0011400	0.0607359	others
CtAH02G0049700	CtAH06G0011400	0.17457	others
CtAH07G0073900	CtAH06G0011400	0.238452	others
CtAH07G0073900	CtAH06G0013200	0.211857	others	XP_024983654.1	disease resistance protein RGA2-like [Cynara cardunculus var. scolymus]	GO:0043531
CtAH12G0175200	CtAH06G0189800	0.28913	PK
CtAH12G0175000	CtAH06G0199300	0.249084	others	XP_024992847.1	NAD-dependent malic enzyme 59 kDa isoform, mitochondrial [Cynara cardunculus var. scolymus] &gt;XP_024992848.1 NAD-dependent malic enzyme 59 kDa isoform, mitochondrial [Cynara cardunculus var. scolymus]	GO:0004470,GO:0004471,GO:0051287,GO:0055114
CtAH12G0175300	CtAH06G0199300	0.255198	others	XP_024992847.1	NAD-dependent malic enzyme 59 kDa isoform, mitochondrial [Cynara cardunculus var. scolymus] &gt;XP_024992848.1 NAD-dependent malic enzyme 59 kDa isoform, mitochondrial [Cynara cardunculus var. scolymus]	GO:0004470,GO:0004471,GO:0051287,GO:0055114
CtAH02G0049600	CtAH06G0199300	0.255435	others	XP_024992847.1	NAD-dependent malic enzyme 59 kDa isoform, mitochondrial [Cynara cardunculus var. scolymus] &gt;XP_024992848.1 NAD-dependent malic enzyme 59 kDa isoform, mitochondrial [Cynara cardunculus var. scolymus]	GO:0004470,GO:0004471,GO:0051287,GO:0055114
CtAH02G0049800	CtAH06G0199300	0.259095	others	XP_024992847.1	NAD-dependent malic enzyme 59 kDa isoform, mitochondrial [Cynara cardunculus var. scolymus] &gt;XP_024992848.1 NAD-dependent malic enzyme 59 kDa isoform, mitochondrial [Cynara cardunculus var. scolymus]	GO:0004470,GO:0004471,GO:0051287,GO:0055114
CtAH07G0073800	CtAH06G0199300	0.246386	others	XP_024992847.1	NAD-dependent malic enzyme 59 kDa isoform, mitochondrial [Cynara cardunculus var. scolymus] &gt;XP_024992848.1 NAD-dependent malic enzyme 59 kDa isoform, mitochondrial [Cynara cardunculus var. scolymus]	GO:0004470,GO:0004471,GO:0051287,GO:0055114
CtAH10G0038600	CtAH07G0012100	0.286624	others	XP_024991201.1	pantothenate kinase 1 isoform X1 [Cynara cardunculus var. scolymus]	GO:0004594,GO:0015937,GO:0005524
CtAH10G0038600	CtAH07G0039400	0.294253	others
CtAH07G0074000	CtAH07G0055000	0.0649866	others
CtAH12G0175500	CtAH07G0056500	0.109877	others	XP_024990044.1	gamma aminobutyrate transaminase 3, chloroplastic-like [Cynara cardunculus var. scolymus]	GO:0030170,GO:0003824,GO:0008483
CtAH02G0049700	CtAH07G0056500	0.187661	others	XP_024990044.1	gamma aminobutyrate transaminase 3, chloroplastic-like [Cynara cardunculus var. scolymus]	GO:0030170,GO:0003824,GO:0008483
CtAH07G0074000	CtAH07G0056500	0.058739	others	XP_024990044.1	gamma aminobutyrate transaminase 3, chloroplastic-like [Cynara cardunculus var. scolymus]	GO:0030170,GO:0003824,GO:0008483
CtAH07G0073900	CtAH07G0073800	0.224635	LA	KVH90428.1	Fatty acid desaturase, type 1 [Cynara cardunculus var. scolymus]	GO:0006629,GO:0016717,GO:0055114
CtAH07G0074000	CtAH07G0073800	0.0595032	LA	KVH90428.1	Fatty acid desaturase, type 1 [Cynara cardunculus var. scolymus]	GO:0006629,GO:0016717,GO:0055114
CtAH12G0175500	CtAH07G0089800	0.0640464	LA	XP_024990362.1	very-long-chain enoyl-CoA reductase-like [Cynara cardunculus var. scolymus]	GO:0006629,GO:0016627
CtAH02G0049700	CtAH07G0089800	0.151597	LA	XP_024990362.1	very-long-chain enoyl-CoA reductase-like [Cynara cardunculus var. scolymus]	GO:0006629,GO:0016627
CtAH07G0074000	CtAH07G0089800	0.0662139	LA	XP_024990362.1	very-long-chain enoyl-CoA reductase-like [Cynara cardunculus var. scolymus]	GO:0006629,GO:0016627
CtAH07G0074000	CtAH07G0116100	0.0808873	others	XP_024992180.1	glycerol-3-phosphate acyltransferase 5-like [Cynara cardunculus var. scolymus]
CtAH07G0074000	CtAH07G0127400	0.116605	others	XP_024990138.1	peroxidase P7 [Cynara cardunculus var. scolymus] &gt;KVI04815.1 hypothetical protein Ccrd_016862 [Cynara cardunculus var. scolymus]	GO:0004601,GO:0020037,GO:0042744,GO:0055114,GO:0006979
CtAH10G0038600	CtAH07G0128400	0.287212	others
CtAH10G0038600	CtAH07G0224100	0.289546	TF
CtAH12G0175000	CtAH07G0224100	0.248633	TF
CtAH02G0049600	CtAH07G0224100	0.270757	TF
CtAH02G0050100	CtAH07G0224100	0.282189	TF
CtAH12G0175400	CtAH08G0032100	0.306241	others
CtAH12G0175000	CtAH08G0052800	0.24263	others
CtAH12G0175500	CtAH08G0052800	0.0573099	others
CtAH02G0049700	CtAH08G0052800	0.169108	others
CtAH07G0073900	CtAH08G0052800	0.245153	others
CtAH10G0038600	CtAH08G0097000	0.299489	others	KVI09552.1	NAD-dependent epimerase/dehydratase [Cynara cardunculus var. scolymus]
CtAH11G0247000	CtAH08G0097000	0.320981	others	KVI09552.1	NAD-dependent epimerase/dehydratase [Cynara cardunculus var. scolymus]
CtAH12G0175000	CtAH08G0108200	0.244184	others	XP_024995398.1	protein disulfide isomerase-like 1-4 [Cynara cardunculus var. scolymus]	GO:0003756,GO:0016853,GO:0045454
CtAH12G0175300	CtAH08G0108200	0.24968	others	XP_024995398.1	protein disulfide isomerase-like 1-4 [Cynara cardunculus var. scolymus]	GO:0003756,GO:0016853,GO:0045454
CtAH02G0049600	CtAH08G0108200	0.264691	others	XP_024995398.1	protein disulfide isomerase-like 1-4 [Cynara cardunculus var. scolymus]	GO:0003756,GO:0016853,GO:0045454
CtAH02G0049800	CtAH08G0108200	0.290616	others	XP_024995398.1	protein disulfide isomerase-like 1-4 [Cynara cardunculus var. scolymus]	GO:0003756,GO:0016853,GO:0045454
CtAH02G0050100	CtAH08G0108200	0.278429	others	XP_024995398.1	protein disulfide isomerase-like 1-4 [Cynara cardunculus var. scolymus]	GO:0003756,GO:0016853,GO:0045454
CtAH07G0073800	CtAH08G0108200	0.245743	others	XP_024995398.1	protein disulfide isomerase-like 1-4 [Cynara cardunculus var. scolymus]	GO:0003756,GO:0016853,GO:0045454
CtAH12G0175300	CtAH08G0130900	0.232616	others	KVI09148.1	Calcineurin-like phosphoesterase superfamily domain-containing protein [Cynara cardunculus var. scolymus]	GO:0030904,GO:0042147
CtAH12G0175000	CtAH08G0179700	0.254207	others	XP_024973156.1	isocitrate dehydrogenase [NADP] [Cynara cardunculus var. scolymus]	GO:0006102,GO:0016616,GO:0004450,GO:0055114,GO:0000287,GO:0051287
CtAH07G0073800	CtAH08G0179700	0.250717	others	XP_024973156.1	isocitrate dehydrogenase [NADP] [Cynara cardunculus var. scolymus]	GO:0006102,GO:0016616,GO:0004450,GO:0055114,GO:0000287,GO:0051287
CtAH07G0073900	CtAH08G0179700	0.218949	others	XP_024973156.1	isocitrate dehydrogenase [NADP] [Cynara cardunculus var. scolymus]	GO:0006102,GO:0016616,GO:0004450,GO:0055114,GO:0000287,GO:0051287
CtAH12G0175000	CtAH08G0201000	0.253937	others	XP_023761231.1	actin-7-like [Lactuca sativa] &gt;XP_024959313.1 actin-7-like [Cynara cardunculus var. scolymus] &gt;AAN40685.1 actin [Stevia rebaudiana] &gt;AFY05626.1 putative actin [Taraxacum brevicorniculatum] &gt;AHE76185.1 actin [CtAHysanthemum indicum] &gt;AID52927.1 actin [Carthamus tinctorius] &gt;PWA40935.1 Actin/actin-like conserved site-containing protein [Artemisia annua]
CtAH12G0175300	CtAH08G0201000	0.247303	others	XP_023761231.1	actin-7-like [Lactuca sativa] &gt;XP_024959313.1 actin-7-like [Cynara cardunculus var. scolymus] &gt;AAN40685.1 actin [Stevia rebaudiana] &gt;AFY05626.1 putative actin [Taraxacum brevicorniculatum] &gt;AHE76185.1 actin [CtAHysanthemum indicum] &gt;AID52927.1 actin [Carthamus tinctorius] &gt;PWA40935.1 Actin/actin-like conserved site-containing protein [Artemisia annua]
CtAH02G0049600	CtAH08G0201000	0.262557	others	XP_023761231.1	actin-7-like [Lactuca sativa] &gt;XP_024959313.1 actin-7-like [Cynara cardunculus var. scolymus] &gt;AAN40685.1 actin [Stevia rebaudiana] &gt;AFY05626.1 putative actin [Taraxacum brevicorniculatum] &gt;AHE76185.1 actin [CtAHysanthemum indicum] &gt;AID52927.1 actin [Carthamus tinctorius] &gt;PWA40935.1 Actin/actin-like conserved site-containing protein [Artemisia annua]
CtAH02G0049800	CtAH08G0201000	0.277092	others	XP_023761231.1	actin-7-like [Lactuca sativa] &gt;XP_024959313.1 actin-7-like [Cynara cardunculus var. scolymus] &gt;AAN40685.1 actin [Stevia rebaudiana] &gt;AFY05626.1 putative actin [Taraxacum brevicorniculatum] &gt;AHE76185.1 actin [CtAHysanthemum indicum] &gt;AID52927.1 actin [Carthamus tinctorius] &gt;PWA40935.1 Actin/actin-like conserved site-containing protein [Artemisia annua]
CtAH02G0050100	CtAH08G0201000	0.27117	others	XP_023761231.1	actin-7-like [Lactuca sativa] &gt;XP_024959313.1 actin-7-like [Cynara cardunculus var. scolymus] &gt;AAN40685.1 actin [Stevia rebaudiana] &gt;AFY05626.1 putative actin [Taraxacum brevicorniculatum] &gt;AHE76185.1 actin [CtAHysanthemum indicum] &gt;AID52927.1 actin [Carthamus tinctorius] &gt;PWA40935.1 Actin/actin-like conserved site-containing protein [Artemisia annua]
CtAH07G0073800	CtAH08G0201000	0.253979	others	XP_023761231.1	actin-7-like [Lactuca sativa] &gt;XP_024959313.1 actin-7-like [Cynara cardunculus var. scolymus] &gt;AAN40685.1 actin [Stevia rebaudiana] &gt;AFY05626.1 putative actin [Taraxacum brevicorniculatum] &gt;AHE76185.1 actin [CtAHysanthemum indicum] &gt;AID52927.1 actin [Carthamus tinctorius] &gt;PWA40935.1 Actin/actin-like conserved site-containing protein [Artemisia annua]
CtAH11G0247000	CtAH08G0247600	0.30071	others
CtAH12G0175200	CtAH08G0247600	0.287511	others
CtAH12G0175000	CtAH09G0007300	0.246384	others	XP_024970432.1	proteasome subunit alpha type-6-like isoform X1 [Cynara cardunculus var. scolymus]	GO:0051603,GO:0005839,GO:0004298,GO:0004175,GO:0006511,GO:0019773
CtAH02G0049700	CtAH09G0007300	0.153396	others	XP_024970432.1	proteasome subunit alpha type-6-like isoform X1 [Cynara cardunculus var. scolymus]	GO:0051603,GO:0005839,GO:0004298,GO:0004175,GO:0006511,GO:0019773
CtAH07G0073800	CtAH09G0007300	0.247355	others	XP_024970432.1	proteasome subunit alpha type-6-like isoform X1 [Cynara cardunculus var. scolymus]	GO:0051603,GO:0005839,GO:0004298,GO:0004175,GO:0006511,GO:0019773
CtAH07G0073900	CtAH09G0007300	0.230857	others	XP_024970432.1	proteasome subunit alpha type-6-like isoform X1 [Cynara cardunculus var. scolymus]	GO:0051603,GO:0005839,GO:0004298,GO:0004175,GO:0006511,GO:0019773
CtAH12G0174900	CtAH09G0031900	0.275306	others	XP_024968894.1	F-box/LRR-repeat protein 3 [Cynara cardunculus var. scolymus] &gt;KVI06080.1 Leucine-rich repeat, cysteine-containing subtype [Cynara cardunculus var. scolymus]	GO:0005515
CtAH12G0175400	CtAH09G0031900	0.312274	others	XP_024968894.1	F-box/LRR-repeat protein 3 [Cynara cardunculus var. scolymus] &gt;KVI06080.1 Leucine-rich repeat, cysteine-containing subtype [Cynara cardunculus var. scolymus]	GO:0005515
CtAH12G0175500	CtAH09G0037000	0.0660752	others
CtAH02G0049700	CtAH09G0037000	0.174795	others
CtAH07G0074000	CtAH09G0037000	0.0758192	others
CtAH10G0038600	CtAH09G0070500	0.306318	others	KVI06459.1	HAD-like domain-containing protein [Cynara cardunculus var. scolymus]	GO:0004647,GO:0006564
CtAH11G0247000	CtAH09G0070500	0.330222	others	KVI06459.1	HAD-like domain-containing protein [Cynara cardunculus var. scolymus]	GO:0004647,GO:0006564
CtAH12G0175200	CtAH09G0070500	0.295903	others	KVI06459.1	HAD-like domain-containing protein [Cynara cardunculus var. scolymus]	GO:0004647,GO:0006564
CtAH12G0175400	CtAH09G0070500	0.307005	others	KVI06459.1	HAD-like domain-containing protein [Cynara cardunculus var. scolymus]	GO:0004647,GO:0006564
CtAH02G0050100	CtAH09G0070500	0.262755	others	KVI06459.1	HAD-like domain-containing protein [Cynara cardunculus var. scolymus]	GO:0004647,GO:0006564
CtAH12G0174900	CtAH09G0096900	0.279674	others	XP_024971082.1	calcium-transporting ATPase 1-like isoform X1 [Cynara cardunculus var. scolymus] &gt;KVI06729.1 Calcium-transporting P-type ATPase, N-terminal autoinhibitory domain-containing protein [Cynara cardunculus var. scolymus]	GO:0016020,GO:0005516,GO:0016021,GO:0000166,GO:0070588,GO:0005524,GO:0005388
CtAH12G0175200	CtAH09G0096900	0.294722	others	XP_024971082.1	calcium-transporting ATPase 1-like isoform X1 [Cynara cardunculus var. scolymus] &gt;KVI06729.1 Calcium-transporting P-type ATPase, N-terminal autoinhibitory domain-containing protein [Cynara cardunculus var. scolymus]	GO:0016020,GO:0005516,GO:0016021,GO:0000166,GO:0070588,GO:0005524,GO:0005388
CtAH12G0175400	CtAH09G0096900	0.324495	others	XP_024971082.1	calcium-transporting ATPase 1-like isoform X1 [Cynara cardunculus var. scolymus] &gt;KVI06729.1 Calcium-transporting P-type ATPase, N-terminal autoinhibitory domain-containing protein [Cynara cardunculus var. scolymus]	GO:0016020,GO:0005516,GO:0016021,GO:0000166,GO:0070588,GO:0005524,GO:0005388
CtAH12G0175000	CtAH09G0148600	0.248771	others	XP_024977391.1	glycerophosphodiester phosphodiesterase GDPDL3-like [Cynara cardunculus var. scolymus]	GO:0008081,GO:0006629
CtAH02G0049600	CtAH09G0148600	0.255925	others	XP_024977391.1	glycerophosphodiester phosphodiesterase GDPDL3-like [Cynara cardunculus var. scolymus]	GO:0008081,GO:0006629
CtAH07G0073800	CtAH09G0148600	0.245594	others	XP_024977391.1	glycerophosphodiester phosphodiesterase GDPDL3-like [Cynara cardunculus var. scolymus]	GO:0008081,GO:0006629
CtAH12G0174900	CtAH09G0172300	0.293278	others
CtAH12G0175200	CtAH09G0172300	0.293181	others
CtAH12G0175400	CtAH09G0172300	0.335195	others
CtAH12G0175000	CtAH09G0298900	0.246296	others
CtAH07G0073800	CtAH09G0298900	0.241961	others
CtAH07G0073900	CtAH09G0298900	0.21573	others
