# Supplementary material for: The chromosome‐scale reference genome of safflower (Carthamus tinctorius) provides insights into linoleic acid and flavonoid biosynthesis
Source: Plant Biotechnol J. 2021 Apr 8;19(9):1725–42. doi: 10.1111/pbi.13586 (PMC8428823; doi:10.1111/pbi.13586)
Supplement: Supplementary file 13 — Table S14 Differentially expressed genes (DEGs) and differentially alternatively spliced genes (DASGs) in seed development [file PBI-19-1725-s003.xlsx]

## Sheet: Sheet annotation
Sheet name	Description
DE.DAF0-DAF10	Differentially expressed genes between DAF0 and DAF10.
DE.DAF10-DAF20	Differentially expressed genes between DAF10 and DAF20.
DS.DAF0-DAF10	Differentially expressed isoforms between DAF0 and DAF10.
DS.DAF10-DAF20	Differentially expressed isoforms between DAF10 and DAF20.

## Sheet: DE.DAF0-DAF10
PB ID	Gene ID	DAF0_reads_count	DAF10_reads_count	DAF20_reads_count	log2FoldChange	pvalue	padj
PB.21893	NA	42	2	41	-2.5058	0.00914045	0.0303198
PB.21891	NA	2659	43	598	-4.32419	1.13922e-46	2.91607e-45
PB.21896	NA	58	0	1	-4.39311	0.000561007	0.00211347
PB.21897	CtAH08G0236500,CtAH08G0236600	5000	446	1096	-1.85048	2.27939e-13	1.6833e-12
PB.20275	CtAH08G0049900	872	993	628	1.86073	4.2194e-09	2.3905e-08
PB.20274	CtAH08G0049700,CtAH08G0049800	262	3	13	-4.51834	3.34913e-13	2.45174e-12
PB.20273	CtAH08G0049600	11294	3	1	-9.93241	7.50542e-25	9.5573e-24
PB.20272	CtAH08G0049500	456	7	9	-4.47794	3.078e-09	1.75834e-08
PB.20279	NA	4593	532	913	-1.49389	0.000104898	0.000422328
PB.20278	NA	281	9	45	-3.23908	0.00257768	0.00907189
PB.662	NA	79	4	17	-2.6223	0.00857352	0.0285352
PB.660	CtAH01G0083400	65	2	28	-2.9974	2.40257e-05	0.000102286
PB.13914	CtAH05G0077000	0	13	1	5.77535	0.00674045	0.0227345
PB.13913	CtAH05G0076900	0	21	0	8.57453	7.70179e-14	5.84373e-13
PB.19456	CtAH07G0218100	953	5920	8042	4.34157	6.4354e-122	6.40125e-120
PB.19458	NA	219	501	2255	2.64831	2.43212e-05	0.000103486
PB.11205	CtAH03G0272600	1	117	27	8.45854	1.65246e-45	4.11374e-44
PB.11206	NA	114	2574	1327	6.15667	1.04615e-40	2.25958e-39
PB.11202	CtAH03G0272400	8704	661	1405	-2.12618	4.64892e-30	7.20663e-29
PB.18475	CtAH07G0081300	9325	112	278	-4.75523	1.14042e-60	4.05385e-59
PB.18476	NA	85	0	4	-7.26554	1.77501e-13	1.31769e-12
PB.24168	NA	323	11	2	-3.18701	1.33583e-13	9.99515e-13
PB.24165	CtAH09G0175700	605	481	672	1.32074	3.80392e-05	0.000159139
PB.24164	CtAH09G0175600	396	467	113	1.90063	1.71083e-06	7.98515e-06
PB.21668	CtAH08G0201100	302	1203	1247	3.65636	7.77638e-45	1.89228e-43
PB.24299	CtAH09G0194400	2909	216	376	-2.10959	3.8624e-08	2.04376e-07
PB.24294	CtAH09G0193400	1	104	984	7.9173	1.4062e-62	5.26257e-61
PB.21663	CtAH08G0200600	3416	456	2440	-1.26534	0.00275584	0.00966591
PB.20138	CtAH08G0032800	0	52	56	9.76716	1.05399e-30	1.67274e-29
PB.20136	CtAH08G0032600	342	3	15	-5.00558	6.48411e-08	3.36969e-07
PB.20137	CtAH08G0032800	18	2739	1297	8.93409	1.67573e-55	5.33014e-54
PB.20134	CtAH08G0032300	2568	160	506	-2.35408	1.22823e-42	2.80796e-41
PB.20135	NA	306	16	39	-2.56526	3.74106e-08	1.9814e-07
PB.20133	CtAH08G0032200	214	19	36	-1.86895	0.00121426	0.0044231
PB.20130	CtAH08G0031900,CtAH08G0032000	8338	897	1353	-1.55995	5.25221e-08	2.74458e-07
PB.20131	CtAH08G0031900,CtAH08G0032000	1318	1164	587	1.46097	0.00111002	0.00405314
PB.2699	CtAH10G0119200	83	5	0	-2.45752	0.00370179	0.0128251
PB.24831	CtAH09G0277900	4479	137	141	-3.48003	5.38686e-05	0.000222651
PB.24830	CtAH09G0277800	31	4291	5290	8.76136	3.57249e-210	7.3655e-208
PB.24836	NA	149	271	1027	2.37067	1.59524e-10	9.89563e-10
PB.24835	NA	161	215	87	1.98342	0.000233022	0.000908963
PB.11168	CtAH03G0268300	52	1	3	-3.83644	0.0021195	0.00753891
PB.15977	CtAH06G0076200	1548	155	317	-1.61502	0.0140822	0.0454785
PB.11166	NA	2314	212	379	-1.85007	3.75037e-05	0.000156986
PB.16404	CtAH06G0141900	120	1276	1279	5.09651	2.78971e-82	1.53563e-80
PB.5497	CtAH11G0216100	1102	124	1138	-1.55527	0.013645	0.0441321
PB.5494	CtAH11G0215700	1426	2561	3028	2.48649	3.61539e-30	5.61984e-29
PB.5490	CtAH11G0215100	6134	639	966	-1.67383	7.22087e-05	0.000295439
PB.5724	CtAH11G0239400	351	550	976	2.25836	4.08753e-08	2.15684e-07
PB.5726	CtAH11G0239700	1930	118	31	-2.36444	3.40988e-14	2.64838e-13
PB.5729	NA	504	19	5	-3.14925	8.38456e-07	4.00492e-06
PB.10803	CtAH03G0220600	646	721	1977	1.79218	1.73462e-30	2.72811e-29
PB.10805	CtAH03G0222000	520	2649	1375	4.00433	8.85663e-64	3.42764e-62
PB.10804	CtAH03G0221900	2	240	270	8.08594	9.02914e-47	2.32168e-45
PB.10807	NA	115	2	3	-3.77847	0.00264728	0.00930383
PB.10806	CtAH03G0222000	2659	3304	1593	2.01023	5.12158e-13	3.7062e-12
PB.17468	NA	2	8	647	3.27406	5.11032e-06	2.30778e-05
PB.17467	CtAH06G0295000	0	603	1830	13.3366	2.6255e-98	1.89629e-96
PB.7384	NA	1873	226	59	-1.43699	0.00922383	0.0305785
PB.3893	CtAH10G0272300	1861	64	15	-3.19029	2.04994e-08	1.10613e-07
PB.7658	CtAH12G0223900	2045	274	384	-1.29174	0.00737051	0.0247418
PB.7653	CtAH12G0223500	247	20	149	-2.03926	0.000892892	0.00329642
PB.7657	CtAH12G0223800	1756	106	104	-2.37666	4.0548e-30	6.28993e-29
PB.3763	CtAH10G0259200	6773	6025	7742	1.49666	2.97746e-05	0.00012577
PB.3767	CtAH10G0259700	378	556	669	2.23138	4.93741e-08	2.58544e-07
PB.3764	CtAH10G0259300	2918	2611	2075	1.49133	2.29162e-08	1.2332e-07
PB.9589	CtAH03G0034000	3411	272	2050	-2.08979	1.99773e-09	1.15607e-08
PB.9581	NA	1	4096	4300	13.4741	2.14912e-260	6.2487e-258
PB.9580	NA	18	0	0	-4.95798	1.92865e-06	8.97043e-06
PB.9583	NA	3379	168	1769	-2.70143	2.42382e-16	2.0917e-15
PB.9585	CtAH03G0033600	640	1392	1244	2.67858	1.24769e-10	7.80802e-10
PB.9586	CtAH03G0033700	2820	2256	1432	1.32456	5.30104e-08	2.76946e-07
PB.10117	CtAH03G0108800	1537	1579	626	1.66935	6.45291e-06	2.88764e-05
PB.10116	NA	1320	12	92	-5.07631	5.0799e-28	7.3287e-27
PB.10115	NA	9110	125	33	-4.61294	1.09549e-22	1.28197e-21
PB.22749	CtAH09G0014000	121	0	30	-5.54193	9.12579e-18	8.45786e-17
PB.22746	CtAH09G0013700	349	1338	4980	3.56419	6.43346e-59	2.22415e-57
PB.22743	NA	6809	429	283	-2.32286	8.23361e-11	5.21738e-10
PB.11447	CtAH03G0303100	103	0	1	-7.54719	2.82193e-09	1.61572e-08
PB.11444	CtAH03G0302700	2895	321	470	-1.5547	4.14526e-08	2.18629e-07
PB.11443	CtAH03G0302600	52	1	0	-3.69333	0.000801182	0.00297041
PB.2382	CtAH10G0086500	770	64	417	-1.92801	0.00872674	0.0290069
PB.2380	CtAH10G0086300	251	3	0	-4.64446	1.99115e-07	1.00061e-06
PB.8982	NA	0	25	20	23.5666	1.47708e-61	5.403e-60
PB.15569	CtAH06G0025600	722	32	26	-2.75543	0.00019995	0.000784273
PB.15568	CtAH06G0025400	1370	161	122	-1.44919	0.000524673	0.00198252
PB.15563	NA	1117	24	38	-4.03098	4.12657e-11	2.66022e-10
PB.15562	CtAH06G0024400	229	5	458	-3.45543	6.10682e-07	2.95012e-06
PB.15565	CtAH06G0025000	3185	10	198	-6.67205	6.799e-38	1.36094e-36
PB.15564	CtAH06G0024900	2162	16	105	-5.47439	1.14772e-38	2.34921e-37
PB.15566	NA	0	441	2167	12.8799	8.34904e-103	6.37535e-101
PB.11998	CtAH04G0074500	1555	106	179	-2.2871	7.80952e-11	4.95974e-10
PB.11996	CtAH04G0074300	999	41	16	-2.8857	2.1268e-05	9.10242e-05
PB.11990	CtAH04G0073500	6795	492	581	-2.15548	4.51481e-57	1.48179e-55
PB.11993	NA	350	29	30	-1.99723	0.00398391	0.0137521
PB.8679	CtAH02G0115000,CtAH02G0115100	13	74	110	4.10611	4.52318e-09	2.55495e-08
PB.8675	CtAH02G0114300	9615	1261	1238	-1.30589	0.00149626	0.00540172
PB.8677	NA	742	56	7	-2.13051	0.00165596	0.00595174
PB.15699	NA	8506	854	927	-1.70701	0.00884401	0.0293794
PB.15696	CtAH06G0040700	2439	59	10	-3.7593	6.51872e-26	8.66577e-25
PB.15690	NA	1129	78	196	-2.20734	1.80843e-13	1.34206e-12
PB.2967	CtAH10G0167500	849	47	121	-2.53299	1.70936e-10	1.05833e-09
PB.2962	CtAH10G0167400	1431	1	4	-8.15562	4.70145e-51	1.31961e-49
PB.2963	CtAH10G0167500	218	13	25	-2.67888	0.00486658	0.016667
PB.2961	CtAH10G0167300	27439	1615	791	-2.41543	4.4306e-17	3.97947e-16
PB.13598	NA	27278	2285	8088	-2.0011	0.0102707	0.0338265
PB.13599	CtAH05G0035600	1456	1315	4245	1.50893	2.05743e-11	1.35052e-10
PB.17870	CtAH07G0005900,CtAH07G0006000	45	5570	8650	8.54524	0	0
PB.19852	CtAH07G0262700	4424	351	231	-1.99228	6.61331e-25	8.43076e-24
PB.796	NA	31	36	293	1.88734	0.000789841	0.00293069
PB.21469	CtAH08G0179700	30188	3167	4277	-1.63119	1.04897e-06	4.96857e-06
PB.21466	CtAH08G0179500	1754	1538	1939	1.45821	0.000418394	0.00159368
PB.21462	CtAH08G0179000	5658	68	151	-4.81969	2.48676e-56	8.04524e-55
PB.21460	CtAH08G0178800	1512	34	25	-3.81946	6.06029e-30	9.36248e-29
PB.20331	CtAH08G0056300	1900	76	166	-3.02905	2.45794e-16	2.11953e-15
PB.20332	CtAH08G0056400	3870	416	2657	-1.58777	3.50578e-09	1.99617e-08
PB.20334	CtAH08G0056600	2579	100	69	-3.08318	4.05521e-29	6.08657e-28
PB.23824	CtAH09G0136100	2383	148	27	-2.38432	1.07585e-05	4.72394e-05
PB.23823	NA	80	2	0	-3.63255	0.00106554	0.0039019
PB.23822	CtAH09G0136000	1450	47	45	-3.33655	7.55427e-38	1.51079e-36
PB.18068	CtAH07G0030600	1132	70	664	-2.51723	3.43427e-05	0.000144233
PB.12960	CtAH04G0216200	1	1700	3240	12.3736	2.10405e-199	4.0099e-197
PB.12966	CtAH04G0216900	1129	1502	187	2.04293	6.46421e-13	4.65402e-12
PB.23174	CtAH09G0064100	152	1857	3603	5.28834	1.31244e-45	3.27807e-44
PB.23171	NA	2097	62	68	-3.42502	2.67626e-28	3.90824e-27
PB.23170	NA	948	861	646	1.52716	4.24634e-07	2.07571e-06
PB.23178	CtAH09G0064600	19967	1161	3389	-2.48676	1.56744e-56	5.08555e-55
PB.17715	NA	2980	9	0	-6.97337	4.84625e-24	5.98954e-23
PB.22889	CtAH09G0030300	8615	796	367	-1.81081	2.28836e-07	1.14388e-06
PB.22884	CtAH09G0029700	17490	499	8074	-3.5172	5.90706e-51	1.6539e-49
PB.22886	NA	26	53	439	2.5133	0.00123901	0.00451037
PB.22883	NA	1495	6	23	-6.41616	4.47051e-21	4.90501e-20
PB.18933	CtAH07G0134500	41	0	0	-5.32378	2.92006e-05	0.000123506
PB.18932	CtAH07G0134400	2162	252	252	-1.43851	0.00135214	0.00490172
PB.18935	CtAH07G0134800	3	266	6967	8.09606	1.3136e-57	4.38106e-56
PB.18938	CtAH07G0135200	351	349	64	1.65107	0.00941284	0.0311595
PB.19083	CtAH07G0156800	361	387	537	1.74262	6.21732e-06	2.78772e-05
PB.19080	CtAH07G0155700	1000	1649	2063	2.41884	2.96052e-20	3.13453e-19
PB.19088	NA	971	7	24	-5.36197	2.01893e-15	1.67291e-14
PB.22223	CtAH08G0287000	96	568	3180	4.15922	1.70263e-41	3.76354e-40
PB.22226	NA	172	12	1177	-2.174	0.00496432	0.016989
PB.4039	CtAH11G0015300	4223	78	9	-4.15311	2.44901e-51	6.94264e-50
PB.4031	CtAH11G0014700	23217	1320	2992	-2.66817	1.2678e-05	5.53677e-05
PB.4035	NA	256	11	0	-2.79259	0.00149608	0.00540172
PB.21146	NA	685	2676	2708	3.68945	5.74745e-24	7.0802e-23
PB.5813	NA	401	11	103	-3.5375	3.60067e-12	2.47904e-11
PB.5811	CtAH11G0249100	115	0	0	-6.00627	3.51208e-08	1.86273e-07
PB.6088	CtAH12G0019500	8535	539	1737	-2.39502	7.90842e-13	5.66683e-12
PB.697	CtAH01G0089400	14912	16239	17010	1.82541	0.000718596	0.00267515
PB.7718	CtAH02G0004300	7477	777	121	-1.67889	1.91092e-05	8.21121e-05
PB.7714	CtAH02G0004000	1928	2659	3199	2.09988	4.63666e-17	4.16125e-16
PB.691	NA	1299	1731	902	2.06081	3.83649e-08	2.03099e-07
PB.18136	NA	142	583	1604	3.6291	0.00458819	0.0157469
PB.8473	CtAH02G0088100	574	3	5	-5.95849	1.10757e-22	1.29545e-21
PB.14901	NA	1384	55	66	-3.10056	9.70003e-20	9.99033e-19
PB.6049	CtAH12G0010200	9638	495	1326	-2.8143	8.61335e-07	4.109e-06
PB.6041	NA	0	118	464	11.0485	4.28303e-48	1.12816e-46
PB.6040	NA	588	26	15	-2.7816	1.63847e-05	7.08326e-05
PB.6042	CtAH12G0008600	0	5277	1500	15.2358	4.52126e-107	3.70172e-105
PB.1905	CtAH10G0026900	7728	6040	2988	1.32848	0.000636537	0.00238494
PB.1902	NA	414	487	722	1.93951	1.65038e-09	9.62183e-09
PB.5022	CtAH11G0161600	1913	3482	3801	2.53388	1.58577e-25	2.06688e-24
PB.5023	NA	729	53	46	-2.19219	1.95694e-08	1.05695e-07
PB.5026	NA	25	0	0	-4.5346	0.0052031	0.0177632
PB.5024	CtAH11G0161700	19235	255	115	-4.67587	1.04268e-13	7.85349e-13
PB.5025	CtAH11G0161800	24352	301	373	-4.80973	8.87793e-18	8.23487e-17
PB.5028	NA	59	6233	4203	8.26565	1.73945e-83	9.88697e-82
PB.5029	CtAH11G0162000	159	476	888	3.25748	5.04735e-15	4.09109e-14
PB.16675	CtAH06G0194600	8265	254	278	-3.4216	2.19126e-28	3.21654e-27
PB.16670	CtAH06G0193900	93	1089	3302	5.23395	4.68611e-169	7.13264e-167
PB.16672	CtAH06G0194200	560	1739	4120	3.3209	2.29903e-28	3.36603e-27
PB.10633	CtAH03G0194800	989	1102	2014	1.8015	1.23618e-15	1.03299e-14
PB.10637	CtAH03G0195300	484	5	0	-5.05276	3.40438e-11	2.20657e-10
PB.10634	CtAH03G0195000	44962	4727	10125	-1.63162	9.07641e-06	4.01412e-05
PB.4373	CtAH11G0060600	69	144	34	2.72142	2.71722e-11	1.77131e-10
PB.4376	NA	3555	6401	6656	2.53432	9.2573e-56	2.96116e-54
PB.4378	CtAH11G0061200	5322	238	615	-2.95772	6.8029e-17	6.04794e-16
PB.236	NA	7464	6238	446	1.42111	0.00658969	0.0222458
PB.239	CtAH01G0024100	1978	99	4	-2.68648	2.83323e-08	1.51224e-07
PB.23373	CtAH09G0088700	5269	69	587	-4.70466	9.66601e-54	2.95837e-52
PB.23372	NA	1242	3	7	-6.71798	2.01212e-35	3.71e-34
PB.23377	CtAH09G0089100,CtAH09G0089200	31	33	71	1.7639	0.00123214	0.0044868
PB.9467	CtAH03G0019400	586	520	916	1.44056	0.000610488	0.00229226
PB.9462	CtAH03G0018700	6	196	2540	6.44282	1.399e-79	7.36146e-78
PB.9463	CtAH03G0018800	7024	120	129	-4.32058	4.01848e-53	1.20549e-51
PB.15719	CtAH06G0043800	301	0	0	-7.37094	1.91334e-15	1.58715e-14
PB.18607	CtAH07G0095900	368	1264	5663	3.44165	3.30644e-85	1.94266e-83
PB.1599	CtAH01G0230800	7205	905	2121	-1.36688	1.752e-06	8.17058e-06
PB.13381	NA	7819	184	770	-3.95144	2.20189e-05	9.40781e-05
PB.25002	CtAH09G0296900	1	72	2	6.90758	3.31566e-14	2.57697e-13
PB.25007	NA	7714	18	14	-7.15601	4.65998e-39	9.6076e-38
PB.25006	NA	8349	35	9	-6.32615	2.67486e-32	4.52373e-31
PB.12383	NA	38	0	0	-6.05525	4.73606e-14	3.6447e-13
PB.1042	CtAH01G0145500	369	4	36	-5.03012	3.23612e-12	2.23483e-11
PB.19956	CtAH08G0009500	164	182	260	1.77567	4.30134e-06	1.95374e-05
PB.24666	CtAH09G0254200	22	702	1102	6.55806	8.06918e-90	4.9864e-88
PB.24667	CtAH09G0254300	1129	1524	976	2.08495	7.14569e-47	1.84365e-45
PB.20785	NA	897	1478	3739	2.36546	6.98347e-08	3.61841e-07
PB.20786	NA	7765	373	848	-2.84153	8.06181e-05	0.000328189
PB.20783	CtAH08G0108500	4250	66	134	-4.31474	7.12013e-60	2.51131e-58
PB.18388	CtAH07G0072700,CtAH07G0072800	5556	663	7363	-1.45447	0.00141486	0.00511601
PB.18387	CtAH07G0072700	79	2	0	-3.496	0.00301624	0.0105417
PB.18384	CtAH07G0072600	5145	674	2191	-1.28365	4.08797e-05	0.00017055
PB.22926	CtAH09G0035700	9690	1131	484	-1.51238	0.0108907	0.035713
PB.577	CtAH01G0071000	0	10	4	7.51504	2.64771e-12	1.83856e-11
PB.573	NA	103	114	48	1.72297	0.0062294	0.0210766
PB.570	CtAH01G0069900	6499	605	1848	-1.87816	7.82815e-06	3.47562e-05
PB.19160	CtAH07G0173000	12	647	384	7.29305	1.9789e-24	2.47406e-23
PB.19165	NA	571	6	0	-4.74628	8.86475e-13	6.33408e-12
PB.19168	CtAH07G0174400	294	9	21	-3.34862	2.60917e-13	1.92121e-12
PB.5220	CtAH11G0182000	111	122	170	1.80257	0.00066512	0.00248546
PB.5221	NA	2687	332	348	-1.39592	0.0148893	0.0479243
PB.5223	CtAH11G0182300	750	45	32	-2.44501	1.30665e-10	8.16574e-10
PB.5224	CtAH11G0182400	1530	77	1019	-2.68249	4.83619e-13	3.50415e-12
PB.5225	CtAH11G0182700	0	292	426	12.2682	4.44384e-53	1.32958e-51
PB.5226	CtAH11G0182800,CtAH11G0182900	8354	81	48	-5.10288	2.24084e-52	6.58289e-51
PB.5228	CtAH11G0182900	1474	168	336	-1.48223	1.93354e-05	8.30194e-05
PB.5592	CtAH11G0226000	4017	6	1	-7.75405	0.000518289	0.00195905
PB.5593	CtAH11G0226200	2	47	5	5.95438	3.98337e-14	3.07904e-13
PB.5590	NA	215	0	0	-8.52025	1.70514e-35	3.15423e-34
PB.5591	CtAH11G0226000	6692	3	0	-9.42746	1.45245e-21	1.62747e-20
PB.5595	CtAH11G0226200,CtAH11G0226300	0	38	6	7.1484	3.55824e-16	3.04978e-15
PB.10438	CtAH03G0162500	3868	98	354	-3.68942	6.28008e-58	2.11944e-56
PB.10434	CtAH03G0161300	834	2	0	-6.7854	1.747e-28	2.56774e-27
PB.10437	NA	3	644	1161	9.09344	9.28238e-210	1.89653e-207
PB.10431	CtAH03G0160400	110	3	1	-3.24239	0.00643555	0.0217482
PB.10433	CtAH03G0161300,CtAH03G0161400	57	0	0	-6.69193	9.71033e-15	7.76518e-14
PB.4179	CtAH11G0035100	7639	626	218	-1.96012	6.02716e-20	6.27883e-19
PB.4177	CtAH11G0034900	2918	281	158	-1.75664	4.00164e-08	2.11349e-07
PB.4175	CtAH11G0034700	647	2	0	-6.55839	1.30486e-16	1.14171e-15
PB.10381	NA	0	47	161	9.6366	2.44496e-32	4.138e-31
PB.10387	CtAH03G0152400	38	0	3	-6.22583	0.000420342	0.00160056
PB.10385	CtAH03G0151900	2689	69	76	-3.66073	1.6958e-53	5.14939e-52
PB.3330	CtAH10G0213900	700	673	1916	1.57933	3.59767e-06	1.64462e-05
PB.3337	CtAH10G0214700	2053	141	233	-2.26286	5.78055e-10	3.45994e-09
PB.24509	NA	1103	33	30	-3.43168	7.33253e-19	7.18334e-18
PB.9668	NA	1362	4	4	-6.49397	2.95404e-17	2.67444e-16
PB.9669	NA	5849	24	22	-6.41511	4.01108e-32	6.72337e-31
PB.9664	CtAH03G0044800,CtAH03G0044900	91	0	0	-5.99546	0.000137627	0.000548356
PB.9660	CtAH03G0043800	462	730	1120	2.30898	9.11747e-24	1.11349e-22
PB.24506	NA	99	0	0	-7.43246	2.06806e-18	1.98315e-17
PB.24505	CtAH09G0230400	6	133	0	5.82884	2.58317e-10	1.58206e-09
PB.7525	CtAH12G0211300,CtAH12G0211400	13574	281	1493	-4.03375	5.75658e-42	1.29133e-40
PB.7524	CtAH12G0211100	654	1031	724	2.29344	2.82966e-36	5.36123e-35
PB.7527	CtAH12G0211500	156	0	27	-6.00817	1.97571e-15	1.63769e-14
PB.13010	CtAH04G0223400	2766	158	350	-2.56269	1.94878e-11	1.28217e-10
PB.16067	NA	36	0	1	-4.01961	0.00131965	0.00478854
PB.8200	CtAH02G0058200	2655	262	402	-1.70048	7.56012e-08	3.90649e-07
PB.8202	CtAH02G0058400	40	0	5	-4.72885	0.000147356	0.000584964
PB.4953	NA	57	0	0	-6.67325	7.48368e-19	7.32825e-18
PB.4954	CtAH11G0149900	2699	13	2	-6.14016	9.08483e-29	1.34575e-27
PB.4957	CtAH11G0150200	83	621	1203	4.6204	4.2644e-85	2.49902e-83
PB.4956	CtAH11G0150200	33	169	457	4.14446	7.95087e-29	1.18009e-27
PB.4958	NA	2759	25	42	-5.1367	7.8867e-49	2.10923e-47
PB.15263	NA	925	4	11	-6.24736	3.64215e-17	3.283e-16
PB.1207	CtAH01G0171200	1391	1527	2238	1.79067	2.10195e-23	2.53969e-22
PB.1204	CtAH01G0170200	2256	226	642	-1.69327	0.000520051	0.00196538
PB.1205	CtAH01G0170500	2	7	82	3.39657	0.00223296	0.00792013
PB.1201	CtAH01G0169900	49	0	0	-6.42684	2.74151e-18	2.61129e-17
PB.11620	CtAH04G0012900	6878	546	487	-2.05988	5.62442e-11	3.59718e-10
PB.15842	CtAH06G0059500	2537	82	132	-3.26123	7.3045e-53	2.174e-51
PB.21811	CtAH08G0222200	623	18	6	-3.43652	3.30723e-11	2.14852e-10
PB.21818	CtAH08G0223100	10628	1215	1647	-1.5132	0.000748885	0.00278334
PB.2693	CtAH10G0117700	3095	1	0	-9.98683	3.97661e-86	2.35471e-84
PB.11172	CtAH03G0268600	22812	2322	4801	-1.74593	0.00284244	0.00995732
PB.11170	CtAH03G0268400	1777	2438	1784	2.07601	1.84482e-14	1.45323e-13
PB.11171	CtAH03G0268500	6	818	154	8.60717	9.04521e-145	1.10885e-142
PB.11179	CtAH03G0269700	4710	117	41	-3.63927	1.28385e-83	7.33409e-82
PB.13990	NA	0	79	1	6.18862	0.00437163	0.0150287
PB.23502	CtAH09G0102500	0	491	7639	11.4989	2.37838e-67	9.87898e-66
PB.23500	CtAH09G0102400	72	0	11	-5.44634	3.33622e-06	1.52822e-05
PB.23506	CtAH09G0103000	3	12389	62919	13.4708	0	0
PB.23504	CtAH09G0102700	366	330	3006	1.49475	1.46178e-05	6.34727e-05
PB.23505	CtAH09G0102800	55	354	3900	4.2907	9.29048e-78	4.74547e-76
PB.19361	CtAH07G0204100,CtAH07G0204200	10386	7903	14160	1.25453	0.000535972	0.0020242
PB.19364	NA	5906	191	716	-3.44345	1.47875e-08	8.05201e-08
PB.12487	CtAH04G0155900	139	156	1895	1.72386	0.00922163	0.0305756
PB.12480	CtAH04G0155200,CtAH04G0155300	24099	1531	6308	-2.37473	3.56111e-09	2.02564e-08
PB.14679	CtAH05G0171900	41	418	333	4.9707	4.96501e-148	6.29059e-146
PB.11288	CtAH03G0283100	3	119	0	6.75545	1.20714e-12	8.56325e-12
PB.11289	CtAH03G0283400	2344	5437	9795	2.85196	6.50687e-12	4.40374e-11
PB.11281	CtAH03G0280600	6192	568	1298	-1.82967	4.43514e-07	2.16544e-06
PB.14674	CtAH05G0170700	1053	2045	4542	2.58294	5.51352e-54	1.70356e-52
PB.11283	CtAH03G0281400	2818	71	94	-3.68492	1.09822e-58	3.7852e-57
PB.12738	CtAH04G0191200	37	2	66	-2.12767	0.00781172	0.0261224
PB.12734	NA	289	1797	3338	4.256	7.69724e-182	1.32247e-179
PB.12736	CtAH04G0191000	21	142	14	4.37618	1.20968e-33	2.11358e-32
PB.15107	NA	392	20	93	-2.39206	0.0105655	0.0347268
PB.12730	NA	8831	507	1150	-2.51161	4.59598e-07	2.24059e-06
PB.15105	CtAH05G0250100	281	5	32	-4.09024	4.94005e-17	4.42478e-16
PB.22679	CtAH09G0006000	136	3	21	-3.61087	1.89931e-06	8.83758e-06
PB.22673	CtAH09G0005200	7112	8661	4575	1.92643	1.3513e-05	5.88782e-05
PB.22670	CtAH09G0004800	214	498	156	2.85598	9.30882e-37	1.79519e-35
PB.22676	CtAH09G0005500	200	223	447	1.86367	1.3854e-05	6.03063e-05
PB.2279	CtAH10G0075600	5534	464	373	-1.97575	1.81015e-09	1.05182e-08
PB.2271	CtAH10G0074600	2759	291	768	-1.5723	0.000335126	0.00128797
PB.11820	CtAH04G0042200	256	333	413	2.01479	9.82736e-13	7.00424e-12
PB.11821	CtAH04G0042300	37	36	8	1.62803	0.00980204	0.0323723
PB.11827	CtAH04G0043000	9733	230	545	-3.85223	5.65878e-12	3.84123e-11
PB.13463	CtAH05G0018700	8573	1062	584	-1.37515	0.00972126	0.0321289
PB.13460	CtAH05G0018100	1956	251	640	-1.30025	0.00136156	0.00493273
PB.13461	CtAH05G0018100	2061	225	110	-1.54544	0.000443377	0.00168403
PB.831	CtAH01G0110500	14717	1029	14	-2.19713	0.0103305	0.0340184
PB.830	CtAH01G0110100	322	1022	544	3.31689	1.56211e-36	2.98963e-35
PB.21599	CtAH08G0193500	4401	48	257	-4.95507	7.21328e-63	2.7265e-61
PB.20427	NA	1658	85	332	-2.62191	1.00585e-22	1.17829e-21
PB.23990	CtAH09G0153600	429	541	572	2.02337	4.66532e-13	3.38575e-12
PB.23993	CtAH09G0153900	842	40	91	-2.72933	2.58949e-21	2.86894e-20
PB.23999	CtAH09G0154400	9761	624	784	-2.31304	6.33281e-14	4.826e-13
PB.18197	CtAH07G0045800	3641	281	256	-2.06637	3.24332e-39	6.73583e-38
PB.17966	CtAH07G0016500	1956	39	18	-4.04251	4.66774e-18	4.38524e-17
PB.19900	CtAH08G0003800	1189	106	103	-2.03415	0.00500745	0.0171262
PB.6940	NA	488	488	52	1.73688	0.00795577	0.0265845
PB.6941	CtAH12G0146000	9	6174	9865	10.8854	4.65954e-78	2.39623e-76
PB.6942	NA	1	1748	4949	12.2539	5.64307e-96	3.86644e-94
PB.6944	NA	363	6	19	-4.10044	2.61662e-10	1.60125e-09
PB.6945	CtAH12G0146100	25	0	0	-5.46127	6.47931e-07	3.12514e-06
PB.6948	CtAH12G0146500	467	11	8	-3.73142	5.05569e-10	3.03007e-09
PB.6949	CtAH12G0146600	238	4	1	-4.1109	3.32297e-06	1.52276e-05
PB.17758	NA	996	1	34	-7.87284	7.03485e-32	1.17053e-30
PB.17755	CtAH06G0329300	434	460	868	1.70645	0.000517126	0.0019553
PB.5419	CtAH11G0206300	829	1	1	-7.0445	5.19679e-08	2.71669e-07
PB.5415	CtAH11G0205800	11537	167	379	-4.50384	9.33393e-107	7.61454e-105
PB.5413	CtAH11G0205500	973	746	1729	1.29933	0.00667902	0.022534
PB.7308	CtAH12G0188400	555	933	102	2.41545	2.45749e-12	1.70909e-11
PB.7305	CtAH12G0188100	108	8	10	-2.10841	0.00259263	0.00912165
PB.7304	CtAH12G0188100	4637	351	215	-2.08331	1.00072e-08	5.5139e-08
PB.7306	CtAH12G0188200	2	453	580	9.0851	1.31898e-40	2.83002e-39
PB.3819	CtAH10G0264600	4869	329	3213	-2.27234	1.40367e-31	2.31351e-30
PB.3817	CtAH10G0264500	950	109	183	-1.48394	0.000270126	0.00104829
PB.4453	NA	689	561	515	1.35823	1.36589e-07	6.93618e-07
PB.10192	NA	115	4	4	-3.22567	3.8872e-05	0.000162383
PB.3106	NA	15286	25124	12813	2.41291	1.7032e-20	1.81945e-19
PB.3104	CtAH10G0187500	493	50	272	-1.70488	0.0121637	0.0395783
PB.3100	NA	28	0	2	-3.50934	0.0036481	0.0126449
PB.3108	CtAH10G0187900	4836	504	1969	-1.6545	3.12901e-07	1.54435e-06
PB.6160	CtAH12G0034100	136	310	3291	2.88156	1.27992e-08	7.00464e-08
PB.6161	CtAH12G0034200	349	489	971	2.13524	5.88393e-14	4.49904e-13
PB.6166	CtAH12G0035900	1	20106	35090	15.8119	0	0
PB.6164	CtAH12G0035100	948	5	0	-5.81199	3.50318e-25	4.50134e-24
PB.8907	CtAH02G0149500	693	584	753	1.39696	9.19779e-05	0.000372095
PB.14474	NA	139	4	5	-3.5206	4.54308e-07	2.21528e-06
PB.12137	CtAH04G0099300	1320	16	4	-4.76612	2.15155e-11	1.41026e-10
PB.9367	CtAH03G0008300	839	10	18	-4.74019	4.8029e-12	3.27397e-11
PB.9366	NA	304	730	553	2.94502	1.32318e-14	1.05035e-13
PB.9362	CtAH03G0007800	2324	248	896	-1.5835	2.20975e-07	1.10605e-06
PB.9368	CtAH03G0008300	295	284	1028	1.5998	9.53004e-05	0.000385056
PB.16831	CtAH06G0219100	607	4	2	-5.5922	7.14674e-09	3.98429e-08
PB.2476	NA	6969	397	11	-2.50782	1.66783e-09	9.71859e-09
PB.22574	CtAH08G0347300	4386	282	2468	-2.35059	3.10382e-21	3.42705e-20
PB.11699	CtAH04G0024000	1131	90	720	-2.02509	2.24368e-12	1.56375e-11
PB.11698	CtAH04G0023900	1216	106	496	-1.8424	5.65816e-06	2.54707e-05
PB.13264	CtAH04G0249800	1163	37	27	-3.31652	2.37592e-22	2.73798e-21
PB.8015	CtAH02G0038900	1991	38	67	-4.19701	6.5808e-07	3.17072e-06
PB.8012	CtAH02G0038400	2797	241	233	-1.87785	2.17275e-14	1.7021e-13
PB.2572	CtAH10G0104100	194	1	11	-5.91909	5.71531e-14	4.37601e-13
PB.8019	NA	452	2070	4601	3.77387	1.58215e-51	4.53051e-50
PB.2578	CtAH10G0104500	1875	34	22	-4.21256	9.719e-26	1.28448e-24
PB.16162	CtAH06G0105600	583	58	38	-1.65119	0.0053181	0.0181422
PB.702	CtAH01G0090400	140	119	361	1.42924	0.0104484	0.0343569
PB.13694	NA	2936	299	3732	-1.6421	0.0035529	0.01233
PB.8309	CtAH02G0070700	363	19	84	-2.51858	1.99934e-10	1.23114e-09
PB.11327	CtAH03G0288400	7988	130	13	-4.24526	8.01655e-10	4.74817e-09
PB.11325	CtAH03G0288300	13757	175	1234	-4.80255	3.40813e-15	2.79137e-14
PB.11324	CtAH03G0288200	1119	28	149	-3.64051	6.1074e-29	9.11251e-28
PB.23712	CtAH09G0124800	19	123	653	4.30906	4.00235e-57	1.31741e-55
PB.23716	CtAH09G0125100	7525	341	825	-2.86885	9.88753e-32	1.63678e-30
PB.23715	CtAH09G0125100	155	1066	6466	4.46799	2.38886e-148	3.04365e-146
PB.23714	NA	871	64	532	-2.13974	0.000204408	0.000801482
PB.12673	NA	382	604	121	2.31671	0.00124203	0.0045199
PB.12674	NA	2368	4764	1309	2.67023	3.86938e-07	1.89902e-06
PB.12676	CtAH04G0180500	22008	835	2849	-3.10743	1.71934e-45	4.27554e-44
PB.19668	CtAH07G0242100	5787	328	1405	-2.63545	0.000117261	0.000470103
PB.18895	CtAH07G0129200	836	57	127	-2.23161	1.5989e-32	2.72642e-31
PB.19662	CtAH07G0241500,CtAH07G0241600	404	1113	1498	3.11992	4.18644e-53	1.25422e-51
PB.19661	CtAH07G0241300	375	525	550	2.11512	3.8724e-05	0.000161825
PB.19666	CtAH07G0241800	0	2349	7010	15.272	8.21482e-153	1.0895e-150
PB.19665	CtAH07G0241800	75	259	1235	3.35381	4.04413e-10	2.44448e-09
PB.19764	CtAH07G0252800	166	1	28	-5.13932	8.86115e-11	5.60068e-10
PB.11574	CtAH04G0003600	34	73	9	2.77137	4.62463e-07	2.25359e-06
PB.19768	CtAH07G0253600	654	21	65	-3.31406	6.23984e-10	3.726e-09
PB.18221	CtAH07G0048400	441	3	4	-5.39809	3.37432e-11	2.18959e-10
PB.18220	NA	126	8	9	-2.15091	0.00396023	0.0136745
PB.18223	CtAH07G0048600	1213	87	42	-2.24491	0.000143606	0.000571074
PB.18229	CtAH07G0050200	22	425	258	5.95141	1.1226e-26	1.53834e-25
PB.18228	NA	407	353	122	1.48803	0.0017936	0.00643014
PB.24394	CtAH09G0213900	813	14	5	-4.16305	1.68165e-08	9.12177e-08
PB.24398	CtAH09G0214400	531	8	64	-4.55422	1.39301e-06	6.53946e-06
PB.20671	CtAH08G0097100	5614	570	51	-1.63367	1.95136e-07	9.81912e-07
PB.20670	NA	692	73	98	-1.55569	0.00817087	0.0272791
PB.20674	CtAH08G0097600	4	13572	38796	13.22	6.03813e-301	2.40243e-298
PB.24978	CtAH09G0294100	112	741	2458	4.41419	9.09925e-123	9.09083e-121
PB.24977	CtAH09G0293800	143	0	0	-6.446	7.64401e-21	8.27882e-20
PB.24974	CtAH09G0293500	0	6	13	5.82458	1.53062e-10	9.51563e-10
PB.24972	CtAH09G0293400	52	233	428	3.79174	1.91895e-11	1.26327e-10
PB.24973	NA	70	118	168	2.35527	5.44488e-06	2.45447e-05
PB.7975	CtAH02G0033500	85	0	0	-7.20767	9.23893e-24	1.12772e-22
PB.16366	CtAH06G0136200	3002	2995	1563	1.65351	6.99741e-05	0.000286607
PB.16365	CtAH06G0136100	1670	2520	2007	2.25403	4.67178e-17	4.18945e-16
PB.16362	CtAH06G0135800	409	464	1039	1.8206	0.000133273	0.000531568
PB.16368	NA	595	1496	518	3.01187	2.45872e-103	1.89021e-101
PB.1984	CtAH10G0038300	679	68	95	-1.66467	0.000951802	0.00350364
PB.1986	NA	4936	358	409	-2.0978	1.47288e-19	1.50263e-18
PB.1981	CtAH10G0037400	1267	1220	1489	1.6187	9.48539e-08	4.87246e-07
PB.5609	CtAH11G0227200	2256	242	1678	-1.57952	2.07762e-10	1.27726e-09
PB.5607	NA	49	0	0	-5.58399	1.04087e-08	5.72959e-08
PB.5605	CtAH11G0226800	36	1	9	-2.66909	0.0020691	0.00737238
PB.5602	NA	3290	0	0	-12.5028	8.53163e-96	5.77579e-94
PB.5600	NA	5363	53	3	-5.23083	1.26519e-09	7.42579e-09
PB.17095	NA	752	12	14	-4.24425	1.68e-25	2.18719e-24
PB.17094	CtAH06G0254200	801	760	608	1.52555	0.00503654	0.0172205
PB.17093	CtAH06G0254100	81	0	0	-7.23135	2.9817e-16	2.56241e-15
PB.17092	CtAH06G0254000	2820	147	146	-2.72833	1.07542e-10	6.75605e-10
PB.17091	NA	1759	138	52	-2.11368	0.000284421	0.00110131
PB.17548	CtAH06G0303400	3855	127	100	-3.39503	1.35418e-13	1.01291e-12
PB.17545	NA	1912	96	157	-2.76478	1.3362e-06	6.28709e-06
PB.17544	NA	709	45	364	-2.40869	9.56972e-11	6.03033e-10
PB.17540	CtAH06G0302400	452	2	3	-5.77274	1.762e-08	9.54166e-08
PB.9970	CtAH03G0083600	647	1	5	-7.37684	4.35543e-28	6.30759e-27
PB.7111	NA	6	13	3	2.72295	0.00589544	0.0200094
PB.7112	NA	86	1055	434	5.13382	4.04571e-32	6.77642e-31
PB.7114	CtAH12G0167200	4352	401	377	-1.78002	6.70562e-08	3.48002e-07
PB.3600	NA	184	11	61	-2.43165	0.000517219	0.00195533
PB.3601	NA	518	2	8	-5.87031	1.99966e-14	1.57085e-13
PB.3605	CtAH10G0241400	4357	430	48	-1.71426	4.60583e-06	2.08786e-05
PB.3606	NA	0	503	3828	13.0507	2.09091e-98	1.51501e-96
PB.10019	CtAH03G0092700	46	70	28	2.29222	8.40758e-09	4.65744e-08
PB.10016	CtAH03G0091500	592	790	5569	2.05485	8.27406e-18	7.68417e-17
PB.22022	NA	596	778	11578	2.06499	0.000462133	0.0017538
PB.22028	NA	59	124	751	2.37907	0.000158995	0.000629184
PB.6643	CtAH12G0107000	634	969	2039	2.27912	2.91752e-18	2.77311e-17
PB.8734	CtAH02G0121700	1019	32	14	-3.27855	5.79229e-12	3.92716e-11
PB.8731	NA	185	291	393	2.30776	5.74424e-26	7.64517e-25
PB.8732	CtAH02G0121400	8	34	173	3.61549	6.29448e-08	3.27414e-07
PB.11657	CtAH04G0017300	1800	84	570	-2.811	2.55405e-18	2.43682e-17
PB.11656	CtAH04G0017000	9862	720	1736	-2.16514	1.28861e-19	1.31998e-18
PB.11655	CtAH04G0016800	2256	3670	3003	2.37106	1.36563e-15	1.13864e-14
PB.11651	CtAH04G0016400	451	32	130	-2.13449	1.40239e-05	6.10222e-05
PB.15791	CtAH06G0051800	11354	1171	1106	-1.6231	1.11433e-15	9.33919e-15
PB.15796	CtAH06G0052400	1012	1247	2652	1.9765	7.42333e-12	5.00457e-11
PB.1514	NA	1323	65	71	-2.7343	0.00102689	0.0037672
PB.1512	CtAH01G0219500	1	10	0	5.13721	0.00127519	0.00463686
PB.1513	CtAH01G0219600	163	2	4	-4.8586	6.59407e-07	3.17644e-06
PB.1511	NA	1149	18	8	-4.28572	3.24259e-27	4.52268e-26
PB.1518	CtAH01G0219900	10670	1344	5009	-1.36982	0.00256451	0.00903114
PB.1519	NA	1040	47	795	-2.74836	2.78102e-12	1.92877e-11
PB.12301	CtAH04G0127300	551	12	114	-3.86147	2.49723e-20	2.65268e-19
PB.12303	CtAH04G0128400	1463	24	105	-4.20535	3.64393e-39	7.54022e-38
PB.12305	CtAH04G0130100	2061	17	21	-5.38508	1.61714e-22	1.87789e-21
PB.12308	CtAH04G0130300	16084	1044	1786	-2.30216	6.36231e-50	1.73844e-48
PB.12309	CtAH04G0130400	4061	369	5570	-1.87826	4.83521e-09	2.72441e-08
PB.13655	CtAH05G0044000	4	3057	7925	11.3283	5.95879e-126	6.22762e-124
PB.13657	NA	174	231	481	2.01886	3.406e-10	2.06758e-09
PB.13656	NA	297	24	112	-2.06859	0.00132784	0.00481595
PB.13659	CtAH05G0044500	2453	220	357	-1.84126	2.14432e-10	1.31756e-09
PB.13658	CtAH05G0044400	42	1	0	-3.70149	0.00126662	0.00460715
PB.17935	NA	4670	139	501	-3.5041	1.32573e-17	1.21972e-16
PB.17937	CtAH07G0013600	3	4424	2615	11.7979	1.36965e-105	1.0976e-103
PB.17931	CtAH07G0013200	704	83	69	-1.44474	0.00598692	0.0203016
PB.17933	CtAH07G0013400	77	469	6585	4.24782	1.68623e-32	2.87318e-31
PB.17938	CtAH07G0013800	23230	1386	747	-2.43687	3.20755e-15	2.62994e-14
PB.21702	CtAH08G0206900	357	635	528	2.46773	3.86324e-25	4.96118e-24
PB.21703	NA	1216	2087	1665	2.41558	1.44284e-11	9.5763e-11
PB.21700	NA	13	33	105	2.89371	1.43555e-12	1.01297e-11
PB.21701	NA	16	43	97	3.13176	1.76051e-14	1.38875e-13
PB.21707	CtAH08G0207600	11252	1320	667	-1.47337	0.000328472	0.0012639
PB.20073	CtAH08G0023200	397	18	1	-2.75677	4.14451e-06	1.88477e-05
PB.20075	CtAH08G0023500	65	349541	371266	13.9931	0	0
PB.20074	NA	1013	62	91	-2.42099	2.74313e-08	1.46518e-07
PB.20078	CtAH08G0022600,CtAH08G0022800,CtAH08G0023500,CtAH08G0023700	35320	2473	5174	-2.23351	3.85365e-14	2.97978e-13
PB.18303	CtAH07G0061500	26048	101	120	-6.40479	1.78271e-30	2.79986e-29
PB.18301	NA	2921	14	44	-6.11684	9.29435e-36	1.73202e-34
PB.18304	NA	217	0	0	-6.45164	1.09629e-08	6.02586e-08
PB.18305	NA	3885	13	19	-6.78511	1.46852e-19	1.49886e-18
PB.18308	NA	108	197	69	2.50256	8.92115e-10	5.27294e-09
PB.12881	CtAH04G0206900	3059	1	0	-9.41864	9.83295e-17	8.67372e-16
PB.12880	CtAH04G0206900	17038	0	0	-13.7354	5.16471e-36	9.70427e-35
PB.23038	CtAH09G0048300	2306	3480	3698	2.16075	0.00705267	0.0237381
PB.18874	CtAH07G0127800	372	4	7	-4.92291	1.05269e-07	5.39279e-07
PB.18870	CtAH07G0127400	14119	7	1	-9.16647	3.17297e-23	3.79335e-22
PB.2990	CtAH10G0170900	4	31	0	4.46306	0.000145402	0.00057781
PB.2997	CtAH10G0172600	132	3	4	-3.48496	4.75935e-05	0.000197507
PB.2995	CtAH10G0172500	181	1	6	-5.51389	3.74331e-14	2.89644e-13
PB.22349	CtAH08G0307500	2314	62	76	-3.54709	5.56025e-19	5.49699e-18
PB.22348	CtAH08G0307400	5087	406	790	-2.02059	1.325e-26	1.81131e-25
PB.11515	CtAH03G0309000	3158	17	25	-5.92143	4.11325e-63	1.56781e-61
PB.11516	CtAH03G0309100	12805	190	44	-4.48155	1.58253e-25	2.06384e-24
PB.21062	CtAH08G0136600	423	452	205	1.72944	1.65182e-07	8.35638e-07
PB.21065	CtAH08G0136900	2812	8	0	-6.92545	3.96452e-29	5.95834e-28
PB.21064	CtAH08G0136800	6980	32	20	-6.11576	3.2437e-77	1.64205e-75
PB.3446	NA	36	0	0	-5.88632	1.64434e-07	8.32409e-07
PB.3442	NA	3590	34	145	-5.11962	8.29833e-48	2.17822e-46
PB.3441	NA	10943	15	1	-7.86715	3.78104e-172	5.87331e-170
PB.3449	CtAH10G0224400	2521	93	23	-3.19733	2.00758e-16	1.74044e-15
PB.24582	CtAH09G0241200	103	3	1	-3.09046	0.000808561	0.00299679
PB.24580	NA	143	10	5	-2.16945	0.00983078	0.0324625
PB.24075	CtAH09G0163500	859	1	0	-7.4941	7.50894e-64	2.91103e-62
PB.2388	CtAH10G0087000	702	7	101	-4.72495	1.43548e-12	1.01297e-11
PB.21003	NA	5373	207	320	-3.11049	1.22495e-22	1.43125e-21
PB.8988	NA	1	12	82	4.60916	7.05752e-06	3.14702e-05
PB.8986	NA	835	65	318	-2.03242	1.8129e-07	9.15085e-07
PB.2381	CtAH10G0086400	777	3585	2341	3.86567	1.67679e-68	7.17508e-67
PB.8533	CtAH02G0098500,CtAH02G0098600	32	1426	248	7.1398	2.19425e-96	1.53118e-94
PB.14825	NA	27	0	3	-3.9405	0.000220924	0.000863702
PB.14824	NA	713	0	2	-9.45596	2.05439e-25	2.6639e-24
PB.8288	CtAH02G0068600	733	59	465	-2.1135	0.000249296	0.000969274
PB.8281	CtAH02G0067200	45	1387	1774	6.60343	3.95061e-165	5.93351e-163
PB.8283	CtAH02G0067800	14043	995	3800	-2.17304	9.38008e-13	6.69596e-12
PB.6256	CtAH12G0048300	164	516	1920	3.35153	8.29235e-27	1.14185e-25
PB.6257	NA	1701	1462	2351	1.43763	0.000341696	0.00131233
PB.6874	CtAH12G0139900	255	565	547	2.78591	4.49964e-59	1.56275e-57
PB.6872	CtAH12G0139700	4896	233	20	-2.79576	2.97986e-12	2.06163e-11
PB.11991	CtAH04G0073900	857	83	264	-1.71753	4.68766e-06	2.12241e-05
PB.16535	NA	84	106	12	1.94214	0.000694197	0.00259113
PB.16530	CtAH06G0168200	35	38	412	1.79778	0.000951411	0.00350277
PB.17669	CtAH06G0319000	310	2	35	-5.32264	4.00451e-26	5.3517e-25
PB.17660	CtAH06G0317800	4880	512	710	-1.67451	0.00306556	0.0107108
PB.17661	CtAH06G0318000	125	223	378	2.49301	2.79116e-45	6.888e-44
PB.17662	CtAH06G0318100	66	496	75	4.49811	9.91847e-31	1.57632e-29
PB.23236	CtAH09G0072800	3274	100	79	-3.38177	2.26691e-29	3.44118e-28
PB.23230	NA	0	36	87	9.23577	4.2776e-31	6.89983e-30
PB.23231	NA	77	7426	5242	8.17712	1.49467e-118	1.43634e-116
PB.23232	CtAH09G0072300	1484	162	1938	-1.58019	0.000147148	0.000584239
PB.23233	CtAH09G0072500	50	0	0	-4.73779	8.36561e-05	0.000340006
PB.23583	CtAH09G0110400	6527	585	2258	-1.87606	1.67327e-05	7.22547e-05
PB.23586	CtAH09G0111300	25842	1559	1806	-2.48986	2.97725e-10	1.81459e-09
PB.23584	CtAH09G0111000	63	482	5	4.5815	3.99333e-26	5.33991e-25
PB.23585	CtAH09G0111200	0	5	1382	6.45965	1.67018e-06	7.80505e-06
PB.14360	CtAH05G0125500	6037	2	57	-9.53316	7.66954e-80	4.06396e-78
PB.14361	CtAH05G0125600	20	309712	214351	15.4756	6.54315e-286	2.24836e-283
PB.22189	CtAH08G0279700	1946	1788	7498	1.48738	9.16916e-05	0.000371003
PB.22188	CtAH08G0279500	0	110	2120	10.7773	1.5605e-58	5.33793e-57
PB.22187	NA	466	472	352	1.67742	5.36369e-08	2.8009e-07
PB.22186	CtAH08G0279300	0	5044	4512	14.8265	2.06024e-119	1.98827e-117
PB.22182	CtAH08G0278700	1249	4	6	-6.32188	8.09996e-41	1.7562e-39
PB.2149	CtAH10G0062800	21771	966	4548	-2.96807	2.21776e-08	1.19469e-07
PB.2140	CtAH10G0060900	111	653	326	4.1934	1.50835e-160	2.16505e-158
PB.2142	CtAH10G0061500	5664	485	1805	-1.91249	1.87231e-07	9.43605e-07
PB.2143	CtAH10G0061600	30	0	0	-5.72855	1.40661e-08	7.67762e-08
PB.14589	CtAH05G0155400	124	0	0	-7.64556	3.00245e-13	2.20436e-12
PB.14586	CtAH05G0155200	447	599	2031	2.08597	1.38445e-34	2.49785e-33
PB.12409	CtAH04G0145100	416	0	0	-9.45687	5.53492e-48	1.45622e-46
PB.12408	NA	47	1	8	-3.15401	0.0122786	0.0399348
PB.12402	CtAH04G0143600	118	120	57	1.6023	0.0101669	0.0335042
PB.12400	NA	281	13	62	-2.75525	2.25401e-09	1.29941e-08
PB.13752	CtAH05G0056700	54	54	51	1.65299	0.0116846	0.0381014
PB.13754	NA	1412	94	15	-2.25476	1.09662e-06	5.18563e-06
PB.16989	CtAH06G0244000	4189	467	974	-1.59694	0.00336153	0.0116927
PB.13758	CtAH05G0057200	2161	234	146	-1.56229	0.0028964	0.0101417
PB.16985	CtAH06G0243400,CtAH06G0243500	4312	29	40	-5.56711	1.02054e-66	4.16274e-65
PB.15183	CtAH05G0258300	52966	747	1605	-4.53169	2.78527e-158	3.85166e-156
PB.15182	CtAH05G0258100	246	2	0	-5.23531	1.74552e-08	9.45916e-08
PB.15180	CtAH05G0257700	1084	0	0	-9.40842	3.03894e-39	6.31714e-38
PB.15186	CtAH05G0258500	4314	66	294	-4.41799	6.14358e-121	6.00562e-119
PB.21513	CtAH08G0184200	16	46	67	3.14036	6.42953e-10	3.8322e-09
PB.24747	CtAH09G0266900,CtAH09G0267000	5151	30	7	-5.7788	3.1003e-61	1.12319e-59
PB.21519	CtAH08G0184700	0	3466	249	15.0732	1.13417e-114	1.03717e-112
PB.21518	CtAH08G0184700	1308	3434	3607	3.03247	4.23113e-23	5.0398e-22
PB.24749	NA	113	6	0	-2.58601	0.00228543	0.00809483
PB.24748	CtAH09G0267100	4878	3954	3158	1.3638	0.00039011	0.00148945
PB.23919	CtAH09G0145700	746	37	68	-2.79249	1.73368e-07	8.75876e-07
PB.23910	NA	586	17	159	-3.45156	1.62295e-08	8.80967e-08
PB.23916	CtAH09G0145400	581	30	0	-2.57485	3.99378e-13	2.90864e-12
PB.18112	CtAH07G0035000	8565	119	51	-4.64384	4.7753e-18	4.48257e-17
PB.18111	CtAH07G0034800	710	521	1824	1.2019	0.0109473	0.0358779
PB.327	CtAH01G0036800	57	0	0	-4.57631	4.95713e-05	0.000205398
PB.9612	CtAH03G0036600	3490	337	1095	-1.74675	5.49859e-05	0.000227145
PB.19850	CtAH07G0262500	145	2	3	-4.433	3.31384e-08	1.75965e-07
PB.19853	NA	14	1	1	-4.46948	2.06423e-05	8.84295e-05
PB.10267	CtAH03G0132700	677	1696	4900	2.98289	3.2911e-34	5.85863e-33
PB.10269	NA	186	3	22	-4.48297	1.6418e-06	7.67562e-06
PB.4726	CtAH11G0114700	130	127	250	1.62618	7.98535e-06	3.54264e-05
PB.4727	NA	508	445	432	1.46651	5.39946e-09	3.0333e-08
PB.6477	CtAH12G0081900	30	81	216	3.02736	6.33282e-10	3.77754e-09
PB.6478	NA	0	807	1743	13.7113	6.32611e-96	4.29711e-94
PB.24266	CtAH09G0189000	1308	38	33	-3.51502	5.33514e-23	6.33485e-22
PB.24267	NA	856	1030	853	1.94764	6.13446e-06	2.75274e-05
PB.24263	CtAH09G0188800	12226	1393	1369	-1.54019	0.00448487	0.015404
PB.24260	CtAH09G0188500	1592	4335	5256	3.11952	2.11559e-16	1.83337e-15
PB.9056	CtAH02G0177400	28	0	2	-4.02369	0.00135957	0.00492707
PB.9055	NA	87	2	14	-3.82418	6.65487e-06	2.97273e-05
PB.9059	NA	369	2	0	-5.52116	7.05175e-10	4.19205e-09
PB.9058	CtAH02G0177800	1840	222	756	-1.37004	0.00174026	0.00624386
PB.3184	CtAH10G0198000	450	32	18	-2.20635	0.00451668	0.0155085
PB.7406	NA	56	928	8911	5.55694	9.44792e-14	7.13043e-13
PB.7403	CtAH12G0198400	3867	3331	4307	1.43145	2.30972e-05	9.84628e-05
PB.7409	CtAH12G0199100	1143	47	20	-2.89548	6.24891e-10	3.73043e-09
PB.3957	CtAH11G0005400,CtAH11G0005500	254	2875	266	5.17522	5.03968e-42	1.13163e-40
PB.15343	CtAH05G0277900	35566	298	1649	-5.50611	2.49217e-07	1.24219e-06
PB.15348	CtAH05G0278300	417	1206	8110	3.17405	4.07789e-115	3.77479e-113
PB.8099	NA	33	84	29	3.05326	1.70341e-11	1.12596e-10
PB.8090	CtAH02G0046200	1502	15	107	-5.03816	1.7136e-52	5.04711e-51
PB.8091	CtAH02G0046300	4422	20056	4751	3.83757	2.40551e-72	1.11564e-70
PB.8093	CtAH02G0046600	869	1273	5078	2.17462	3.74529e-38	7.54346e-37
PB.1122	CtAH01G0156200	5276	310	2571	-2.50987	3.96174e-32	6.64559e-31
PB.1120	NA	179	0	0	-8.30168	1.98931e-12	1.39031e-11
PB.1127	NA	164	0	0	-8.18167	6.23375e-35	1.1301e-33
PB.1129	NA	372	2	1	-5.39529	1.95184e-18	1.87488e-17
PB.17250	CtAH06G0270900	1321	1811	3155	2.09221	6.96758e-05	0.00028554
PB.17252	NA	364	33	10	-1.75629	0.00605863	0.0205264
PB.8567	NA	1478	110	733	-2.09762	6.91018e-11	4.39843e-10
PB.8561	CtAH02G0101300	413	31	50	-2.21558	0.0015583	0.00561588
PB.5118	CtAH11G0171400	1216	3	9	-6.87927	2.45329e-31	3.9884e-30
PB.5116	NA	7	12	51	2.23619	0.00479099	0.0164181
PB.5117	CtAH11G0171300	112	0	0	-6.92709	1.05454e-10	6.62673e-10
PB.5115	NA	3828	123	118	-3.38865	5.32353e-15	4.31341e-14
PB.5111	CtAH11G0170300	791	47	2249	-2.46718	3.49932e-06	1.60067e-05
PB.16700	CtAH06G0199300	2034	34	36	-4.35329	7.70816e-30	1.18678e-28
PB.16702	CtAH06G0199400	3453	119	83	-3.26828	1.33727e-17	1.22984e-16
PB.20959	NA	1661	45	164	-3.66823	2.8859e-14	2.25299e-13
PB.20957	CtAH08G0126400	136	2	2	-4.10425	1.44013e-08	7.84924e-08
PB.20950	CtAH08G0125700	29	1758	2771	7.51746	8.91389e-307	3.6756e-304
PB.20952	CtAH08G0126000	6262	4711	4107	1.26072	0.00738087	0.0247693
PB.10704	CtAH03G0205400	6839	460	828	-2.23345	1.6773e-12	1.17806e-11
PB.10701	CtAH03G0204800	966	1837	1798	2.58295	6.7265e-68	2.83551e-66
PB.14284	CtAH05G0114800	528	58	893	-1.52659	0.00714737	0.0240497
PB.14289	CtAH05G0115300	1935	91	281	-2.79107	3.46129e-19	3.46572e-18
PB.121	CtAH01G0011200	1059	811	1001	1.2567	0.0112458	0.0367605
PB.18656	NA	4367	215	345	-2.71843	7.96765e-09	4.42021e-08
PB.14144	NA	1059	74	238	-2.23383	7.9229e-15	6.36273e-14
PB.23797	NA	56	610	834	5.04315	5.37389e-73	2.52852e-71
PB.23796	CtAH09G0133400	98	2182	6790	6.10601	4.48344e-123	4.49911e-121
PB.23798	CtAH09G0133500	5656	139	1445	-3.85916	1.6556e-21	1.84962e-20
PB.19554	NA	1085	135	931	-1.40352	0.00783692	0.0262028
PB.19551	CtAH07G0229000	2919	2463	2140	1.41456	5.2195e-06	2.35615e-05
PB.14139	CtAH05G0100100	414	29	37	-2.11318	0.0019193	0.00685476
PB.14137	NA	75	449	52	4.29697	2.20293e-17	2.00321e-16
PB.15669	CtAH06G0038300	2504	2048	10610	1.36248	4.60788e-07	2.24591e-06
PB.15665	CtAH06G0037700	2320	1894	2162	1.35531	5.28193e-07	2.56507e-06
PB.15661	CtAH06G0037300	2330	4201	1779	2.50265	2.52332e-22	2.90341e-21
PB.6810	CtAH12G0132400,CtAH12G0132500	70980	368	99	-5.89443	1.09928e-90	6.88687e-89
PB.2339	CtAH10G0081900	823	87	283	-1.67829	0.000575669	0.00216619
PB.2337	CtAH10G0081400	2131	251	228	-1.48809	0.00769038	0.0257508
PB.2335	CtAH10G0081300	1917	1746	1740	1.5059	5.63065e-13	4.06421e-12
PB.11949	CtAH04G0067100	431	0	0	-9.53635	5.46118e-53	1.63181e-51
PB.11948	CtAH04G0067000	614	32	94	-2.64059	1.889e-20	2.01224e-19
PB.22441	NA	2	11	65	3.6716	1.62221e-05	7.017e-05
PB.22442	NA	17	88	333	3.92129	1.40813e-27	1.99594e-26
PB.11943	NA	30	249	457	4.61947	1.14974e-12	8.17138e-12
PB.11941	CtAH04G0065900	3638	314	379	-1.91263	1.0316e-09	6.08473e-09
PB.11940	CtAH04G0065400	2371	65	28	-3.79172	1.67613e-06	7.83125e-06
PB.11947	CtAH04G0066800	1613	4	0	-6.83393	1.25838e-16	1.10188e-15
PB.11946	CtAH04G0066600	32928	2428	1395	-2.1251	4.33926e-16	3.7038e-15
PB.18733	NA	221	6	37	-3.40716	0.00132367	0.00480236
PB.13544	CtAH05G0029000	10173	450	2325	-2.84665	8.79963e-20	9.0836e-19
PB.18065	CtAH07G0030300	547	41	105	-2.08918	2.46704e-05	0.000104893
PB.21232	CtAH08G0153100,CtAH08G0153200	3784	188	32	-2.70507	3.16872e-18	3.00558e-17
PB.21237	CtAH08G0153500	249	5	64	-3.95755	1.82887e-21	2.04018e-20
PB.21234	CtAH08G0153400	114	359	2002	3.28773	2.54836e-54	7.91702e-53
PB.18063	CtAH07G0028200	117	152	319	2.00255	2.69131e-07	1.33646e-06
PB.21238	CtAH08G0153500	97	5	54	-2.55445	1.23762e-05	5.41122e-05
PB.18061	NA	66	148	134	2.81462	1.05298e-14	8.39385e-14
PB.977	CtAH01G0134900	239	1	0	-5.28016	1.45512e-08	7.92902e-08
PB.974	NA	7098	31	137	-6.24525	2.16477e-108	1.81833e-106
PB.24461	CtAH09G0222400	223	0	0	-6.28422	8.6831e-17	7.68334e-16
PB.24462	CtAH09G0222400	58	0	0	-6.31476	1.20761e-13	9.05968e-13
PB.24463	CtAH09G0222600,CtAH09G0222700	3276	3007	2911	1.53393	7.80887e-08	4.03227e-07
PB.21497	NA	318	365	268	1.86465	9.36996e-09	5.17413e-08
PB.21495	CtAH08G0182000	2	161	353	7.47209	2.13855e-78	1.10731e-76
PB.21490	CtAH08G0181600	1658	48	390	-3.48489	7.69701e-37	1.48942e-35
PB.21491	CtAH08G0181700	5039	213	1670	-2.92426	3.36997e-19	3.37726e-18
PB.20543	CtAH08G0084400	4562	419	795	-1.84462	6.36521e-06	2.85177e-05
PB.20540	CtAH08G0084000	20450	1123	5535	-2.58184	3.74802e-14	2.89909e-13
PB.20547	CtAH08G0084900	2010	111	13	-2.60885	4.23991e-06	1.9266e-05
PB.23897	CtAH09G0143500	661	20	23	-3.43444	1.624e-17	1.4857e-16
PB.18096	CtAH07G0033400	193	6	16	-3.35363	0.000164599	0.00065068
PB.18097	NA	385	17	3	-2.82232	0.000152584	0.000604869
PB.18093	CtAH07G0033100	4966	623	644	-1.36376	5.06095e-05	0.000209524
PB.22859	CtAH09G0026900	22	27	25	1.93552	0.00939533	0.0311061
PB.22853	CtAH09G0026500	725	722	1196	1.64609	0.013046	0.0422912
PB.22852	CtAH09G0026300	228	226	382	1.62905	5.63428e-07	2.73209e-06
PB.22851	CtAH09G0026300,CtAH09G0026400	68	67	182	1.61676	0.00217759	0.00773221
PB.11745	NA	515	31	342	-2.38489	1.11365e-06	5.26176e-06
PB.17018	CtAH06G0247000	737	677	808	1.52939	4.33766e-10	2.61702e-09
PB.17017	CtAH06G0246900	2480	33	146	-4.5768	1.09748e-37	2.1814e-36
PB.17016	CtAH06G0246600	1732	119	119	-2.25755	3.21756e-10	1.95738e-09
PB.5352	CtAH11G0199000	72	5446	88499	7.69365	4.46317e-50	1.22247e-48
PB.4082	CtAH11G0021500	2393	2569	3188	1.75952	5.29287e-21	5.77935e-20
PB.5687	NA	0	10	1	5.83988	5.50657e-05	0.000227392
PB.5682	NA	3056	107	9	-3.27489	1.55751e-08	8.46662e-08
PB.5683	CtAH11G0234900	2162	218	538	-1.65629	2.25927e-09	1.30211e-08
PB.7190	CtAH12G0175400	10232	951	988	-1.74507	1.11905e-05	4.90698e-05
PB.7191	NA	5287	129	6	-3.68681	6.12885e-11	3.90659e-10
PB.7192	NA	1083	58	52	-2.61453	1.34866e-06	6.34044e-06
PB.7193	NA	22005	6	23	-10.1971	2.2954e-36	4.35991e-35
PB.7194	NA	5677	13	26	-7.0818	6.32348e-32	1.05371e-30
PB.7195	NA	59947	14	10	-10.3551	1.60506e-64	6.33065e-63
PB.7197	CtAH12G0175600	7	8806	55044	11.8489	2.79196e-187	4.98574e-185
PB.7199	CtAH12G0175700	441	1282	945	3.13957	1.81408e-68	7.74795e-67
PB.10548	NA	3056	8	5	-6.89203	4.51617e-51	1.26917e-49
PB.10094	NA	1	6	41	3.86109	1.65098e-07	8.354e-07
PB.4556	NA	2944	3299	502	1.80302	0.00366793	0.0127116
PB.3026	NA	1170	9	28	-5.43448	6.04098e-16	5.12737e-15
PB.3029	NA	4783	15	23	-6.69875	2.50163e-29	3.77726e-28
PB.14739	CtAH05G0180000	171	4	7	-3.66834	0.000100697	0.000406066
PB.14734	CtAH05G0179300	2454	251	701	-1.65969	0.00216339	0.00768537
PB.15066	CtAH05G0242900	4111	532	1772	-1.34473	0.000210694	0.000824705
PB.9240	CtAH02G0211500	56	245	1050	3.74166	4.29778e-50	1.17859e-48
PB.9241	CtAH02G0211800	822	799	1627	1.62046	1.24972e-12	8.85028e-12
PB.9244	CtAH02G0212100	5957	73	268	-4.84761	3.88491e-13	2.8339e-12
PB.9245	CtAH02G0212300	1129	967	1310	1.43001	0.00236112	0.00834989
PB.2640	CtAH10G0112000	1984	266	441	-1.25367	0.00184881	0.0066155
PB.2649	NA	1760	95	627	-2.52455	2.59812e-11	1.69659e-10
PB.8110	CtAH02G0048400	8125	371	1209	-2.85824	1.26094e-82	7.00906e-81
PB.8113	CtAH02G0048700	1027	104	518	-1.68959	1.37313e-06	6.45147e-06
PB.8115	CtAH02G0048900	9956	13	0	-7.91827	7.22763e-14	5.48763e-13
PB.8118	CtAH02G0049600	10822	52	11	-6.02462	9.94062e-31	1.57873e-29
PB.13038	NA	1620	20	14	-4.76434	4.00087e-29	6.00899e-28
PB.13030	CtAH04G0225300	2533	120	554	-2.81421	1.16735e-23	1.4203e-22
PB.13035	NA	26	75	5	3.13845	1.05315e-07	5.39373e-07
PB.16003	CtAH06G0080400	93	640	628	4.42923	2.16987e-40	4.63376e-39
PB.16001	CtAH06G0080100	155	142	167	1.54641	0.000143146	0.000569444
PB.21964	NA	66	0	2	-4.78345	4.09829e-06	1.86449e-05
PB.17354	CtAH06G0282400	297	759	392	2.99652	4.3228e-17	3.88572e-16
PB.17357	CtAH06G0282900	3811	245	315	-2.36758	4.23124e-19	4.21803e-18
PB.12803	NA	1344	141	373	-1.64198	6.53263e-07	3.15019e-06
PB.12806	NA	1971	118	356	-2.51715	1.23411e-12	8.74362e-12
PB.19296	CtAH07G0193600	23822	3	2	-11.0638	8.87864e-17	7.8533e-16
PB.19295	CtAH07G0193400	3618	3685	2663	1.65749	6.00397e-12	4.06824e-11
PB.19293	CtAH07G0193100	730	1501	1820	2.6927	5.94819e-121	5.83979e-119
PB.14071	NA	93	1	3	-4.5137	0.001106	0.00403978
PB.13863	CtAH05G0071600	11843	1636	3340	-1.2244	1.72577e-05	7.44224e-05
PB.13860	CtAH05G0071200	15121	1816	12295	-1.47771	0.00339409	0.0117969
PB.13864	NA	33	0	6	-4.88845	7.35359e-06	3.27325e-05
PB.13865	NA	38	0	5	-5.10243	2.7335e-06	1.25849e-05
PB.11598	CtAH04G0007100	5908	75	3	-4.63292	2.45248e-61	8.92774e-60
PB.23618	NA	1070	58	1125	-2.57566	8.52763e-06	3.77657e-05
PB.23616	CtAH09G0114500	0	54	118	9.74974	4.94363e-45	1.21338e-43
PB.19749	NA	847	46	10	-2.46261	0.00306901	0.0107212
PB.19745	CtAH07G0250400,CtAH07G0250500	13472	317	463	-3.82409	2.35575e-71	1.07281e-69
PB.19742	CtAH07G0250100	1291	22	1	-4.18914	1.02993e-25	1.3596e-24
PB.12023	NA	11	81	237	4.61429	4.29814e-25	5.51344e-24
PB.18500	CtAH07G0084500	3964	2832	6758	1.19114	0.00575514	0.0195537
PB.18509	NA	2365	207	1285	-1.92589	3.42741e-06	1.56872e-05
PB.24053	CtAH09G0160500	4337	326	872	-2.06332	6.48556e-15	5.23252e-14
PB.24052	CtAH09G0160400	1088	98	639	-1.85767	5.59875e-09	3.14059e-08
PB.24058	CtAH09G0161100	40355	4937	9170	-1.39066	5.00054e-09	2.81478e-08
PB.20734	NA	1	7	812	4.15304	4.5874e-06	2.07992e-05
PB.20736	CtAH08G0104100	561	43591	29458	7.84842	1.89294e-34	3.39636e-33
PB.20738	NA	427	26	31	-2.4094	1.6508e-05	7.13521e-05
PB.11779	CtAH04G0035100	792	31	57	-3.08382	6.249e-12	4.23174e-11
PB.7837	CtAH02G0017600	15518	358	58	-3.82284	3.60394e-56	1.16187e-54
PB.7835	CtAH02G0017400	20830	33	49	-7.67163	5.90215e-83	3.31324e-81
PB.7834	CtAH02G0017300	2166	96	206	-2.97422	8.35415e-10	4.94168e-09
PB.16248	CtAH06G0120300	1687	6	1	-6.46207	1.55658e-17	1.42575e-16
PB.16242	CtAH06G0119300,CtAH06G0119400	4526	336	249	-2.13235	1.85738e-11	1.22488e-10
PB.16245	CtAH06G0119800	919	8	1	-5.27419	1.38794e-09	8.12733e-09
PB.16244	CtAH06G0119700	198	0	0	-7.63333	6.66564e-22	7.57364e-21
PB.16247	CtAH06G0120200	1196	128	13	-1.57584	0.0104354	0.034319
PB.16246	NA	38	86	820	2.75952	6.95589e-17	6.18153e-16
PB.1869	CtAH10G0022600	263	771	1520	3.25278	1.79074e-27	2.5272e-26
PB.1867	CtAH10G0022500	164	3	5	-3.8282	0.000166572	0.000658017
PB.5528	CtAH11G0219400	7247	23	3	-6.64158	7.41492e-22	8.40394e-21
PB.5521	NA	731	0	0	-10.2926	2.05832e-47	5.37178e-46
PB.5524	CtAH11G0218800	0	1622	361	14.7797	4.42464e-102	3.31176e-100
PB.17192	CtAH06G0263800	85	0	0	-7.22467	6.94374e-27	9.5789e-26
PB.17193	CtAH06G0264300	11561	937	4765	-2.0067	5.36278e-07	2.60322e-06
PB.17196	NA	434	0	0	-9.55752	2.67977e-26	3.60894e-25
PB.17197	CtAH06G0264800	1842	0	0	-11.0805	6.0079e-58	2.0306e-56
PB.10971	CtAH03G0244100	3819	212	532	-2.64058	2.35076e-05	0.000100156
PB.10970	NA	3034	9	2	-6.85415	1.34761e-21	1.51524e-20
PB.10973	NA	274	1	14	-5.84191	4.56139e-25	5.8445e-24
PB.7015	CtAH12G0156000	110	2	0	-3.72658	8.26007e-05	0.000335837
PB.7014	CtAH12G0156000	3309	2	0	-8.58418	6.35563e-41	1.38064e-39
PB.7018	CtAH12G0156700	3423	350	366	-1.67689	0.000347261	0.00133213
PB.10352	CtAH03G0146600	478	449	811	1.58757	7.15329e-07	3.43706e-06
PB.10357	CtAH03G0147200	151	3	186	-3.69141	1.08188e-09	6.37296e-09
PB.10356	CtAH03G0147100	1613	1742	1589	1.74727	3.42105e-17	3.08738e-16
PB.10358	CtAH03G0147300	7057	588	1073	-1.97372	1.63038e-13	1.2131e-12
PB.22100	CtAH08G0263600	1719	89	283	-2.65565	1.01103e-35	1.88099e-34
PB.6764	CtAH12G0125500	7222	44	26	-5.73979	8.42228e-77	4.20724e-75
PB.6767	CtAH12G0126900,CtAH12G0127000	1843	82	66	-2.88246	6.00111e-11	3.82731e-10
PB.11752	NA	1914	131	71	-2.21762	1.98117e-12	1.3859e-11
PB.11751	NA	212	6	4	-3.44009	1.59848e-08	8.68312e-08
PB.14504	CtAH05G0143500	1208	80	0	-2.43811	0.00643342	0.0217442
PB.11755	CtAH04G0031800	560	4449	3287	4.60107	1.01012e-54	3.15979e-53
PB.14508	CtAH05G0143800	122	1	8	-4.50445	5.81672e-08	3.03467e-07
PB.15454	CtAH06G0011600	3696	448	582	-1.40235	0.000689741	0.00257534
PB.15451	CtAH06G0011400	414	23	8	-2.54499	1.41318e-08	7.70978e-08
PB.15450	CtAH06G0011400	188	8	5	-2.87818	9.78194e-06	4.30933e-05
PB.15459	NA	59	0	0	-5.21745	6.43418e-06	2.8804e-05
PB.1413	CtAH01G0206300	1626	90	247	-2.59082	8.34968e-07	3.98994e-06
PB.1410	CtAH01G0205800	225	7	0	-3.37772	5.22364e-06	2.35755e-05
PB.1416	CtAH01G0206600	220	281	411	1.99708	1.40944e-12	9.95784e-12
PB.9163	CtAH02G0197000	509	376	516	1.2224	0.0109854	0.0359907
PB.9160	CtAH02G0196400	1504	3618	1899	2.89009	1.27343e-24	1.60356e-23
PB.12222	CtAH04G0114300	0	27	24	6.45057	1.12256e-08	6.16727e-08
PB.12220	CtAH04G0113800	720	49	322	-2.3248	0.00109751	0.00401135
PB.12226	NA	0	1	18	4.58154	0.000100925	0.00040691
PB.1788	CtAH10G0011500	6036	6	18	-8.16904	4.22342e-46	1.0714e-44
PB.16907	NA	42	58	64	2.05547	0.00611069	0.0206997
PB.16908	NA	982	2215	1488	2.8362	1.94076e-26	2.6293e-25
PB.14154	NA	17	33	226	2.66288	3.58584e-06	1.63958e-05
PB.2853	NA	85	881	790	5.06622	1.18938e-10	7.44929e-10
PB.2851	CtAH10G0145400	3	18711	115952	14.1804	8.78619e-306	3.55825e-303
PB.2854	NA	139	293	989	2.71082	0.000193048	0.000758643
PB.13732	CtAH05G0053600	11704	9953	5074	1.44922	0.00107039	0.00391854
PB.16922	CtAH06G0232600	2123	24	16	-5.01384	2.59431e-12	1.80259e-11
PB.24312	NA	654	68	185	-1.67145	0.0033818	0.0117577
PB.21142	CtAH08G0144500	102	4157	6866	6.9528	3.51331e-158	4.829e-156
PB.16926	NA	0	652	279	11.9416	1.6707e-86	9.94482e-85
PB.21144	CtAH08G0144700	2139	4746	1467	2.84158	2.24055e-26	3.02641e-25
PB.11126	CtAH03G0263100	154	7008	3035	7.18979	2.19045e-159	3.04768e-157
PB.638	CtAH01G0080500	63469	2517	1946	-2.96328	1.79447e-34	3.22478e-33
PB.637	CtAH01G0080300	1941	1	218	-8.54073	2.9463e-31	4.76598e-30
PB.630	CtAH01G0079900	9114	247	635	-3.63295	7.49561e-16	6.34065e-15
PB.633	CtAH01G0080100	500	934	903	2.54143	2.16295e-14	1.69501e-13
PB.66	CtAH01G0006400	2550	201	2261	-2.10373	7.75784e-07	3.72045e-06
PB.63	CtAH01G0006200	76	1	0	-4.04407	1.07435e-06	5.08136e-06
PB.62	NA	4708	245	1183	-2.77002	4.86544e-07	2.36484e-06
PB.60	CtAH01G0005900,CtAH01G0006000	989	761	1471	1.26702	0.000273335	0.00106001
PB.20244	CtAH08G0046500	868	92	281	-1.56994	4.983e-05	0.000206372
PB.20246	CtAH08G0047000	5408	750	430	-1.20161	0.00966497	0.0319475
PB.19460	CtAH07G0218600	10365	15	5	-7.70128	1.05032e-71	4.82192e-70
PB.19461	CtAH07G0218700	25	762	1537	6.47513	2.82086e-171	4.32258e-169
PB.19462	CtAH07G0218800	52275	692	131	-4.64107	1.43373e-15	1.19411e-14
PB.19465	NA	1514	1529	1180	1.70825	0.0150186	0.0483061
PB.19467	NA	619	8	65	-4.57169	1.4038e-23	1.70433e-22
PB.11259	CtAH03G0277700	126	653	3453	4.02725	3.4927e-68	1.48335e-66
PB.11252	CtAH03G0277100	5884	505	186	-1.89545	4.60184e-19	4.5714e-18
PB.11254	CtAH03G0277300	3715	339	77	-1.85344	5.07877e-06	2.29399e-05
PB.15176	CtAH05G0257300	2019	0	0	-11.0543	1.2614e-35	2.34101e-34
PB.24154	NA	3200	164	352	-2.70129	0.000422356	0.00160796
PB.21650	CtAH08G0199400	1954	1550	2118	1.35998	0.0117872	0.0384248
PB.21659	CtAH08G0200200	2973	2306	1113	1.28861	0.0100934	0.0332859
PB.3279	CtAH10G0208600	429	952	423	2.82613	4.52064e-10	2.72235e-09
PB.3278	CtAH10G0208400	18	227	1648	5.28426	1.64886e-39	3.44969e-38
PB.3277	NA	100670	482	1196	-6.23876	1.30842e-24	1.64579e-23
PB.3276	NA	0	4	5	6.10609	2.03798e-05	8.73382e-05
PB.8369	CtAH02G0077100	186	1099	2129	4.22258	7.11824e-173	1.12107e-170
PB.8360	NA	4899	30	41	-5.8594	2.15751e-21	2.39736e-20
PB.8364	CtAH02G0076700	267	370	1455	2.18728	1.44181e-06	6.76294e-06
PB.6354	CtAH12G0062900	1904	209	166	-1.57794	0.00342359	0.0118976
PB.6357	CtAH12G0063600	650	28	45	-2.87449	3.83622e-10	2.32066e-09
PB.6350	NA	42	1	18	-3.69352	0.00399824	0.0137995
PB.15921	CtAH06G0069600	427	24	72	-2.4942	7.05826e-09	3.9369e-08
PB.15922	CtAH06G0069700	6521	564	562	-1.88936	3.60766e-11	2.33499e-10
PB.15925	CtAH06G0070000	516	2	3	-6.15874	2.35855e-15	1.9472e-14
PB.15924	CtAH06G0069900	827	22	91	-3.59061	1.042e-14	8.30928e-14
PB.15926	CtAH06G0070100	1176	25	54	-3.92759	2.34391e-64	9.19679e-63
PB.5192	CtAH11G0178000	1347	144	79	-1.56395	0.0100555	0.033166
PB.5191	CtAH11G0177900	4785	3826	2745	1.31387	0.0145324	0.046822
PB.14909	CtAH05G0216400	3425	34	73	-5.16062	6.12102e-22	6.96182e-21
PB.10832	CtAH03G0224900	111	1	0	-4.86598	6.70471e-05	0.000275264
PB.10833	CtAH03G0225000	1161	3504	3316	3.24151	3.82891e-61	1.38274e-59
PB.10834	CtAH03G0225100	719	26	9893	-3.1932	1.59866e-05	6.92041e-05
PB.10839	CtAH03G0226000	535	29	778	-2.56033	1.06221e-17	9.81653e-17
PB.16781	CtAH06G0211600	1835	1982	3385	1.76464	3.65476e-06	1.66908e-05
PB.16783	CtAH06G0211800	1245	1332	2107	1.68852	0.00861821	0.0286755
PB.16784	CtAH06G0211900	0	9	236	7.43645	6.84162e-14	5.20151e-13
PB.16787	CtAH06G0212300	3321	2876	5739	1.44406	0.0041849	0.0144217
PB.10782	CtAH03G0216900	1079	56	9	-2.59484	0.0100417	0.0331251
PB.10781	CtAH03G0216900	8626	471	83	-2.50943	0.000295945	0.00114398
PB.4245	NA	552	2	0	-6.22149	8.16925e-20	8.45211e-19
PB.4247	NA	310	12	7	-3.05141	2.35512e-10	1.44591e-09
PB.4240	CtAH11G0043800	21	2208	5286	8.2894	8.48448e-118	8.05103e-116
PB.4242	NA	5018	143	168	-3.54704	9.07252e-26	1.19974e-24
PB.17782	CtAH06G0332700	540	52	463	-1.75356	9.23963e-05	0.000373721
PB.17780	CtAH06G0332400	893	1861	2274	2.72284	8.11243e-129	8.59728e-127
PB.17433	CtAH06G0291100	7659	836	597	-1.54733	0.00756182	0.0253465
PB.17437	NA	571	2	2	-6.37357	1.29523e-12	9.1652e-12
PB.17439	CtAH06G0291600	117	337	356	3.24649	2.7153e-26	3.65462e-25
PB.12781	NA	2197	46	100	-3.90313	1.50742e-25	1.97042e-24
PB.23465	CtAH09G0098500	83	1	0	-4.04975	0.00263384	0.00925906
PB.23464	CtAH09G0098500	100	0	0	-7.38561	9.3101e-20	9.59745e-19
PB.23461	CtAH09G0097900	3982	349	416	-1.98509	0.00014571	0.000578934
PB.23469	CtAH09G0098800	229	6	11	-3.66146	0.000705485	0.0026285
PB.23468	CtAH09G0098700	919	828	850	1.5177	2.7685e-06	1.27383e-05
PB.7600	CtAH12G0218500	1773	1400	1383	1.31965	0.010911	0.0357692
PB.14208	CtAH05G0106400	2038	126	36	-2.32809	2.5141e-19	2.53861e-18
PB.14204	NA	360	20	117	-2.59064	3.96777e-06	1.80657e-05
PB.14201	NA	1179	86	419	-2.19273	3.62039e-15	2.95668e-14
PB.3731	CtAH10G0255800	0	4	72	6.15809	1.33987e-09	7.85194e-09
PB.3738	CtAH10G0256600	3481	464	891	-1.29381	0.000968254	0.00356016
PB.22734	NA	658	6	54	-4.91781	7.2071e-22	8.17658e-21
PB.11499	CtAH03G0307700	27355	44029	12543	2.35406	1.11036e-21	1.25283e-20
PB.15551	CtAH06G0023400	97	908	2777	4.86427	8.02771e-252	2.1935e-249
PB.15553	CtAH06G0023600	7005	36	99	-6.07097	7.14254e-31	1.14316e-29
PB.15554	NA	1062	2	1	-7.23218	1.32318e-10	8.25994e-10
PB.15555	CtAH06G0023700	267	1	0	-5.82063	5.59596e-07	2.71409e-06
PB.15557	NA	0	1052	5	13.2557	1.43521e-45	3.58077e-44
PB.8608	NA	121	2	19	-4.24131	4.54252e-07	2.21528e-06
PB.2957	CtAH10G0167000	369	1386	4821	3.41402	7.5678e-09	4.21282e-08
PB.1603	CtAH01G0231200	129	2271	3183	5.80102	3.4645e-100	2.54277e-98
PB.1605	NA	2269	202	449	-1.83466	6.54008e-07	3.15311e-06
PB.21416	CtAH08G0172300	7	67	53	4.91383	4.91091e-12	3.34458e-11
PB.21413	CtAH08G0171900	4873	43	30	-5.10694	1.57457e-31	2.58766e-30
PB.21411	CtAH08G0171700	301	7	712	-3.80698	1.24645e-11	8.30196e-11
PB.17840	NA	187	10	50	-2.46955	0.0123939	0.0402695
PB.17841	NA	15396	100	101	-5.84444	2.36437e-27	3.31817e-26
PB.17842	CtAH07G0003200	2854	217	202	-2.09435	7.17199e-13	5.15542e-12
PB.17844	NA	1415	56	323	-2.97507	1.92978e-35	3.56107e-34
PB.21419	CtAH08G0172500	465	468	455	1.62405	1.89825e-05	8.1612e-05
PB.23810	NA	2676	2162	2861	1.35024	1.06948e-05	4.6969e-05
PB.23812	CtAH09G0135000	3702	355	3399	-1.8418	0.0127757	0.0414804
PB.23813	NA	752	27	228	-3.26411	5.43413e-09	3.05127e-08
PB.18015	CtAH07G0022100	1344	55	128	-3.04675	1.8442e-12	1.29248e-11
PB.18010	CtAH07G0021400	18	249	541	5.46239	9.97333e-104	7.77269e-102
PB.408	CtAH01G0047600	1	41053	69407	16.205	0	0
PB.409	NA	710	19	7	-3.58245	1.26584e-07	6.43532e-07
PB.402	CtAH01G0047000	1687	1584	1810	1.54098	0.00184087	0.00658918
PB.403	CtAH01G0047100	520	21145	32644	6.93044	1.97255e-52	5.80226e-51
PB.406	CtAH01G0047500	1545	87	346	-2.51825	4.72309e-07	2.29959e-06
PB.404	CtAH01G0047200,CtAH01G0047300	4046	11	1	-7.00669	2.30316e-08	1.23864e-07
PB.23107	CtAH09G0056500	1363	121	399	-1.86753	0.00461993	0.0158463
PB.23100	CtAH09G0055900	12799	996	634	-2.02272	1.362e-17	1.25157e-16
PB.18901	CtAH07G0129700	5356	6	5	-8.18859	5.99553e-49	1.60914e-47
PB.19054	NA	328	461	297	2.10165	3.41067e-15	2.79244e-14
PB.19051	CtAH07G0151600	3422	0	0	-12.1794	9.42766e-85	5.4964e-83
PB.19053	NA	0	50	385	7.6117	4.70197e-37	9.16904e-36
PB.4002	CtAH11G0011400	3983	556	1835	-1.23074	0.00268981	0.00944746
PB.4005	CtAH11G0011700	16270	459	1326	-3.62813	3.42615e-05	0.000143919
PB.4004	CtAH11G0011700	273	3	4	-4.96999	1.10176e-05	4.83584e-05
PB.4009	CtAH11G0012100	82	450	133	4.10527	4.4263e-37	8.66126e-36
PB.6539	CtAH12G0090400	1714	139	478	-2.10522	0.011222	0.0366984
PB.6535	CtAH12G0090200	12071	122	225	-4.91949	1.80885e-90	1.12392e-88
PB.6536	NA	925	6	3	-5.64147	5.11673e-20	5.3624e-19
PB.6530	NA	277	25	341	-1.83877	0.00123977	0.00451239
PB.6533	CtAH12G0089800	3838	178	730	-2.85176	3.69285e-14	2.85837e-13
PB.6532	NA	87	1	0	-4.75987	1.49135e-05	6.46946e-05
PB.24341	CtAH09G0202100	7	740	7716	8.204	4.13639e-67	1.70253e-65
PB.24345	CtAH09G0202600	2460	12	2	-6.08152	1.08197e-18	1.05268e-17
PB.24347	CtAH09G0202800	675	53	77	-2.00667	1.50708e-05	6.5352e-05
PB.9710	CtAH03G0050400	4780	514	817	-1.58861	0.00069487	0.00259279
PB.9714	CtAH03G0050700,CtAH03G0050800	490	1290	5477	3.08002	3.05527e-53	9.21416e-52
PB.5848	CtAH11G0252800	822	0	0	-8.40314	1.58308e-20	1.69512e-19
PB.5849	CtAH11G0252800	355	2	0	-5.35194	3.7732e-09	2.1436e-08
PB.5844	NA	1932	22	3	-4.84	4.98623e-17	4.46261e-16
PB.5846	NA	24069	1153	969	-2.81081	4.24578e-08	2.2367e-07
PB.5842	CtAH11G0252400,CtAH11G0252500	60225	45	3	-8.89575	4.5213e-52	1.3146e-50
PB.7723	NA	410	29	378	-2.15202	1.06523e-06	5.04035e-06
PB.7727	NA	94	3	0	-3.22602	0.00108889	0.00398114
PB.7728	NA	123	0	0	-5.83835	2.01469e-08	1.08737e-07
PB.8449	CtAH02G0084700	1095	804	1267	1.20066	0.00532513	0.018158
PB.8446	NA	5568	39	27	-5.68628	1.13169e-21	1.27563e-20
PB.8445	CtAH02G0084300	578	36	286	-2.42593	9.20855e-11	5.8092e-10
PB.4826	CtAH11G0130100	3390	1	0	-10.0994	4.09687e-96	2.83271e-94
PB.4822	CtAH11G0129800	3657	1	0	-9.46537	3.42965e-15	2.80596e-14
PB.8192	CtAH02G0057600	87	0	0	-7.22024	2.66364e-13	1.96005e-12
PB.1378	CtAH01G0199300,CtAH01G0199400	58	0	0	-6.67005	8.39352e-14	6.35794e-13
PB.1372	CtAH01G0198600	1809	10	44	-5.79025	3.13135e-28	4.56401e-27
PB.1375	CtAH01G0198900	170	0	0	-7.80697	1.44889e-34	2.61203e-33
PB.16088	CtAH06G0091600	705	11	5	-4.34132	7.45208e-14	5.65615e-13
PB.16080	CtAH06G0090000	106	1	2	-5.03139	2.14099e-07	1.07258e-06
PB.1956	CtAH10G0034300	21684	646	1603	-3.52555	9.97792e-24	1.21659e-22
PB.1955	CtAH10G0034000	6854	104	2650	-4.40806	8.17352e-16	6.89867e-15
PB.1950	CtAH10G0033600	40	1	4	-3.19303	0.00024256	0.000943733
PB.1951	CtAH10G0033600	34	1	22	-3.11041	0.00136298	0.00493708
PB.5019	CtAH11G0161100	14481	1280	3972	-1.89501	0.0015785	0.00568144
PB.5013	CtAH11G0159600	55	2	50	-2.75816	0.000515876	0.0019509
PB.5012	CtAH11G0159500	26	1	4	-3.04786	0.00481642	0.0165002
PB.5017	CtAH11G0160800	814	52	149	-2.37248	1.52462e-12	1.07448e-11
PB.16622	CtAH06G0185200	2289	1964	2719	1.42144	4.51021e-12	3.08186e-11
PB.16620	NA	227	252	198	1.80821	4.36118e-07	2.13024e-06
PB.10661	CtAH03G0198600	850	46	57	-2.5085	2.90663e-10	1.77324e-09
PB.10669	CtAH03G0199500	55	640	3610	5.11256	1.41596e-65	5.66358e-64
PB.244	CtAH01G0024500	868	65	946	-2.08566	0.000353088	0.00135379
PB.247	CtAH01G0025100	3218	133	227	-3.03092	1.98226e-30	3.11112e-29
PB.23340	NA	886	4	1	-6.08053	2.87105e-12	1.98817e-11
PB.23344	CtAH09G0085200	1079	973	4509	1.49246	0.000558683	0.00210576
PB.23346	NA	2834	19	626	-5.82645	2.09452e-26	2.83423e-25
PB.23347	CtAH09G0085900	156	6	14	-3.04771	2.87189e-08	1.53215e-07
PB.23349	NA	882	0	1	-8.94168	4.41551e-20	4.64253e-19
PB.23696	CtAH09G0122500	47	0	0	-5.60494	2.29619e-08	1.23518e-07
PB.23694	CtAH09G0122300	3927	150	118	-3.11557	1.8264e-10	1.12802e-09
PB.9459	CtAH03G0018500	2336	217	2953	-1.86731	3.06011e-08	1.62911e-07
PB.19218	CtAH07G0182300	7570	512	780	-2.27491	2.02404e-18	1.94258e-17
PB.11043	CtAH03G0252800	2705	13467	3352	3.94742	1.09166e-52	3.23208e-51
PB.11046	NA	1170	39	38	-3.37469	9.24232e-05	0.000373763
PB.12536	NA	5602	406	1759	-2.15953	2.9755e-40	6.3244e-39
PB.15749	CtAH06G0046600	326	506	235	2.29311	5.76445e-30	8.9176e-29
PB.12538	CtAH04G0163700	559	700	258	1.99441	3.07824e-19	3.09037e-18
PB.22565	CtAH08G0346300	97	1	0	-4.97469	1.56319e-09	9.13232e-09
PB.2567	NA	4	48	8	4.98657	2.02131e-14	1.58719e-13
PB.18676	NA	195	614	326	3.35161	5.60762e-13	4.04888e-12
PB.18677	CtAH07G0103700	310	340	149	1.87543	0.0127907	0.0415052
PB.18678	CtAH07G0103900,CtAH07G0104000	85	113	162	2.08895	3.9498e-09	2.24056e-08
PB.13379	CtAH05G0007200	1255	46	8	-3.12357	2.10806e-06	9.77883e-06
PB.13374	CtAH05G0006700	1	17	40	5.04282	3.07498e-08	1.63626e-07
PB.25032	CtAH09G0300200	1848	1717	590	1.57748	9.80855e-07	4.6625e-06
PB.1032	CtAH01G0143600	1020	1194	1850	1.88972	2.85453e-30	4.44324e-29
PB.1035	CtAH01G0144400	104	0	5	-5.40433	2.72548e-10	1.66517e-09
PB.19982	NA	991	1276	1219	2.03619	2.53757e-16	2.18488e-15
PB.19989	CtAH08G0012600	1707	184	149	-1.57561	8.94921e-12	6.00826e-11
PB.19988	CtAH08G0012500	898	46	57	-2.59702	2.68217e-07	1.33222e-06
PB.16025	CtAH06G0082600	1647	1563	1739	1.60139	1.03461e-05	4.54814e-05
PB.24639	CtAH09G0249900	5411	652	1723	-1.44257	0.00271478	0.00952629
PB.13053	CtAH04G0227500	229	16	24	-2.14904	3.42159e-08	1.81559e-07
PB.24633	CtAH09G0249100	2021	1510	3517	1.22255	3.24821e-05	0.000136647
PB.24632	CtAH09G0249000	5986	145	72	-3.76315	1.06886e-26	1.46735e-25
PB.24637	CtAH09G0249700	2723	33	39	-4.7243	5.60423e-62	2.07e-60
PB.24636	CtAH09G0249500	189	443	1233	2.91692	0.000328973	0.0012654
PB.8723	NA	132	1	16	-4.85872	2.20612e-05	9.42411e-05
PB.11660	NA	26	0	0	-5.43199	2.47678e-07	1.2348e-06
PB.8721	NA	42	2165	3977	7.30261	9.49106e-174	1.50523e-171
PB.11664	NA	176	0	0	-8.1645	1.62989e-20	1.74278e-19
PB.11665	NA	741	0	0	-10.3097	4.68703e-61	1.68994e-59
PB.8728	CtAH02G0120800	446	4	2	-5.11856	3.97565e-08	2.10025e-07
PB.8729	CtAH02G0120900	22	0	0	-4.51001	0.000149056	0.000591504
PB.19159	CtAH07G0172600	1154	1018	696	1.46848	0.000238632	0.000929249
PB.17113	CtAH06G0256300	525	11	5	-3.83693	7.08805e-09	3.95254e-08
PB.17116	CtAH06G0256700	254	839	12699	3.46322	6.81287e-43	1.56862e-41
PB.17115	CtAH06G0256600	6200	319	16	-2.63111	2.3554e-08	1.26523e-07
PB.5259	CtAH11G0185900	5563	66	2	-4.77035	1.16114e-29	1.78169e-28
PB.5258	CtAH11G0185800	346	15	5	-2.89597	0.000112367	0.00045144
PB.5256	CtAH11G0185300	101	0	4	-7.4091	7.89109e-10	4.6763e-09
PB.7098	CtAH12G0165500	3286	101	1	-3.39758	1.54205e-10	9.58401e-10
PB.7095	CtAH12G0165100	3315	236	481	-2.17397	4.32425e-20	4.5508e-19
PB.7094	NA	7789	759	3008	-1.74464	6.44335e-09	3.60012e-08
PB.7090	CtAH12G0164800	10	350	3887	6.62554	1.18588e-47	3.10202e-46
PB.7093	CtAH12G0164900	6776	193	43	-3.53992	1.32764e-12	9.39166e-12
PB.7092	NA	200	5	96	-3.62371	7.05242e-19	6.92089e-18
PB.10463	NA	2628	179	24	-2.17239	9.38237e-08	4.82282e-07
PB.10462	CtAH03G0166000	498	3163	1117	4.30493	8.37401e-68	3.51693e-66
PB.10467	CtAH03G0166900	1177	131	676	-1.50785	1.4818e-05	6.43049e-05
PB.10468	CtAH03G0167300	8	43	98	4.07884	6.93038e-18	6.46275e-17
PB.3962	CtAH11G0006500	6	52	12	4.64802	1.60662e-12	1.12976e-11
PB.4613	CtAH11G0097300	30785	2891	6388	-1.82315	1.63616e-14	1.29336e-13
PB.3343	CtAH10G0215200	6348	4951	5445	1.31113	0.000166501	0.000657851
PB.3342	NA	95	4	171	-2.80633	5.65828e-05	0.000233402
PB.3347	NA	1042	1759	1807	2.40305	6.96473e-07	3.3493e-06
PB.3348	NA	0	41	11	9.41921	1.54455e-35	2.86417e-34
PB.9695	CtAH03G0048500	9857	78	111	-5.33836	1.87936e-69	8.18082e-68
PB.9696	CtAH03G0048800	264	3	1	-4.73059	1.06694e-09	6.28986e-09
PB.9693	CtAH03G0048400	2835	38	27	-4.51639	1.73341e-45	4.3058e-44
PB.9692	CtAH03G0048200	1228	95	205	-2.0341	1.00551e-08	5.53764e-08
PB.9699	NA	756	25	777	-3.30632	1.28295e-14	1.01969e-13
PB.9698	CtAH03G0049000	42	1636	8289	6.89422	6.60494e-73	3.10131e-71
PB.8873	CtAH02G0145000	1365	1282	3822	1.55462	1.40951e-05	6.13203e-05
PB.2763	CtAH10G0128500	1478	87	18	-2.48282	0.000122559	0.000490561
PB.2769	NA	0	5	111	6.59356	1.07958e-09	6.36108e-09
PB.8256	CtAH02G0064900	611	530	148	1.47198	0.0114297	0.0373183
PB.15233	CtAH05G0264500	311	5	5	-4.34192	1.63634e-10	1.0145e-09
PB.15235	NA	484	12	251	-3.68067	3.72578e-11	2.40938e-10
PB.13176	CtAH04G0242100	1800	27	72	-4.4403	2.82694e-47	7.34389e-46
PB.13170	CtAH04G0241100	731	21	18	-3.3821	9.38226e-17	8.28583e-16
PB.13171	CtAH04G0241500	4859	4461	9383	1.54264	2.9642e-07	1.46492e-06
PB.13172	CtAH04G0241500	1678	1616	3174	1.62729	0.00207087	0.00737752
PB.1236	CtAH01G0174100	798	708	803	1.48449	6.77817e-05	0.00027818
PB.21849	CtAH08G0227000	17223	1930	2481	-1.52562	0.0110902	0.0362987
PB.21843	NA	1651	67	247	-2.98149	8.5272e-18	7.91602e-17
PB.21844	NA	41	0	2	-6.21723	1.48249e-14	1.17476e-13
PB.1387	CtAH01G0200600	7121	66	0	-5.07671	6.70789e-39	1.37922e-37
PB.17926	CtAH07G0012600	1618	178	1479	-1.59424	0.00115598	0.00421488
PB.17925	CtAH07G0012500	240	2	0	-5.21104	1.80608e-06	8.41587e-06
PB.1383	CtAH01G0199800,CtAH01G0199900	1448	14	64	-5.07527	4.03058e-41	8.84038e-40
PB.13948	CtAH05G0080900,CtAH05G0081100	9766	350	578	-3.26512	4.35767e-12	2.98392e-11
PB.13945	CtAH05G0080700	65	0	0	-4.71835	3.34575e-08	1.77617e-07
PB.13947	CtAH05G0080900,CtAH05G0081000	26	0	0	-4.761	4.79612e-08	2.51378e-07
PB.13946	CtAH05G0080800	131	0	0	-7.84526	9.00782e-34	1.57874e-32
PB.13942	CtAH05G0080400	1183	22	10	-4.08381	1.57575e-22	1.83076e-21
PB.9867	NA	58	0	0	-6.83974	2.91701e-07	1.44317e-06
PB.14625	CtAH05G0161400	809	788	641	1.62155	4.81425e-05	0.000199705
PB.14628	CtAH05G0161700	71	1982	566	6.47779	1.09217e-58	3.77008e-57
PB.23555	CtAH09G0108200	539	4	0	-5.35546	4.41264e-14	3.40158e-13
PB.23554	CtAH09G0108100	215	258	322	1.84009	1.46147e-06	6.85089e-06
PB.19396	NA	1304	38	27	-3.48487	1.30759e-25	1.71415e-24
PB.19394	CtAH07G0209800	440	460	587	1.74318	1.44828e-10	9.01359e-10
PB.12701	CtAH04G0184400	1107	1547	1114	2.13985	9.8622e-45	2.38958e-43
PB.12709	CtAH04G0186300	5325	585	463	-1.6481	0.00519154	0.0177264
PB.18423	CtAH07G0075800	586	29	347	-2.68861	1.47862e-08	8.05201e-08
PB.21306	CtAH08G0160200	67	0	3	-6.88628	1.51816e-12	1.07026e-11
PB.21307	CtAH08G0160300	123	1	43	-5.23668	4.54159e-21	4.97338e-20
PB.21302	CtAH08G0159900	2156	151	405	-2.22365	4.47073e-19	4.44701e-18
PB.21303	CtAH08G0160000	2637	46	23	-4.19523	1.63743e-20	1.75001e-19
PB.21301	CtAH08G0159800	3549	366	454	-1.66362	2.70419e-07	1.34184e-06
PB.21308	CtAH08G0160400	725	575	1062	1.31405	9.62663e-05	0.000388751
PB.805	CtAH01G0105900	580	523	407	1.52698	5.46445e-07	2.65144e-06
PB.800	CtAH01G0105200	1317	20	9	-4.39567	1.5059e-23	1.82535e-22
PB.801	CtAH01G0105300	303	18	3	-2.37738	0.00101968	0.00374319
PB.808	CtAH01G0106200	12088	1208	325	-1.6778	5.94966e-05	0.00024502
PB.809	CtAH01G0106400	3050	241	114	-1.90871	0.000544518	0.0020551
PB.24848	NA	819	16	7	-4.08695	2.1435e-10	1.31741e-09
PB.24843	NA	0	350	60	11.7577	2.70398e-77	1.37497e-75
PB.24840	CtAH09G0278700	3199	399	986	-1.44129	0.0120966	0.0393712
PB.24841	CtAH09G0278800	319	255	431	1.32829	0.0108163	0.0354895
PB.20169	NA	187	403	327	2.79618	2.42646e-29	3.67028e-28
PB.12562	CtAH04G0166800	374	6	25	-4.18419	1.35676e-13	1.01451e-12
PB.16475	CtAH06G0157300	674	534	354	1.30392	0.00492935	0.0168744
PB.6939	NA	2933	130	9	-2.8239	2.95847e-07	1.46272e-06
PB.6938	NA	167	0	1	-7.12622	6.39167e-10	3.81064e-09
PB.6933	CtAH12G0145300	258	3	38	-4.82925	4.05624e-08	2.14133e-07
PB.6932	NA	32	0	0	-4.20248	9.5343e-07	4.53784e-06
PB.17703	CtAH06G0323200	36	253	9	4.41505	2.18117e-16	1.88732e-15
PB.17702	NA	0	684	537	13.4596	6.22583e-77	3.13072e-75
PB.17701	CtAH06G0323000	9020	704	632	-2.09494	3.89422e-12	2.67384e-11
PB.11029	NA	96	427	787	3.83718	2.09134e-83	1.18574e-81
PB.4797	CtAH11G0125300	0	189	81	11.6103	1.54406e-73	7.38773e-72
PB.4796	NA	107	0	0	-7.47799	2.32015e-19	2.34905e-18
PB.4790	CtAH11G0124200	20065	38176	6878	2.57622	6.04277e-14	4.61272e-13
PB.4799	CtAH11G0125900	69	258	2520	3.51681	1.17035e-17	1.08028e-16
PB.5778	CtAH11G0245300,CtAH11G0245500	32263	1138	6182	-3.28501	7.98693e-28	1.14353e-26
PB.5779	CtAH11G0245500	9566	6	0	-8.98197	1.62337e-37	3.19865e-36
PB.4421	CtAH11G0069100	690	35	1	-2.71567	0.000461208	0.00175058
PB.4423	NA	3894	57	47	-4.45549	4.19294e-64	1.63669e-62
PB.4422	NA	194	0	1	-7.62667	1.60617e-14	1.27054e-13
PB.4429	CtAH11G0070200	766	677	1575	1.443	0.00517062	0.0176603
PB.7685	CtAH12G0226500	983	30	32	-3.40537	7.14357e-14	5.42744e-13
PB.7681	CtAH12G0226100	20	7	8	-4.93496	6.966e-08	3.61019e-07
PB.7682	CtAH12G0226200	259	8	14	-3.41786	1.76205e-05	7.58714e-05
PB.10168	NA	3926	209	1009	-2.66677	4.25469e-10	2.56969e-09
PB.10167	CtAH03G0116900	72	1	38	-3.68394	1.37525e-11	9.14586e-11
PB.6481	NA	98	91	175	1.54714	0.00240047	0.0084798
PB.6485	CtAH12G0082700	54	237	475	3.79714	6.99779e-34	1.23312e-32
PB.6487	CtAH12G0083000	3514	76	36	-3.87683	5.70333e-30	8.82906e-29
PB.6488	NA	383	9	19	-3.82148	5.0145e-10	3.00618e-09
PB.11411	CtAH03G0299700	8	680	880	7.96748	1.27591e-138	1.49156e-136
PB.14426	CtAH05G0134500	700	5902	2166	4.71817	1.03018e-113	9.38291e-112
PB.8938	CtAH02G0154400	5822	584	806	-1.66516	7.5508e-09	4.20438e-08
PB.8930	NA	0	226	405	11.8357	1.7798e-57	5.90119e-56
PB.6156	CtAH12G0033500	124	2	0	-4.23098	7.23119e-06	3.22193e-05
PB.8683	CtAH02G0116100	798	2	5	-6.50955	4.87931e-14	3.75111e-13
PB.8685	NA	130	0	2	-7.81874	1.33411e-24	1.67532e-23
PB.8687	NA	6197	582	334	-1.80159	2.43435e-06	1.12464e-05
PB.9085	CtAH02G0182300	1653	3294	6487	2.65625	2.61877e-101	1.95365e-99
PB.9083	CtAH02G0181600	3732	438	1089	-1.4548	8.55941e-07	4.08499e-06
PB.1683	CtAH01G0240400	536	1476	1890	3.08061	9.12027e-45	2.21455e-43
PB.1686	CtAH01G0240700,CtAH01G0240800	3189	110	366	-3.21664	7.22932e-19	7.08836e-18
PB.1687	CtAH01G0240800	1148	20	6	-4.24377	1.28361e-13	9.61397e-13
PB.9336	CtAH03G0004900	965	1122	1054	1.88696	1.04852e-11	7.02907e-11
PB.16863	CtAH06G0223500	771	15	24	-4.09986	7.54368e-25	9.60062e-24
PB.16865	CtAH06G0223900	1569	142	142	-1.83884	5.38151e-16	4.57792e-15
PB.9333	NA	2634	29	8	-4.79846	3.85501e-41	8.46347e-40
PB.16866	NA	864	24	26	-3.57729	5.1852e-14	3.98008e-13
PB.2480	NA	2669	305	31	-1.50817	1.34817e-05	5.87531e-05
PB.2482	NA	107	0	0	-6.73431	1.46962e-18	1.4207e-17
PB.1857	CtAH10G0021100	731	916	713	1.98325	1.30729e-29	2.00189e-28
PB.16131	CtAH06G0099700	679	14	34	-4.06543	1.66011e-06	7.75961e-06
PB.16135	CtAH06G0100000	259	294	1698	1.80501	5.03469e-12	3.42682e-11
PB.774	CtAH01G0100900	106	353	933	3.38974	2.4171e-63	9.29109e-62
PB.776	CtAH01G0101400	11202	61	6	-5.85512	3.6591e-32	6.14247e-31
PB.12932	CtAH04G0213700	502	0	0	-7.35632	2.16584e-08	1.16728e-07
PB.12930	CtAH04G0213300	687	1	0	-6.97747	8.48889e-16	7.15952e-15
PB.23186	CtAH09G0066400	1175	58	17	-2.54824	2.13509e-05	9.13446e-05
PB.23184	CtAH09G0066100	114	0	1	-7.54542	1.53174e-11	1.01485e-10
PB.23185	CtAH09G0066200	68	31600	8602	10.4955	3.47797e-282	1.15995e-279
PB.23182	CtAH09G0065800	53	110	72	2.71856	3.55464e-09	2.02247e-08
PB.23189	CtAH09G0066600	523	6	8	-4.72484	2.90026e-08	1.54692e-07
PB.20988	CtAH08G0129300	854	32	1	-3.10786	2.27335e-17	2.06643e-16
PB.20981	CtAH08G0128500	176	520	359	3.23647	4.8887e-11	3.13726e-10
PB.20987	CtAH08G0129200	927	857	1833	1.48484	2.46265e-05	0.000104726
PB.20985	CtAH08G0129000	7298	941	1026	-1.33733	0.0144792	0.0466771
PB.483	CtAH01G0057600	22648	146	1	-5.68628	1.28263e-63	4.95551e-62
PB.484	CtAH01G0057900	337	5	12	-4.54322	1.62919e-11	1.07847e-10
PB.485	CtAH01G0058000	13896	76	323	-5.87592	4.76917e-41	1.04e-39
PB.19589	CtAH07G0232000	6840	343	498	-2.68044	9.31383e-34	1.63111e-32
PB.22277	CtAH08G0295300	443	0	0	-8.87006	6.47643e-17	5.76448e-16
PB.22274	CtAH08G0294800	697	1202	2960	2.44246	2.47962e-47	6.46383e-46
PB.11359	CtAH03G0293300	2234	146	1245	-2.32894	1.54859e-06	7.2458e-06
PB.11352	CtAH03G0292100	150	1179	710	4.56422	6.64052e-28	9.54375e-27
PB.11353	CtAH03G0292600	1175	890	1122	1.23454	0.00185773	0.00664428
PB.22278	CtAH08G0295400	121	1	0	-4.56599	2.7045e-07	1.34184e-06
PB.18982	CtAH07G0141300	5002	204	113	-2.96482	1.09272e-15	9.16824e-15
PB.18986	NA	4902	5	5	-8.00407	1.83513e-55	5.82081e-54
PB.18987	CtAH07G0142400	309	582	371	2.55516	5.61177e-32	9.37182e-31
PB.18989	NA	502	23	48	-2.86633	6.10733e-07	2.95012e-06
PB.19632	CtAH07G0238200	7195	183	3	-3.61672	6.94871e-24	8.5322e-23
PB.19635	CtAH07G0238500	3814	489	1175	-1.30285	0.00462582	0.0158617
PB.19637	CtAH07G0238700	1221	16	9	-4.65384	2.49092e-08	1.3355e-07
PB.19639	CtAH07G0238900	1173	42	223	-3.17613	2.48581e-09	1.42868e-08
PB.21114	NA	21	0	0	-5.06972	2.88455e-06	1.32534e-05
PB.21112	NA	126	2	5	-4.14434	0.0109377	0.0358513
PB.18213	CtAH07G0047700	96	0	0	-6.60303	6.1465e-14	4.68793e-13
PB.18215	NA	87	0	3	-5.65552	1.25589e-05	5.489e-05
PB.20649	CtAH08G0095400	383	29	15	-2.104	0.000197712	0.000776301
PB.20641	NA	124	9	23	-2.02597	0.00746696	0.0250471
PB.20642	CtAH08G0094700	5914	397	570	-2.27288	4.24679e-07	2.07571e-06
PB.6017	CtAH12G0004900	1355	74	378	-2.53645	1.11603e-21	1.2586e-20
PB.2404	NA	193	6	34	-3.29917	2.52515e-10	1.54778e-09
PB.2406	CtAH10G0088900	12803	1558	1929	-1.40902	1.43022e-06	6.70998e-06
PB.7433	CtAH12G0201400	1105	1550	330	2.14038	7.82639e-07	3.75095e-06
PB.2403	CtAH10G0088400	79	458	166	4.21743	3.70075e-72	1.70935e-70
PB.7949	CtAH02G0031000	970	25	3	-3.63866	2.9242e-05	0.000123635
PB.7948	CtAH02G0030900	8378	16525	18481	2.48031	3.28656e-06	1.50639e-05
PB.7946	CtAH02G0030700	1926	1874	2360	1.61642	2.16158e-14	1.69452e-13
PB.5097	CtAH11G0168100	8992	54	0	-5.78092	1.22645e-76	6.07306e-75
PB.5096	NA	0	5853	3302	16.6269	2.02963e-178	3.35984e-176
PB.5098	CtAH11G0168200	2648	326	220	-1.40088	6.95825e-05	0.000285209
PB.5636	CtAH11G0230100	2471	169	26	-2.1488	8.07865e-08	4.16494e-07
PB.5633	CtAH11G0229300	977	4	5	-6.34256	9.06566e-15	7.25989e-14
PB.5630	CtAH11G0228900	1497	12	59	-5.43409	7.78845e-50	2.12301e-48
PB.4323	NA	991	12	28	-4.58123	5.43578e-28	7.83215e-27
PB.4320	NA	158	8	21	-2.63636	6.83903e-07	3.29095e-06
PB.4321	CtAH11G0053300	2535	69	62	-3.63076	7.08364e-19	6.94853e-18
PB.4326	CtAH11G0053800,CtAH11G0053900	301	3	15	-4.85804	5.60605e-17	5.00747e-16
PB.17572	NA	25	50	86	2.61171	0.00348206	0.0120915
PB.17579	NA	389	4	3	-4.82507	7.40408e-10	4.39804e-09
PB.9984	CtAH03G0086700	18511	1728	2291	-1.84355	2.2327e-05	9.53048e-05
PB.9987	CtAH03G0087300	3453	280	291	-1.97697	4.63721e-16	3.95366e-15
PB.9982	CtAH03G0086400,CtAH03G0086500	17	531	27	6.66688	1.55503e-93	1.01633e-91
PB.7161	CtAH12G0172800	1639	7	1	-6.08653	2.6019e-22	2.98929e-21
PB.7162	NA	744	7	0	-4.88264	2.99594e-14	2.33408e-13
PB.7165	CtAH12G0173100	387	807	2049	2.71479	2.46915e-35	4.53424e-34
PB.3671	CtAH10G0248600	2052	1670	2161	1.35272	0.000257596	0.00100086
PB.3675	NA	25	29309	787	11.6802	6.14278e-69	2.65356e-67
PB.22070	CtAH08G0258500	557	8	4	-4.48286	1.10196e-07	5.62942e-07
PB.2072	CtAH10G0052400	2293	146	426	-2.3574	1.89476e-09	1.09901e-08
PB.2073	NA	78	501	172	4.34541	3.43957e-61	1.24412e-59
PB.2078	CtAH10G0053400	4161	6089	8307	2.19495	6.00415e-08	3.12743e-07
PB.18521	CtAH07G0086800	814	666	1904	1.35769	0.000194013	0.000762304
PB.18525	CtAH07G0087000	679	65	81	-1.71178	0.00208977	0.00744135
PB.8768	NA	23	1474	580	7.63395	3.16106e-235	7.87799e-233
PB.8766	NA	45	0	8	-4.2669	4.82254e-07	2.34449e-06
PB.8765	CtAH02G0126700	0	14	1	7.37463	1.0742e-07	5.49555e-07
PB.8762	NA	1916	3850	554	2.65922	5.42409e-19	5.36471e-18
PB.8760	CtAH02G0126300	44	0	0	-6.22804	3.51115e-13	2.56538e-12
PB.2694	CtAH10G0118300	414	0	0	-8.71475	2.19773e-28	3.22396e-27
PB.2691	NA	407	9	48	-3.82989	1.67819e-11	1.10993e-10
PB.11407	CtAH03G0299000	14636	380	627	-3.68705	5.11584e-23	6.07764e-22
PB.1529	CtAH01G0220800	121	323	247	3.03048	1.86394e-21	2.07624e-20
PB.1526	NA	18	0	1	-5.02483	0.000700551	0.00261184
PB.13668	CtAH05G0045700	128	4	8	-3.23807	0.00047955	0.00181716
PB.13664	CtAH05G0045300	42	1	6	-2.85531	0.0118349	0.0385693
PB.13665	CtAH05G0045400	161	0	0	-8.17761	1.60704e-12	1.12976e-11
PB.13666	CtAH05G0045500	5354	541	303	-1.63848	0.00087873	0.00324519
PB.13660	CtAH05G0044800	2981	315	1461	-1.562	0.000187262	0.000736671
PB.13661	CtAH05G0044900	0	8	178	7.08797	4.09021e-12	2.80671e-11
PB.13663	CtAH05G0045200	1232	1	133	-8.31296	2.29742e-23	2.76703e-22
PB.19909	CtAH08G0004600	11069	409	1635	-3.14725	3.9467e-24	4.89111e-23
PB.19903	CtAH08G0004200	0	200	251	10.102	1.03718e-35	1.92647e-34
PB.17964	CtAH07G0016300	2528	41	42	-4.38112	4.58411e-13	3.32788e-12
PB.1175	CtAH01G0165600	40	0	0	-4.17207	1.77242e-05	7.62891e-05
PB.1176	CtAH01G0165800	38	0	0	-4.02296	0.00999646	0.0329855
PB.13089	CtAH04G0231600	3691	265	833	-2.18801	2.38315e-19	2.41068e-18
PB.13085	CtAH04G0230800	565	25	96	-2.79345	1.50604e-06	7.04963e-06
PB.13087	NA	3071	114	200	-3.11998	1.16279e-07	5.93006e-07
PB.21752	NA	3808	18	223	-6.05165	1.60721e-14	1.27092e-13
PB.20081	NA	61	2	0	-3.1603	2.44192e-05	0.000103864
PB.18358	CtAH07G0069400	14195	14	6	-8.24055	1.6961e-53	5.14939e-52
PB.18351	CtAH07G0068400	17071	1432	1568	-2.01236	0.00034825	0.0013357
PB.18354	CtAH07G0068900	1373	153	327	-1.4768	0.00244459	0.00862894
PB.18356	CtAH07G0069100	807	6	49	-5.21702	9.84715e-25	1.24901e-23
PB.529	CtAH01G0064900	1346	97	201	-2.15314	1.18235e-08	6.49302e-08
PB.520	NA	0	14	143	7.42425	2.50372e-22	2.88233e-21
PB.523	NA	0	34	276	9.18982	1.02193e-33	1.78692e-32
PB.522	NA	437	778	386	2.49715	3.98793e-17	3.59183e-16
PB.525	NA	4	5	183	2.09758	0.00854443	0.0284425
PB.23061	NA	866	32	9	-3.16266	2.22249e-08	1.19695e-07
PB.23063	CtAH09G0051300	3136	201	300	-2.3629	4.2145e-19	4.20447e-18
PB.4266	CtAH11G0046800	7529	466	355	-2.39207	2.29732e-30	3.59317e-29
PB.18829	CtAH07G0123200	24503	101	282	-6.39366	5.86536e-56	1.88148e-54
PB.18828	CtAH07G0123100	92	1	75	-4.22097	3.03977e-05	0.000128259
PB.18820	NA	0	1307	752	14.4333	4.10718e-109	3.52828e-107
PB.18826	CtAH07G0122800	1736	96	836	-2.5187	7.55311e-16	6.38453e-15
PB.18824	NA	2462	56	51	-3.81735	1.02242e-09	6.03211e-09
PB.4120	CtAH11G0027300	147	271	539	2.39252	2.09675e-07	1.05158e-06
PB.4127	CtAH11G0028500	26905	1376	311	-2.70362	4.17792e-11	2.69255e-10
PB.4699	CtAH11G0110500	626	50	336	-2.00209	3.72337e-08	1.97295e-07
PB.4692	CtAH11G0109600	6	23	0	3.5331	0.000605354	0.00227374
PB.4693	NA	316	283	214	1.54846	0.00180307	0.00646204
PB.4691	CtAH11G0109400	1253	2266	1374	2.52181	4.88955e-43	1.12808e-41
PB.12172	CtAH04G0104700	66	3566	962	7.41605	1.12433e-109	9.76959e-108
PB.3477	CtAH10G0228400	6	217	756	6.70824	1.15127e-44	2.77761e-43
PB.3472	CtAH10G0227800	565	33	2	-2.41187	1.49548e-05	6.48615e-05
PB.3471	CtAH10G0227700	7954	762	1919	-1.6834	0.000102004	0.000411042
PB.9617	CtAH03G0037400	44	63	160	2.1806	1.02847e-06	4.87455e-06
PB.15386	CtAH06G0002700	175	2065	3340	5.25089	2.66744e-62	9.94983e-61
PB.24577	CtAH09G0240200	9	798487	544421	17.9962	2.12035e-307	9.07311e-305
PB.9613	CtAH03G0036700	10909	491	298	-2.82902	7.16507e-22	8.13296e-21
PB.24575	NA	0	4	25	5.32291	9.85888e-07	4.68251e-06
PB.12179	NA	1107	148	760	-1.27103	0.00897193	0.0297826
PB.7578	NA	252	0	2	-8.03404	1.61662e-20	1.7294e-19
PB.7573	CtAH12G0215800	136	207	26	2.19684	0.000289392	0.00111999
PB.7570	CtAH12G0215500	7744	7330	8608	1.60883	1.55572e-08	8.45893e-08
PB.4902	NA	10426	13593	11793	2.03001	1.42662e-07	7.23972e-07
PB.4907	CtAH11G0143100	417	39	130	-1.70612	1.50977e-05	6.54434e-05
PB.6228	NA	1	81	127	7.33102	1.07473e-34	1.94213e-33
PB.6223	CtAH12G0044200	1101	57	2	-2.77768	0.0063053	0.0213207
PB.6227	CtAH12G0044700	18061	519	415	-3.50473	1.13481e-58	3.90535e-57
PB.15810	CtAH06G0054400	3297	2649	8272	1.34029	0.000858473	0.00317348
PB.16548	CtAH06G0170100	287	13	71	-2.90919	0.0141852	0.0457881
PB.23265	CtAH09G0076300	0	200	595	10.7304	7.08871e-45	1.7268e-43
PB.23269	CtAH09G0077300	8008	699	1384	-1.91225	2.14047e-17	1.94877e-16
PB.19312	CtAH07G0196100	1605	1572	780	1.61931	0.000680128	0.00254029
PB.19316	CtAH07G0196500	475	402	1685	1.3906	0.0107375	0.0352514
PB.19314	CtAH07G0196200,CtAH07G0196300	317	1115	3574	3.47414	4.25331e-41	9.30191e-40
PB.19315	CtAH07G0196400	719	608	1803	1.40389	0.000832655	0.00308156
PB.19319	CtAH07G0196900	784	1124	187	2.19099	0.00031264	0.00120564
PB.11125	CtAH03G0263000	0	83	1	10.4828	2.79546e-53	8.44185e-52
PB.11124	NA	300	397	476	2.12738	2.42284e-15	1.99882e-14
PB.14330	NA	536	710	738	2.01851	2.9932e-05	0.000126341
PB.14336	CtAH05G0122500	1280	2612	3035	2.66385	4.65802e-80	2.48563e-78
PB.14335	CtAH05G0122300	2276	3510	1459	2.24277	8.18629e-08	4.21947e-07
PB.14339	CtAH05G0122800	2103	139	570	-2.28736	6.18654e-17	5.51512e-16
PB.14338	NA	2342	163	9	-2.29036	8.66609e-05	0.000351589
PB.11129	CtAH03G0263500	11849	821	3395	-2.31597	6.10726e-06	2.74107e-05
PB.12474	NA	451	2	0	-6.22342	2.95654e-18	2.80902e-17
PB.12475	CtAH04G0154800	16	52	142	3.18139	0.000182316	0.000717836
PB.12470	CtAH04G0154000	15	0	0	-4.71479	0.000436789	0.0016604
PB.22603	CtAH08G0351800	1026	1	0	-7.46622	9.0028e-26	1.19122e-24
PB.22600	CtAH08G0351500	92	1	0	-4.29506	2.69123e-06	1.24003e-05
PB.22601	CtAH08G0351600	35	0	0	-5.9297	2.98344e-14	2.32514e-13
PB.22606	CtAH08G0352100	296	2	16	-5.11752	8.51249e-06	3.77134e-05
PB.11785	CtAH04G0035900	3985	303	1410	-2.06689	2.00876e-44	4.80048e-43
PB.11787	CtAH04G0036200	1870	79	131	-2.93857	6.14015e-05	0.000252681
PB.11786	CtAH04G0036100	0	5	2	6.50366	8.9101e-05	0.00036123
PB.13787	CtAH05G0061400	2004	1736	2499	1.44115	4.05764e-11	2.61801e-10
PB.13786	CtAH05G0061300	45	9237	29629	9.18945	1.68736e-88	1.0287e-86
PB.13783	CtAH05G0060900	33	67	33	2.62181	1.75874e-09	1.02247e-08
PB.13781	NA	744	5	1	-5.48422	6.39498e-19	6.29752e-18
PB.13780	CtAH05G0060100	17916	1759	942	-1.69805	4.17152e-13	3.03419e-12
PB.11877	NA	756	25	40	-3.27204	5.54873e-15	4.49107e-14
PB.11874	CtAH04G0049800	866	10	0	-4.72316	7.36835e-36	1.3765e-34
PB.11872	NA	2567	195	493	-2.10189	8.09859e-11	5.139e-10
PB.11870	CtAH04G0048700	324	339	447	1.72312	4.21367e-12	2.88881e-11
PB.15170	NA	160	0	0	-8.09483	8.34158e-27	1.14793e-25
PB.15171	CtAH05G0256400	43	1388	2978	6.65634	2.60699e-269	8.21166e-267
PB.12780	NA	4065	148	361	-3.1305	1.02554e-19	1.05527e-18
PB.13438	NA	768	13	0	-4.19093	3.98205e-21	4.37543e-20
PB.13437	NA	467	53	242	-1.4974	0.00160129	0.00576073
PB.13433	CtAH05G0014100	1942	227	986	-1.49848	0.00049834	0.00188553
PB.13432	CtAH05G0014000	573	0	29	-8.38464	1.37388e-28	2.02589e-27
PB.1778	CtAH10G0009900	251	5	15	-4.08277	4.65555e-05	0.000193341
PB.1771	CtAH10G0008600	240	3817	63335	5.68979	7.60668e-38	1.51993e-36
PB.884	CtAH01G0118000	3	268	0	7.98734	2.94998e-17	2.67183e-16
PB.883	CtAH01G0117700	2340	251	820	-1.67128	0.00647605	0.0218785
PB.881	CtAH01G0117600	149	148	121	1.62465	0.00545924	0.0185845
PB.24771	NA	214	14	122	-2.52828	0.002506	0.00883608
PB.24773	CtAH09G0270600	480	29	53	-2.41986	8.25778e-09	4.57557e-08
PB.20476	CtAH08G0076100	539	540	724	1.64217	1.19517e-05	5.23166e-05
PB.20475	CtAH08G0076000	1	73	336	7.66944	2.30616e-32	3.90892e-31
PB.20473	CtAH08G0075800	1171	56	531	-2.86914	2.4914e-11	1.62926e-10
PB.20471	CtAH08G0075600	2115	209	1446	-1.71469	2.83927e-06	1.30533e-05
PB.20292	NA	6676	406	1198	-2.41923	8.13099e-11	5.15667e-10
PB.20296	NA	678	32	4	-2.6383	4.74505e-06	2.14796e-05
PB.23921	NA	431	7133	2484	5.67381	2.35696e-44	5.62076e-43
PB.23924	CtAH09G0146600	5150	649	1473	-1.35805	1.22586e-10	7.67355e-10
PB.23927	CtAH09G0146800	0	6566	14021	14.6802	5.42567e-193	1.01693e-190
PB.8622	CtAH02G0109200	682	855	3824	1.9896	2.79752e-10	1.7078e-09
PB.14812	CtAH05G0197300	19957	677	1046	-3.26117	1.59249e-42	3.62248e-41
PB.8526	CtAH02G0097700	3363	325	707	-1.75674	1.07907e-10	6.77714e-10
PB.317	NA	194	9	2	-2.77507	2.29105e-06	1.0606e-05
PB.314	CtAH01G0034700	554	2284	777	3.6812	1.65933e-51	4.73954e-50
PB.313	NA	0	9318	1307	16.8735	3.00913e-118	2.87949e-116
PB.311	CtAH01G0034500	265	4	42	-4.36536	1.60431e-12	1.12854e-11
PB.318	CtAH01G0035100	555	1107	375	2.70912	4.84583e-18	4.5469e-17
PB.319	CtAH01G0035200	2623	85	28	-3.31854	3.84741e-15	3.13981e-14
PB.5442	CtAH11G0208400	1267	83	3	-2.34498	0.00026595	0.00103279
PB.5448	CtAH11G0209400	1866	44	0	-3.76949	3.96648e-30	6.15715e-29
PB.5449	CtAH11G0209800	303	275	1330	1.50965	0.0106736	0.0350667
PB.7352	CtAH12G0192400	0	6	10	6.92892	2.40579e-09	1.38374e-08
PB.7350	NA	48	0	2	-5.73019	3.09817e-05	0.000130626
PB.7355	CtAH12G0192600	273	1393	7277	4.02322	1.08661e-42	2.49172e-41
PB.3846	CtAH10G0267600	12415	675	1340	-2.59254	8.06203e-32	1.3385e-30
PB.10256	CtAH03G0131100	482	2224	8890	3.92638	2.81798e-32	4.74453e-31
PB.4717	CtAH11G0113500	105	2411	971	6.15446	0	0
PB.4716	NA	4865	58	101	-4.7526	2.15122e-76	1.06291e-74
PB.4715	CtAH11G0113400	9246	56	35	-5.78891	2.22754e-53	6.7538e-52
PB.4714	CtAH11G0113000	814	6	3	-5.50815	1.93447e-14	1.52121e-13
PB.4712	NA	3581	14	10	-6.24897	3.69805e-27	5.14529e-26
PB.4710	NA	0	2362	20102	13.7732	6.44214e-105	5.09064e-103
PB.3153	CtAH10G0194100	564	30	1	-2.60845	0.00111727	0.00407896
PB.3154	CtAH10G0194400,CtAH10G0194500	151	3	23	-3.74489	8.8752e-06	3.92819e-05
PB.9006	CtAH02G0168500	789	833	521	1.73796	7.17072e-08	3.71289e-07
PB.2405	CtAH10G0088800	511	40	95	-2.03943	1.89019e-11	1.24542e-10
PB.15376	NA	324	2160	5	4.40873	1.99824e-12	1.39569e-11
PB.15370	CtAH06G0000700	5338	75	27	-4.51098	5.69104e-61	2.04544e-59
PB.13237	CtAH04G0247800	4394	13	29	-6.69668	1.49324e-22	1.73578e-21
PB.13233	CtAH04G0247400	994	40	0	-2.9813	4.25636e-13	3.09391e-12
PB.13231	CtAH04G0247200	1291	60	288	-2.874	8.65716e-14	6.54889e-13
PB.8061	CtAH02G0043300	2033	2667	1758	2.08617	2.86969e-05	0.000121466
PB.8068	CtAH02G0044300	4557	112	381	-3.77804	1.16604e-13	8.75653e-13
PB.6388	CtAH12G0069000	2217	309	356	-1.21349	0.0112632	0.036812
PB.6389	CtAH12G0069300	1995	1957	919	1.60246	1.97258e-07	9.91933e-07
PB.1177	NA	234	0	0	-6.59569	6.00476e-30	9.28302e-29
PB.15996	CtAH06G0079400	89	18147	48466	9.36955	0	0
PB.17264	NA	7844	537	2155	-2.23512	3.31993e-21	3.65676e-20
PB.17267	CtAH06G0272300,CtAH06G0272400	4622	121	154	-3.70277	1.26348e-19	1.29541e-18
PB.17262	CtAH06G0271900	2372	124	124	-2.64109	6.91711e-23	8.15773e-22
PB.5123	CtAH11G0171900	1352	89	40	-2.28027	1.95092e-09	1.13014e-08
PB.21432	CtAH08G0174800	11553	45	17	-6.45807	1.33162e-43	3.11017e-42
PB.9665	NA	3569	20	8	-5.97288	2.47181e-26	3.33679e-25
PB.9667	CtAH03G0045300	1305	17	53	-4.68677	4.02789e-18	3.80143e-17
PB.24404	CtAH09G0215800	48	59	90	1.83866	0.000964019	0.00354631
PB.24507	NA	2080	25	9	-4.73324	7.56944e-16	6.39595e-15
PB.9661	CtAH03G0044200	224	1	3	-6.01164	1.68797e-06	7.88333e-06
PB.9662	CtAH03G0044200	30	0	0	-5.8976	0.000645688	0.00241802
PB.20909	CtAH08G0122200	1212	1357	3862	1.84376	5.30357e-17	4.73915e-16
PB.14107	NA	1367	33	14	-3.79545	9.46863e-18	8.76844e-17
PB.14102	CtAH05G0096700	1	13	2	5.03751	1.85301e-05	7.97124e-05
PB.23768	CtAH09G0130300	402	6	0	-4.44245	5.93966e-05	0.000244652
PB.23762	CtAH09G0129900	3971	436	257	-1.58938	0.00102553	0.00376343
PB.19504	CtAH07G0224100	4648	452	314	-1.75401	1.48088e-06	6.93618e-06
PB.19508	CtAH07G0224500	9	46	121	3.98144	3.27473e-23	3.91088e-22
PB.12625	NA	1668	2921	233	2.33455	0.00590409	0.0200327
PB.12622	NA	534	28	22	-2.56739	6.4826e-10	3.86282e-09
PB.12620	CtAH04G0173600	308	990	5170	3.1763	1.24466e-16	1.09071e-15
PB.12629	CtAH04G0174400	162	0	9	-6.21747	4.46786e-12	3.05477e-11
PB.2366	NA	2838	259	807	-1.8519	1.15562e-05	5.06342e-05
PB.2360	CtAH10G0084000	11466	1201	2144	-1.60492	3.06324e-13	2.24826e-12
PB.22413	NA	507	24	0	-2.73198	3.57192e-12	2.45999e-11
PB.22411	NA	54	2	5	-2.80239	0.00897188	0.0297826
PB.22415	NA	127	4	33	-3.01303	6.19955e-11	3.94942e-10
PB.13573	CtAH05G0031800	317	27	102	-1.90511	0.000309191	0.00119315
PB.21262	CtAH08G0156000	0	26	61	7.94777	1.60203e-10	9.93501e-10
PB.21264	CtAH08G0156100	661	56	173	-1.87014	0.00730029	0.0245279
PB.18291	CtAH07G0060000	4706	200	522	-2.90002	5.85243e-11	3.73879e-10
PB.18292	CtAH07G0060100	2867	34	53	-4.76277	3.67032e-134	4.06045e-132
PB.18299	CtAH07G0061100	165	221	235	2.08081	3.29685e-14	2.56322e-13
PB.21191	CtAH08G0148600	3386	318	256	-1.79435	3.47545e-09	1.9794e-08
PB.21190	CtAH08G0148500	135	5	12	-3.122	4.12535e-05	0.000172078
PB.925	CtAH01G0125300	10	25	71	2.82345	0.00070199	0.00261677
PB.24926	CtAH09G0288900	2903	370	583	-1.3545	7.71708e-06	3.42832e-05
PB.24921	NA	163	3	21	-3.79044	5.1246e-12	3.48698e-11
PB.24920	CtAH09G0288100	5282	203	602	-3.11092	4.84685e-44	1.14383e-42
PB.16336	CtAH06G0130500	1619	2536	5155	2.29807	1.63699e-23	1.98212e-22
PB.16332	CtAH06G0130000	476	0	0	-7.53026	2.17829e-42	4.9451e-41
PB.16339	NA	177	1	1	-4.90085	4.81011e-09	2.71095e-08
PB.17066	NA	0	8260	9281	16.3254	9.78289e-173	1.53011e-170
PB.17062	CtAH06G0251600	1708	197	454	-1.48069	0.00360238	0.012494
PB.17069	CtAH06G0252200	502	439	224	1.46995	0.000330337	0.00127021
PB.7259	NA	8110	741	1523	-1.85108	1.1134e-10	6.98694e-10
PB.7254	CtAH12G0182000	3865	37	433	-5.18131	1.40533e-26	1.91881e-25
PB.11368	CtAH03G0294300	6719	431	123	-2.25216	3.27962e-09	1.87116e-08
PB.4508	CtAH11G0083800	91	3092	36695	6.72095	3.51099e-68	1.48833e-66
PB.4507	NA	500	44	153	-1.90714	0.00658856	0.0222453
PB.4500	NA	175	171	501	1.58162	0.00845168	0.0281421
PB.4501	CtAH11G0082500	23	279	365	5.25334	1.63941e-55	5.22193e-54
PB.10596	CtAH03G0188300	3	9	15	3.32634	0.00670766	0.0226273
PB.10595	CtAH03G0188200	194	0	0	-6.861	3.40122e-18	3.22072e-17
PB.10593	CtAH03G0187900	39	1	7	-3.40511	0.00844503	0.0281282
PB.10591	NA	58	63	8	1.75585	0.0081594	0.0272448
PB.11366	NA	2661	3732	3195	2.11993	2.34256e-07	1.16943e-06
PB.10043	CtAH03G0096900	378	14	31	-3.06897	4.92204e-09	2.77196e-08
PB.10042	CtAH03G0096800	5417	538	395	-1.69803	1.36506e-06	6.41489e-06
PB.9908	CtAH03G0074300	440	2015	5204	3.84402	1.23255e-95	8.31934e-94
PB.9901	NA	62	0	21	-5.96641	1.24173e-05	5.42815e-05
PB.9903	CtAH03G0073700	723	17	83	-3.75462	5.70312e-20	5.95493e-19
PB.14746	CtAH05G0181400	2336	213	478	-1.78942	0.00267252	0.00938964
PB.14745	CtAH05G0181400	362	8	54	-3.73846	4.75404e-06	2.1516e-05
PB.14748	CtAH05G0181900,CtAH05G0182000	1906	31	51	-4.3686	1.25438e-38	2.56059e-37
PB.14749	CtAH05G0182100	23773	2199	3143	-1.78379	2.21877e-09	1.2804e-08
PB.6611	CtAH12G0102600	1712	39	189	-3.79973	3.68433e-12	2.53433e-11
PB.9279	CtAH02G0217300	1866	59	300	-3.41272	4.05179e-17	3.6479e-16
PB.13740	CtAH05G0055300	33	85	50	2.99417	2.92261e-12	2.02264e-11
PB.9272	NA	23	0	10	-3.22809	0.000638298	0.00239114
PB.9271	CtAH02G0215600	7681	760	1295	-1.72798	3.88262e-11	2.50795e-10
PB.9277	CtAH02G0217100	10	29	29	3.08137	1.99417e-11	1.31089e-10
PB.9274	CtAH02G0216000	39	15771	85624	3.71004	0.00287414	0.0100668
PB.12357	CtAH04G0137500	10	67	97	4.2384	1.58552e-10	9.84071e-10
PB.12356	CtAH04G0137400	2376	2392	2745	1.65652	1.89069e-05	8.13025e-05
PB.12355	CtAH04G0137300	2589	2062	3622	1.31227	4.54449e-05	0.000188936
PB.12352	CtAH04G0136700	972	780	554	1.33203	0.000868005	0.00320663
PB.2615	CtAH10G0108400	26	139	405	3.93271	5.88594e-19	5.80379e-18
PB.2617	CtAH10G0108600	927	24	13	-3.68056	2.61326e-09	1.49927e-08
PB.21194	NA	95	840	5701	4.92595	5.4611e-20	5.7101e-19
PB.8818	CtAH02G0134600	2601	188	1361	-2.19736	4.8707e-15	3.95498e-14
PB.20002	CtAH08G0013900	1734	14059	4797	4.70451	4.62801e-94	3.05112e-92
PB.20000	CtAH08G0013700	4983	344	899	-2.19285	6.44852e-23	7.61698e-22
PB.22334	CtAH08G0302600	10956	1421	3064	-1.32631	0.00382515	0.0132302
PB.11092	CtAH03G0257800	2479	108	502	-2.96295	2.47889e-10	1.51984e-09
PB.11098	CtAH03G0258900	410	8	17	-3.98737	1.16144e-10	7.27634e-10
PB.13838	CtAH05G0068900	131	4	0	-3.4684	0.00159604	0.00574275
PB.19775	CtAH07G0254400	2484	224	295	-1.8221	2.7324e-17	2.47773e-16
PB.19773	CtAH07G0254100	1978	2012	4238	1.71427	0.000659526	0.00246578
PB.11545	NA	116	155	95	2.01524	3.11231e-07	1.53644e-06
PB.11543	NA	1012	0	0	-9.60371	2.22491e-58	7.5992e-57
PB.12010	NA	118	2	2	-4.46764	2.40376e-05	0.000102299
PB.12012	CtAH04G0077100	3112	2832	1623	1.53046	0.00984867	0.0325168
PB.12014	NA	0	1	77	4.52911	1.71105e-05	7.38156e-05
PB.12015	CtAH04G0077300	41481	709	767	-4.22598	4.20233e-98	3.01597e-96
PB.12016	CtAH04G0077400	745	0	0	-10.2351	1.70176e-37	3.34729e-36
PB.12017	CtAH04G0077500	9896	59	3	-5.78251	2.14729e-40	4.58987e-39
PB.18552	NA	545	32	85	-2.50908	2.3177e-07	1.15753e-06
PB.18551	CtAH07G0089900	361	5	356	-4.38917	9.54496e-40	2.00807e-38
PB.18550	CtAH07G0089800	1218	40	1	-3.33538	2.99167e-17	2.70743e-16
PB.21018	CtAH08G0133300	60	0	0	-6.65881	3.82305e-18	3.61112e-17
PB.24068	CtAH09G0162700	1919	1636	4721	1.39096	7.40236e-05	0.000302483
PB.21013	NA	3498	133	17	-3.2382	1.18867e-05	5.20421e-05
PB.24067	CtAH09G0162600	2427	7604	18058	3.30018	1.91726e-174	3.06209e-172
PB.24061	NA	391	8	85	-3.73136	2.92182e-14	2.27868e-13
PB.20761	CtAH08G0106200	1019	34	15	-3.26343	1.3414e-06	6.30892e-06
PB.20764	CtAH08G0106600	890	1016	1791	1.77123	1.92024e-05	8.24795e-05
PB.24680	NA	3267	162	88	-2.64829	1.04927e-11	7.02995e-11
PB.24683	CtAH09G0257000	29	332	86	5.18185	1.77164e-51	5.05396e-50
PB.4982	CtAH11G0153500	96	100	242	1.71153	1.03412e-07	5.30249e-07
PB.7868	CtAH02G0021500	147	14	351	-1.74619	0.00107875	0.00394658
PB.7869	CtAH02G0021900	4743	75	1499	-4.43753	3.97724e-13	2.89846e-12
PB.7866	CtAH02G0021300	27	867	34283	6.64813	6.74714e-95	4.50054e-93
PB.7861	CtAH02G0020500	111	0	0	-6.5308	2.59776e-07	1.29222e-06
PB.7862	CtAH02G0020600	1658	25	11	-4.53527	1.21223e-12	8.59669e-12
PB.15891	NA	44	0	0	-4.49803	1.19717e-06	5.64816e-06
PB.15890	CtAH06G0066400	99	2	0	-3.6653	5.91608e-07	2.86201e-06
PB.15899	NA	773	1074	1609	2.10624	1.87633e-16	1.62977e-15
PB.15898	NA	1940	185	645	-1.74975	2.3379e-17	2.12424e-16
PB.16273	CtAH06G0123500	16401	253	420	-4.46194	5.73091e-27	7.92025e-26
PB.16274	CtAH06G0123600	3836	3774	2291	1.63643	1.58113e-09	9.22997e-09
PB.6805	CtAH12G0132200	941	36	27	-3.06614	9.17502e-11	5.78966e-10
PB.6808	CtAH12G0132400,CtAH12G0132500	12917	9	18	-8.6897	7.0197e-66	2.82771e-64
PB.5572	CtAH11G0224000	1343	50	44	-3.12359	1.3891e-14	1.1019e-13
PB.17637	NA	715	23	686	-3.30318	5.58037e-11	3.57002e-10
PB.17635	CtAH06G0312500	1369	35	100	-3.59711	6.03688e-20	6.28606e-19
PB.17638	CtAH06G0313000	4867	322	352	-2.29682	2.73302e-21	3.02352e-20
PB.10947	NA	369	27	81	-2.01799	0.000659445	0.00246578
PB.10942	CtAH03G0240700	412	567	2100	2.09129	2.37767e-12	1.65561e-11
PB.7047	NA	2160	144	794	-2.33049	5.94236e-08	3.09808e-07
PB.7041	CtAH12G0159600,CtAH12G0159700	5	9827	20664	12.3362	9.08155e-155	1.22596e-152
PB.10360	NA	13000	1036	2284	-2.06844	4.35257e-09	2.46349e-08
PB.10361	CtAH03G0147600	623	480	547	1.27883	7.34047e-05	0.000300062
PB.2134	CtAH10G0060000	6650	329	523	-2.7138	7.95427e-37	1.53789e-35
PB.2136	CtAH10G0060300	572	16	38	-3.4651	1.20491e-11	8.04421e-11
PB.22687	CtAH09G0007000	680	14	425	-3.99989	3.80064e-10	2.29975e-09
PB.22684	NA	2380	186	422	-2.03145	2.0347e-10	1.2519e-09
PB.11704	CtAH04G0024700	0	5	11	5.69155	4.0232e-06	1.83143e-05
PB.11707	NA	44	55	35	1.94672	1.28745e-06	6.06504e-06
PB.15468	CtAH06G0012700	4129	4	4	-8.35351	7.55673e-37	1.46353e-35
PB.15467	CtAH06G0012700	33	0	0	-5.7344	1.98666e-12	1.38932e-11
PB.15460	NA	1234	29	11	-3.68265	1.00074e-10	6.30088e-10
PB.15462	CtAH06G0012200	180	10	91	-2.38112	0.00035552	0.0013622
PB.2790	NA	922	44	93	-2.74572	1.34715e-25	1.765e-24
PB.1446	CtAH01G0210300	0	6	118	6.73218	1.00191e-11	6.7206e-11
PB.1440	CtAH01G0209700	3774	229	13	-2.46411	6.6375e-06	2.96615e-05
PB.2869	NA	891	13	5	-4.39549	4.85675e-10	2.91469e-09
PB.2860	CtAH10G0147200	189	5	0	-3.61419	4.65603e-06	2.10935e-05
PB.2866	NA	742	24	29	-3.42478	2.37136e-08	1.2735e-07
PB.15283	CtAH05G0269400	14806	439	156	-3.43131	2.42379e-65	9.66066e-64
PB.15287	CtAH05G0270000	6371	407	115	-2.29944	2.00809e-10	1.23586e-09
PB.2282	CtAH10G0075900	6	908	859	8.78648	1.92308e-89	1.18515e-87
PB.14599	NA	7	9	20	2.09007	0.015442	0.0496047
PB.14598	CtAH05G0157300	2153	13	40	-5.89693	8.43113e-20	8.71511e-19
PB.13708	CtAH05G0050900	880	62	149	-2.1559	1.82222e-06	8.48584e-06
PB.13707	CtAH05G0050700	8	0	25	-3.76944	0.00200021	0.00713363
PB.2288	CtAH10G0076500	8460	74	90	-5.15622	7.3794e-65	2.93095e-63
PB.15421	CtAH06G0007900,CtAH06G0008000	1167	0	0	-10.9529	1.29143e-68	5.55755e-67
PB.12430	CtAH04G0147500	6640	304	40	-2.84461	1.49078e-14	1.18091e-13
PB.21563	NA	1	12	48	4.57315	5.32687e-05	0.000220252
PB.21565	CtAH08G0189400	3945	357	10059	-1.96488	0.000326972	0.00125855
PB.15424	CtAH06G0008400	1257	0	0	-9.22635	9.15135e-44	2.14443e-42
PB.20216	CtAH08G0042700	1137	135	805	-1.43031	0.000367017	0.00140506
PB.13741	CtAH05G0055500	72	368	21645	4.09891	3.18074e-15	2.6089e-14
PB.18166	NA	2458	125	89	-2.66053	1.33353e-16	1.16634e-15
PB.18167	NA	1783	13	6	-5.36069	8.94062e-17	7.90504e-16
PB.18168	NA	121	291	1	2.88292	0.000136054	0.000542376
PB.18169	CtAH07G0042000	162	11	2	-2.14914	0.00401095	0.0138412
PB.31	CtAH01G0003100	2054	125	457	-2.50213	1.34505e-08	7.35398e-08
PB.32	CtAH01G0003200	2413	3113	2611	2.04892	3.39455e-15	2.78125e-14
PB.396	CtAH01G0046400	6254	50	7	-5.44554	6.71296e-14	5.10827e-13
PB.393	CtAH01G0046000	2058	2	7	-7.80548	2.02711e-31	3.30978e-30
PB.3592	CtAH10G0240000	2610	216	357	-1.94255	4.92319e-05	0.000204044
PB.6518	NA	56	134	478	2.88051	7.89691e-32	1.31204e-30
PB.21609	CtAH08G0194600	595	430	1077	1.17903	0.015174	0.0487923
PB.24239	CtAH09G0186000	2	6	2	2.90458	0.0110397	0.0361492
PB.24238	CtAH09G0186000	2032	10209	3156	3.93841	7.33972e-30	1.13159e-28
PB.21602	CtAH08G0193900	202	245	53	1.95735	1.81998e-06	8.47891e-06
PB.3224	NA	1163	36	62	-3.38835	1.57416e-10	9.77827e-10
PB.3225	NA	3767	237	286	-2.38514	1.74325e-12	1.22362e-11
PB.3228	NA	419	1833	11701	3.69136	1.47267e-18	1.42304e-17
PB.5970	CtAH11G0265800	1080	26	36	-3.77808	1.64718e-18	1.58963e-17
PB.5973	NA	282	3	5	-4.86052	1.05299e-25	1.38842e-24
PB.5977	CtAH11G0266700	1081	916	1126	1.4765	0.000499865	0.00189098
PB.12298	NA	76	1	0	-4.57451	0.00190542	0.00680734
PB.1735	CtAH10G0003800	4826	437	5	-1.83502	0.00269708	0.00947004
PB.12294	NA	1158	126	263	-1.61686	0.00359674	0.0124763
PB.1739	CtAH10G0004300	668	0	0	-10.1945	7.67501e-28	1.09957e-26
PB.8353	NA	183	0	0	-8.29872	1.73331e-31	2.83825e-30
PB.8351	CtAH02G0075600	5848	469	1375	-2.02148	7.92264e-07	3.79547e-06
PB.8358	CtAH02G0076200	3515	403	1319	-1.5618	0.0123156	0.0400438
PB.15910	CtAH06G0068700	106	0	0	-7.50399	1.10083e-19	1.13121e-18
PB.15914	CtAH06G0069000	1198	27	122	-3.83406	4.15529e-28	6.0293e-27
PB.15916	CtAH06G0069100,CtAH06G0069200	2407	103	128	-2.86109	9.27791e-09	5.12454e-08
PB.15917	CtAH06G0069300	645	1944	3459	3.19904	5.56724e-41	1.2117e-39
PB.16756	NA	106	0	0	-7.56864	2.83271e-09	1.62066e-08
PB.16754	CtAH06G0208000	2755	3232	1119	1.92417	0.00271214	0.00952
PB.16751	NA	4	13	16	3.04488	0.000144509	0.000574565
PB.16750	CtAH06G0207600	1973	208	780	-1.61997	1.43641e-10	8.94465e-10
PB.16758	CtAH06G0208300	34304	1900	3392	-2.58951	2.68588e-36	5.09307e-35
PB.10755	CtAH03G0213700	795	742	815	1.55807	8.9282e-07	4.25563e-06
PB.10751	NA	436	392	420	1.521	2.10216e-05	9.00377e-05
PB.10750	CtAH03G0213300	9595	918	1840	-1.73574	3.16407e-22	3.62597e-21
PB.4216	CtAH11G0040600	0	9357	36000	15.5901	2.79971e-191	5.16217e-189
PB.4217	CtAH11G0040700	5240	117	62	-3.89716	4.64418e-24	5.74606e-23
PB.4214	CtAH11G0040300	5529	485	1424	-1.99481	0.000751387	0.00279173
PB.4212	CtAH11G0040200	8366	786	651	-1.89039	0.00542116	0.018466
PB.4213	CtAH11G0040200	7937	463	2120	-2.65293	1.04176e-07	5.33921e-07
PB.4210	CtAH11G0040000	822	738	2768	1.4628	0.000103687	0.000417677
PB.4211	CtAH11G0040100	1025	8123	33688	4.59158	8.81177e-48	2.30765e-46
PB.159	CtAH01G0015000	3314	401	781	-1.39294	0.00187918	0.00671785
PB.155	CtAH01G0014600	155	213	587	2.13051	5.00605e-13	3.62376e-12
PB.157	NA	451	3	0	-5.42073	1.3318e-08	7.28329e-08
PB.150	CtAH01G0014200	1400	1354	13791	1.61917	6.54202e-05	0.00026878
PB.153	CtAH01G0014300	1609	59	38	-3.14828	4.53973e-18	4.26674e-17
PB.17409	CtAH06G0288700	41	54	119	2.02587	0.000115392	0.000463263
PB.17403	NA	8192	190	497	-3.93045	2.30212e-15	1.90269e-14
PB.23459	CtAH09G0097600	30	1	2	-2.87226	0.00751961	0.0252162
PB.23456	NA	479	604	1047	1.97407	1.58874e-25	2.06956e-24
PB.23450	NA	616	0	0	-10.0825	2.7043e-61	9.81292e-60
PB.23451	CtAH09G0096800	471	702	2844	2.26204	4.57244e-12	3.12251e-11
PB.23452	CtAH09G0096900	2653	277	368	-1.60196	3.58592e-05	0.000150352
PB.11286	NA	2502	2509	2386	1.647	0.000291407	0.0011274
PB.14275	NA	253	3	1	-4.71323	1.01636e-06	4.82219e-06
PB.14272	CtAH05G0113100	83	2	1	-3.29407	0.0144226	0.0465058
PB.15586	CtAH06G0027800	5479	366	527	-2.30322	3.67688e-11	2.37912e-10
PB.15582	CtAH06G0027200	8475	182	486	-4.03394	1.47056e-13	1.09671e-12
PB.15589	CtAH06G0027800	41	0	0	-6.08583	3.88476e-12	2.66816e-11
PB.15588	CtAH06G0027800	1428	1	0	-8.12324	3.84308e-49	1.03635e-47
PB.9567	CtAH03G0031900,CtAH03G0032000	5	19	323	3.3202	0.000158186	0.000626199
PB.9565	CtAH03G0031800	3735	230	243	-2.4052	4.10312e-09	2.32637e-08
PB.9564	CtAH03G0031800	1198	25	36	-3.84966	1.64049e-15	1.36281e-14
PB.14188	NA	1174	27	49	-3.91479	2.58774e-07	1.28757e-06
PB.14185	NA	105	0	1	-5.80466	9.43375e-06	4.16566e-05
PB.14187	CtAH05G0104800	1947	3635	10149	2.52257	8.79212e-24	1.07607e-22
PB.14182	CtAH05G0104300	933	38	58	-2.90834	1.1961e-11	7.98774e-11
PB.15100	NA	84	5	6	-2.37823	0.0153275	0.0492507
PB.15104	NA	610	1000	410	2.42341	4.5577e-06	2.06687e-05
PB.11932	CtAH04G0064100	2365	2487	7869	1.72565	1.7461e-10	1.08019e-09
PB.11936	CtAH04G0064800	4743	286	360	-2.46767	1.64647e-09	9.60398e-09
PB.11935	CtAH04G0064600	88	186	5	2.6673	0.00134759	0.004886
PB.15635	CtAH06G0034000	222	686	771	3.35467	9.7863e-31	1.55641e-29
PB.18742	CtAH07G0112900	2514	183	69	-2.11783	2.00193e-08	1.08074e-07
PB.18743	NA	5769	386	8	-2.23346	0.000125048	0.000499904
PB.18748	CtAH07G0113600	252	612	706	4.5215	5.87452e-09	3.29202e-08
PB.18749	CtAH07G0113800	2597	179	158	-2.20388	8.52378e-15	6.83318e-14
PB.1638	NA	161	281	643	2.45184	2.88469e-05	0.000122033
PB.1633	CtAH01G0234100	638	756	841	1.88923	5.38957e-33	9.30922e-32
PB.1632	CtAH01G0234000	1516	1544	553	1.66972	0.00372635	0.0129042
PB.8994	NA	197	0	0	-6.55459	1.39899e-22	1.6304e-21
PB.24438	CtAH09G0219800	896	1062	1331	1.91057	7.40113e-10	4.39744e-09
PB.24432	CtAH09G0219100	448	16	80	-3.12118	3.39655e-06	1.55491e-05
PB.24431	CtAH09G0218900	945	60	248	-2.33478	0.000469674	0.00178153
PB.19833	CtAH07G0260900	4662	106	217	-3.90467	4.26344e-17	3.83389e-16
PB.19832	CtAH07G0260900	1704	2523	268	2.22851	3.07216e-08	1.63514e-07
PB.20530	CtAH08G0082700	422	2724	3733	4.35438	4.2823e-39	8.84501e-38
PB.20537	NA	7366	741	282	-1.62318	0.000662097	0.00247457
PB.20535	CtAH08G0083400	3723	239	871	-2.31609	6.31282e-15	5.09677e-14
PB.20538	CtAH08G0083600	910	938	989	1.70127	5.77935e-08	3.01587e-07
PB.20390	CtAH08G0065700	13	0	1	-4.25829	0.00772113	0.0258385
PB.20391	CtAH08G0065700	28	0	0	-5.74304	6.12449e-05	0.000252082
PB.23842	CtAH09G0137800	958	893	1728	1.57458	8.49591e-11	5.38058e-10
PB.23841	CtAH09G0137500	241	313	4	2.07003	0.0135729	0.0439052
PB.23847	CtAH09G0138200	914	1504	7623	2.37894	1.83932e-25	2.39185e-24
PB.23845	CtAH09G0138100	104	1	5	-4.8892	5.23233e-05	0.000216461
PB.23844	CtAH09G0138000	3660	400	885	-1.53715	4.66663e-08	2.44817e-07
PB.23848	CtAH09G0138300	1829	2668	7581	2.22994	0.0007503	0.00278815
PB.10598	CtAH03G0188400	144	10067	18025	7.78693	1.94452e-299	7.47452e-297
PB.456	CtAH01G0054000	1259	98	97	-2.05831	1.84868e-11	1.21949e-10
PB.450	CtAH01G0052800	2477	4969	193974	2.61932	6.14329e-10	3.67125e-09
PB.452	CtAH01G0053300	104	163	213	2.26486	2.65858e-10	1.62649e-09
PB.458	CtAH01G0054400	575	4	0	-5.30135	1.20591e-12	8.55722e-12
PB.22828	NA	8306	783	694	-1.79307	1.95654e-07	9.84087e-07
PB.22823	NA	1344	9	13	-5.6944	8.17083e-25	1.03929e-23
PB.22820	CtAH09G0022800	574	1583	1473	3.1002	2.1531e-30	3.37226e-29
PB.22827	NA	145	0	0	-7.1974	6.47014e-25	8.25288e-24
PB.22824	CtAH09G0023300	4125	20	28	-6.11526	7.73329e-20	8.01203e-19
PB.22825	CtAH09G0023400	1385	1056	1970	1.28616	0.00557006	0.0189532
PB.19064	CtAH07G0153600	4359	183	354	-2.95853	9.19475e-18	8.51829e-17
PB.19067	NA	1110	43	104	-3.0011	4.18621e-36	7.89842e-35
PB.5329	CtAH11G0194300	199	15	17	-2.10093	0.000136227	0.00054297
PB.5320	CtAH11G0193700	1192	23	79	-4.07152	2.0089e-18	1.92887e-17
PB.5322	NA	7851	69	42	-5.25688	1.41203e-33	2.45956e-32
PB.10516	NA	11	90	75	4.49496	3.10531e-10	1.89163e-09
PB.21388	NA	0	9	172	6.49099	1.25204e-12	8.86237e-12
PB.4059	CtAH11G0017800	1475	5	2	-6.40537	5.48027e-16	4.66018e-15
PB.4054	CtAH11G0016900	140	680	980	3.79645	4.19658e-18	3.9557e-17
PB.4052	NA	116	8	101	-2.06868	0.00138541	0.0050143
PB.6566	CtAH12G0094500	273	21	87	-2.12303	0.000764977	0.0028399
PB.6563	CtAH12G0093300	6508	12755	15810	2.64749	4.8466e-91	3.05322e-89
PB.6561	CtAH12G0092900	1545	84	111	-2.51314	4.74763e-10	2.85223e-09
PB.3581	CtAH10G0239100	6295	258	415	-2.94718	2.98171e-64	1.16791e-62
PB.6568	NA	7826	446	2418	-2.48958	4.63723e-08	2.43387e-07
PB.3584	CtAH10G0239400	7696	448	955	-2.53851	2.11497e-19	2.14707e-18
PB.4584	CtAH11G0093400	11221	1436	3131	-1.33779	6.34273e-10	3.78246e-09
PB.4585	NA	0	5	19	6.28469	4.72185e-07	2.29948e-06
PB.4580	CtAH11G0092700	83	0	1	-5.58057	2.40418e-06	1.11115e-05
PB.4581	CtAH11G0092900	5426	70	3	-4.66358	2.18014e-09	1.25906e-08
PB.6690	CtAH12G0114400	25	38	294	2.18547	0.000159041	0.000629256
PB.6691	CtAH12G0115000	2	253	158	8.70302	9.49976e-57	3.09547e-55
PB.6692	CtAH12G0115000	8	438	518	7.34466	1.62318e-72	7.55894e-71
PB.6698	CtAH12G0115600	870	49	342	-2.48441	3.62017e-12	2.49171e-11
PB.6699	CtAH12G0115700	10020	1123	1657	-1.5772	0.003779	0.0130746
PB.24371	CtAH09G0207900	244	5	0	-4.29291	1.44073e-05	6.26184e-05
PB.24375	NA	2896	191	670	-2.31306	2.24269e-20	2.38676e-19
PB.24376	CtAH09G0210900,CtAH09G0211000	183	2	0	-4.92793	2.0573e-13	1.52277e-12
PB.9760	NA	620	7	8	-4.69574	4.33451e-15	3.52338e-14
PB.9762	CtAH03G0056000	3450	34	12	-5.0568	6.39611e-38	1.28256e-36
PB.9764	CtAH03G0056200	98	171	9	2.47361	3.48288e-06	1.59379e-05
PB.3054	NA	435	19	54	-3.00947	0.000105642	0.00042525
PB.3057	NA	390	26	25	-2.21967	0.0010922	0.00399258
PB.3051	CtAH10G0179800	505	3168	4627	4.27789	3.19195e-160	4.55285e-158
PB.3053	CtAH10G0181000	1027	54	63	-2.71234	0.0016315	0.00586662
PB.3052	CtAH10G0180900	11	20	26	2.49089	0.0129669	0.0420468
PB.3059	CtAH10G0181600	8	34	0	3.55247	0.0102466	0.0337571
PB.7776	NA	725	10	6	-4.46355	6.48082e-15	5.23055e-14
PB.7777	CtAH02G0010200	23718	3	0	-11.2871	1.17461e-21	1.32335e-20
PB.7771	CtAH02G0009100	6763	224	1091	-3.39767	3.46363e-12	2.38759e-11
PB.7773	CtAH02G0009300	50	3	27	-2.16551	0.0122162	0.0397435
PB.8499	NA	333	24	27	-2.27769	0.0148923	0.0479272
PB.8494	CtAH02G0091400	1361	40	1	-3.53763	4.75365e-09	2.68046e-08
PB.8496	NA	788	0	0	-10.4997	1.09668e-44	2.65155e-43
PB.8497	NA	36	1	0	-4.08634	0.00579945	0.0197013
PB.15039	CtAH05G0239400	415	3	0	-5.36366	7.4003e-15	5.95781e-14
PB.15038	CtAH05G0239300	3271	1	0	-9.89846	6.07169e-27	8.38611e-26
PB.15037	CtAH05G0239100	8478	1	0	-10.6702	2.50177e-21	2.77446e-20
PB.15035	NA	106	5	4	-2.7487	0.00726684	0.0244264
PB.15031	CtAH05G0238500	2148	15	0	-5.57201	4.34726e-31	7.00721e-30
PB.8142	CtAH02G0052200	551	19	4	-3.17746	2.97032e-08	1.583e-07
PB.8143	CtAH02G0052300	3904	165	371	-3.01804	2.42514e-08	1.30115e-07
PB.8141	CtAH02G0052200	875	12	0	-4.40775	5.63995e-24	6.95532e-23
PB.8146	CtAH02G0052300	73	146	15505	2.55611	1.21418e-08	6.66257e-08
PB.8147	CtAH02G0052400	126	0	0	-7.82152	2.31089e-24	2.88436e-23
PB.8144	CtAH02G0052300	15	876	8610	7.41943	2.62135e-86	1.55627e-84
PB.8149	CtAH02G0052700	2600	2758	1385	1.73679	4.66743e-10	2.80553e-09
PB.4874	NA	63	1785	571	6.51599	2.9787e-238	7.59034e-236
PB.1340	CtAH01G0192000	213	1306	22956	4.225	6.26491e-38	1.25736e-36
PB.1347	NA	561	16	3	-3.5886	0.000272326	0.00105646
PB.1348	CtAH01G0194400	5455	7762	1898	2.15467	2.03065e-05	8.70403e-05
PB.21933	NA	251	326	426	2.01715	9.15732e-11	5.7801e-10
PB.21932	CtAH08G0241000	7429	52	29	-5.39995	4.91347e-49	1.32186e-47
PB.21939	CtAH08G0242000	3732	3200	1830	1.42527	2.19145e-05	9.36672e-05
PB.1966	NA	260	1	2	-5.70847	9.72342e-10	5.73965e-09
PB.1965	NA	711	17	51	-3.78518	1.72182e-13	1.27946e-12
PB.1968	NA	12246	311	377	-3.81488	1.11598e-09	6.57214e-09
PB.5044	NA	898	1018	5115	1.84025	1.85892e-08	1.00497e-07
PB.12877	CtAH04G0206300	21590	740	3837	-3.2651	3.92284e-27	5.45135e-26
PB.12874	CtAH04G0206000	475	507	508	1.72866	1.31503e-10	8.21587e-10
PB.12875	NA	376	412	108	1.71953	0.00575363	0.0195515
PB.12879	CtAH04G0206500	3453	16	36	-5.90546	4.58108e-32	7.66748e-31
PB.10659	NA	4	155	72	6.85944	1.59495e-48	4.24055e-47
PB.10650	CtAH03G0197500	740	591	493	1.34666	0.00135676	0.00491769
PB.14570	CtAH05G0151700	980	0	0	-10.7211	4.68297e-45	1.15065e-43
PB.293	CtAH01G0032000	292	15	9	-2.49759	0.00239975	0.00847855
PB.292	CtAH01G0031900	6245	721	471	-1.49537	0.000291638	0.0011281
PB.296	CtAH01G0032500	8	307	10176	6.70104	2.41459e-54	7.51253e-53
PB.299	NA	26	2320	12306	8.15107	2.19686e-78	1.13491e-76
PB.298	CtAH01G0032700	3286	4322	20456	2.03736	6.79848e-10	4.04785e-09
PB.14020	CtAH05G0088400	899	109	193	-1.42361	0.00139279	0.00504023
PB.23391	CtAH09G0090500	1079	1406	2213	2.02684	2.85316e-07	1.41374e-06
PB.23399	NA	192	1084	1188	4.17678	7.98472e-56	2.55771e-54
PB.23398	CtAH09G0091100	6206	489	57	-2.03331	3.15199e-10	1.91903e-09
PB.23649	CtAH09G0117600	13	521	348	6.9342	1.39372e-68	5.97508e-67
PB.19263	CtAH07G0189000	118	8	5	-2.19883	0.0038767	0.0134003
PB.11010	CtAH03G0249000	202	0	0	-7.64888	1.01331e-15	8.51457e-15
PB.11013	CtAH03G0249400	41631	1274	2430	-3.46228	2.16133e-16	1.87087e-15
PB.11012	CtAH03G0249300	4411	235	253	-2.65005	2.14654e-12	1.49743e-11
PB.2081	CtAH10G0053700	651	914	750	2.15591	1.49586e-30	2.3608e-29
PB.2082	CtAH10G0053800	550	13	80	-3.70035	4.36714e-25	5.59878e-24
PB.12094	CtAH04G0092200	65	2	1	-3.21747	0.0037464	0.0129658
PB.22516	CtAH08G0334800	5141	8	1	-7.51273	3.55286e-45	8.73918e-44
PB.22517	CtAH08G0334900	201	0	4	-6.55252	4.98583e-08	2.60899e-07
PB.22514	CtAH08G0334200	277	8	116	-3.54534	0.000704399	0.00262489
PB.22515	CtAH08G0334500	867	29	467	-3.38374	0.00183992	0.00658683
PB.22513	CtAH08G0334200	164	2	52	-4.45824	3.6975e-05	0.000154829
PB.2559	CtAH10G0103000	31	1	1	-3.59347	0.0144844	0.0466822
PB.2551	CtAH10G0101900	1721	40	48	-3.80503	8.74044e-12	5.87506e-11
PB.2550	CtAH10G0101800	4184	282	523	-2.27319	1.5447e-08	8.40102e-08
PB.2557	CtAH10G0102600	175	13	4	-2.07172	0.0116668	0.0380597
PB.2556	CtAH10G0102500	817	2301	3695	3.15301	8.67681e-35	1.57048e-33
PB.13322	CtAH04G0255500	77	7	28	-1.72513	0.0155055	0.0497876
PB.13325	CtAH05G0000600	5730	153	114	-3.62637	9.37269e-36	1.74518e-34
PB.13324	CtAH05G0000600	7303	379	367	-2.7226	7.50092e-13	5.38334e-12
PB.21090	CtAH08G0139700	4735	605	352	-1.33042	0.00427319	0.0147037
PB.24603	NA	84	5	70	-2.34592	0.00300047	0.0104898
PB.8939	NA	150	183	36	2.00224	6.03058e-07	2.91491e-06
PB.11477	CtAH03G0305800	1213	1228	1438	1.66488	1.97922e-25	2.57083e-24
PB.6889	CtAH12G0141100	59	0	1	-6.68046	1.58871e-13	1.18365e-12
PB.6888	CtAH12G0141100	208	2	0	-4.80609	1.61096e-15	1.33877e-14
PB.17141	CtAH06G0258900,CtAH06G0259000	115	4	0	-3.09983	0.000359401	0.00137637
PB.17140	CtAH06G0258900,CtAH06G0259000	77	1	0	-4.04413	0.000330982	0.00127248
PB.17142	NA	1562	7	3	-6.1613	5.36208e-14	4.11111e-13
PB.17145	CtAH06G0259200	329	6	12	-3.98956	8.41282e-09	4.6592e-08
PB.5286	CtAH11G0188900	90	270	447	3.24189	6.43959e-29	9.5892e-28
PB.5284	CtAH11G0188300	2630	164	405	-2.36117	2.2304e-28	3.26976e-27
PB.5289	CtAH11G0189300	64	0	0	-6.87978	1.56231e-12	1.09934e-11
PB.4628	NA	162	244	37	2.35044	0.00511357	0.0174707
PB.4627	CtAH11G0099700	2118	3747	2576	2.455	2.98316e-18	2.83313e-17
PB.3932	CtAH11G0002000,CtAH11G0002100	839	3	22	-6.31159	2.24516e-23	2.70697e-22
PB.3930	CtAH11G0002000	773	17	92	-3.77273	8.63671e-08	4.44456e-07
PB.10497	NA	42	53	65	2.02131	0.00020019	0.000785079
PB.2062	CtAH10G0050300	14	124	1628	4.77062	5.87962e-39	1.21112e-37
PB.22065	NA	210	2126	2026	4.95473	3.39172e-38	6.83741e-37
PB.22062	CtAH08G0257400	2215	279	122	-1.35394	0.0122961	0.039986
PB.2066	NA	8498	264	454	-3.55079	3.05657e-08	1.62761e-07
PB.2064	CtAH10G0051300	292	2269	676	4.63084	2.0493e-79	1.07583e-77
PB.6715	CtAH12G0117500	49	0	0	-6.60061	6.85719e-05	0.000281219
PB.6714	CtAH12G0117400	65	1	0	-4.20312	8.97459e-05	0.00036352
PB.6711	NA	443	20	64	-2.70253	9.86411e-05	0.000397986
PB.6710	NA	4250	225	1369	-2.80834	2.13463e-05	9.1342e-05
PB.9138	NA	25	57	24	2.89596	3.18421e-19	3.19393e-18
PB.9139	CtAH02G0192700	10	27	14	3.08277	3.15299e-05	0.000132863
PB.9136	CtAH02G0192600	2216	1923	2187	1.48215	1.26582e-05	5.5292e-05
PB.8842	CtAH02G0138800	15	40	12	3.03966	1.11191e-19	1.14208e-18
PB.8846	CtAH02G0139700	119	0	0	-7.65511	1.39893e-21	1.57061e-20
PB.14559	CtAH05G0150400	1958	141	31	-2.18693	2.97035e-08	1.583e-07
PB.15200	NA	379	0	0	-9.33416	2.43002e-45	6.00987e-44
PB.12253	NA	62	108	22	2.40828	7.59835e-05	0.00031038
PB.12258	NA	493	1	0	-7.03666	6.5026e-18	6.07633e-17
PB.12259	CtAH04G0121400	1198	4	0	-6.42706	1.60934e-17	1.47289e-16
PB.16955	CtAH06G0238400	502	2	12	-5.9594	4.53087e-15	3.68036e-14
PB.16954	NA	4388	37	229	-5.36231	2.70354e-19	2.72384e-18
PB.16956	NA	950	1	4	-7.7077	1.56553e-27	2.21489e-26
PB.16958	CtAH06G0238700	6510	108	95	-4.37426	3.86717e-28	5.62202e-27
PB.2714	NA	1271	2234	1763	2.51894	1.55128e-15	1.29059e-14
PB.2717	CtAH10G0122400	1625	55	154	-3.2513	1.02915e-14	8.21259e-14
PB.16077	CtAH06G0088900	3940	5583	2936	2.1493	1.8885e-05	8.1224e-05
PB.8267	NA	24223	267	509	-5.1063	1.85938e-18	1.78681e-17
PB.8261	NA	4427	204	1	-2.77143	3.94376e-08	2.08389e-07
PB.8268	CtAH02G0066500	24083	1701	3288	-2.2739	1.35915e-08	7.42751e-08
PB.13120	CtAH04G0235100	813	63	65	-2.06954	4.61272e-06	2.09057e-05
PB.13128	CtAH04G0236000	965	1051	787	1.75148	3.43912e-14	2.66926e-13
PB.21670	CtAH08G0201300	1574	142	314	-1.83948	7.602e-10	4.5097e-09
PB.11613	CtAH04G0011800,CtAH04G0011900	3785	333	4609	-2.03021	0.000107646	0.000433164
PB.24287	CtAH09G0191600	2120	117	422	-2.56199	2.46203e-31	3.99974e-30
PB.21676	CtAH08G0201800	24843	18	3	-8.7922	1.85532e-82	1.02377e-80
PB.24282	NA	134	1818	4582	5.32122	1.01027e-41	2.24847e-40
PB.11617	CtAH04G0012400	2124	156	392	-2.12315	2.20371e-13	1.62901e-12
PB.8774	CtAH02G0127600	1388	1344	2294	1.54442	5.83126e-07	2.82278e-06
PB.8776	CtAH02G0128000	159	2	0	-4.40837	2.88275e-05	0.000121974
PB.21872	NA	514	16	211	-3.41122	1.00493e-14	8.03056e-14
PB.21873	NA	1366	1	4	-8.13003	1.1768e-20	1.26606e-19
PB.21875	NA	622	5	12	-5.34148	6.48611e-20	6.74455e-19
PB.21876	NA	41	0	0	-5.43658	3.48622e-06	1.595e-05
PB.21878	CtAH08G0233500	272	0	0	-8.90394	8.1284e-38	1.62275e-36
PB.21879	CtAH08G0233500	1842	0	0	-11.6686	5.86188e-76	2.87131e-74
PB.641	CtAH01G0081000	1075	1389	3454	2.06262	1.45569e-21	1.6303e-20
PB.642	NA	0	180	2390	11.4692	1.01891e-67	4.27134e-66
PB.20838	CtAH08G0114500	4838	329	246	-2.25559	9.66282e-08	4.95911e-07
PB.11191	CtAH03G0271500	2455	127	264	-2.64742	1.94485e-34	3.48673e-33
PB.11199	CtAH03G0272100	12894	1336	59	-1.61766	0.00688458	0.0231896
PB.13973	CtAH05G0083500	1	29	0	5.8455	3.65116e-10	2.20989e-09
PB.14618	CtAH05G0160400	859	1	1	-7.65747	4.17934e-15	3.40091e-14
PB.11228	CtAH03G0274900	219	14	0	-2.25758	0.000141363	0.000562552
PB.19431	NA	1498	5634	8298	3.62416	6.74237e-08	3.49669e-07
PB.14611	NA	32	0	1	-5.15811	0.000900934	0.00332502
PB.14614	NA	801	79	52	-1.68022	0.00102645	0.0037662
PB.14615	CtAH05G0159800	1328	105	31	-2.01336	1.05918e-06	5.01483e-06
PB.23568	CtAH09G0109200	3315	220	330	-2.22969	1.6385e-22	1.90075e-21
PB.23569	CtAH09G0109300	143	8	3	-2.59677	0.014424	0.0465058
PB.23564	CtAH09G0108900	1730	25	0	-4.57152	9.47439e-19	9.23377e-18
PB.23567	NA	157	14	164	-1.813	0.0119551	0.038933
PB.18458	CtAH07G0079000	0	10	5	7.30437	6.77126e-07	3.25903e-06
PB.18456	CtAH07G0078900	4410	453	1465	-1.68861	0.00028029	0.00108587
PB.18457	CtAH07G0079000	28	989	2206	6.71269	6.62843e-92	4.2465e-90
PB.18455	NA	1026	31	72	-3.39674	1.00436e-12	7.15611e-12
PB.18452	CtAH07G0078600,CtAH07G0078700	240	18	14	-2.0384	0.000857536	0.00317053
PB.24107	CtAH09G0167300	0	66	22	10.1018	3.016e-38	6.09081e-37
PB.20486	CtAH08G0077100	1193	1805	3599	2.23455	3.64162e-29	5.47668e-28
PB.20484	CtAH08G0076900	425	46	165	-1.61874	0.0103887	0.0341854
PB.20483	NA	1100	57	46	-2.67966	1.09594e-07	5.60047e-07
PB.21683	CtAH08G0202700	1606	119	648	-2.1845	7.85835e-05	0.000320539
PB.21682	CtAH08G0202600	283	262	330	1.55035	0.000195354	0.000767439
PB.20154	CtAH08G0034600	1157	92	19	-1.99824	0.00129714	0.00471137
PB.20151	CtAH08G0034300	345	8	11	-3.72432	7.29074e-06	3.24655e-05
PB.20152	NA	3271	246	464	-2.10867	2.60541e-25	3.36876e-24
PB.20153	CtAH08G0034500	4762	5049	4816	1.74921	1.47076e-11	9.75588e-11
PB.20158	CtAH08G0035100	14145	231	15794	-4.32895	3.40971e-99	2.47849e-97
PB.24817	CtAH09G0276500	2629	317	2184	-1.46176	0.00086188	0.00318556
PB.17978	CtAH07G0017900	3510	147	570	-2.9595	5.81904e-43	1.34116e-41
PB.21747	CtAH08G0213800	158	327	1900	2.66034	7.42984e-20	7.70116e-19
PB.19914	CtAH08G0005000	250	220	234	1.49177	0.00349027	0.0121169
PB.16421	CtAH06G0145000	4990	151	24	-3.42412	1.10889e-24	1.40181e-23
PB.16420	NA	2273	26	0	-4.81629	1.7985e-34	3.22947e-33
PB.16425	CtAH06G0145600	976	29	3	-3.45202	1.36318e-05	5.93732e-05
PB.11064	NA	245	21	20	-1.84511	0.0143106	0.0461664
PB.19913	CtAH08G0005000	1775	102	1531	-2.55653	1.86967e-11	1.23226e-10
PB.11066	NA	33489	867	894	-3.66459	4.9895e-29	7.46909e-28
PB.14014	CtAH05G0087800	1598	145	17	-1.84761	0.00104573	0.00383261
PB.5742	CtAH11G0241400	2271	178	266	-2.02796	2.17513e-22	2.51426e-21
PB.5745	CtAH11G0241500	1460	188	854	-1.34594	0.00130484	0.00473705
PB.5744	CtAH11G0241400	88	4	6	-2.6765	9.59041e-06	4.22907e-05
PB.4297	CtAH11G0050300	167	12	37	-2.24199	4.81497e-05	0.000199705
PB.4294	CtAH11G0050000	7807	967	1168	-1.38102	0.000179633	0.00070752
PB.4292	CtAH11G0049700	89	136	1	2.22733	0.00154921	0.00558488
PB.4291	CtAH11G0049600	3	5427	511	12.238	9.14136e-74	4.38302e-72
PB.10868	CtAH03G0230100	233	449	1052	2.65813	2.47717e-13	1.82698e-12
PB.10864	CtAH03G0229600	3061	429	1210	-1.21168	0.00684494	0.0230595
PB.17481	CtAH06G0297200	1020	1772	4095	2.38405	3.17392e-19	3.18501e-18
PB.17483	CtAH06G0297500	5604	592	789	-1.62706	1.03479e-12	7.3683e-12
PB.17487	CtAH06G0297800	1986	0	0	-10.1739	3.23992e-57	1.068e-55
PB.17488	CtAH06G0297900	5387	72	2	-4.53618	2.61982e-31	4.24695e-30
PB.7675	CtAH12G0225800	98	2	4	-3.71046	4.93177e-08	2.58309e-07
PB.7674	NA	251	10	42	-3.22143	0.00581281	0.0197437
PB.7676	CtAH12G0225800	1319	65	50	-2.75159	2.98823e-10	1.8208e-09
PB.7673	CtAH12G0225600,CtAH12G0225700	5058	651	1836	-1.3344	1.03398e-06	4.89963e-06
PB.7678	CtAH12G0226000	6035	577	1287	-1.7815	1.48926e-09	8.7116e-09
PB.10283	CtAH03G0135600	1571	1396	2513	1.48393	8.05742e-06	3.57392e-05
PB.10282	NA	30	38	403	1.99057	0.000610934	0.00229355
PB.10281	CtAH03G0135300	17	0	0	-4.94473	0.00315143	0.0109939
PB.3748	CtAH10G0257400	3	105515	174661	16.7192	0	0
PB.10285	NA	23	0	0	-3.85931	0.0138427	0.0447398
PB.10134	CtAH03G0112100	790	2875	6976	3.5271	2.19712e-91	1.39575e-89
PB.11429	CtAH03G0301200	58	127	88	2.64622	9.91651e-06	4.36692e-05
PB.22769	CtAH09G0016700	608	2	15	-6.46991	6.43365e-06	2.8804e-05
PB.11422	NA	300	20	80	-2.14595	0.00588414	0.019974
PB.6104	NA	1288	48	145	-3.17516	3.26541e-24	4.05565e-23
PB.6106	CtAH12G0022700	1431	3187	444	2.74182	4.31883e-07	2.11001e-06
PB.6103	CtAH12G0022400	77	0	0	-7.09685	4.78636e-08	2.50924e-07
PB.8651	CtAH02G0112000	130	304	829	2.87367	2.9155e-58	9.92801e-57
PB.8654	CtAH02G0112300	1563	2970	2402	2.57895	2.35233e-41	5.18449e-40
PB.8655	CtAH02G0112400	774	14	17	-4.12617	4.55927e-12	3.11445e-11
PB.2909	CtAH10G0153000	144	2	49	-4.21771	1.23914e-08	6.79458e-08
PB.2902	NA	111	1	10	-4.84209	3.16939e-07	1.56394e-06
PB.12198	CtAH04G0109400	18499	304	46	-4.26707	2.13219e-69	9.26358e-68
PB.12196	NA	59	3	210	-2.50676	0.00130225	0.00472917
PB.9306	CtAH03G0001900	0	3153	2949	15.2997	3.55868e-112	3.17745e-110
PB.9302	NA	2807	2624	5531	1.55719	1.69403e-12	1.18944e-11
PB.16856	CtAH06G0222300	457	5	21	-4.44207	1.71429e-09	9.98161e-09
PB.16859	CtAH06G0222900	5083	236	320	-2.77056	2.69805e-29	4.06842e-28
PB.17817	CtAH07G0001200	72	1	5	-3.99089	2.54086e-05	0.00010789
PB.17818	CtAH07G0001300,CtAH07G0001400	647	27	35	-2.86523	1.27132e-17	1.17062e-16
PB.21446	CtAH08G0177200	7352	17	101	-7.25073	3.01601e-33	5.22537e-32
PB.21448	CtAH08G0177400	766	26	22	-3.27476	1.01572e-10	6.38988e-10
PB.20316	CtAH08G0053900	45	2	6	-2.91468	0.00540108	0.0184003
PB.20317	NA	137	0	0	-7.08279	6.85083e-20	7.11401e-19
PB.20312	CtAH08G0053500	7368	156	38	-3.9683	4.96857e-21	5.43308e-20
PB.20311	CtAH08G0053400	1528	162	359	-1.58493	9.49424e-07	4.51973e-06
PB.18043	CtAH07G0025600	3485	57	20	-4.22026	3.59401e-10	2.17704e-09
PB.18048	CtAH07G0026100	446	13	1	-3.4153	0.0123908	0.0402651
PB.12948	CtAH04G0215300	3480	189	315	-2.64227	1.39504e-09	8.16678e-09
PB.12944	NA	60	4	6	-2.40739	0.00895341	0.0297385
PB.12945	CtAH04G0214800	196	2	0	-4.88073	4.34286e-13	3.15477e-12
PB.12941	CtAH04G0214500	592	3291	856	4.11819	1.20949e-72	5.64404e-71
PB.23158	CtAH09G0061700	4462	124	516	-3.53493	1.23587e-32	2.11855e-31
PB.23154	CtAH09G0061400	11224	1224	1332	-1.55993	2.60224e-08	1.39358e-07
PB.23156	CtAH09G0061600	5354	307	404	-2.53242	1.82595e-14	1.43937e-13
PB.23151	CtAH09G0061100	1778	143	1575	-2.08682	2.09912e-08	1.13186e-07
PB.23153	NA	2911	186	837	-2.34455	4.32277e-24	5.35423e-23
PB.23152	CtAH09G0061200	6367	211	192	-3.2901	9.86372e-98	6.9906e-96
PB.18658	CtAH07G0100800	295	9	6	-3.49207	6.68213e-09	3.73169e-08
PB.18955	CtAH07G0137500	17483	1	2	-12.0566	9.05792e-14	6.84292e-13
PB.18954	NA	237	4	3	-4.12184	3.59831e-06	1.64462e-05
PB.18953	NA	25293	996	7	-3.03578	3.99883e-14	3.08993e-13
PB.18958	NA	61	0	5	-5.02812	1.67898e-07	8.49e-07
PB.22208	CtAH08G0284500	327	3	241	-5.01517	2.20983e-40	4.71022e-39
PB.22209	CtAH08G0284600	99	0	0	-6.80382	1.14168e-10	7.15849e-10
PB.22207	CtAH08G0283500,CtAH08G0283600,CtAH08G0284000	17903	131	9	-5.62785	1.30307e-13	9.75325e-13
PB.22205	NA	0	22	11	6.42869	7.3529e-09	4.09721e-08
PB.19609	CtAH07G0235000	1407	3	4	-6.97925	1.30114e-24	1.63754e-23
PB.19601	CtAH07G0233600	2420	2227	2099	1.4582	0.00872408	0.0290023
PB.19605	CtAH07G0233900	601	3	7	-6.17449	1.45599e-10	9.0591e-10
PB.21166	CtAH08G0146200	9	497	949	7.30608	9.65028e-46	2.42368e-44
PB.21164	NA	0	7	1	5.39727	0.00896032	0.0297571
PB.21165	NA	2004	27	200	-4.59811	1.00319e-41	2.23491e-40
PB.3509	CtAH10G0231900	0	101	15	9.14047	1.53158e-25	1.99969e-24
PB.5838	NA	439	38	46	-1.87328	4.73378e-07	2.3043e-06
PB.5835	NA	1407	65	79	-2.74228	9.50499e-08	4.88032e-07
PB.5834	NA	6766	303	888	-2.83498	1.47929e-36	2.8407e-35
PB.14926	CtAH05G0219800	1694	167	179	-1.71124	5.8032e-07	2.81039e-06
PB.8416	NA	47	1	0	-3.98519	2.5566e-05	0.000108538
PB.8418	NA	42	1	0	-3.57305	0.0130961	0.0424415
PB.14929	NA	48	0	0	-5.61759	4.37833e-05	0.000182228
PB.7995	CtAH02G0035800	18	0	1	-4.29167	0.00834337	0.02781
PB.7996	CtAH02G0035900	54	1031	2437	5.89853	6.18281e-76	3.02198e-74
PB.6023	NA	832	24	4	-3.68522	0.000359824	0.00137776
PB.6022	CtAH12G0005500	65	1	1	-4.39929	0.00433426	0.0149092
PB.16387	NA	29	0	0	-5.69799	8.25596e-15	6.62551e-14
PB.16654	NA	164	9	5	-2.57365	0.0012784	0.00464777
PB.17389	CtAH06G0287300	15707	1470	3969	-1.75133	1.55512e-05	6.73449e-05
PB.17384	CtAH06G0286700	790	40	167	-2.65864	1.1383e-45	2.84626e-44
PB.17380	CtAH06G0286000	3990	259	127	-2.32981	1.85615e-08	1.00384e-07
PB.4318	CtAH11G0052600	7267	542	2273	-2.24509	0.000319488	0.00123038
PB.4311	CtAH11G0052000	507	53	286	-1.64095	0.00765648	0.0256449
PB.4316	NA	99	4	11	-2.80668	9.50712e-05	0.000384266
PB.219	CtAH01G0021900	1130	3573	4354	3.26494	1.42182e-19	1.45315e-18
PB.212	CtAH01G0021100	80	168	316	2.69607	8.26542e-12	5.56352e-11
PB.217	CtAH01G0021700	7681	628	1890	-2.04058	0.000430978	0.00163941
PB.215	CtAH01G0021600	0	5	0	5.82597	0.00837428	0.0279007
PB.17528	NA	590	43	166	-2.21689	4.91104e-05	0.000203578
PB.17523	CtAH06G0301000	13891	613	1211	-2.86704	4.713e-46	1.1916e-44
PB.17522	CtAH06G0300800	1824	1464	3104	1.33417	6.95676e-07	3.34618e-06
PB.17521	CtAH06G0300700	3070	4641	16970	2.19636	1.8392e-51	5.24012e-50
PB.17527	NA	664	2	23	-6.27109	3.50403e-51	9.89638e-50
PB.17525	CtAH06G0301200	490	2	2	-6.03232	3.17373e-08	1.68644e-07
PB.17524	NA	7876	49	12	-5.69383	1.13277e-67	4.73112e-66
PB.23318	CtAH09G0082600	1789	1301	1485	1.21548	0.0135171	0.0437311
PB.23316	NA	255	817	192	3.34578	1.05468e-26	1.44964e-25
PB.23313	CtAH09G0082400	170	6	23	-3.17494	1.22461e-07	6.23689e-07
PB.9408	CtAH03G0012800	6995	634	881	-1.88314	2.06348e-07	1.03557e-06
PB.9401	CtAH03G0011500	2491	234	686	-1.77945	8.85971e-07	4.22387e-06
PB.9404	NA	804	73	296	-1.83341	2.81297e-09	1.61099e-08
PB.9405	NA	272	257	447	1.55721	1.31992e-05	5.75663e-05
PB.8903	CtAH02G0148400	112	189	76	2.40325	2.97069e-08	1.583e-07
PB.22041	CtAH08G0254000	10790	1346	3672	-1.38388	2.90097e-07	1.43555e-06
PB.22043	CtAH08G0254200	1106	124	308	-1.46244	0.000242692	0.000944086
PB.2008	NA	35	0	0	-5.98012	1.24576e-11	8.29985e-11
PB.2005	CtAH10G0041800	11148	623	6840	-2.49501	3.08335e-11	2.00537e-10
PB.2007	NA	882	4	8	-5.9735	8.18861e-07	3.91627e-06
PB.14472	NA	348	7	10	-4.04517	5.25509e-09	2.95512e-08
PB.14473	NA	32	0	7	-4.29672	0.00125507	0.00456589
PB.22594	CtAH08G0350400	2029	138	208	-2.1965	0.000159868	0.000632417
PB.22593	CtAH08G0350300	305	8	53	-3.70257	1.18092e-07	6.02116e-07
PB.22590	CtAH08G0350100	980	726	632	1.23965	0.00917197	0.0304199
PB.22599	CtAH08G0351100	351	382	17	1.73521	0.0123906	0.0402651
PB.12543	CtAH04G0164200	1397	1323	1862	1.57279	8.84217e-12	5.93815e-11
PB.12540	CtAH04G0163900	797	754	619	1.57968	7.31208e-06	3.25541e-05
PB.12541	CtAH04G0164000	614	1075	348	2.43852	1.91036e-12	1.33843e-11
PB.12548	CtAH04G0164900	6	41	0	4.47269	4.10801e-09	2.32856e-08
PB.18624	CtAH07G0097500	734	998	1118	2.09499	7.66526e-13	5.49954e-12
PB.18623	CtAH07G0097400	149	154	168	1.73438	4.28441e-07	2.09365e-06
PB.1062	NA	37	93	39	2.97965	1.26297e-13	9.4656e-13
PB.1063	CtAH01G0148300	93	4	62	-2.64099	3.02788e-06	1.3895e-05
PB.1067	CtAH01G0149100	2044	228	826	-1.59044	1.42797e-05	6.20758e-05
PB.1064	CtAH01G0148400	1921	120	332	-2.34284	2.3455e-32	3.97263e-31
PB.1068	NA	345	782	2382	2.83092	3.6107e-42	8.16421e-41
PB.21760	CtAH08G0215100	989	24	80	-3.76307	1.69077e-31	2.77059e-30
PB.21768	CtAH08G0216100	41	1	19	-2.93676	3.68756e-07	1.81332e-06
PB.19976	CtAH08G0011300	810	58	62	-2.24621	9.52622e-08	4.89011e-07
PB.19974	CtAH08G0011100	12	2913	38044	9.34139	2.46722e-105	1.9633e-103
PB.19973	CtAH08G0011000	855	831	1341	1.60765	1.58214e-10	9.82513e-10
PB.19970	CtAH08G0010800	178	0	0	-8.33098	5.76393e-17	5.14646e-16
PB.19971	NA	676	0	6	-10.2059	1.36375e-24	1.71159e-23
[truncated: 5,064 more rows]

## Sheet: DE.DAF10-DAF20
PB ID	Gene ID	DAF0_reads_count	DAF10_reads_count	DAF20_reads_count	log2FoldChange	pvalue	padj
PB.15431	CtAH06G0009200	777	339	1827	1.66642	7.5474e-05	0.000453664
PB.21893	NA	42	2	41	3.19821	0.000142664	0.000827489
PB.21891	NA	2659	43	598	2.91834	1.41493e-16	2.49916e-15
PB.20275	CtAH08G0049900	872	993	628	-1.44081	0.00265483	0.0128131
PB.20270	CtAH08G0049300	688	156	10	-4.73431	1.7626e-77	8.50511e-75
PB.660	CtAH01G0083400	65	2	28	2.55725	0.00107375	0.00550568
PB.661	CtAH01G0083900	12426	1739	647	-2.23258	2.84929e-13	3.91393e-12
PB.665	CtAH01G0084600	184	56	295	1.60788	0.000282532	0.00156951
PB.20853	CtAH08G0116200	302	74	638	2.22906	3.27905e-13	4.47447e-12
PB.13913	CtAH05G0076900	0	21	0	-6.06017	3.32166e-07	2.60034e-06
PB.19453	CtAH07G0217800	2964	797	478	-1.53258	2.83908e-09	2.74691e-08
PB.19454	CtAH07G0218000	5725	755	7105	2.3478	7.23618e-10	7.3427e-09
PB.11204	CtAH03G0272500	46	26	10	-2.19232	0.00286852	0.0137683
PB.11205	CtAH03G0272600	1	117	27	-2.85833	1.86063e-06	1.34773e-05
PB.11208	NA	136	12	244	3.5615	0.000162036	0.000932824
PB.18471	CtAH07G0080700	6059	817	469	-1.58146	0.00288953	0.013863
PB.18474	CtAH07G0081200	26	14	0	-7.18349	4.88608e-19	1.02413e-17
PB.18476	NA	85	0	4	3.63517	0.00245456	0.0119099
PB.18477	CtAH07G0081400	1051	236	1213	1.49094	0.00843136	0.0371075
PB.24168	NA	323	11	2	-2.80937	8.95248e-07	6.70741e-06
PB.24160	CtAH09G0175000	12105	2779	1329	-1.83506	1.25462e-12	1.62778e-11
PB.24164	CtAH09G0175600	396	467	113	-2.82395	1.00963e-21	2.54417e-20
PB.24166	CtAH09G0175800	5608	3747	1783	-1.88424	2.46912e-16	4.28769e-15
PB.21669	CtAH08G0201200	9110	2425	1207	-1.80201	0.000245526	0.00137727
PB.24294	CtAH09G0193400	1	104	984	2.43446	2.85576e-08	2.50158e-07
PB.21663	CtAH08G0200600	3416	456	2440	1.61851	3.14533e-12	3.95196e-11
PB.21662	CtAH08G0200400	1002	206	1038	1.45615	0.00166649	0.00832476
PB.20139	CtAH08G0033000	689	369	5	-6.94972	1.87074e-69	5.89257e-67
PB.20131	CtAH08G0031900,CtAH08G0032000	1318	1164	587	-1.77058	5.51799e-08	4.72236e-07
PB.2699	CtAH10G0119200	83	5	0	-5.51402	5.21835e-10	5.35992e-09
PB.24835	NA	161	215	87	-2.0813	5.69635e-05	0.000347745
PB.15975	CtAH06G0076100	673	238	21	-4.2504	6.91312e-33	3.35006e-31
PB.16403	CtAH06G0141600	274	66	468	1.94749	0.00262883	0.0126984
PB.16402	CtAH06G0141600	28	23	544	3.76005	1.22916e-09	1.22586e-08
PB.16401	CtAH06G0141600	12	8	221	3.96171	9.93935e-09	9.11871e-08
PB.16405	CtAH06G0141900	209	63	31	-1.83354	0.000136959	0.00079623
PB.5497	CtAH11G0216100	1102	124	1138	2.43588	1.79065e-10	1.92466e-09
PB.5491	CtAH11G0215200	2840	439	6	-6.75224	1.07166e-52	1.4213e-50
PB.5499	CtAH11G0216400	7517	1699	529	-2.46994	4.9792e-45	4.82578e-43
PB.5725	CtAH11G0239600	1928	1527	639	-1.9751	1.36864e-05	8.96057e-05
PB.5726	CtAH11G0239700	1930	118	31	-2.70703	5.33664e-19	1.11548e-17
PB.5729	NA	504	19	5	-2.51999	0.00107066	0.00549105
PB.10805	CtAH03G0222000	520	2649	1375	-1.72479	4.53257e-05	0.000280551
PB.10806	CtAH03G0222000	2659	3304	1593	-1.87569	3.9791e-10	4.15479e-09
PB.17468	NA	2	8	647	5.53023	2.43354e-24	7.32937e-23
PB.7381	CtAH12G0196300	622	274	1296	1.38908	0.00468259	0.0216198
PB.7385	NA	40	14	2	-3.14413	9.61725e-05	0.000569328
PB.7384	NA	1873	226	59	-2.73231	3.14655e-23	8.82085e-22
PB.3893	CtAH10G0272300	1861	64	15	-2.72655	1.68323e-05	0.000109068
PB.3896	CtAH10G0272600	4118	1665	1268	-1.24397	0.00763213	0.0338329
PB.11295	CtAH03G0284100	704	332	1723	1.54911	0.00182087	0.00902043
PB.7653	CtAH12G0223500	247	20	149	2.07347	0.00061609	0.00327297
PB.7651	CtAH12G0223400	2476	734	19	-5.93589	1.28833e-59	2.43484e-57
PB.9589	CtAH03G0034000	3411	272	2050	2.15138	2.38507e-10	2.54187e-09
PB.9583	NA	3379	168	1769	2.61772	6.58121e-15	1.02935e-13
PB.9586	CtAH03G0033700	2820	2256	1432	-1.46758	6.93547e-15	1.08177e-13
PB.10117	CtAH03G0108800	1537	1579	626	-2.10904	9.16783e-14	1.3093e-12
PB.10115	NA	9110	125	33	-2.60639	1.73533e-05	0.00011222
PB.22749	CtAH09G0014000	121	0	30	4.36512	2.60632e-10	2.77116e-09
PB.2382	CtAH10G0086500	770	64	417	1.89406	0.0115657	0.0495837
PB.2380	CtAH10G0086300	251	3	0	-4.15757	0.000314839	0.00173391
PB.8981	CtAH02G0164000	1004	600	51	-4.36613	7.71294e-58	1.39937e-55
PB.15560	CtAH06G0024400	24	3	0	-5.19366	8.6205e-06	5.7722e-05
PB.15562	CtAH06G0024400	229	5	458	2.33988	0.006765	0.0303448
PB.15565	CtAH06G0025000	3185	10	198	3.5214	1.12369e-08	1.02635e-07
PB.15564	CtAH06G0024900	2162	16	105	1.93485	0.00687451	0.0308177
PB.15566	NA	0	441	2167	1.45531	0.00563171	0.0256058
PB.11995	CtAH04G0074200	4683	696	4136	1.7242	3.63445e-07	2.83347e-06
PB.8677	NA	742	56	7	-3.74685	1.00856e-12	1.3191e-11
PB.15696	CtAH06G0040700	2439	59	10	-3.29349	1.19544e-15	1.99349e-14
PB.15692	CtAH06G0040400	1360	1089	703	-1.42954	0.0094618	0.0412265
PB.2961	CtAH10G0167300	27439	1615	791	-1.86425	3.15896e-07	2.47896e-06
PB.13596	CtAH05G0035000	5651	2100	11301	1.57158	7.63916e-08	6.43807e-07
PB.19852	CtAH07G0262700	4424	351	231	-1.42853	1.58291e-05	0.000102921
PB.17878	CtAH07G0007000	3208	965	590	-1.53215	4.48355e-11	5.10711e-10
PB.796	NA	31	36	293	2.17871	4.34417e-06	3.0037e-05
PB.21464	CtAH08G0179300	7705	1730	99	-4.84012	3.35833e-39	2.315e-37
PB.20330	CtAH08G0056200	19	11	109	2.57745	0.000852596	0.00443385
PB.20332	CtAH08G0056400	3870	416	2657	1.83765	4.13103e-17	7.56156e-16
PB.20333	CtAH08G0056400,CtAH08G0056500	40	34	21	-1.52212	0.00844366	0.0371472
PB.20337	NA	595	243	1237	1.53888	4.09251e-09	3.88994e-08
PB.20338	CtAH08G0057100	2625	1091	10660	2.43181	1.07761e-15	1.8023e-14
PB.20339	NA	1166	571	216	-2.17089	6.75261e-08	5.72709e-07
PB.23824	CtAH09G0136100	2383	148	27	-3.26408	2.2895e-12	2.91215e-11
PB.23829	CtAH09G0136600	2505	569	267	-1.89011	2.66397e-06	1.88978e-05
PB.18068	CtAH07G0030600	1132	70	664	2.59334	1.36703e-05	8.95259e-05
PB.783	CtAH01G0102700	1053	153	715	1.37712	0.00580993	0.026358
PB.784	CtAH01G0102800	663	142	83	-1.6131	0.00258909	0.0125092
PB.18060	CtAH07G0027800	4137	561	177	-2.34367	4.93789e-05	0.000304311
PB.430	CtAH01G0050600	1958	588	53	-4.24293	5.80878e-53	7.88846e-51
PB.435	CtAH01G0051300	3391	1735	662	-2.13328	9.56254e-07	7.13854e-06
PB.439	CtAH01G0051900	333	153	833	1.6054	2.30179e-08	2.0328e-07
PB.12966	CtAH04G0216900	1129	1502	187	-3.80215	8.02562e-81	4.53995e-78
PB.17715	NA	2980	9	0	-4.65321	2.05741e-06	1.48174e-05
PB.22889	CtAH09G0030300	8615	796	367	-1.85088	7.00067e-08	5.92861e-07
PB.22884	CtAH09G0029700	17490	499	8074	3.17666	1.57187e-38	1.03629e-36
PB.22887	CtAH09G0030100	3174	772	3506	1.3434	0.00218078	0.0106521
PB.22882	CtAH09G0029500	2143	401	154	-2.16887	2.35501e-10	2.51219e-09
PB.18930	CtAH07G0133700	3058	863	7421	2.32689	1.34639e-26	4.69045e-25
PB.18935	CtAH07G0134800	3	266	6967	3.80118	6.15792e-13	8.19094e-12
PB.18938	CtAH07G0135200	351	349	64	-3.26078	6.02798e-19	1.25536e-17
PB.19087	NA	638	392	244	-1.50608	7.92398e-07	5.98229e-06
PB.19082	NA	1340	561	72	-3.69726	1.48797e-26	5.15201e-25
PB.22220	NA	128	63	33	-1.71148	0.00197895	0.00972704
PB.22222	NA	1101	488	2360	1.44252	0.000724607	0.00381284
PB.22223	CtAH08G0287000	96	568	3180	1.67992	0.00324953	0.0154759
PB.22224	CtAH08G0287100	3104	1331	5813	1.28687	0.00975699	0.0424638
PB.22226	NA	172	12	1177	4.53439	2.44305e-17	4.55267e-16
PB.22227	CtAH08G0287400	0	1	19	3.76349	0.00489462	0.0224934
PB.4038	CtAH11G0015200,CtAH11G0015300	1463	575	275	-1.85621	1.20011e-16	2.12802e-15
PB.4039	CtAH11G0015300	4223	78	9	-3.78988	5.37926e-31	2.32374e-29
PB.4030	NA	1987	416	177	-2.04302	7.47653e-09	6.91518e-08
PB.4035	NA	256	11	0	-6.77633	7.18216e-14	1.03353e-12
PB.21140	NA	445	115	641	1.63414	4.90197e-09	4.6201e-08
PB.3563	CtAH10G0237200	73	19	4	-2.81504	3.17827e-07	2.49239e-06
PB.3565	NA	25	19	5	-2.73881	0.00339341	0.0161103
PB.3567	NA	94	47	379	2.12335	5.24883e-08	4.5022e-07
PB.5813	NA	401	11	103	2.32237	0.000307743	0.00169771
PB.5810	CtAH11G0249000	8214	2142	1484	-1.30767	0.00677233	0.0303717
PB.5817	CtAH11G0249800	8485	1133	263	-2.82023	1.59544e-14	2.41381e-13
PB.5815	CtAH11G0249600	3059	1062	200	-3.13463	5.33763e-16	9.08118e-15
PB.7718	CtAH02G0004300	7477	777	121	-3.40658	9.25148e-50	1.11013e-47
PB.7712	CtAH02G0003300,CtAH02G0003400	419	166	61	-2.20207	2.55412e-12	3.23603e-11
PB.7716	CtAH02G0004100	1156	629	290	-1.88662	1.21384e-05	7.99322e-05
PB.691	NA	1299	1731	902	-1.72532	0.000171925	0.000983875
PB.8471	CtAH02G0087900	6737	1228	676	-1.61588	0.000308725	0.0017023
PB.14903	CtAH05G0215000	725	321	2390	2.0052	1.33048e-06	9.79036e-06
PB.6042	CtAH12G0008600	0	5277	1500	-2.53509	5.15556e-05	0.000316865
PB.1905	CtAH10G0026900	7728	6040	2988	-1.85699	5.73543e-19	1.19553e-17
PB.1901	CtAH10G0026600	1373	363	244	-1.37661	0.000259843	0.0014529
PB.1909	CtAH10G0027500	488	268	97	-2.28536	6.56132e-10	6.68483e-09
PB.5020	CtAH11G0161400	646	298	14	-5.22468	5.89269e-55	8.79213e-53
PB.5027	CtAH11G0161900	676	249	127	-1.74468	6.76757e-06	4.58839e-05
PB.10637	CtAH03G0195300	484	5	0	-5.48514	2.72352e-08	2.38851e-07
PB.4373	CtAH11G0060600	69	144	34	-2.86671	1.09342e-12	1.42516e-11
PB.235	CtAH01G0023700	770	312	132	-2.0366	9.71414e-07	7.23899e-06
PB.236	NA	7464	6238	446	-4.6127	9.77541e-119	2.07034e-115
PB.239	CtAH01G0024100	1978	99	4	-5.30679	1.95024e-34	1.05058e-32
PB.23379	NA	299	93	27	-2.52635	1.09044e-07	9.00256e-07
PB.23378	NA	81	15	0	-5.37958	5.39742e-10	5.53883e-09
PB.23373	CtAH09G0088700	5269	69	587	2.3091	5.22161e-08	4.48055e-07
PB.9462	CtAH03G0018700	6	196	2540	2.93646	8.69833e-15	1.34197e-13
PB.9460	NA	5800	1369	375	-2.63725	7.90815e-10	7.99594e-09
PB.2020	CtAH10G0044400	604	78	25	-2.34732	1.68052e-08	1.50821e-07
PB.15711	CtAH06G0042800	2346	878	465	-1.71425	1.38365e-07	1.12593e-06
PB.18607	CtAH07G0095900	368	1264	5663	1.35143	0.00438518	0.0203708
PB.18604	CtAH07G0095700	660	240	172	-1.30023	0.00205665	0.0100849
PB.18602	NA	9610	2457	232	-4.08166	2.14756e-15	3.50898e-14
PB.18601	NA	13135	3323	881	-2.69792	8.24698e-18	1.58907e-16
PB.1596	NA	69	10	247	3.73999	4.81646e-15	7.62797e-14
PB.1595	CtAH01G0230600	874	133	31	-2.91205	1.07148e-06	7.95158e-06
PB.13383	CtAH05G0007600	2217	515	2625	1.55387	3.9905e-07	3.09615e-06
PB.25002	CtAH09G0296900	1	72	2	-5.87632	2.75885e-10	2.92648e-09
PB.25006	NA	8349	35	9	-2.72523	0.000217798	0.00122994
PB.12382	CtAH04G0141600	6804	3633	350	-4.18896	2.9125e-53	4.10265e-51
PB.12384	NA	2923	459	273	-1.5782	5.5339e-06	3.78022e-05
PB.1042	CtAH01G0145500	369	4	36	2.55574	0.00744866	0.0331204
PB.1043	CtAH01G0145600	7183	2228	1561	-1.32047	0.00744111	0.0330961
PB.21789	CtAH08G0219400	985	270	89	-2.35833	1.22594e-11	1.4641e-10
PB.21786	NA	508	276	136	-1.76422	2.31459e-05	0.000147992
PB.24663	NA	3217	830	3816	1.39877	1.32836e-08	1.20456e-07
PB.24667	CtAH09G0254300	1129	1524	976	-1.45865	1.29783e-09	1.28981e-08
PB.18388	CtAH07G0072700,CtAH07G0072800	5556	663	7363	2.7109	2.88712e-33	1.4359e-31
PB.18389	CtAH07G0072800	1575	818	4033	1.50928	5.17408e-05	0.000317831
PB.18387	CtAH07G0072700	79	2	0	-4.37743	0.000661493	0.00349615
PB.22926	CtAH09G0035700	9690	1131	484	-1.9874	1.0059e-06	7.47958e-06
PB.22921	CtAH09G0035100	507	71	4	-4.92196	4.9639e-27	1.77846e-25
PB.22929	CtAH09G0035900	1622	317	2527	2.25107	5.37202e-09	5.03647e-08
PB.22928	CtAH09G0035800	6659	1673	876	-1.69911	0.00633075	0.0285437
PB.573	NA	103	114	48	-2.07279	6.02581e-05	0.000367167
PB.578	CtAH01G0071100	3455	424	5471	2.97619	4.31753e-07	3.33961e-06
PB.19163	NA	9	7	0	-6.14714	2.80626e-13	3.86184e-12
PB.19162	CtAH07G0173200	2587	676	3477	1.62465	0.00711487	0.0317509
PB.19165	NA	571	6	0	-4.18047	4.43592e-06	3.06341e-05
PB.19164	CtAH07G0173800	1518	672	513	-1.19414	0.00214136	0.0104754
PB.5224	CtAH11G0182400	1530	77	1019	2.83059	3.77324e-15	6.03054e-14
PB.5598	NA	265651	65214	17065	-2.68865	4.31722e-14	6.29648e-13
PB.5593	CtAH11G0226200	2	47	5	-3.85579	5.57417e-06	3.80315e-05
PB.5595	CtAH11G0226200,CtAH11G0226300	0	38	6	-3.14726	0.000919978	0.00476569
PB.10434	CtAH03G0161300	834	2	0	-4.52262	2.05523e-06	1.48064e-05
PB.10436	CtAH03G0162400	3423	1197	4930	1.22421	0.000775159	0.0040572
PB.10430	NA	191	85	22	-2.74019	3.81848e-11	4.37591e-10
PB.4179	CtAH11G0035100	7639	626	218	-2.34174	1.80716e-35	1.03009e-33
PB.4177	CtAH11G0034900	2918	281	158	-1.6518	3.70416e-06	2.58277e-05
PB.4175	CtAH11G0034700	647	2	0	-4.33942	9.15278e-05	0.00054382
PB.4172	NA	1159	312	2028	1.84685	1.81595e-06	1.3162e-05
PB.4171	CtAH11G0034300	5239	973	555	-1.59591	1.35361e-09	1.34172e-08
PB.10380	CtAH03G0149300	1384	1076	241	-2.93643	1.14897e-44	1.08573e-42
PB.3338	CtAH10G0214800	2178	595	2791	1.38269	0.00241977	0.0117537
PB.3331	CtAH10G0214000	1953	487	217	-1.94824	1.32833e-09	1.31781e-08
PB.24508	NA	166	17	1	-4.24713	2.30812e-12	2.93254e-11
PB.24505	CtAH09G0230400	6	133	0	-9.0596	1.1533e-18	2.35212e-17
PB.7525	CtAH12G0211300,CtAH12G0211400	13574	281	1493	1.65552	0.0033846	0.0160782
PB.7524	CtAH12G0211100	654	1031	724	-1.29523	0.00405542	0.018983
PB.7527	CtAH12G0211500	156	0	27	4.1765	5.49356e-07	4.20056e-06
PB.13016	CtAH04G0223900	20	3	56	3.28232	0.000162041	0.000932824
PB.8205	CtAH02G0058800	10	4	0	-4.82864	0.00175038	0.00870548
PB.8208	CtAH02G0059100,CtAH02G0059200	624	164	3	-6.14733	2.98625e-50	3.62167e-48
PB.4954	CtAH11G0149900	2699	13	2	-3.1202	4.33728e-05	0.000269125
PB.15269	CtAH05G0267800,CtAH05G0267900	14	11	93	2.30122	0.000629512	0.00333802
PB.13149	CtAH04G0238600	479	52	1	-6.01039	1.70362e-29	6.9117e-28
PB.24296	NA	329	61	372	1.75979	3.51271e-06	2.455e-05
PB.21661	NA	65	30	12	-2.08224	0.00911996	0.0398904
PB.15848	NA	433	214	6	-5.75432	1.02016e-48	1.16849e-46
PB.15841	CtAH06G0059300	237	83	11	-3.69515	2.2107e-17	4.13667e-16
PB.21811	CtAH08G0222200	623	18	6	-2.36069	0.000594282	0.00316304
PB.2293	CtAH10G0077000	1486	485	43	-4.20761	1.28269e-39	9.06232e-38
PB.2693	CtAH10G0117700	3095	1	0	-3.22291	0.00143327	0.00723943
PB.11171	CtAH03G0268500	6	818	154	-3.23856	7.43618e-18	1.44018e-16
PB.11179	CtAH03G0269700	4710	117	41	-2.34188	1.31488e-19	2.86182e-18
PB.13992	NA	2266	594	73	-3.72843	5.39331e-18	1.05444e-16
PB.13993	NA	1762	196	99	-1.72242	0.00190514	0.00938867
PB.23502	CtAH09G0102500	0	491	7639	3.15724	1.17996e-10	1.29353e-09
PB.23503	CtAH09G0102600	20	4	138	4.30302	4.25546e-10	4.42907e-09
PB.23500	CtAH09G0102400	72	0	11	3.65984	0.00567881	0.0258096
PB.23504	CtAH09G0102700	366	330	3006	2.38919	5.83218e-35	3.25783e-33
PB.23505	CtAH09G0102800	55	354	3900	2.63081	5.36539e-22	1.37805e-20
PB.19363	CtAH07G0204300,CtAH07G0204400	1332	169	76	-1.96939	4.10295e-07	3.17688e-06
PB.19362	CtAH07G0204200	567	296	114	-2.14717	2.1649e-12	2.76296e-11
PB.19365	CtAH07G0204500	2623	1821	816	-1.96711	6.96256e-12	8.54459e-11
PB.12487	CtAH04G0155900	139	156	1895	2.78722	1.00185e-10	1.1066e-09
PB.12485	NA	12172	2162	1175	-1.68834	6.92601e-10	7.03426e-09
PB.12489	CtAH04G0156000	2649	452	2823	1.82797	5.91285e-16	1.00297e-14
PB.11288	CtAH03G0283100	3	119	0	-8.69322	1.53197e-16	2.69958e-15
PB.12738	CtAH04G0191200	37	2	66	3.83278	1.87919e-11	2.21854e-10
PB.12736	CtAH04G0191000	21	142	14	-4.13917	3.59186e-28	1.3554e-26
PB.22673	CtAH09G0005200	7112	8661	4575	-1.69001	0.00119217	0.00608124
PB.22670	CtAH09G0004800	214	498	156	-2.47707	1.21866e-23	3.48086e-22
PB.11821	CtAH04G0042300	37	36	8	-2.86972	2.63443e-12	3.32848e-11
PB.13466	NA	32	29	8	-2.63505	0.00207134	0.0101548
PB.13463	CtAH05G0018700	8573	1062	584	-1.65331	7.49732e-06	5.05596e-05
PB.13461	CtAH05G0018100	2061	225	110	-1.77939	9.50056e-07	7.09461e-06
PB.8963	CtAH02G0158400	2743	1045	6054	1.66558	9.11682e-05	0.000541967
PB.21376	CtAH08G0167500	478	81	571	2.01841	2.21431e-15	3.61023e-14
PB.21371	NA	177	52	271	1.56298	0.00323652	0.0154236
PB.831	CtAH01G0110500	14717	1029	14	-6.82903	1.89278e-34	1.02206e-32
PB.830	CtAH01G0110100	322	1022	544	-1.68435	0.000184643	0.00105187
PB.21592	CtAH08G0192600	2408	816	344	-1.92285	2.42068e-05	0.000154253
PB.23998	NA	3714	349	132	-2.11856	0.00308288	0.0147193
PB.18193	CtAH07G0045500	3007	575	4361	2.07283	1.23605e-09	1.23165e-08
PB.18192	CtAH07G0045400	181	41	18	-1.90409	0.00717434	0.0319911
PB.17963	CtAH07G0016300	8712	1969	837	-1.99842	6.95096e-07	5.27757e-06
PB.19905	CtAH08G0004300	499	216	64	-2.51085	1.1287e-13	1.60286e-12
PB.6940	NA	488	488	52	-4.11153	2.74255e-28	1.03837e-26
PB.6946	CtAH12G0146400	8	10	0	-4.78875	0.00281111	0.0135128
PB.17758	NA	996	1	34	3.83971	1.39101e-06	1.02027e-05
PB.5418	CtAH11G0206200	12974	2663	304	-3.95302	1.00418e-118	2.07034e-115
PB.7308	CtAH12G0188400	555	933	102	-3.9334	1.3269e-46	1.38676e-44
PB.7303	CtAH12G0188000	859	117	65	-1.64141	2.266e-07	1.80128e-06
PB.7302	CtAH12G0187900	523	42	498	2.78552	0.00031329	0.00172622
PB.3819	CtAH10G0264600	4869	329	3213	2.47646	7.05962e-42	5.63751e-40
PB.3812	CtAH10G0264100	1897	444	3034	1.95139	2.42713e-11	2.84029e-10
PB.10194	CtAH03G0120600,CtAH03G0120700	1110	112	17	-3.34322	5.31337e-12	6.57762e-11
PB.10198	CtAH03G0121600	644	59	11	-3.04781	4.29305e-09	4.07032e-08
PB.3106	NA	15286	25124	12813	-1.79581	1.72829e-07	1.39042e-06
PB.3105	NA	5811	778	151	-3.1997	2.2167e-20	5.12463e-19
PB.3103	CtAH10G0187300	567	61	20	-2.36793	0.000254691	0.0014248
PB.6160	CtAH12G0034100	136	310	3291	2.56844	1.90241e-06	1.37755e-05
PB.6167	CtAH12G0036000	542	195	73	-2.25431	1.10874e-18	2.26329e-17
PB.6164	CtAH12G0035100	948	5	0	-3.56995	3.71705e-05	0.000232037
PB.14478	CtAH05G0140400,CtAH05G0140500	235	142	75	-1.73251	5.23678e-09	4.91984e-08
PB.14470	CtAH05G0139400	7715	1329	573	-1.97706	5.24641e-12	6.50182e-11
PB.12137	CtAH04G0099300	1320	16	4	-2.6204	0.00596439	0.0270154
PB.9369	CtAH03G0008300	847	138	9	-4.67428	1.39859e-16	2.47222e-15
PB.16832	CtAH06G0219200	2709	585	310	-1.73628	1.9643e-06	1.41783e-05
PB.16833	CtAH06G0219300	267	48	500	2.49402	1.14569e-06	8.49121e-06
PB.2478	CtAH10G0095800	977	229	37	-3.46467	1.10821e-15	1.85074e-14
PB.2479	CtAH10G0095900	17	18	1	-4.65476	2.69793e-10	2.86588e-09
PB.2474	NA	1296	876	389	-1.94558	2.20669e-05	0.000141212
PB.2476	NA	6969	397	11	-5.86323	4.96566e-71	1.63212e-68
PB.2477	CtAH10G0095800	31	3	0	-4.41225	9.56754e-06	6.37808e-05
PB.2471	NA	2038	433	2195	1.52629	0.00165487	0.00827032
PB.22574	CtAH08G0347300	4386	282	2468	2.31923	2.61812e-20	6.02195e-19
PB.11699	CtAH04G0024000	1131	90	720	2.21061	1.28814e-16	2.28233e-15
PB.13266	CtAH04G0249900	450	241	21	-4.26145	3.82365e-43	3.30979e-41
PB.13267	CtAH04G0250100	458	68	330	1.39911	0.00931034	0.0406291
PB.13268	CtAH04G0250200	952	512	318	-1.5343	0.00440216	0.0204374
PB.13269	CtAH04G0250300	30342	6936	1622	-2.86494	2.93299e-24	8.75228e-23
PB.8017	NA	185	16	0	-6.46689	4.42093e-12	5.50589e-11
PB.8011	NA	575	320	193	-1.62545	0.000664211	0.0035097
PB.8018	NA	208	51	2	-4.91986	4.21391e-14	6.14976e-13
PB.16160	CtAH06G0105100	4233	998	4574	1.37882	5.51067e-05	0.000337318
PB.16168	CtAH06G0106400	2201	609	267	-1.99751	1.88467e-08	1.68277e-07
PB.703	CtAH01G0090900	1019	380	179	-1.91341	2.10865e-07	1.68151e-06
PB.707	CtAH01G0091500	342	66	643	2.44338	4.26467e-18	8.42495e-17
PB.13694	NA	2936	299	3732	2.72409	4.9345e-15	7.804e-14
PB.13697	CtAH05G0049900	2662	1005	541	-1.6925	7.48902e-06	5.05186e-05
PB.11327	CtAH03G0288400	7988	130	13	-3.84156	1.17142e-07	9.61163e-07
PB.11325	CtAH03G0288300	13757	175	1234	2.27682	0.00819943	0.0362062
PB.23712	CtAH09G0124800	19	123	653	1.58301	0.00217482	0.0106253
PB.23715	CtAH09G0125100	155	1066	6466	1.77574	2.56607e-09	2.4902e-08
PB.23714	NA	871	64	532	2.24792	4.83024e-05	0.000298244
PB.12679	CtAH04G0180800	2610	611	258	-2.03356	2.56301e-14	3.8016e-13
PB.12673	NA	382	604	121	-3.0757	3.79178e-07	2.94903e-06
PB.12674	NA	2368	4764	1309	-2.63251	7.06129e-07	5.35595e-06
PB.19764	CtAH07G0252800	166	1	28	3.41605	0.000166103	0.000953926
PB.11574	CtAH04G0003600	34	73	9	-3.72132	1.02407e-13	1.45793e-12
PB.18228	NA	407	353	122	-2.33515	4.1074e-17	7.53045e-16
PB.24397	NA	28	10	1	-4.04598	6.78444e-06	4.59845e-05
PB.24399	CtAH09G0214500	156	47	15	-2.39419	2.31961e-08	2.04694e-07
PB.20671	CtAH08G0097100	5614	570	51	-4.2692	5.35656e-135	2.42963e-131
PB.20676	CtAH08G0097700,CtAH08G0097800	1802	990	284	-2.60011	2.39772e-30	1.01451e-28
PB.24975	CtAH09G0293600	587	179	88	-1.84798	1.36946e-05	8.96337e-05
PB.1102	CtAH01G0154600	3209	763	303	-2.10553	4.44237e-08	3.83657e-07
PB.16366	CtAH06G0136200	3002	2995	1563	-1.75458	4.48021e-06	3.09305e-05
PB.16363	CtAH06G0135900	25	17	123	1.98228	9.31844e-05	0.000553082
PB.16361	CtAH06G0135700	1752	465	2064	1.36169	0.00157225	0.00787481
PB.16368	NA	595	1496	518	-2.35315	1.35762e-47	1.47318e-45
PB.1982	NA	2	4	140	4.34452	1.02889e-07	8.51306e-07
PB.5608	CtAH11G0227100	1685	205	1164	1.66965	0.000393626	0.00213975
PB.5609	CtAH11G0227200	2256	242	1678	1.9591	8.3083e-26	2.76687e-24
PB.5606	CtAH11G0226900	425	38	3	-4.34619	2.72384e-15	4.40299e-14
PB.5604	CtAH11G0226700	3492	706	62	-4.2111	4.21353e-25	1.33462e-23
PB.5603	CtAH11G0226600	519	23	1	-4.88571	2.14875e-05	0.000137699
PB.5600	NA	5363	53	3	-4.72956	2.87126e-07	2.26023e-06
PB.5601	NA	226	29	360	2.79083	1.27756e-19	2.78861e-18
PB.17091	NA	1759	138	52	-2.1508	0.000215392	0.00121666
PB.17099	NA	66	44	21	-1.84568	0.000137366	0.000797984
PB.17549	CtAH06G0303500	3472	618	240	-2.17938	7.05803e-23	1.93087e-21
PB.17544	NA	709	45	364	2.18328	5.76623e-08	4.9181e-07
PB.9972	NA	174	125	2441	3.46096	6.95478e-18	1.34925e-16
PB.7119	CtAH12G0167800	4622	3693	25605	1.98797	2.4149e-06	1.72117e-05
PB.7111	NA	6	13	3	-2.83082	0.00432806	0.0201139
PB.7112	NA	86	1055	434	-1.94019	0.00699194	0.0312854
PB.3602	CtAH10G0240900	6447	4951	3254	-1.41285	0.000541955	0.00289745
PB.3605	CtAH10G0241400	4357	430	48	-3.94631	1.34319e-71	4.54661e-69
PB.3606	NA	0	503	3828	2.13856	3.66278e-07	2.8536e-06
PB.10019	CtAH03G0092700	46	70	28	-2.09861	1.47073e-06	1.07687e-05
PB.10016	CtAH03G0091500	592	790	5569	2.01338	8.95964e-17	1.60249e-15
PB.10012	CtAH03G0090600	4618	3541	1516	-1.999	1.13813e-07	9.35884e-07
PB.6649	NA	762	411	227	-1.62755	0.000319359	0.00175752
PB.8734	CtAH02G0121700	1019	32	14	-2.05796	0.00220045	0.0107436
PB.11657	CtAH04G0017300	1800	84	570	1.88351	2.13952e-05	0.000137184
PB.11653	CtAH04G0016500	1838	344	2378	1.9678	1.72566e-16	3.03146e-15
PB.11650	CtAH04G0016300	11680	5260	25348	1.40992	1.07958e-05	7.14853e-05
PB.15792	CtAH06G0051900	1561	230	130	-1.59418	0.000211185	0.00119498
PB.15793	CtAH06G0052100	21	12	0	-6.0729	2.77232e-11	3.22427e-10
PB.1512	CtAH01G0219500	1	10	0	-5.98291	0.000193659	0.00110047
PB.1511	NA	1149	18	8	-1.98454	0.00286536	0.013756
PB.1519	NA	1040	47	795	3.24537	2.90207e-19	6.15102e-18
PB.12301	CtAH04G0127300	551	12	114	2.38257	8.98018e-06	5.9971e-05
PB.12309	CtAH04G0130400	4061	369	5570	3.14045	3.52157e-46	3.57827e-44
PB.17933	CtAH07G0013400	77	469	6585	3.05561	2.78126e-14	4.1092e-13
PB.17938	CtAH07G0013800	23230	1386	747	-1.71395	9.39192e-05	0.000557152
PB.17939	CtAH07G0014100	965	143	11	-4.46147	2.44204e-25	7.83352e-24
PB.21707	CtAH08G0207600	11252	1320	667	-1.74018	2.33235e-08	2.05738e-07
PB.20073	CtAH08G0023200	397	18	1	-4.39363	2.29831e-12	2.92171e-11
PB.18306	CtAH07G0061800	2826	682	219	-2.44634	8.06139e-34	4.16456e-32
PB.18308	NA	108	197	69	-2.30532	1.20841e-07	9.9044e-07
PB.12883	CtAH04G0207500	22	7	0	-6.00278	8.64021e-08	7.2147e-07
PB.8395	CtAH02G0079400	473	212	1	-7.7361	7.64653e-57	1.28456e-54
PB.2990	CtAH10G0170900	4	31	0	-7.45153	5.07314e-10	5.23209e-09
PB.22346	CtAH08G0306300	1999	480	2680	1.69939	1.88605e-14	2.8421e-13
PB.22345	CtAH08G0306200	2277	324	165	-1.80798	7.90368e-13	1.04153e-11
PB.11516	CtAH03G0309100	12805	190	44	-2.78927	1.18443e-07	9.71488e-07
PB.21062	CtAH08G0136600	423	452	205	-1.91898	6.30003e-11	7.05224e-10
PB.21065	CtAH08G0136900	2812	8	0	-5.4013	3.72403e-09	3.5651e-08
PB.3440	NA	242	34	451	2.86458	1.7782e-25	5.77124e-24
PB.3441	NA	10943	15	1	-4.12818	7.45218e-16	1.2547e-14
PB.3448	CtAH10G0224300	1758	659	88	-3.65086	5.16779e-39	3.4881e-37
PB.3449	CtAH10G0224400	2521	93	23	-2.7434	3.56973e-10	3.74112e-09
PB.24586	CtAH09G0242300	1137	361	56	-3.43578	4.74626e-32	2.21027e-30
PB.24585	CtAH09G0242100	2312	476	2401	1.49155	0.000352852	0.0019306
PB.21004	CtAH08G0131200	7717	3393	1553	-1.86341	0.000363998	0.00198871
PB.24075	CtAH09G0163500	859	1	0	-3.88051	1.00693e-05	6.69878e-05
PB.2388	CtAH10G0087000	702	7	101	2.7311	0.001026	0.00527992
PB.2389	CtAH10G0087000	282	50	1974	4.4176	1.47076e-55	2.30037e-53
PB.2386	CtAH10G0086800	7115	2396	1595	-1.37568	0.00022543	0.00127146
PB.8533	CtAH02G0098500,CtAH02G0098600	32	1426	248	-3.2804	2.44094e-15	3.96832e-14
PB.8531	NA	302	61	1309	3.59883	2.1376e-39	1.48956e-37
PB.8537	NA	241	29	184	1.81907	3.01401e-05	0.000190086
PB.8534	CtAH02G0098600	4253	1492	875	-1.54979	1.73212e-05	0.000112044
PB.14822	NA	19	6	591	5.63929	2.53128e-30	1.06704e-28
PB.8288	CtAH02G0068600	733	59	465	2.1542	0.000148143	0.000857734
PB.6252	NA	236	89	34	-2.11159	5.36124e-09	5.02844e-08
PB.6253	CtAH12G0048100	252	174	58	-2.34202	1.77276e-17	3.33094e-16
PB.6876	CtAH12G0140000	3858	828	346	-2.1018	1.80806e-13	2.52649e-12
PB.6877	CtAH12G0140100	650	101	3	-5.49057	2.73077e-19	5.80968e-18
PB.6872	CtAH12G0139700	4896	233	20	-4.26909	1.01769e-33	5.18655e-32
PB.16535	NA	84	106	12	-3.81854	7.14318e-22	1.82227e-20
PB.16534	CtAH06G0168700	1133	927	295	-2.4345	7.44349e-20	1.65663e-18
PB.16530	CtAH06G0168200	35	38	412	2.58946	1.01764e-11	1.22826e-10
PB.17669	CtAH06G0319000	310	2	35	3.0732	5.1734e-07	3.96645e-06
PB.17662	CtAH06G0318100	66	496	75	-3.40176	2.23233e-15	3.637e-14
PB.17667	CtAH06G0318800	3444	748	447	-1.50296	0.00336028	0.0159698
PB.23238	CtAH09G0073000,CtAH09G0073100	520	184	14	-4.45336	2.94672e-28	1.11381e-26
PB.23232	CtAH09G0072300	1484	162	1938	2.79344	8.04517e-32	3.64185e-30
PB.23584	CtAH09G0111000	63	482	5	-7.11283	6.29271e-62	1.38556e-59
PB.23585	CtAH09G0111200	0	5	1382	7.14689	1.19685e-09	1.19416e-08
PB.14365	CtAH05G0126200	608	392	241	-1.48674	0.00624511	0.0282025
PB.14367	NA	402	60	530	2.21822	1.03287e-06	7.67264e-06
PB.14360	CtAH05G0125500	6037	2	57	3.47253	5.09265e-08	4.37817e-07
PB.22188	CtAH08G0279500	0	110	2120	3.53139	3.17748e-17	5.86238e-16
PB.2144	CtAH10G0061800	2794	304	94	-2.44773	1.39047e-06	1.0202e-05
PB.2147	CtAH10G0062600	96	48	0	-6.68014	5.4102e-16	9.19774e-15
PB.2140	CtAH10G0060900	111	653	326	-1.80797	1.86214e-12	2.38193e-11
PB.2141	CtAH10G0061300	2063	251	118	-1.89876	0.00014202	0.000824147
PB.12402	CtAH04G0143600	118	120	57	-1.86008	0.000285619	0.00158414
PB.12401	CtAH04G0143500	18	26	4	-3.34332	0.00558364	0.0254025
PB.13750	CtAH05G0056500	661	451	92	-3.03374	2.3373e-14	3.48047e-13
PB.13751	NA	910	337	153	-1.93392	3.81229e-11	4.37103e-10
PB.13753	NA	13630	1903	998	-1.7502	0.00156175	0.00782911
PB.13754	NA	1412	94	15	-3.42574	1.02166e-18	2.09117e-17
PB.13756	NA	23	6	0	-5.88061	4.65734e-13	6.24992e-12
PB.15184	CtAH05G0258400	572	296	1592	1.53955	0.000170486	0.000976868
PB.1493	NA	1439	244	1884	2.17601	8.82116e-07	6.61777e-06
PB.1496	CtAH01G0215100	3422	777	483	-1.48059	8.77753e-08	7.32667e-07
PB.1727	CtAH10G0002600	1528	407	169	-2.08997	7.96052e-17	1.42717e-15
PB.1729	CtAH10G0003100	2388	646	39	-4.7859	6.91053e-53	9.3288e-51
PB.24747	CtAH09G0266900,CtAH09G0267000	5151	30	7	-2.70007	9.3425e-08	7.77821e-07
PB.24746	CtAH09G0266800	8934	2221	101	-5.14354	2.42478e-69	7.52251e-67
PB.21516	CtAH08G0184600	1777	389	175	-2.02346	7.6893e-09	7.10329e-08
PB.21515	CtAH08G0184400,CtAH08G0184500	1484	370	1750	1.4001	0.000352432	0.00192877
PB.21519	CtAH08G0184700	0	3466	249	-4.55508	6.42421e-28	2.38063e-26
PB.24749	NA	113	6	0	-5.84431	5.66527e-11	6.37631e-10
PB.23910	NA	586	17	159	2.5088	0.000519164	0.00278151
PB.23912	CtAH09G0145100	2543	368	1767	1.47615	0.000105931	0.000623839
PB.23916	CtAH09G0145400	581	30	0	-6.05363	1.92744e-27	7.00521e-26
PB.3476	CtAH10G0228300	2178	1103	6270	1.69889	2.7607e-06	1.95595e-05
PB.325	NA	831	366	105	-2.59135	3.90584e-14	5.71118e-13
PB.324	CtAH01G0036400	870	198	5	-5.90919	6.71376e-28	2.48387e-26
PB.323	CtAH01G0035900	34	16	0	-5.00797	1.0549e-05	7.00148e-05
PB.322	NA	2567	288	2357	2.20446	8.09893e-08	6.79022e-07
PB.9615	NA	1598	303	1464	1.49063	3.01474e-06	2.1273e-05
PB.22700	NA	399	171	27	-3.44207	1.31894e-31	5.88824e-30
PB.6471	CtAH12G0081400	264	139	33	-2.8434	3.74343e-15	5.98712e-14
PB.6474	CtAH12G0081700	724	303	1282	1.24643	0.00625589	0.0282456
PB.24265	CtAH09G0188900	1119	338	32	-4.1891	6.23685e-41	4.76248e-39
PB.9053	CtAH02G0177000	4347	988	4478	1.34304	0.000587534	0.00312859
PB.9059	NA	369	2	0	-3.79852	0.00193516	0.00952628
PB.5929	CtAH11G0261500	3479	729	4357	1.7785	1.72974e-05	0.000111954
PB.5922	CtAH11G0260900	1063	464	267	-1.62444	3.22401e-06	2.26652e-05
PB.3188	CtAH10G0198200	2099	317	45	-3.67997	1.07985e-22	2.90853e-21
PB.3187	CtAH10G0198100,CtAH10G0198200	1782	394	88	-3.0516	7.14613e-13	9.46101e-12
PB.3185	CtAH10G0198100	4378	1008	254	-2.86963	4.62288e-16	7.89475e-15
PB.7409	CtAH12G0199100	1143	47	20	-1.98572	0.00186949	0.00923505
PB.3950	CtAH11G0004600	12448	4453	2804	-1.48731	1.38573e-07	1.12722e-06
PB.3955	NA	51	45	11	-2.71724	3.37812e-07	2.64271e-06
PB.3957	CtAH11G0005400,CtAH11G0005500	254	2875	266	-4.15161	1.10208e-24	3.37758e-23
PB.15341	NA	837	201	103	-1.72299	2.31716e-05	0.000148072
PB.15348	CtAH05G0278300	417	1206	8110	1.93877	1.16324e-23	3.33516e-22
PB.8098	CtAH02G0047000	26359	9859	2931	-2.53881	4.83634e-26	1.62014e-24
PB.8099	NA	33	84	29	-2.44746	2.30022e-06	1.64564e-05
PB.8094	CtAH02G0046700	4020	691	1	-9.80557	7.9677e-85	5.82902e-82
PB.8095	NA	893	264	1834	1.93138	5.30685e-08	4.54853e-07
PB.8090	CtAH02G0046200	1502	15	107	1.99383	0.000200205	0.00113625
PB.8091	CtAH02G0046300	4422	20056	4751	-2.85768	5.114e-32	2.36213e-30
PB.1123	NA	257	42	4	-3.95152	1.53497e-14	2.32854e-13
PB.1122	CtAH01G0156200	5276	310	2571	2.25634	1.03268e-22	2.78813e-21
PB.1124	NA	3274	1122	593	-1.72489	3.16832e-13	4.33119e-12
PB.17252	NA	364	33	10	-2.55157	2.0263e-07	1.6204e-06
PB.8567	NA	1478	110	733	1.91725	5.29173e-08	4.53728e-07
PB.7576	CtAH12G0216000	538	208	1485	2.03542	3.43347e-12	4.30074e-11
PB.5114	CtAH11G0170700	2553	692	132	-3.13861	3.77211e-28	1.42106e-26
PB.5110	CtAH11G0170100	1444	610	3426	1.69625	0.0112244	0.0482299
PB.5111	CtAH11G0170300	791	47	2249	4.72795	4.18664e-32	1.95368e-30
PB.16701	NA	36	13	348	3.97356	1.74074e-07	1.39994e-06
PB.10709	NA	27	7	0	-4.67922	3.4065e-06	2.3855e-05
PB.14284	CtAH05G0114800	528	58	893	3.07337	2.80416e-26	9.53456e-25
PB.14281	CtAH05G0114300	5015	1935	846	-2.02305	7.35264e-14	1.05605e-12
PB.129	NA	2123	224	1740	2.05081	0.00305181	0.0145771
PB.125	NA	2977	689	5452	2.14034	4.78139e-07	3.67708e-06
PB.126	CtAH01G0011600	334	84	15	-3.09414	0.000331847	0.00182098
PB.14140	CtAH05G0100200	18954	14133	5264	-2.15854	4.92328e-07	3.78235e-06
PB.23798	CtAH09G0133500	5656	139	1445	2.60568	8.95509e-08	7.46938e-07
PB.19554	NA	1085	135	931	1.96938	1.72474e-10	1.85733e-09
PB.19555	CtAH07G0229500	9601	1524	6860	1.36094	2.78676e-05	0.00017649
PB.14137	NA	75	449	52	-3.89983	9.76224e-14	1.39244e-12
PB.14136	NA	3242	730	50	-4.42013	9.979e-07	7.42499e-06
PB.14130	NA	13	13	399	4.1407	2.25981e-11	2.6527e-10
PB.15668	NA	92	23	156	1.94593	1.08069e-05	7.15379e-05
PB.15669	CtAH06G0038300	2504	2048	10610	1.53739	6.08575e-14	8.79101e-13
PB.15661	CtAH06G0037300	2330	4201	1779	-2.02717	3.12243e-11	3.60742e-10
PB.1840	CtAH10G0018900	1033	304	147	-1.82993	2.16979e-11	2.54967e-10
PB.6810	CtAH12G0132400,CtAH12G0132500	70980	368	99	-2.79671	2.42679e-13	3.35387e-12
PB.22443	NA	0	0	10	4.90151	0.00597525	0.0270592
PB.11942	CtAH04G0066100	5440	1280	466	-2.21636	0.000133361	0.000777304
PB.11947	CtAH04G0066800	1613	4	0	-5.38211	6.34443e-07	4.82999e-06
PB.11946	CtAH04G0066600	32928	2428	1395	-1.59556	1.77047e-05	0.000114427
PB.11945	CtAH04G0066500	26855	3313	741	-2.92832	1.55112e-26	5.35431e-25
PB.13544	CtAH05G0029000	10173	450	2325	1.5194	0.0105039	0.0453318
PB.18734	CtAH07G0112100	251	310	5	-6.55414	7.45913e-29	2.94201e-27
PB.13548	CtAH05G0029400	144	21	1	-4.4681	3.96996e-09	3.78456e-08
PB.18739	CtAH07G0112500	3114	527	2255	1.3121	0.000118748	0.000695708
PB.21232	CtAH08G0153100,CtAH08G0153200	3784	188	32	-3.36757	2.12696e-30	9.0332e-29
PB.21237	CtAH08G0153500	249	5	64	2.78862	1.17006e-08	1.06527e-07
PB.21234	CtAH08G0153400	114	359	2002	1.62995	1.12709e-05	7.44789e-05
PB.21238	CtAH08G0153500	97	5	54	2.48008	3.45358e-05	0.000216544
PB.21239	CtAH08G0153600	4549	1211	371	-2.5197	3.22518e-21	7.81453e-20
PB.979	CtAH01G0135100	980	215	96	-1.93244	2.25059e-09	2.19721e-08
PB.977	CtAH01G0134900	239	1	0	-4.22554	0.000458468	0.00247326
PB.24461	CtAH09G0222400	223	0	0	-3.16109	0.00878133	0.0385281
PB.24465	CtAH09G0223000	2582	1448	348	-2.84436	5.11893e-22	1.31773e-20
PB.24467	CtAH09G0223300	22	5	0	-5.57592	4.79716e-06	3.29681e-05
PB.21494	NA	1744	741	472	-1.43978	0.00292404	0.0140081
PB.21490	CtAH08G0181600	1658	48	390	2.15605	4.18478e-09	3.97099e-08
PB.21491	CtAH08G0181700	5039	213	1670	2.17084	5.14992e-08	4.42071e-07
PB.20547	CtAH08G0084900	2010	111	13	-3.65852	2.36937e-13	3.27652e-12
PB.23896	CtAH09G0143300	13600	2410	706	-2.55598	7.88625e-18	1.52344e-16
PB.23892	NA	117	36	11	-2.39292	5.36372e-05	0.000328856
PB.18098	CtAH07G0033600	11412	1668	8813	1.57505	6.46523e-05	0.000391522
PB.18097	NA	385	17	3	-3.09935	5.45323e-05	0.000333983
PB.18095	CtAH07G0033300	891	241	16	-4.57698	5.33805e-28	1.98462e-26
PB.22856	CtAH09G0026800	3081	1034	536	-1.73447	9.94017e-13	1.30083e-11
PB.11745	NA	515	31	342	2.48032	1.9898e-07	1.59233e-06
PB.17013	NA	23	6	0	-4.36293	1.14845e-05	7.58021e-05
PB.5358	CtAH11G0199900	4	0	15	5.57236	5.2239e-05	0.00032063
PB.5352	CtAH11G0199000	72	5446	88499	3.24749	5.20815e-07	3.99174e-06
PB.7265	CtAH12G0183300	100	19	4	-2.92024	0.00191724	0.0094442
PB.7262	CtAH12G0182900	4099	1621	933	-1.57977	8.0286e-07	6.05183e-06
PB.7263	NA	2736	631	306	-1.82062	2.04979e-07	1.63687e-06
PB.4083	NA	11614	3925	2265	-1.56407	0.000885039	0.00459414
PB.4081	CtAH11G0021400	12966	5540	2305	-2.01503	9.19917e-05	0.00054629
PB.4080	CtAH11G0021300	9602	1168	642	-1.67064	0.000755744	0.00396657
PB.4086	CtAH11G0022300	5359	1159	795	-1.36337	5.49251e-06	3.75308e-05
PB.4084	CtAH11G0022100	155	10	0	-6.5755	6.76119e-11	7.55355e-10
PB.5687	NA	0	10	1	-4.13573	0.00660009	0.0296697
PB.5682	NA	3056	107	9	-4.18887	2.69221e-14	3.98023e-13
PB.5680	CtAH11G0234400	1687	454	124	-2.62119	6.57807e-08	5.58532e-07
PB.5689	CtAH11G0235500	2183	371	173	-1.92632	7.70922e-06	5.18652e-05
PB.7191	NA	5287	129	6	-5.13169	2.68642e-21	6.52305e-20
PB.10540	CtAH03G0179600	20	11	2	-3.39383	0.00746095	0.0331648
PB.4556	NA	2944	3299	502	-3.50078	1.64653e-19	3.54622e-18
PB.4551	NA	7421	3141	341	-3.9944	6.48681e-91	5.88457e-88
PB.4552	CtAH11G0089000	223	174	39	-4.02331	1.87425e-10	2.00974e-09
PB.3025	CtAH10G0176800	1242	889	77	-4.25545	6.20817e-33	3.02785e-31
PB.3022	CtAH10G0176400	280	49	297	1.82327	1.28087e-06	9.44374e-06
PB.9799	NA	230	85	25	-2.519	1.80104e-06	1.30581e-05
PB.9793	CtAH03G0059400	941	492	171	-2.22332	0.000707448	0.00372861
PB.9797	NA	30	5	223	4.83285	1.3686e-15	2.27554e-14
PB.14735	CtAH05G0179400	8471	2424	132	-4.9828	4.33339e-46	4.36787e-44
PB.15060	NA	1	1	122	5.28547	3.32964e-12	4.17428e-11
PB.15067	CtAH05G0243100	11390	2332	14207	1.81032	1.27023e-08	1.15415e-07
PB.8860	NA	80	18	0	-5.4	4.44379e-16	7.6061e-15
PB.2647	NA	348	102	19	-3.20966	3.25536e-14	4.78473e-13
PB.2649	NA	1760	95	627	1.79077	0.000553927	0.00295797
PB.2648	CtAH10G0112700	1962	572	3086	1.60266	6.40968e-12	7.88742e-11
PB.8113	CtAH02G0048700	1027	104	518	1.5179	0.000300955	0.00166472
PB.8115	CtAH02G0048900	9956	13	0	-7.03393	1.42009e-08	1.28363e-07
PB.8117	CtAH02G0049400	19	15	0	-7.18904	4.55535e-19	9.56581e-18
PB.8118	CtAH02G0049600	10822	52	11	-3.0457	5.44515e-06	3.72296e-05
PB.13039	NA	1425	315	55	-3.19686	9.45699e-14	1.34975e-12
PB.13033	CtAH04G0225900	1423	539	245	-1.90427	0.00603432	0.0273104
PB.13032	NA	6091	639	67	-3.93846	1.48882e-15	2.46821e-14
PB.13035	NA	26	75	5	-4.38026	1.33151e-15	2.21875e-14
PB.13034	NA	1394	813	205	-2.8009	1.11183e-07	9.15915e-07
PB.13037	NA	306	49	7	-3.38829	0.000183008	0.00104335
PB.16005	CtAH06G0080700	497	252	1605	1.83172	2.29002e-14	3.41455e-13
PB.21962	CtAH08G0245600	836	393	2614	1.8782	0.000676657	0.00357131
PB.21963	CtAH08G0245700	322	55	1059	3.45101	5.46857e-30	2.26731e-28
PB.17354	CtAH06G0282400	297	759	392	-1.69537	0.00338525	0.0160782
PB.17355	CtAH06G0282600	883	397	137	-2.36215	8.99303e-25	2.78244e-23
PB.12800	CtAH04G0197700	445	278	94	-2.31992	2.53261e-11	2.95914e-10
PB.12808	CtAH04G0198500	1517	396	144	-2.24379	1.18062e-23	3.38073e-22
PB.19295	CtAH07G0193400	3618	3685	2663	-1.27002	0.00475662	0.0219348
PB.19294	CtAH07G0193200	278	138	52	-2.17787	1.32308e-08	1.20025e-07
PB.14076	CtAH05G0093900	6128	1058	5698	1.59439	4.01533e-05	0.000250038
PB.19298	CtAH07G0193800	4286	998	380	-2.17263	6.19937e-15	9.72306e-14
PB.13860	CtAH05G0071200	15121	1816	12295	1.96344	3.46158e-09	3.32508e-08
PB.13861	CtAH05G0071300	1134	374	240	-1.42772	0.000109733	0.000645058
PB.13864	NA	33	0	6	3.32749	0.00799506	0.035345
PB.11591	NA	7938	4225	2557	-1.55087	3.72032e-13	5.0312e-12
PB.11598	CtAH04G0007100	5908	75	3	-5.11384	2.20691e-45	2.15735e-43
PB.23618	NA	1070	58	1125	3.33744	4.01598e-11	4.59065e-10
PB.23612	CtAH09G0114100	2052	381	146	-2.21758	1.47103e-06	1.07687e-05
PB.19749	NA	847	46	10	-2.94494	0.000122586	0.000717454
PB.19746	CtAH07G0250500	253	122	730	1.76428	8.83967e-06	5.91022e-05
PB.19742	CtAH07G0250100	1291	22	1	-4.93637	1.17726e-18	2.39883e-17
PB.12029	CtAH04G0079400	530	124	62	-1.78249	0.000321733	0.0017693
PB.18507	CtAH07G0085400	2244	824	262	-2.41987	7.13579e-21	1.7035e-19
PB.18509	NA	2365	207	1285	1.76363	0.000129762	0.000758083
PB.24057	CtAH09G0161000	3133	1008	4198	1.27523	0.000462246	0.00249186
PB.24050	CtAH09G0160100	5859	2063	1471	-1.28863	1.57111e-05	0.000102242
PB.24052	CtAH09G0160400	1088	98	639	1.85424	6.96763e-09	6.45502e-08
PB.20734	NA	1	7	812	5.80983	3.19038e-15	5.13153e-14
PB.7830	CtAH02G0017000	2841	1298	6547	1.48361	0.000235638	0.00132639
PB.7837	CtAH02G0017600	15518	358	58	-3.39425	3.31914e-38	2.15071e-36
PB.7838	NA	2007	496	2576	1.49795	7.07328e-05	0.000426408
PB.16248	CtAH06G0120300	1687	6	1	-3.09719	0.0035666	0.0168761
PB.16241	CtAH06G0119200	1175	265	154	-1.59112	3.63018e-07	2.83112e-06
PB.16245	CtAH06G0119800	919	8	1	-3.26954	0.00344776	0.0163512
PB.16247	CtAH06G0120200	1196	128	13	-4.07045	1.80773e-35	1.03009e-33
PB.16246	NA	38	86	820	2.47162	3.42045e-13	4.659e-12
PB.1860	CtAH10G0021700	1580	539	131	-2.83257	8.22402e-30	3.37885e-28
PB.5528	CtAH11G0219400	7247	23	3	-3.44483	7.7673e-05	0.000466017
PB.5522	CtAH11G0218500	984	196	50	-2.80048	1.01291e-13	1.44295e-12
PB.5524	CtAH11G0218800	0	1622	361	-2.9575	1.04995e-07	8.68411e-07
PB.17199	CtAH06G0265200	20403	4467	27898	1.82392	5.63205e-15	8.86393e-14
PB.17191	CtAH06G0263600	198	77	26	-2.29997	0.00153369	0.00769865
PB.10977	CtAH03G0245000	3898	1360	999	-1.2411	0.00507878	0.0232784
PB.10973	NA	274	1	14	2.39459	0.0035211	0.0166851
PB.7015	CtAH12G0156000	110	2	0	-4.63308	2.93178e-05	0.00018526
PB.7014	CtAH12G0156000	3309	2	0	-4.72047	1.50036e-06	1.09764e-05
PB.10357	CtAH03G0147200	151	3	186	4.78045	1.06062e-17	2.02985e-16
PB.22105	CtAH08G0264000	48	6	161	4.05849	1.4419e-07	1.17207e-06
PB.22106	CtAH08G0264100	2017	672	3736	1.61337	4.26927e-08	3.69411e-07
PB.22108	CtAH08G0264500	40	13	102	2.27463	0.00938874	0.0409397
PB.6766	CtAH12G0126800	1472	1137	312	-2.63768	2.87304e-24	8.58467e-23
PB.6760	CtAH12G0125100	439	301	1897	1.75505	0.00383197	0.0180141
PB.11752	NA	1914	131	71	-1.64914	0.000272719	0.00151704
PB.14504	CtAH05G0143500	1208	80	0	-8.63217	1.36773e-24	4.16358e-23
PB.14509	CtAH05G0143900	10191	2472	14454	1.77747	4.82342e-10	4.99272e-09
PB.15451	CtAH06G0011400	414	23	8	-2.18056	8.06654e-05	0.000482949
PB.1410	CtAH01G0205800	225	7	0	-6.09224	6.39384e-12	7.8722e-11
PB.9160	CtAH02G0196400	1504	3618	1899	-1.6867	0.000197189	0.00111969
PB.9168	NA	719	100	441	1.33612	0.00528162	0.0241447
PB.12220	CtAH04G0113800	720	49	322	2.0441	0.0101422	0.0439567
PB.15292	CtAH05G0270500	1724	277	2009	2.01756	8.23829e-16	1.385e-14
PB.16903	NA	3596	483	270	-1.70452	0.000720848	0.00379483
PB.14154	NA	17	33	226	2.00289	0.00388293	0.0182321
PB.2852	CtAH10G0145700	760	228	1935	2.19696	5.08098e-09	4.78139e-08
PB.2850	CtAH10G0145300	5936	2103	782	-2.21555	2.74047e-17	5.08602e-16
PB.2851	CtAH10G0145400	3	18711	115952	1.79797	0.00490197	0.0225186
PB.13732	CtAH05G0053600	11704	9953	5074	-1.77882	1.43345e-08	1.29443e-07
PB.16924	CtAH06G0232900	39	10	2	-2.80141	0.00605448	0.0273961
PB.16926	NA	0	652	279	-2.0089	1.30117e-05	8.54352e-05
PB.21144	CtAH08G0144700	2139	4746	1467	-2.53299	9.43245e-19	1.93591e-17
PB.11126	CtAH03G0263100	154	7008	3035	-1.94095	3.71645e-05	0.000232037
PB.14337	CtAH05G0122600	407	170	2493	2.97598	3.31719e-24	9.88574e-23
PB.639	CtAH01G0080700	251	69	493	1.99415	5.00617e-15	7.91184e-14
PB.637	CtAH01G0080300	1941	1	218	6.15876	1.87049e-15	3.07621e-14
PB.14334	NA	101	17	138	2.18489	5.62201e-05	0.000343763
PB.67	CtAH01G0006500,CtAH01G0006600	1306	311	1525	1.45443	0.00184029	0.00910865
PB.66	CtAH01G0006400	2550	201	2261	2.61698	4.54726e-13	6.11306e-12
PB.63	CtAH01G0006200	76	1	0	-3.75103	0.000742727	0.00390457
PB.20246	CtAH08G0047000	5408	750	430	-1.62525	4.79866e-15	7.60509e-14
PB.20247	NA	226	42	24	-2.23724	8.94408e-07	6.70333e-06
PB.20240	NA	84	21	532	3.92575	1.32401e-07	1.08129e-06
PB.20243	CtAH08G0046300	982	177	842	1.43505	3.7623e-06	2.62055e-05
PB.19460	CtAH07G0218600	10365	15	5	-2.3005	0.00135462	0.00685748
PB.19462	CtAH07G0218800	52275	692	131	-3.22044	1.20049e-06	8.88571e-06
PB.19466	CtAH07G0219500	5146	1151	571	-1.78603	7.28097e-06	4.92323e-05
PB.19467	NA	619	8	65	2.20419	0.000810069	0.00422529
PB.11259	CtAH03G0277700	126	653	3453	1.53018	0.00185278	0.00915652
PB.11253	CtAH03G0277200	23170	9255	6064	-1.40563	0.00267758	0.0129147
PB.11252	CtAH03G0277100	5884	505	186	-2.24485	4.65623e-33	2.28075e-31
PB.11254	CtAH03G0277300	3715	339	77	-2.82768	1.42184e-21	3.53574e-20
PB.21382	CtAH08G0168100	152	44	1772	4.5052	5.55789e-76	2.37825e-73
PB.21656	NA	1088	178	904	1.54607	8.37232e-05	0.000500068
PB.21659	CtAH08G0200200	2973	2306	1113	-1.85316	3.41491e-14	5.00949e-13
PB.3279	CtAH10G0208600	429	952	423	-1.91361	0.0018108	0.00898033
PB.3278	CtAH10G0208400	18	227	1648	2.08824	0.000518761	0.00278
PB.3275	CtAH10G0208300	353	38	542	3.00093	0.00157332	0.00787843
PB.3272	CtAH10G0207800	1746	952	303	-2.42125	2.13041e-28	8.14767e-27
PB.8368	CtAH02G0076900,CtAH02G0077000	1654	727	382	-1.71127	0.00760298	0.0337301
PB.8365	CtAH02G0076800	1891	327	1613	1.47723	0.00412096	0.0192579
PB.6356	CtAH12G0063300	14	1	37	4.27741	4.76426e-06	3.27619e-05
PB.6350	NA	42	1	18	3.67598	0.00430494	0.0200147
PB.5197	CtAH11G0178400	983	215	3	-6.82404	4.08227e-62	9.25818e-60
PB.5192	CtAH11G0178000	1347	144	79	-1.66538	0.00282928	0.0135886
PB.5198	NA	217	47	316	1.92611	2.30603e-06	1.64927e-05
PB.10834	CtAH03G0225100	719	26	9893	7.65321	3.60424e-39	2.4695e-37
PB.10835	CtAH03G0225200	5973	873	510	-1.55669	8.67587e-07	6.51523e-06
PB.10836	NA	79	4	0	-3.24405	0.00149739	0.00753478
PB.10838	CtAH03G0225700	2519	904	444	-1.82308	1.38555e-16	2.45108e-15
PB.10839	CtAH03G0226000	535	29	778	3.89996	3.29488e-57	5.66096e-55
PB.16784	CtAH06G0211900	0	9	236	3.7192	6.24738e-05	0.000379647
PB.16785	CtAH06G0212200	1870	887	377	-2.11566	0.000827972	0.00431569
PB.8479	NA	4510	757	197	-2.66902	2.26266e-14	3.37598e-13
PB.10782	CtAH03G0216900	1079	56	9	-3.23817	0.000383407	0.00208921
PB.10781	CtAH03G0216900	8626	471	83	-3.2005	1.50163e-07	1.21714e-06
PB.17782	CtAH06G0332700	540	52	463	2.28983	2.28115e-11	2.67637e-10
PB.17431	CtAH06G0290800	1387	259	1798	1.90449	2.29129e-08	2.0251e-07
PB.17436	CtAH06G0291500	54	21	229	2.7156	1.03384e-10	1.13873e-09
PB.12782	CtAH04G0195900	3674	2878	1756	-1.49749	0.00156889	0.00785971
PB.12783	CtAH04G0196000	540	82	16	-3.10654	1.92241e-15	3.1593e-14
PB.7605	CtAH12G0219500	5057	1341	819	-1.53485	1.97245e-06	1.42326e-05
PB.14208	CtAH05G0106400	2038	126	36	-2.61912	5.15359e-24	1.51005e-22
PB.14205	CtAH05G0106300	919	237	12	-5.09285	6.15178e-28	2.28341e-26
PB.7608	NA	53	19	154	2.0871	0.000658299	0.0034809
PB.14201	NA	1179	86	419	1.4744	0.00184512	0.00912659
PB.3731	CtAH10G0255800	0	4	72	3.21261	0.000952629	0.00493032
PB.22734	NA	658	6	54	2.18868	0.00378891	0.0178238
PB.22735	CtAH09G0012600	991	512	191	-2.18518	1.7561e-13	2.46147e-12
PB.11499	CtAH03G0307700	27355	44029	12543	-2.61493	3.84265e-30	1.60493e-28
PB.22730	CtAH09G0012100	364	103	819	2.13153	6.5573e-13	8.71195e-12
PB.22731	CtAH09G0012200	4660	1414	182	-3.69386	2.09312e-16	3.64593e-15
PB.22738	CtAH09G0012800	773	218	3304	3.2663	1.67904e-15	2.76937e-14
PB.15555	CtAH06G0023700	267	1	0	-3.88743	0.00852383	0.0374781
PB.15557	NA	0	1052	5	-8.18941	1.54468e-24	4.68338e-23
PB.8600	NA	587	303	142	-1.89868	3.1816e-06	2.23947e-05
PB.8603	CtAH02G0107300	1311	793	257	-2.40282	4.8408e-28	1.80567e-26
PB.8605	NA	609	147	19	-3.69273	2.5512e-14	3.78904e-13
PB.8604	NA	1356	696	7843	2.60722	6.50616e-11	7.27579e-10
PB.8609	NA	0	0	26	6.27331	2.81995e-15	4.5551e-14
PB.2952	CtAH10G0166200	537	412	102	-2.78628	9.14675e-33	4.4136e-31
PB.2958	CtAH10G0167100	333	100	9	-4.13321	2.94169e-26	9.98722e-25
PB.1608	CtAH01G0231400	19826	21110	9259	-1.95863	0.00311491	0.014866
PB.21415	CtAH08G0172000	1878	399	155	-2.12752	5.90631e-09	5.52595e-08
PB.21411	CtAH08G0171700	301	7	712	5.78134	7.51191e-31	3.22656e-29
PB.17844	NA	1415	56	323	1.65586	4.1749e-05	0.000259547
PB.23812	CtAH09G0135000	3702	355	3399	2.40996	3.04059e-05	0.000191578
PB.23813	NA	752	27	228	2.22739	0.00159148	0.00796585
PB.18016	NA	596	86	681	2.11585	1.09569e-07	9.03606e-07
PB.400	CtAH01G0046800	3787	629	377	-1.52024	0.000336452	0.00184354
PB.23109	CtAH09G0056700	0	0	27	6.56159	4.38505e-08	3.7914e-07
PB.23104	NA	62	3	0	-3.78977	0.00134296	0.00680298
PB.23102	CtAH09G0056000	1376	675	3978	1.70412	1.27144e-12	1.64865e-11
PB.23100	CtAH09G0055900	12799	996	634	-1.46169	0.000130075	0.000759714
PB.18908	CtAH07G0130400,CtAH07G0130500	81	5	1	-3.15025	0.000942262	0.00487778
PB.18907	CtAH07G0130400	907	368	1616	1.30852	0.00244783	0.0118798
PB.19054	NA	328	461	297	-1.39675	0.00460922	0.0213147
PB.19053	NA	0	50	385	2.10312	0.000470628	0.00253524
PB.4009	CtAH11G0012100	82	450	133	-2.50906	4.96903e-10	5.12705e-09
PB.6530	NA	277	25	341	2.93096	1.01091e-13	1.441e-12
PB.24341	CtAH09G0202100	7	740	7716	2.64321	2.94193e-05	0.000185798
PB.24340	CtAH09G0202000	276	156	0	-9.73052	3.0241e-48	3.39523e-46
PB.24343	NA	91	108	28	-2.72507	0.00352555	0.0166922
PB.24342	CtAH09G0202300	566	469	49	-4.02752	7.67636e-32	3.48882e-30
PB.24345	CtAH09G0202600	2460	12	2	-3.08123	0.000800317	0.00417827
PB.9719	CtAH03G0051200	1510	512	21	-5.3343	9.76212e-45	9.34157e-43
PB.5849	CtAH11G0252800	355	2	0	-4.27621	0.000302837	0.00167309
PB.5844	NA	1932	22	3	-3.53769	4.0534e-07	3.14066e-06
PB.5840	CtAH11G0252100	213	61	4	-4.52052	8.04455e-17	1.44109e-15
PB.5842	CtAH11G0252400,CtAH11G0252500	60225	45	3	-4.42829	7.72444e-10	7.82415e-09
PB.7723	NA	410	29	378	2.83676	7.44417e-15	1.15634e-13
PB.7727	NA	94	3	0	-4.11805	0.000290351	0.00160921
PB.7725	NA	7130	1822	906	-1.79876	6.5435e-06	4.44312e-05
PB.14956	CtAH05G0223800	1978	1116	639	-1.64387	3.56744e-10	3.74045e-09
PB.8445	CtAH02G0084300	578	36	286	2.18523	7.8337e-08	6.58002e-07
PB.8441	CtAH02G0083900	779	193	989	1.54433	0.00100155	0.00516464
PB.8440	CtAH02G0083800	9941	6194	2503	-2.079	2.52302e-09	2.45051e-08
PB.4826	CtAH11G0130100	3390	1	0	-3.2614	0.000957281	0.00495239
PB.4821	CtAH11G0129700	3456	681	448	-1.4083	4.00812e-07	3.10769e-06
PB.6092	CtAH12G0020100	71	32	11	-2.12884	0.00977683	0.042542
PB.6090	CtAH12G0019700	1443	606	297	-1.81882	4.12356e-09	3.91781e-08
PB.6091	CtAH12G0019900	928	591	121	-3.09275	5.26849e-13	7.04091e-12
PB.16082	NA	239	20	4	-3.00847	0.00153222	0.00769299
PB.1955	CtAH10G0034000	6854	104	2650	3.87546	1.10073e-11	1.32291e-10
PB.1952	CtAH10G0033800	3987	2596	13553	1.50209	0.000205853	0.00116597
PB.1951	CtAH10G0033600	34	1	22	3.15795	0.00109912	0.00562687
PB.5013	CtAH11G0159600	55	2	50	3.32158	4.63736e-06	3.19571e-05
PB.16626	CtAH06G0185600	104	11	1	-3.51117	2.89269e-05	0.000182892
PB.10669	CtAH03G0199500	55	640	3610	1.74944	0.00144786	0.00730502
PB.249	CtAH01G0025300	624	114	900	2.06493	0.000131633	0.000767626
PB.240	NA	479	191	894	1.39469	0.000117601	0.000689343
PB.243	CtAH01G0024500	1719	358	1993	1.62197	0.000227343	0.00128161
PB.244	CtAH01G0024500	868	65	946	3.06035	1.19248e-11	1.42865e-10
PB.23343	CtAH09G0085100	963	479	199	-2.10061	1.13217e-26	3.98086e-25
PB.23344	CtAH09G0085200	1079	973	4509	1.43409	0.00229184	0.0111681
PB.23345	NA	171	22	769	4.13151	1.23433e-17	2.35436e-16
PB.23346	NA	2834	19	626	4.2427	9.31292e-13	1.22156e-11
PB.9452	CtAH03G0017700	128	64	307	1.49109	0.0013536	0.00685383
PB.9459	CtAH03G0018500	2336	217	2953	2.99295	4.11787e-37	2.51723e-35
PB.19216	CtAH07G0182100	245	209	19	-4.13251	6.35442e-13	8.44735e-12
PB.19214	NA	334	79	2	-5.8296	5.60776e-27	1.99966e-25
PB.19212	CtAH07G0181500	50	15	0	-6.51273	2.61698e-15	4.23932e-14
PB.19211	CtAH07G0181200	3434	593	3456	1.70527	4.84947e-08	4.17386e-07
PB.11043	CtAH03G0252800	2705	13467	3352	-2.76073	7.01287e-20	1.56233e-18
PB.11044	CtAH03G0252900	8935	1365	615	-1.86376	0.00223128	0.0108847
PB.12536	NA	5602	406	1759	1.29531	0.000751805	0.00394772
PB.15749	CtAH06G0046600	326	506	235	-1.93838	2.42797e-16	4.21945e-15
PB.12539	CtAH04G0163800	1373	792	296	-2.16812	1.90174e-12	2.42983e-11
PB.12538	CtAH04G0163700	559	700	258	-2.26815	1.30368e-29	5.29859e-28
PB.14789	CtAH05G0192700	49	5	0	-5.61899	1.75521e-10	1.88924e-09
PB.24125	CtAH09G0168900	882	415	272	-1.40564	0.00453995	0.0210126
PB.24123	CtAH09G0168600	3691	1735	8057	1.38097	0.001974	0.00970483
PB.22565	CtAH08G0346300	97	1	0	-3.22316	0.00830363	0.0366022
PB.2567	NA	4	48	8	-3.24162	9.93715e-06	6.61475e-05
PB.2568	CtAH10G0103700	300	248	137	-1.68757	0.000422879	0.00229108
PB.18677	CtAH07G0103700	310	340	149	-2.01586	0.0039313	0.0184516
PB.18673	CtAH07G0102900	932	416	2313	1.7215	0.000107185	0.000630897
PB.18671	NA	203	20	3	-3.18063	1.57677e-07	1.27485e-06
PB.13379	CtAH05G0007200	1255	46	8	-3.10522	5.74201e-06	3.91178e-05
PB.18588	CtAH07G0094200	1200	443	197	-1.87817	0.00119769	0.0061053
PB.13372	CtAH05G0006600	261	99	2311	3.5836	1.28327e-13	1.81669e-12
PB.25032	CtAH09G0300200	1848	1717	590	-2.35619	2.92069e-30	1.22891e-28
PB.1037	CtAH01G0144500	57	12	0	-6.96625	3.3437e-14	4.9082e-13
PB.19980	NA	2591	1612	816	-1.775	3.43257e-08	2.98838e-07
PB.24638	NA	71	7	0	-4.62889	1.12074e-07	9.22583e-07
PB.24632	CtAH09G0249000	5986	145	72	-1.71022	0.00668365	0.0300334
PB.13050	NA	287	21	1	-3.97071	5.2293e-06	3.5851e-05
PB.22958	CtAH09G0039300	917	363	2077	1.71016	3.00918e-06	2.1247e-05
PB.22957	CtAH09G0039200	406	219	136	-1.48645	0.000474846	0.00255614
PB.22955	CtAH09G0039000	1671	722	145	-3.05358	4.5207e-18	8.89973e-17
PB.22953	CtAH09G0038900	532	242	1278	1.66265	0.000190301	0.00108221
PB.19159	CtAH07G0172600	1154	1018	696	-1.34913	0.00630525	0.0284454
PB.19150	CtAH07G0170900,CtAH07G0171000	5618	1180	6914	1.75084	7.8344e-15	1.21364e-13
PB.19154	CtAH07G0171800	13335	5813	3809	-1.42481	4.9123e-05	0.000302816
PB.19157	NA	859	123	9	-4.39696	5.68599e-14	8.22927e-13
PB.17112	CtAH06G0256200	231	45	480	2.565	0.00014764	0.00085504
PB.17116	CtAH06G0256700	254	839	12699	3.03216	3.11521e-30	1.30833e-28
PB.17115	CtAH06G0256600	6200	319	16	-5.01685	2.07964e-39	1.45569e-37
PB.5259	CtAH11G0185900	5563	66	2	-5.37668	7.50027e-28	2.77034e-26
PB.5258	CtAH11G0185800	346	15	5	-2.48739	0.00420705	0.0196038
PB.5253	CtAH11G0185000	1022	255	47	-3.20412	2.69561e-24	8.07579e-23
PB.5257	CtAH11G0185600,CtAH11G0185700	318	109	756	2.01081	3.53184e-09	3.38827e-08
PB.5256	CtAH11G0185300	101	0	4	3.98105	0.00471832	0.0217715
PB.7099	CtAH12G0165600	727	191	132	-1.38853	0.00188863	0.00932148
PB.7098	CtAH12G0165500	3286	101	1	-6.4929	6.26945e-33	3.05118e-31
PB.7090	CtAH12G0164800	10	350	3887	2.62494	1.15588e-05	7.62707e-05
PB.7093	CtAH12G0164900	6776	193	43	-2.95996	6.4453e-08	5.47464e-07
PB.7092	NA	200	5	96	3.38651	9.24344e-16	1.55053e-14
PB.10463	NA	2628	179	24	-3.67687	8.64615e-31	3.70673e-29
PB.10462	CtAH03G0166000	498	3163	1117	-2.26361	2.60653e-11	3.03769e-10
PB.10467	CtAH03G0166900	1177	131	676	1.54175	4.1159e-06	2.85457e-05
PB.3961	CtAH11G0005800	1053	300	161	-1.69339	4.79405e-11	5.43893e-10
PB.3962	CtAH11G0006500	6	52	12	-2.78771	0.000404455	0.00219441
PB.3340	CtAH10G0215100	216	50	10	-3.11021	6.75962e-10	6.88068e-09
PB.3342	NA	95	4	171	4.44427	1.4716e-14	2.23989e-13
PB.3348	NA	0	41	11	-2.59718	0.000270829	0.00150764
PB.9691	CtAH03G0048100	6606	5227	1666	-2.42902	2.51413e-26	8.59998e-25
PB.9699	NA	756	25	777	4.06853	1.13257e-24	3.46634e-23
PB.2763	CtAH10G0128500	1478	87	18	-3.01718	3.42568e-07	2.67808e-06
PB.2769	NA	0	5	111	3.34089	0.00185262	0.00915652
PB.8256	CtAH02G0064900	611	530	148	-2.60546	1.59262e-17	3.00491e-16
PB.8254	CtAH02G0064500	5007	1216	5121	1.2624	0.00112461	0.00574954
PB.15235	NA	484	12	251	3.49435	7.78723e-10	7.88071e-09
PB.15234	NA	207	15	605	4.52466	1.0213e-10	1.12547e-09
PB.15236	CtAH05G0264700	691	490	218	-1.94385	4.30753e-06	2.982e-05
PB.13178	NA	7657	1006	115	-3.93686	2.37299e-44	2.17005e-42
PB.13179	CtAH04G0242500	136	20	0	-5.40175	2.18437e-16	3.80195e-15
PB.21842	CtAH08G0226300	2363	1819	994	-1.66608	5.40787e-09	5.06798e-08
PB.1387	CtAH01G0200600	7121	66	0	-9.32105	4.87721e-42	3.97878e-40
PB.17926	CtAH07G0012600	1618	178	1479	2.24258	1.09285e-11	1.31484e-10
PB.1380	CtAH01G0199700	140	69	0	-9.33248	2.40408e-45	2.34e-43
PB.17929	CtAH07G0012900	493	242	123	-1.8369	4.72466e-06	3.25093e-05
PB.13940	CtAH05G0080200	716	207	8378	4.47449	5.102e-76	2.26879e-73
PB.13942	CtAH05G0080400	1183	22	10	-1.89377	0.00780402	0.0345476
PB.9865	CtAH03G0069900	563	167	8	-5.08476	2.95051e-37	1.82329e-35
PB.14622	NA	73	18	4	-2.83426	1.01166e-07	8.38005e-07
PB.14627	CtAH05G0161600	4260	635	255	-2.07723	2.04868e-17	3.83983e-16
PB.14628	CtAH05G0161700	71	1982	566	-2.49507	8.82239e-06	5.90041e-05
PB.23555	CtAH09G0108200	539	4	0	-3.74338	0.000294626	0.0016317
PB.12705	CtAH04G0185000	895	664	3250	1.45976	0.0054169	0.0247133
PB.12706	CtAH04G0185100	964	657	356	-1.66879	3.22404e-06	2.26652e-05
PB.12701	CtAH04G0184400	1107	1547	1114	-1.2855	0.000439354	0.00237354
PB.2245	CtAH10G0072400	4485	1946	1169	-1.54537	3.59073e-06	2.50566e-05
PB.2244	CtAH10G0072300	312	158	870	1.71672	0.00329582	0.0156831
PB.18425	CtAH07G0076000	2151	1163	763	-1.39229	0.00847298	0.0372617
PB.18424	CtAH07G0075900	8	6	53	2.35572	0.00823563	0.0363518
PB.18423	CtAH07G0075800	586	29	347	2.68498	1.64365e-08	1.4757e-07
PB.21306	CtAH08G0160200	67	0	3	3.22889	0.00940113	0.0409858
PB.21307	CtAH08G0160300	123	1	43	4.58608	2.15522e-15	3.51894e-14
PB.21309	CtAH08G0160500	9009	4796	3004	-1.45858	0.000385674	0.00210005
PB.806	CtAH01G0106000	35	48	4	-4.36266	7.75086e-08	6.51768e-07
PB.803	CtAH01G0105400	9590	2248	826	-2.23987	1.25174e-20	2.93571e-19
PB.800	CtAH01G0105200	1317	20	9	-1.94175	0.00906818	0.0396868
PB.801	CtAH01G0105300	303	18	3	-3.31752	6.56648e-07	4.99568e-06
PB.808	CtAH01G0106200	12088	1208	325	-2.65081	2.75685e-22	7.2532e-21
PB.809	CtAH01G0106400	3050	241	114	-1.91159	0.000581749	0.00309924
PB.24843	NA	0	350	60	-3.31466	1.52985e-21	3.78358e-20
PB.20168	CtAH08G0036100	41	5	62	2.56155	0.0051732	0.023678
PB.20164	CtAH08G0035500	191	50	1	-6.44371	8.29201e-27	2.9292e-25
PB.20160	CtAH08G0035300	12	3	143	4.36904	5.07997e-05	0.000312642
PB.20162	CtAH08G0035400	6083	718	266	-2.30512	1.12736e-07	9.27367e-07
PB.16475	CtAH06G0157300	674	534	354	-1.38161	0.000460407	0.00248254
PB.6939	NA	2933	130	9	-4.70506	8.71939e-23	2.36823e-21
PB.6931	CtAH12G0145200	122	14	3	-3.12423	0.000177381	0.00101331
PB.6930	CtAH12G0145200	140	18	2	-3.97709	9.48989e-08	7.89513e-07
PB.6933	CtAH12G0145300	258	3	38	2.79348	0.010409	0.0449565
PB.6934	CtAH12G0145400	4607	945	680	-1.27465	1.31139e-07	1.07175e-06
PB.17703	CtAH06G0323200	36	253	9	-5.45087	2.4671e-25	7.90273e-24
PB.11026	CtAH03G0250700	2	0	31	6.05006	3.02519e-05	0.000190738
PB.4797	CtAH11G0125300	0	189	81	-2.01955	7.57737e-05	0.000455345
PB.4791	CtAH11G0124300	22390	14987	6869	-1.94057	1.47113e-10	1.59407e-09
PB.4790	CtAH11G0124200	20065	38176	6878	-3.25133	8.11435e-27	2.8754e-25
PB.4799	CtAH11G0125900	69	258	2520	2.46767	4.49113e-07	3.46326e-06
PB.5770	NA	17230	2891	141	-5.10014	1.635e-35	9.36366e-34
PB.5771	CtAH11G0244700	4360	732	305	-2.09267	5.08186e-08	4.37055e-07
PB.5778	CtAH11G0245300,CtAH11G0245500	32263	1138	6182	1.61758	0.00313311	0.0149465
PB.5779	CtAH11G0245500	9566	6	0	-3.48146	0.000646179	0.00342
PB.4421	CtAH11G0069100	690	35	1	-5.58078	8.78251e-15	1.35403e-13
PB.4424	CtAH11G0069300	1330	630	219	-2.27881	6.93213e-07	5.26592e-06
PB.10163	NA	35	13	1	-4.40009	5.73076e-08	4.88968e-07
PB.10167	CtAH03G0116900	72	1	38	3.61926	5.29058e-11	5.97237e-10
PB.10165	CtAH03G0116800	70	56	22	-2.10693	3.85778e-05	0.000240358
PB.6487	CtAH12G0083000	3514	76	36	-1.81569	0.00172106	0.00857378
PB.14421	CtAH05G0133700	2562	593	326	-1.69355	2.64831e-07	2.09418e-06
PB.14426	CtAH05G0134500	700	5902	2166	-2.239	3.69678e-14	5.41947e-13
PB.6156	CtAH12G0033500	124	2	0	-4.31092	0.000204405	0.00115806
PB.8689	CtAH02G0116500	1597	376	1533	1.20824	0.00942675	0.0410817
PB.8681	CtAH02G0115600	3897	1347	7863	1.68776	9.30772e-09	8.54615e-08
PB.8687	NA	6197	582	334	-1.62399	0.000268489	0.00149572
PB.9089	NA	160	33	11	-2.51575	0.0017325	0.00862032
PB.1682	NA	58	26	0	-7.2257	1.48366e-22	3.95393e-21
PB.1687	CtAH01G0240800	1148	20	6	-2.52975	0.000964722	0.00498836
PB.16868	NA	17	1	32	4.04095	0.0018203	0.00901957
PB.9333	NA	2634	29	8	-2.50616	1.05614e-06	7.84292e-06
PB.16867	CtAH06G0224400	302	197	112	-1.60968	3.69585e-05	0.000230904
PB.2486	CtAH10G0096200	2377	715	431	-1.50736	1.45768e-05	9.51876e-05
PB.2481	NA	59	11	82	2.04371	0.00230758	0.01124
PB.2480	NA	2669	305	31	-4.04144	5.83744e-114	9.45623e-111
PB.12389	NA	2	5	0	-5.80849	0.0017186	0.0085643
PB.12380	CtAH04G0141300	2445	638	3385	1.59759	2.76441e-10	2.93099e-09
PB.16137	CtAH06G0100200	293	103	641	1.81471	1.73808e-12	2.22826e-11
PB.16135	CtAH06G0100000	259	294	1698	1.74668	7.18715e-11	8.01364e-10
PB.778	CtAH01G0101700	2934	932	36	-5.4896	6.645e-100	7.88333e-97
PB.776	CtAH01G0101400	11202	61	6	-3.85891	4.2928e-11	4.89967e-10
PB.777	CtAH01G0101500	4367	729	3327	1.33113	0.00720406	0.0321174
PB.20367	CtAH08G0062800	1552	413	272	-1.38653	0.0110748	0.0476504
PB.20363	CtAH08G0062000	1609	297	1977	1.91683	3.566e-09	3.41959e-08
PB.12930	CtAH04G0213300	687	1	0	-4.07647	0.000728326	0.00383152
PB.23186	CtAH09G0066400	1175	58	17	-2.51268	5.30726e-05	0.000325571
PB.23185	CtAH09G0066200	68	31600	8602	-2.62197	4.852e-10	5.01771e-09
PB.20988	CtAH08G0129300	854	32	1	-5.4473	4.62902e-27	1.6611e-25
PB.20980	NA	9332	1276	448	-2.27962	7.68735e-16	1.29333e-14
PB.20984	CtAH08G0128900	4799	867	3649	1.26628	1.47745e-07	1.19882e-06
PB.483	CtAH01G0057600	22648	146	1	-7.42468	6.56763e-54	9.48708e-52
PB.481	CtAH01G0057300	337	78	6	-4.3826	1.18009e-10	1.29353e-09
PB.487	CtAH01G0058400	757	91	21	-2.89547	5.22788e-16	8.90113e-15
PB.11359	CtAH03G0293300	2234	146	1245	2.325	1.67556e-06	1.21912e-05
PB.11357	CtAH03G0293100	1371	830	318	-2.21201	3.38494e-13	4.61619e-12
PB.18987	CtAH07G0142400	309	582	371	-1.45688	0.000529763	0.00283628
PB.19632	CtAH07G0238200	7195	183	3	-6.43783	1.93397e-63	4.666e-61
PB.19638	CtAH07G0238800	2957	989	636	-1.4473	6.19414e-06	4.21346e-05
PB.3539	CtAH10G0235100	3753	1075	249	-2.83761	1.39444e-24	4.23921e-23
PB.3535	NA	358	87	604	1.96319	5.02573e-07	3.85845e-06
PB.18218	CtAH07G0048100	588	222	90	-2.05846	1.85225e-15	3.04841e-14
PB.18214	CtAH07G0047800	4574	1011	4804	1.42932	0.000159919	0.000921826
PB.20643	CtAH08G0094800	5250	825	93	-3.85336	5.41312e-18	1.0574e-16
PB.20647	CtAH08G0095200	351	62	15	-2.7876	6.68819e-06	4.53593e-05
PB.6017	CtAH12G0004900	1355	74	378	1.49914	0.00199516	0.00980036
PB.6015	CtAH12G0004700	846	200	64	-2.38114	1.42801e-05	9.33043e-05
PB.7433	CtAH12G0201400	1105	1550	330	-2.97312	1.53784e-17	2.90881e-16
PB.2403	CtAH10G0088400	79	458	166	-2.26491	7.37232e-13	9.73773e-12
PB.7949	CtAH02G0031000	970	25	3	-3.49287	0.000153825	0.000888586
PB.7941	CtAH02G0030200	5293	1688	8205	1.41826	0.000851891	0.0044312
PB.7940	CtAH02G0030100	1366	202	113	-1.63217	0.00103425	0.00531997
PB.5092	CtAH11G0167700	1628	471	63	-3.63938	2.57079e-37	1.60251e-35
PB.5097	CtAH11G0168100	8992	54	0	-6.90632	1.02687e-32	4.934e-31
PB.5096	NA	0	5853	3302	-1.64611	2.58217e-05	0.000163853
PB.5098	CtAH11G0168200	2648	326	220	-1.34747	0.000800278	0.00417827
PB.5636	CtAH11G0230100	2471	169	26	-3.52988	4.55253e-29	1.80817e-27
PB.5635	NA	62	12	0	-6.70434	5.80397e-10	5.93723e-09
PB.4324	CtAH11G0053600	2148	468	2269	1.47005	8.23672e-05	0.000492617
PB.4329	CtAH11G0054600	3781	1395	7566	1.55925	0.00656577	0.0295388
PB.17577	CtAH06G0306600	560	96	2	-5.78931	3.89053e-14	5.69247e-13
PB.9982	CtAH03G0086400,CtAH03G0086500	17	531	27	-5.07914	1.19448e-51	1.51339e-49
PB.9988	CtAH03G0087600	2315	1365	849	-1.48708	2.57466e-05	0.000163422
PB.7161	CtAH12G0172800	1639	7	1	-3.31379	0.000159945	0.000921826
PB.7162	NA	744	7	0	-5.70551	1.42918e-10	1.55157e-09
PB.7164	CtAH12G0173000	744	477	134	-2.65671	1.93735e-22	5.13284e-21
PB.3675	NA	25	29309	787	-5.94673	2.8074e-16	4.85282e-15
PB.2073	NA	78	501	172	-2.30955	6.02037e-11	6.75125e-10
PB.2074	CtAH10G0052900	687	438	205	-1.95888	1.51824e-07	1.23016e-06
PB.2075	CtAH10G0053100	11306	2375	1106	-1.97757	1.56599e-14	2.37242e-13
PB.13312	CtAH04G0254200	1274	235	149	-1.47675	0.000158489	0.000914133
PB.11626	NA	744	139	845	1.74301	0.0105939	0.0456764
PB.11627	CtAH04G0013600	49	23	5	-2.90998	0.00051823	0.00277847
PB.8768	NA	23	1474	580	-2.17211	4.54976e-10	4.72238e-09
PB.11621	CtAH04G0013000	950	524	8	-6.72508	9.96778e-43	8.46664e-41
PB.8766	NA	45	0	8	2.76423	0.00738267	0.0328426
PB.8765	CtAH02G0126700	0	14	1	-4.48299	0.00211326	0.0103446
PB.8762	NA	1916	3850	554	-3.66599	3.53425e-46	3.57827e-44
PB.2692	NA	166	55	1	-5.9909	2.04163e-28	7.82131e-27
PB.2698	CtAH10G0119100	4493	842	7628	2.3663	8.89607e-18	1.71123e-16
PB.1523	NA	655	126	37	-2.61225	3.57988e-12	4.4781e-11
PB.13666	CtAH05G0045500	5354	541	303	-1.63689	0.000969124	0.00500769
PB.13660	CtAH05G0044800	2981	315	1461	1.3845	0.010679	0.0460172
PB.13661	CtAH05G0044900	0	8	178	3.6813	0.000136502	0.000793774
PB.13663	CtAH05G0045200	1232	1	133	5.82697	5.11011e-11	5.7744e-10
PB.19907	CtAH08G0004400	135	20	154	2.06244	0.000920591	0.00476777
PB.19904	CtAH08G0004300	1162	493	2668	1.56174	0.000362221	0.00197947
PB.6385	CtAH12G0068200	21918	12648	6880	-1.70019	0.000344855	0.00188867
PB.21759	CtAH08G0215000	1555	732	4166	1.64655	2.38949e-11	2.79913e-10
PB.21751	CtAH08G0214100	854	423	228	-1.6745	0.00254974	0.0123322
PB.21753	CtAH08G0214400	3907	1101	6360	1.74336	2.01183e-14	3.01562e-13
PB.20081	NA	61	2	0	-4.40323	3.43664e-06	2.40554e-05
PB.20086	CtAH08G0026000	298	51	446	2.27839	9.51358e-12	1.15256e-10
PB.18355	CtAH07G0069000	235	34	4	-3.69145	1.05469e-11	1.27028e-10
PB.18356	CtAH07G0069100	807	6	49	2.07846	0.00917864	0.0401238
PB.520	NA	0	14	143	2.42105	0.000387871	0.00210999
PB.523	NA	0	34	276	2.19283	0.00504001	0.0231147
PB.522	NA	437	778	386	-1.78325	1.08498e-05	7.18009e-05
PB.525	NA	4	5	183	4.22702	5.83044e-18	1.13501e-16
PB.527	NA	3	9	1	-3.74418	0.00450604	0.0208641
PB.23061	NA	866	32	9	-2.51716	0.000178159	0.00101724
PB.18828	CtAH07G0123100	92	1	75	4.64729	2.35201e-06	1.67898e-05
PB.18821	NA	723	215	2026	2.41644	3.01743e-29	1.20905e-27
PB.18826	CtAH07G0122800	1736	96	836	2.23863	5.1758e-11	5.84572e-10
PB.4122	CtAH11G0027600	113	34	4	-3.56439	1.12016e-09	1.11863e-08
PB.4125	NA	269	99	5	-4.91859	3.66612e-23	1.0252e-21
PB.4126	CtAH11G0028100	967	433	3902	2.30213	8.41161e-08	7.04197e-07
PB.4127	CtAH11G0028500	26905	1376	311	-2.9694	2.94117e-14	4.33416e-13
PB.4129	CtAH11G0028700	2539	1409	50	-5.49927	5.51033e-26	1.8432e-24
PB.4699	CtAH11G0110500	626	50	336	1.88561	1.24379e-06	9.18526e-06
PB.4692	CtAH11G0109600	6	23	0	-7.76419	4.00688e-14	5.85516e-13
PB.4690	CtAH11G0109300	1608	591	2440	1.25015	0.0072547	0.032324
PB.4691	CtAH11G0109400	1253	2266	1374	-1.51646	3.01462e-06	2.1273e-05
PB.4696	NA	42	7	70	2.31501	5.81116e-05	0.000354468
PB.4694	CtAH11G0109700	557	399	184	-1.90742	3.22717e-07	2.52899e-06
PB.12172	CtAH04G0104700	66	3566	962	-2.64412	7.86909e-09	7.26346e-08
PB.3475	CtAH10G0228200	6083	6594	626	-4.07201	4.57863e-23	1.26478e-21
PB.3472	CtAH10G0227800	565	33	2	-4.91287	1.32288e-20	3.09613e-19
PB.9611	CtAH03G0036300	146	154	860	1.75009	0.0104243	0.0450054
PB.9613	CtAH03G0036700	10909	491	298	-1.4935	0.00995816	0.0432232
PB.12179	NA	1107	148	760	1.54602	1.52352e-07	1.234e-06
PB.8568	NA	40	14	3	-2.79929	0.00130332	0.00661251
PB.7573	CtAH12G0215800	136	207	26	-3.67726	1.66545e-15	2.74896e-14
PB.6223	CtAH12G0044200	1101	57	2	-5.42923	2.01743e-10	2.15919e-09
PB.16549	CtAH06G0170300	679	240	60	-2.7651	3.36785e-21	8.13413e-20
PB.23266	CtAH09G0076300	332	27	645	3.72537	0.00017079	0.000978119
PB.19312	CtAH07G0196100	1605	1572	780	-1.80413	1.05598e-05	7.00663e-05
PB.19319	CtAH07G0196900	784	1124	187	-3.33722	1.70721e-12	2.1924e-11
PB.11125	CtAH03G0263000	0	83	1	-6.79309	3.8025e-37	2.33073e-35
PB.14335	CtAH05G0122300	2276	3510	1459	-2.01242	1.25615e-05	8.25743e-05
PB.14338	NA	2342	163	9	-4.83097	7.53775e-28	2.77965e-26
PB.12474	NA	451	2	0	-4.1898	6.39011e-05	0.000387697
PB.12473	NA	646	161	773	1.51358	0.0116324	0.0498319
PB.12479	CtAH04G0155200	2353	286	1525	1.53463	0.00224916	0.0109696
PB.22608	CtAH08G0352200	6162	1458	94	-4.74481	4.08152e-128	1.32236e-124
PB.22602	CtAH08G0351700	709	113	63	-1.62924	0.000199671	0.0011335
PB.11785	CtAH04G0035900	3985	303	1410	1.39835	2.08836e-07	1.66592e-06
PB.13785	CtAH05G0061200	8533	6457	4206	-1.43889	7.19832e-05	0.000433601
PB.13784	CtAH05G0061100	2566	374	1978	1.56868	2.91658e-07	2.29431e-06
PB.13783	CtAH05G0060900	33	67	33	-1.77923	0.00382387	0.0179808
PB.13781	NA	744	5	1	-2.77407	0.00289846	0.0138944
PB.13780	CtAH05G0060100	17916	1759	942	-1.69595	7.28033e-13	9.62744e-12
PB.11874	CtAH04G0049800	866	10	0	-6.6531	9.3141e-21	2.1935e-19
PB.11873	CtAH04G0049700	317	38	9	-2.86836	2.776e-11	3.2269e-10
PB.15172	CtAH05G0256500	1120	487	5413	2.61995	5.3844e-06	3.68698e-05
PB.13438	NA	768	13	0	-6.99581	9.76056e-22	2.46503e-20
PB.13432	CtAH05G0014000	573	0	29	4.83211	1.04298e-08	9.55323e-08
PB.1771	CtAH10G0008600	240	3817	63335	3.18415	1.94113e-09	1.90164e-08
PB.884	CtAH01G0118000	3	268	0	-9.93925	5.71023e-21	1.3675e-19
PB.24777	CtAH09G0271300	991	595	365	-1.47452	0.000113405	0.000665263
PB.24771	NA	214	14	122	2.53704	0.00238872	0.0116228
PB.24772	CtAH09G0270500	180	114	55	-1.81609	0.00036593	0.00199733
PB.20478	CtAH08G0076300	1596	576	2311	1.1944	0.00921346	0.0402527
PB.20473	CtAH08G0075800	1171	56	531	2.43555	3.0468e-07	2.39426e-06
PB.20471	CtAH08G0075600	2115	209	1446	1.95589	3.90469e-10	4.08274e-09
PB.20297	CtAH08G0052100	62	5	625	6.05307	1.58402e-23	4.4905e-22
PB.20296	NA	678	32	4	-3.68706	1.41099e-11	1.67451e-10
PB.23921	NA	431	7133	2484	-2.38659	3.33166e-05	0.000209246
PB.23929	CtAH09G0146900	2101	463	2276	1.44704	8.60068e-08	7.18699e-07
PB.8524	CtAH02G0097600	3471	882	4208	1.47101	0.000203181	0.00115228
PB.317	NA	194	9	2	-2.4359	0.000917351	0.00475316
PB.314	CtAH01G0034700	554	2284	777	-2.33701	4.77248e-14	6.93815e-13
PB.313	NA	0	9318	1307	-3.5476	7.30656e-09	6.76073e-08
PB.311	CtAH01G0034500	265	4	42	2.53359	0.00137765	0.00696627
PB.318	CtAH01G0035100	555	1107	375	-2.35141	8.13556e-12	9.9197e-11
PB.319	CtAH01G0035200	2623	85	28	-2.32426	1.2295e-05	8.09163e-05
PB.5442	CtAH11G0208400	1267	83	3	-5.54751	1.28998e-26	4.50083e-25
PB.5445	CtAH11G0208900	751	341	70	-3.08535	7.53898e-21	1.79033e-19
PB.5448	CtAH11G0209400	1866	44	0	-8.70699	2.72889e-40	2.00936e-38
PB.5449	CtAH11G0209800	303	275	1330	1.54044	0.00652132	0.0293563
PB.7354	CtAH12G0192500	2826	1219	694	-1.64002	5.89997e-11	6.62404e-10
PB.7355	CtAH12G0192600	273	1393	7277	1.57454	0.0088899	0.0389668
PB.3845	CtAH10G0267500	2226	387	2600	1.99232	3.89293e-07	3.02459e-06
PB.4719	CtAH11G0114300	252	130	62	-1.76795	0.000542841	0.0029015
PB.4718	CtAH11G0113600	991	592	2523	1.26776	0.0017241	0.00858434
PB.4717	CtAH11G0113500	105	2411	971	-2.10028	3.96292e-17	7.27144e-16
PB.4710	NA	0	2362	20102	2.2408	3.80387e-05	0.000237196
PB.6401	CtAH12G0070700	6033	3761	2013	-1.72212	4.04519e-09	3.85142e-08
PB.3153	CtAH10G0194100	564	30	1	-5.5051	1.39198e-13	1.96323e-12
PB.9006	CtAH02G0168500	789	833	521	-1.47342	0.000565354	0.00301615
PB.9007	CtAH02G0168900	766	98	2161	3.59896	8.22228e-32	3.7146e-30
PB.9003	NA	265	95	5	-4.85854	4.49153e-28	1.68369e-26
PB.2401	NA	151	31	249	2.25421	4.07095e-09	3.87269e-08
PB.15374	CtAH06G0001200	587	267	117	-1.92662	3.53305e-13	4.79222e-12
PB.15376	NA	324	2160	5	-9.41673	2.17011e-61	4.68724e-59
PB.15370	CtAH06G0000700	5338	75	27	-2.21891	5.72231e-08	4.88432e-07
PB.15371	CtAH06G0000800	795	90	1418	3.26127	2.56993e-14	3.80938e-13
PB.15372	CtAH06G0000800	4411	1245	6769	1.65491	3.20327e-11	3.69705e-10
PB.13239	CtAH04G0247800	2521	464	252	-1.72842	0.00442144	0.0205185
PB.13236	CtAH04G0247700	62	71	6	-4.0498	6.71199e-12	8.246e-11
PB.13233	CtAH04G0247400	994	40	0	-6.22459	6.11926e-29	2.42197e-27
PB.8064	CtAH02G0043900	5204	1662	7253	1.28921	0.000613833	0.00326174
PB.1178	CtAH01G0166000	1501	1170	732	-1.43591	0.0113897	0.0488754
PB.6389	CtAH12G0069300	1995	1957	919	-1.88622	2.37398e-14	3.53277e-13
PB.1177	NA	234	0	0	-2.9268	0.0074944	0.0333004
PB.15990	CtAH06G0078300	4161	733	5602	2.13235	4.63845e-22	1.20086e-20
PB.17261	CtAH06G0271800	74	37	8	-3.0129	4.4866e-16	7.67357e-15
PB.17263	CtAH06G0272000	7743	5330	2897	-1.70086	1.99745e-13	2.78086e-12
PB.5127	CtAH11G0172200	845	201	8	-5.25223	4.71229e-30	1.96452e-28
PB.5123	CtAH11G0171900	1352	89	40	-1.91757	3.27298e-05	0.000205789
PB.5120	CtAH11G0171700	47	45	1	-5.87126	1.40852e-22	3.76696e-21
PB.21432	CtAH08G0174800	11553	45	17	-2.16128	0.00405912	0.0189925
PB.24407	CtAH09G0216200	2297	471	10	-6.1855	1.16757e-26	4.09895e-25
PB.24507	NA	2080	25	9	-2.33147	0.00546733	0.0249033
PB.20901	NA	2687	1675	42	-5.98605	1.17541e-40	8.82688e-39
PB.20905	CtAH08G0122000	71	23	3	-3.66918	4.96573e-06	3.40646e-05
PB.14107	NA	1367	33	14	-1.91162	0.00723067	0.0322296
PB.14102	CtAH05G0096700	1	13	2	-3.65143	0.00416405	0.0194314
PB.23768	CtAH09G0130300	402	6	0	-5.8279	1.59736e-06	1.16484e-05
PB.23762	CtAH09G0129900	3971	436	257	-1.49618	0.00609056	0.0275484
PB.23766	NA	86	7	0	-6.0444	2.70216e-12	3.41215e-11
PB.23764	CtAH09G0130100	7850	4664	388	-4.35722	7.89285e-39	5.24933e-37
PB.19500	NA	586	67	19	-2.58209	1.01448e-10	1.11904e-09
PB.19506	CtAH07G0224300	202	32	301	2.51832	9.88482e-06	6.58185e-05
PB.12625	NA	1668	2921	233	-4.41115	2.07511e-12	2.64985e-11
PB.12629	CtAH04G0174400	162	0	9	2.95102	0.0105596	0.0455459
PB.12628	CtAH04G0174400	6	0	64	5.16497	0.000437672	0.00236558
PB.2362	CtAH10G0084100	723	317	1675	1.57521	4.98932e-13	6.68357e-12
PB.2368	NA	1546	283	2141	2.05775	7.25387e-06	4.90637e-05
PB.22413	NA	507	24	0	-7.86225	4.8878e-32	2.26688e-30
PB.22412	CtAH08G0319500	2981	621	51	-4.41117	5.87711e-34	3.05004e-32
PB.22415	NA	127	4	33	1.90224	0.00395666	0.018559
PB.13571	CtAH05G0031400,CtAH05G0031500	676	207	1183	1.68139	6.39476e-09	5.95348e-08
PB.21266	CtAH08G0156300	3977	1236	499	-2.1203	2.26547e-12	2.88481e-11
PB.920	CtAH01G0124900	1535	968	260	-2.70149	8.6623e-35	4.77986e-33
PB.7528	CtAH12G0211600	0	0	16	5.49025	8.92191e-07	6.68892e-06
PB.17069	CtAH06G0252200	502	439	224	-1.78298	3.16699e-09	3.05116e-08
PB.7257	CtAH12G0182500	928	514	2451	1.39598	0.00148942	0.00750134
PB.7256	CtAH12G0182400	41	3	58	3.23878	5.09625e-05	0.000313559
PB.7255	CtAH12G0182100	3171	814	4264	1.5943	0.00143881	0.00726259
PB.7254	CtAH12G0182000	3865	37	433	2.68125	1.81984e-05	0.000117384
PB.7250	CtAH12G0181600	1893	380	171	-1.94103	1.32134e-07	1.07949e-06
PB.11368	CtAH03G0294300	6719	431	123	-2.61203	5.22269e-14	7.5684e-13
PB.4508	CtAH11G0083800	91	3092	36695	2.73829	9.27768e-08	7.72708e-07
PB.4509	CtAH11G0084000,CtAH11G0084100	2551	556	2391	1.28472	0.00920123	0.0402071
PB.4504	CtAH11G0083100	2382	920	3859	1.27977	0.00854621	0.0375546
PB.10594	CtAH03G0188000	43	11	363	4.07186	1.71261e-12	2.19809e-11
PB.10591	NA	58	63	8	-3.85309	5.63264e-20	1.25979e-18
PB.10040	CtAH03G0096200	4879	1047	6157	1.73539	3.89222e-12	4.8581e-11
PB.18640	CtAH07G0099300	1920	1263	893	-1.32997	0.00342709	0.0162634
PB.9904	NA	774	235	10	-5.21376	9.39918e-26	3.11643e-24
PB.9901	NA	62	0	21	5.22769	0.0002043	0.00115775
PB.9900	CtAH03G0073300	867	305	65	-3.0395	3.77877e-15	6.03513e-14
PB.14741	CtAH05G0180300	918	286	157	-1.66864	7.17241e-07	5.43478e-06
PB.6618	CtAH12G0103500	4914	1259	427	-2.32805	8.01943e-21	1.89846e-19
PB.6610	CtAH12G0102600	22	6	249	4.39219	3.33916e-07	2.61314e-06
PB.6612	CtAH12G0102900	8	12	634	2.99859	0.00084688	0.00440716
PB.6615	NA	609	110	17	-3.48719	1.31459e-11	1.56501e-10
PB.6616	CtAH12G0103400	1456	541	286	-1.71624	2.79991e-18	5.5848e-17
PB.9278	CtAH02G0217100,CtAH02G0217200	2738	1055	782	-1.23325	0.0014699	0.00741126
PB.9272	NA	23	0	10	2.86816	0.00453882	0.0210116
PB.12352	CtAH04G0136700	972	780	554	-1.30255	0.00254382	0.0123062
PB.8818	CtAH02G0134600	2601	188	1361	2.0076	4.65537e-11	5.29484e-10
PB.8819	CtAH02G0134900	3563	730	104	-3.62747	1.02772e-59	1.95863e-57
PB.13002	NA	94	5	0	-5.62515	1.92815e-08	1.72024e-07
PB.13005	NA	453	118	33	-2.56719	0.000185965	0.00105914
PB.20002	CtAH08G0013900	1734	14059	4797	-2.3462	7.26772e-14	1.04452e-12
PB.20003	CtAH08G0014100	430	69	305	1.31047	0.00699987	0.0313116
PB.20001	CtAH08G0013800	2669	1425	7380	1.53824	5.85787e-10	5.98966e-09
PB.20005	NA	57	14	2233	6.40401	5.95127e-49	6.92148e-47
PB.22330	CtAH08G0302200	783	382	100	-2.7134	3.61598e-34	1.91604e-32
PB.11093	CtAH03G0257900	126	68	1	-6.74802	3.78957e-34	1.99869e-32
PB.13832	CtAH05G0068300	6117	1092	8000	2.05014	1.30063e-18	2.6431e-17
PB.13834	NA	1105	513	162	-2.4207	1.91305e-05	0.000123151
PB.13838	CtAH05G0068900	131	4	0	-4.46779	0.000233192	0.00131295
PB.19779	CtAH07G0254700	2437	528	4803	2.33087	2.96824e-23	8.33129e-22
PB.11546	CtAH03G0312200	7567	1399	357	-2.79186	3.17247e-58	5.8023e-56
PB.12012	CtAH04G0077100	3112	2832	1623	-1.58744	0.00427595	0.0199044
PB.12013	NA	529	199	107	-1.67742	4.6554e-07	3.58262e-06
PB.12014	NA	0	1	77	4.6458	7.51412e-09	6.94712e-08
PB.12017	CtAH04G0077500	9896	59	3	-4.75758	3.1224e-20	7.13839e-19
PB.18551	CtAH07G0089900	361	5	356	5.22597	8.20975e-61	1.69263e-58
PB.18550	CtAH07G0089800	1218	40	1	-6.08777	5.03029e-28	1.87327e-26
PB.21013	NA	3498	133	17	-3.63467	3.75353e-07	2.92029e-06
PB.24061	NA	391	8	85	2.38095	0.000131377	0.00076633
PB.20760	CtAH08G0106100	873	185	4	-5.99139	2.14117e-39	1.48956e-37
PB.24680	NA	3267	162	88	-1.67834	0.0057211	0.0259757
PB.24681	CtAH09G0256600	4298	3200	1092	-2.29525	2.12052e-07	1.69038e-06
PB.24682	CtAH09G0256700	113	101	3	-5.74373	5.9264e-29	2.34973e-27
PB.24683	CtAH09G0257000	29	332	86	-2.69091	4.30848e-10	4.48015e-09
PB.4988	CtAH11G0154400	90	48	0	-6.64661	1.83786e-25	5.9459e-24
PB.4980	CtAH11G0153300	202	85	1	-6.85829	1.59919e-34	8.67654e-33
PB.4981	CtAH11G0153300	1355	720	189	-2.73444	1.97168e-54	2.90363e-52
PB.7868	CtAH02G0021500	147	14	351	3.82881	1.23012e-35	7.09872e-34
PB.7869	CtAH02G0021900	4743	75	1499	3.55177	7.21223e-08	6.09412e-07
PB.7866	CtAH02G0021300	27	867	34283	4.43103	9.436e-39	6.25728e-37
PB.7860	CtAH02G0020200	707	243	1153	1.3984	0.00738015	0.0328415
PB.15897	CtAH06G0067100	3715	550	75	-3.70643	1.10666e-93	1.09122e-90
PB.15890	CtAH06G0066400	99	2	0	-4.5632	1.9593e-06	1.41467e-05
PB.15893	CtAH06G0066800	715	412	1875	1.35253	0.00203649	0.00999687
PB.16274	CtAH06G0123600	3836	3774	2291	-1.53163	4.74175e-07	3.64783e-06
PB.1851	CtAH10G0020400	482	253	1361	1.58469	1.02575e-09	1.02661e-08
PB.5571	CtAH11G0223900	499	258	2643	2.58095	8.64412e-28	3.18247e-26
PB.17637	NA	715	23	686	3.94458	5.33933e-17	9.72617e-16
PB.7048	CtAH12G0160400	15610	4265	631	-3.55039	3.57933e-43	3.12214e-41
PB.7046	CtAH12G0160300	919	149	806	1.61578	6.9333e-07	5.26592e-06
PB.7045	CtAH12G0160100	114	26	5	-2.85269	0.00017347	0.000991961
PB.7043	CtAH12G0159800	3075	2686	1025	-2.13984	2.45369e-05	0.000156006
PB.10365	CtAH03G0147900	398	180	1479	2.21345	1.92322e-16	3.37069e-15
PB.22135	NA	288	175	44	-2.75955	2.43819e-20	5.62024e-19
PB.2137	NA	495	181	2902	3.08821	2.62443e-16	4.54e-15
PB.22687	CtAH09G0007000	680	14	425	4.08486	1.21483e-10	1.32969e-09
PB.15469	CtAH06G0012800	2612	373	129	-2.25579	1.23253e-07	1.00876e-06
PB.15464	CtAH06G0012500	692	457	221	-1.83935	1.94748e-13	2.71296e-12
PB.15460	NA	1234	29	11	-2.30176	0.00243553	0.0118277
PB.15462	CtAH06G0012200	180	10	91	2.13118	0.00354348	0.0167737
PB.2792	CtAH10G0133000	2310	1699	797	-1.90497	8.77603e-14	1.25414e-12
PB.1446	CtAH01G0210300	0	6	118	3.4081	0.000252574	0.00141365
PB.1447	CtAH01G0210400	26	9	0	-5.70812	1.70322e-11	2.01604e-10
PB.1440	CtAH01G0209700	3774	229	13	-4.88939	3.23831e-30	1.35752e-28
PB.2868	CtAH10G0147900	340	143	83	-1.59322	0.000200402	0.00113708
PB.2860	CtAH10G0147200	189	5	0	-4.81204	9.07882e-07	6.79758e-06
PB.15283	CtAH05G0269400	14806	439	156	-2.31953	1.22897e-19	2.69032e-18
PB.15287	CtAH05G0270000	6371	407	115	-2.61728	5.87383e-15	9.23164e-14
PB.13707	CtAH05G0050700	8	0	25	6.23431	3.9849e-09	3.79721e-08
PB.13701	NA	615	278	2218	2.14227	2.29665e-14	3.4222e-13
PB.12432	CtAH04G0147800	810	823	206	-2.7209	1.26106e-09	1.25602e-08
PB.12430	CtAH04G0147500	6640	304	40	-3.77851	2.91387e-29	1.17378e-27
PB.21565	CtAH08G0189400	3945	357	10059	4.01198	3.35614e-29	1.3424e-27
PB.12437	NA	292	128	52	-2.10587	4.09124e-05	0.000254485
PB.20211	CtAH08G0041700	7965	1985	1294	-1.45172	4.56184e-10	4.73275e-09
PB.20217	CtAH08G0042900	18	17	3	-2.96328	0.00901296	0.0394528
PB.20216	CtAH08G0042700	1137	135	805	1.78865	7.0981e-11	7.92213e-10
PB.13741	CtAH05G0055500	72	368	21645	5.02711	6.14182e-25	1.9186e-23
PB.18168	NA	121	291	1	-8.79156	2.57233e-38	1.68121e-36
PB.18169	CtAH07G0042000	162	11	2	-2.8296	6.35084e-05	0.000385625
PB.35	CtAH01G0003600	854	383	2343	1.70162	0.00343424	0.0162905
PB.30	CtAH01G0003100	386	83	8	-3.91479	0.00169592	0.00846243
PB.39	CtAH01G0003800	640	140	1130	2.15762	5.14439e-10	5.29594e-09
PB.398	NA	1088	715	262	-2.27162	4.32271e-24	1.27318e-22
PB.399	CtAH01G0046700	72	6	65	2.52865	0.00474581	0.0218894
PB.396	CtAH01G0046400	6254	50	7	-3.40933	7.3522e-05	0.000442283
PB.394	CtAH01G0046100	275	375	47	-3.70946	1.0238e-09	1.02511e-08
PB.392	CtAH01G0045800	136	10	0	-6.0746	5.19893e-09	4.8863e-08
PB.24185	CtAH09G0179100	1	8	0	-6.17844	0.0101629	0.0440358
PB.24182	NA	0	0	53	6.26944	9.63153e-07	7.18059e-06
PB.24188	NA	4163	1124	528	-1.89244	2.21043e-13	3.06608e-12
PB.24238	CtAH09G0186000	2032	10209	3156	-2.47641	1.16815e-08	1.06395e-07
PB.24235	CtAH09G0185500	153	122	10396	5.35387	3.50938e-13	4.76582e-12
PB.21602	CtAH08G0193900	202	245	53	-2.98825	3.32562e-22	8.69915e-21
PB.3221	CtAH10G0201600	5667	1013	254	-2.78645	8.1657e-44	7.3488e-42
PB.5975	CtAH11G0266500	2006	420	73	-3.34151	1.79239e-24	5.41994e-23
PB.5978	CtAH11G0266800	1297	325	240	-1.26395	0.00988773	0.0429503
PB.1735	CtAH10G0003800	4826	437	5	-7.14027	8.43632e-82	5.03493e-79
PB.8357	CtAH02G0076100	3596	1399	918	-1.39803	4.23584e-06	2.93416e-05
PB.15918	NA	0	0	435	8.99095	4.7947e-36	2.81707e-34
PB.16755	CtAH06G0208100	999	308	120	-2.13	1.87257e-10	2.00974e-09
PB.16754	CtAH06G0208000	2755	3232	1119	-2.30324	2.36753e-05	0.000151122
PB.16753	CtAH06G0207900	1950	681	3399	1.48123	0.00010857	0.000638558
PB.10756	CtAH03G0213900	927	189	848	1.33017	0.00540549	0.0246712
PB.4218	NA	574	316	162	-1.8111	4.49684e-06	3.10264e-05
PB.4217	CtAH11G0040700	5240	117	62	-1.77801	0.00736678	0.0327912
PB.157	NA	451	3	0	-5.06102	1.54058e-05	0.000100399
PB.150	CtAH01G0014200	1400	1354	13791	2.47611	1.48248e-21	3.67846e-20
PB.151	NA	614	303	43	-3.88313	0.0111878	0.0481
PB.17408	CtAH06G0288700	101	19	4	-2.75737	2.12756e-06	1.52741e-05
PB.17407	CtAH06G0288700	2266	816	96	-3.81332	1.39179e-18	2.82076e-17
PB.23455	CtAH09G0097200	3518	928	142	-3.44864	3.15628e-33	1.55611e-31
PB.23457	CtAH09G0097300	703	239	163	-1.37817	0.00207947	0.0101924
PB.11280	CtAH03G0281100	25008	3328	1372	-2.10727	6.87257e-10	6.98311e-09
PB.14274	NA	190	42	7	-3.2987	1.13374e-08	1.03428e-07
PB.14271	CtAH05G0113000	261	71	878	2.85143	1.41867e-26	4.92712e-25
PB.14278	CtAH05G0113900	1518	1013	119	-3.86371	7.25487e-63	1.67891e-60
PB.14279	CtAH05G0114100	5	8	192	3.77473	1.80345e-05	0.000116459
PB.15580	CtAH06G0027000	5412	2273	13445	1.66656	8.70373e-06	5.8262e-05
PB.9560	CtAH03G0031500	3655	1013	475	-1.88829	2.03705e-11	2.39866e-10
PB.9567	CtAH03G0031900,CtAH03G0032000	5	19	323	3.27578	0.000131146	0.000765182
PB.14184	CtAH05G0104500	3312	770	21	-5.97242	4.04612e-72	1.41172e-69
PB.14181	CtAH05G0104200	1049	261	16	-4.7266	1.15107e-23	3.30445e-22
PB.12735	CtAH04G0190900	1114	446	285	-1.46039	5.36324e-06	3.6736e-05
PB.12731	NA	7	0	137	7.05757	6.13422e-11	6.87002e-10
PB.15104	NA	610	1000	410	-2.04691	0.000751298	0.00394597
PB.22496	CtAH08G0331500	387	77	16	-2.902	0.000866665	0.00450288
PB.11930	CtAH04G0063900	17	8	181	3.67309	2.57471e-14	3.81397e-13
PB.22498	CtAH08G0331600,CtAH08G0331700	3007	641	3317	1.53538	3.30379e-06	2.31828e-05
PB.11937	CtAH04G0064900	964	694	441	-1.44524	2.62479e-05	0.000166511
PB.11935	CtAH04G0064600	88	186	5	-5.56328	2.2758e-17	4.25147e-16
PB.15639	CtAH06G0034400,CtAH06G0034500	404	78	3	-5.35364	2.60194e-27	9.42641e-26
PB.15637	CtAH06G0034300	1124	171	47	-2.74222	8.70784e-13	1.14465e-11
PB.15631	CtAH06G0033600	229	69	465	1.91068	2.39405e-08	2.10689e-07
PB.18742	CtAH07G0112900	2514	183	69	-2.19324	4.95505e-09	4.66676e-08
PB.18743	NA	5769	386	8	-6.30712	3.80871e-53	5.29924e-51
PB.18744	NA	3528	525	110	-3.07587	1.0794e-21	2.71093e-20
PB.1632	CtAH01G0234000	1516	1544	553	-2.2186	1.36367e-07	1.11127e-06
PB.1634	CtAH01G0234300	3138	1155	679	-1.49441	0.000661244	0.00349565
PB.24436	NA	127	34	590	3.27317	4.93162e-39	3.34863e-37
PB.24434	CtAH09G0219400	807	364	2528	1.96453	1.46259e-10	1.58557e-09
PB.19832	CtAH07G0260900	1704	2523	268	-4.01818	8.43976e-42	6.69249e-40
PB.19834	CtAH07G0260900	1215	189	1005	1.58956	2.04354e-06	1.47269e-05
PB.20533	NA	107	59	20	-2.29697	6.57619e-06	4.46398e-05
PB.20537	NA	7366	741	282	-2.19018	1.06629e-10	1.17276e-09
PB.20394	NA	444	102	24	-2.85934	1.32949e-11	1.58109e-10
PB.23843	CtAH09G0137900	1651	248	34	-3.60634	1.71172e-21	4.22416e-20
PB.23841	CtAH09G0137500	241	313	4	-7.08393	3.00089e-38	1.95006e-36
PB.23847	CtAH09G0138200	914	1504	7623	1.47372	0.000322567	0.00177345
PB.455	CtAH01G0053900	1793	1372	34	-5.97884	5.5091e-40	3.94135e-38
PB.450	CtAH01G0052800	2477	4969	193974	4.43269	2.52673e-39	1.75241e-37
PB.459	CtAH01G0054600	5779	1555	162	-4.152	9.26439e-77	4.2879e-74
PB.458	CtAH01G0054400	575	4	0	-5.43831	3.17549e-08	2.77202e-07
PB.22829	CtAH09G0024000	293	80	8	-4.07256	9.85379e-10	9.88386e-09
PB.22822	CtAH09G0023200	4252	641	358	-1.65006	1.53928e-05	0.000100343
PB.5325	CtAH11G0194100	2468	837	399	-1.87628	1.40938e-06	1.03241e-05
PB.5327	CtAH11G0194200	5073	1971	14034	1.96073	1.49205e-06	1.09191e-05
PB.10519	NA	557	93	395	1.28134	0.00537608	0.0245518
PB.21388	NA	0	9	172	3.46821	1.342e-05	8.79378e-05
PB.4052	NA	116	8	101	2.65165	7.94347e-07	5.995e-06
PB.4586	CtAH11G0093600	272	48	409	2.228	4.65451e-13	6.24983e-12
PB.4581	CtAH11G0092900	5426	70	3	-5.15388	1.19988e-10	1.31396e-09
PB.6690	CtAH12G0114400	25	38	294	2.15653	0.000157735	0.000910711
PB.6698	CtAH12G0115600	870	49	342	1.92984	1.41314e-05	9.23593e-05
PB.24371	CtAH09G0207900	244	5	0	-4.45791	0.000181503	0.00103503
PB.24376	CtAH09G0210900,CtAH09G0211000	183	2	0	-3.47087	0.000988597	0.0051025
PB.9763	CtAH03G0056100	46	45	15	-2.27622	2.14394e-05	0.000137429
PB.9762	CtAH03G0056000	3450	34	12	-2.29349	0.000102773	0.000606347
PB.9765	CtAH03G0056300	2030	669	58	-4.31464	5.79604e-25	1.8181e-23
PB.9764	CtAH03G0056200	98	171	9	-4.92587	2.50443e-31	1.09861e-29
PB.3055	CtAH10G0181000	0	0	29	5.70619	8.71823e-05	0.00051977
PB.3050	CtAH10G0179600	293	90	579	1.87464	5.33544e-08	4.57131e-07
PB.3059	CtAH10G0181600	8	34	0	-7.72932	1.7575e-09	1.73373e-08
PB.7775	NA	262	79	432	1.62345	0.000684422	0.00361061
PB.7777	CtAH02G0010200	23718	3	0	-4.97802	0.000898939	0.00466309
PB.7770	CtAH02G0009000	898	289	142	-1.91942	7.34272e-10	7.44732e-09
PB.8491	CtAH02G0091100	3774	866	374	-2.01339	5.01442e-35	2.80795e-33
PB.8494	CtAH02G0091400	1361	40	1	-5.63503	4.9654e-18	9.74981e-17
PB.8495	NA	50	2	0	-4.29345	0.0036407	0.0171908
PB.15039	CtAH05G0239400	415	3	0	-4.97481	2.39024e-07	1.89672e-06
PB.15037	CtAH05G0239100	8478	1	0	-3.98474	0.00931722	0.0406513
PB.15034	NA	647	147	63	-1.97855	6.46484e-05	0.000391522
PB.15031	CtAH05G0238500	2148	15	0	-5.49942	1.14906e-12	1.49509e-11
PB.8142	CtAH02G0052200	551	19	4	-2.85658	1.45922e-05	9.52606e-05
PB.8140	CtAH02G0052100	106	151	4	-5.81062	1.69064e-21	4.17669e-20
PB.8141	CtAH02G0052200	875	12	0	-4.6789	1.31602e-12	1.70451e-11
PB.8146	CtAH02G0052300	73	146	15505	5.90367	6.85455e-74	2.59091e-71
PB.8144	CtAH02G0052300	15	876	8610	2.44091	3.93852e-06	2.73657e-05
PB.8149	CtAH02G0052700	2600	2758	1385	-1.81337	6.61393e-12	8.13434e-11
PB.4877	CtAH11G0138400	1782	869	393	-1.91967	2.91785e-12	3.67225e-11
PB.4874	NA	63	1785	571	-2.45722	1.5352e-19	3.32539e-18
PB.4872	CtAH11G0137300	1410	174	1659	2.40393	5.8574e-16	9.94311e-15
PB.1341	CtAH01G0192100	2327	490	3271	1.96767	5.68113e-10	5.81944e-09
PB.1340	CtAH01G0192000	213	1306	22956	3.36716	2.09923e-21	5.15242e-20
PB.1345	NA	1578	350	1570	1.3483	0.000781652	0.00408835
PB.1348	CtAH01G0194400	5455	7762	1898	-2.77809	5.37043e-11	6.0595e-10
PB.21937	NA	6	1	44	4.04662	2.9683e-06	2.09779e-05
PB.21930	CtAH08G0240700	55	10	98	2.53717	0.000139903	0.000812417
PB.21932	CtAH08G0241000	7429	52	29	-1.80152	0.00908408	0.0397488
PB.21939	CtAH08G0242000	3732	3200	1830	-1.62407	5.08592e-10	5.24051e-09
PB.5044	NA	898	1018	5115	1.48284	0.00118818	0.00606364
PB.5045	NA	482	162	864	1.59172	3.99446e-06	2.77289e-05
PB.5042	CtAH11G0163400	2967	934	318	-2.32319	8.89415e-15	1.36938e-13
PB.5048	NA	245	158	3	-6.47533	1.49025e-33	7.4773e-32
PB.12877	CtAH04G0206300	21590	740	3837	1.57008	0.00664442	0.029863
PB.12875	NA	376	412	108	-2.64728	3.33825e-10	3.51477e-09
PB.10659	NA	4	155	72	-1.99485	0.00558914	0.0254224
PB.292	CtAH01G0031900	6245	721	471	-1.40413	0.00335119	0.0159299
PB.296	CtAH01G0032500	8	307	10176	4.1726	4.55557e-20	1.02293e-18
PB.294	CtAH01G0032200	850	677	225	-2.36437	3.349e-10	3.52445e-09
PB.298	CtAH01G0032700	3286	4322	20456	1.4471	0.00778456	0.0344682
PB.14022	CtAH05G0088700	47	33	10	-2.46774	0.00398721	0.0186869
PB.14029	CtAH05G0089400	110	17	2	-3.49088	9.59696e-07	7.16188e-06
PB.14028	CtAH05G0089300	812	153	54	-2.26647	5.43368e-10	5.571e-09
PB.23398	CtAH09G0091100	6206	489	57	-3.84549	5.26781e-62	1.17126e-59
PB.23648	NA	740	242	3303	2.97098	9.20003e-64	2.29283e-61
PB.23640	CtAH09G0116700	1639	445	171	-2.16393	1.97285e-10	2.11248e-09
PB.23642	CtAH09G0116900	743	132	22	-3.35637	5.08919e-20	1.14162e-18
PB.19267	CtAH07G0189400	4960	1134	616	-1.70572	0.00544843	0.0248272
PB.2083	CtAH10G0053900	9642	2018	220	-3.99957	1.16343e-56	1.9401e-54
PB.2082	CtAH10G0053800	550	13	80	1.77921	0.00313715	0.0149626
PB.2089	CtAH10G0054700	1204	360	1790	1.49341	2.05591e-05	0.000131973
PB.22516	CtAH08G0334800	5141	8	1	-3.071	0.000112253	0.000658846
PB.22514	CtAH08G0334200	277	8	116	3.1051	0.00510603	0.0233939
PB.22515	CtAH08G0334500	867	29	467	3.34293	0.00220398	0.0107562
PB.22513	CtAH08G0334200	164	2	52	3.68235	0.00139189	0.00703671
PB.22510	CtAH08G0333900	3432	1116	4681	1.27639	0.00762945	0.0338276
PB.2557	CtAH10G0102600	175	13	4	-2.25987	0.00574864	0.0260851
PB.13328	CtAH05G0000900	15130	10875	4850	-1.904	0.000385915	0.00210086
PB.21092	CtAH08G0139900	1547	698	3206	1.39702	2.86966e-06	2.03061e-05
PB.21090	CtAH08G0139700	4735	605	352	-1.54804	2.92467e-06	2.06824e-05
PB.21095	CtAH08G0140200	1766	451	192	-2.05133	6.99684e-25	2.17372e-23
PB.24603	NA	84	5	70	2.93849	1.94462e-05	0.000125147
PB.8939	NA	150	183	36	-3.13368	9.56663e-25	2.94312e-23
PB.6888	CtAH12G0141100	208	2	0	-4.50306	8.245e-07	6.20812e-06
PB.6881	CtAH12G0140500	519	129	9	-4.61798	6.90231e-32	3.156e-30
PB.17141	CtAH06G0258900,CtAH06G0259000	115	4	0	-4.61325	4.66878e-06	3.21462e-05
PB.17146	CtAH06G0259300	879	417	255	-1.52016	1.59705e-08	1.43557e-07
PB.4628	NA	162	244	37	-3.77881	1.05927e-08	9.69063e-08
PB.4623	CtAH11G0099300	661	111	26	-2.87668	4.83171e-09	4.55817e-08
PB.4624	NA	764	500	340	-1.36323	0.00336479	0.0159878
PB.3936	CtAH11G0003000	1559	295	1596	1.61503	1.02425e-08	9.38923e-08
PB.10492	CtAH03G0171900	3377	2169	1201	-1.68568	2.13004e-06	1.52871e-05
PB.2063	CtAH10G0050700,CtAH10G0050800	70	6	0	-4.49111	4.62688e-06	3.18946e-05
PB.2062	CtAH10G0050300	14	124	1628	2.84978	9.88325e-12	1.19543e-10
PB.22062	CtAH08G0257400	2215	279	122	-1.96316	3.22854e-11	3.72242e-10
PB.2064	CtAH10G0051300	292	2269	676	-2.52902	1.49623e-15	2.47867e-14
PB.6712	CtAH12G0117200	2980	371	143	-2.10155	1.29709e-08	1.17761e-07
PB.9138	NA	25	57	24	-2.08554	2.95518e-07	2.32388e-06
PB.8842	CtAH02G0138800	15	40	12	-2.52422	3.0976e-11	3.58056e-10
PB.14559	CtAH05G0150400	1958	141	31	-2.99838	5.27622e-19	1.10387e-17
PB.14558	CtAH05G0150300	1130	560	26	-5.17099	9.94624e-48	1.08971e-45
PB.14556	CtAH05G0149300	173	55	6	-3.90794	4.35258e-15	6.91746e-14
PB.8849	CtAH02G0140300	5243	1397	10953	2.11836	1.87884e-14	2.83313e-13
PB.14550	CtAH05G0148900	2818	567	2958	1.59129	1.16566e-08	1.06211e-07
PB.12253	NA	62	108	22	-2.98032	4.13705e-08	3.58518e-07
PB.15204	CtAH05G0260200	16	5	106	3.58503	1.37914e-06	1.01254e-05
PB.12254	NA	846	360	1540	1.29226	0.00986939	0.0428954
PB.12259	CtAH04G0121400	1198	4	0	-5.40843	9.64239e-08	8.01612e-07
PB.13006	CtAH04G0222300	5759	1199	6213	1.52607	0.000330104	0.00181269
PB.8263	CtAH02G0066000	7939	848	125	-3.4569	5.58588e-11	6.29946e-10
PB.8261	NA	4427	204	1	-8.49297	1.75133e-52	2.30921e-50
PB.13123	CtAH04G0235500	2449	379	138	-2.16785	3.8004e-06	2.64628e-05
PB.11613	CtAH04G0011800,CtAH04G0011900	3785	333	4609	3.07119	6.91393e-15	1.07915e-13
PB.21676	CtAH08G0201800	24843	18	3	-3.40429	1.85727e-07	1.4889e-06
PB.8776	CtAH02G0128000	159	2	0	-4.48667	0.000324497	0.0017832
PB.21872	NA	514	16	211	2.87674	1.85147e-09	1.8193e-08
PB.9955	CtAH03G0082000	936	380	2098	1.6534	4.38336e-09	4.14727e-08
PB.640	CtAH01G0080900	5921	1441	11990	2.2323	2.85931e-37	1.77661e-35
PB.642	NA	0	180	2390	2.99044	8.81831e-12	1.07061e-10
PB.9854	CtAH03G0067900	285399	172410	72324	-2.12933	1.31676e-10	1.43426e-09
PB.11196	CtAH03G0271900	952	536	92	-3.26796	1.29231e-13	1.82834e-12
PB.11197	CtAH03G0272000	8715	4022	2582	-1.44878	1.12256e-05	7.42233e-05
PB.11199	CtAH03G0272100	12894	1336	59	-5.25264	4.44227e-74	1.73701e-71
PB.13974	CtAH05G0083600	1137	172	2699	3.22077	9.75156e-23	2.63909e-21
PB.13975	CtAH05G0083700	547	124	7	-4.90961	2.99351e-26	1.0148e-24
PB.13973	CtAH05G0083500	1	29	0	-8.11455	1.04474e-15	1.74989e-14
PB.11228	CtAH03G0274900	219	14	0	-5.15044	2.64253e-14	3.90933e-13
PB.19430	CtAH07G0215000	1866	489	7606	3.05286	4.22848e-19	8.8959e-18
PB.14615	CtAH05G0159800	1328	105	31	-2.50025	5.26121e-12	6.5166e-11
PB.23564	CtAH09G0108900	1730	25	0	-6.36945	7.06006e-17	1.27176e-15
PB.23567	NA	157	14	164	2.72334	9.87338e-08	8.19014e-07
PB.12752	CtAH04G0193100	1346	436	205	-1.90138	9.31572e-17	1.66355e-15
PB.24107	CtAH09G0167300	0	66	22	-2.34076	0.00463155	0.0214016
PB.21681	CtAH08G0202400	305	249	4235	3.25752	6.49954e-42	5.22706e-40
PB.20154	CtAH08G0034600	1157	92	19	-3.0206	3.23162e-10	3.40725e-09
PB.20155	CtAH08G0034700	361	244	50	-3.07211	1.2068e-25	3.97804e-24
PB.20157	CtAH08G0034900	321	66	326	1.53254	0.00358393	0.0169404
PB.20150	CtAH08G0034200	3320	2931	762	-2.68367	1.03219e-08	9.45817e-08
PB.20158	CtAH08G0035100	14145	231	15794	5.26819	8.6207e-162	1.95509e-157
PB.24817	CtAH09G0276500	2629	317	2184	1.96846	2.8262e-12	3.56482e-11
PB.21747	CtAH08G0213800	158	327	1900	1.7258	5.41276e-05	0.000331773
PB.17971	CtAH07G0017000	3903	1834	10534	1.65485	0.00726451	0.0323614
PB.17972	CtAH07G0017100	1674	544	2223	1.23448	0.00241773	0.0117463
PB.16421	CtAH06G0145000	4990	151	24	-3.4243	1.41951e-22	3.79187e-21
PB.16420	NA	2273	26	0	-5.72962	7.47531e-21	1.77707e-19
PB.16425	CtAH06G0145600	976	29	3	-3.69158	6.14692e-06	4.1826e-05
PB.11065	NA	135	36	673	3.16112	0.00010583	0.000623567
PB.19913	CtAH08G0005000	1775	102	1531	3.09939	1.34564e-19	2.92597e-18
PB.11061	CtAH03G0254500	92	11	297	3.91593	4.49195e-10	4.66451e-09
PB.14014	CtAH05G0087800	1598	145	17	-3.83358	3.59856e-25	1.14463e-23
PB.5749	CtAH11G0241700	408	104	50	-1.9207	1.39069e-11	1.65214e-10
PB.5746	CtAH11G0241500	1010	486	2135	1.32712	0.00128612	0.00652778
PB.5745	CtAH11G0241500	1460	188	854	1.37766	0.000467001	0.0025169
PB.4295	CtAH11G0050100	758	124	27	-2.82961	2.56841e-11	2.99943e-10
PB.4292	CtAH11G0049700	89	136	1	-7.58313	7.29651e-38	4.67451e-36
PB.4291	CtAH11G0049600	3	5427	511	-4.09738	1.14804e-07	9.43693e-07
PB.10865	CtAH03G0229800	1324	609	249	-2.03062	6.32284e-05	0.000384027
PB.17488	CtAH06G0297900	5387	72	2	-5.57206	1.47546e-33	7.41951e-32
PB.10282	NA	30	38	403	2.61593	9.33849e-09	8.57093e-08
PB.10130	CtAH03G0111300	30	6	0	-4.27805	0.00184196	0.00911495
PB.10137	CtAH03G0112500	2538	1692	682	-2.11061	2.19643e-11	2.57964e-10
PB.22764	CtAH09G0016000	500	70	449	1.96198	0.000408073	0.00221351
PB.11424	CtAH03G0300700	218	66	2255	4.19154	1.85244e-17	3.47776e-16
PB.11423	NA	199	42	307	2.04055	0.0102583	0.044373
PB.6106	CtAH12G0022700	1431	3187	444	-3.53628	1.93272e-13	2.6956e-12
PB.15506	CtAH06G0018100	623	352	2360	1.88533	8.5858e-12	1.0435e-10
PB.15505	CtAH06G0018000	400	107	36	-2.33727	7.33378e-07	5.55149e-06
PB.15504	CtAH06G0017900	1054	517	3621	1.90632	1.30641e-05	8.57294e-05
PB.8652	NA	22130	3773	1882	-1.81695	7.78094e-13	1.02595e-11
PB.2909	CtAH10G0153000	144	2	49	3.48296	1.1831e-05	7.79534e-05
PB.2901	CtAH10G0151500	4531	1381	5725	1.24323	0.0110697	0.0476376
PB.2903	CtAH10G0151600	1197	293	1618	1.63758	2.38769e-08	2.10375e-07
PB.2904	CtAH10G0151700	238	76	16	-3.03728	2.77952e-19	5.8968e-18
PB.12198	CtAH04G0109400	18499	304	46	-3.50571	2.18317e-38	1.43098e-36
PB.12196	NA	59	3	210	5.10901	1.33487e-18	2.71026e-17
PB.9305	CtAH03G0001800	6658	1829	1178	-1.44372	1.58482e-13	2.22966e-12
PB.9309	CtAH03G0002300	725	152	62	-2.05304	3.61169e-13	4.89012e-12
PB.9308	CtAH03G0002100	3181	482	336	-1.2948	0.00876072	0.0384525
PB.17812	CtAH07G0000700	837	328	13	-5.24196	1.05045e-28	4.10744e-27
PB.17810	CtAH07G0000400,CtAH07G0000500	29	38	4	-4.02508	6.36246e-05	0.000386226
PB.20312	CtAH08G0053500	7368	156	38	-2.76628	3.73078e-08	3.23929e-07
PB.20313	CtAH08G0053600	8790	1970	1303	-1.38056	0.000245378	0.00137677
PB.20310	NA	378	91	30	-2.47694	1.4938e-10	1.61786e-09
PB.18040	CtAH07G0025200	663	305	5	-6.5511	5.51659e-48	6.07334e-46
PB.12946	CtAH04G0215000	417	221	46	-3.00959	1.43784e-19	3.12045e-18
PB.12947	CtAH04G0215200	1953	304	0	-9.24627	3.78424e-43	3.28823e-41
PB.12941	CtAH04G0214500	592	3291	856	-2.73661	9.00287e-24	2.59107e-22
PB.23159	CtAH09G0061900	2310	637	39	-4.7668	3.34625e-32	1.56797e-30
PB.23151	CtAH09G0061100	1778	143	1575	2.66835	7.95043e-18	1.53454e-16
PB.23150	CtAH09G0061100	504	98	1658	3.25866	3.4303e-27	1.23682e-25
PB.23153	NA	2911	186	837	1.34763	0.00910105	0.0398154
PB.18955	CtAH07G0137500	17483	1	2	5.56206	0.00210721	0.0103172
PB.18953	NA	25293	996	7	-7.7312	4.48495e-112	6.78095e-109
PB.18950	CtAH07G0136600	181	95	22	-2.84927	4.40155e-13	5.9242e-12
PB.18959	CtAH07G0138000	4074	857	4071	1.43277	8.21748e-07	6.18944e-06
PB.22208	CtAH08G0284500	327	3	241	5.33038	1.35208e-46	1.40659e-44
PB.22206	CtAH08G0282200	747	151	41	-2.65107	1.56005e-17	2.94837e-16
PB.22207	CtAH08G0283500,CtAH08G0283600,CtAH08G0284000	17903	131	9	-4.51662	3.26536e-08	2.84609e-07
PB.22202	CtAH08G0281800	441	60	0	-9.15891	6.61181e-39	4.42328e-37
PB.22201	CtAH08G0281700	284	47	3	-4.64495	1.59454e-10	1.72446e-09
PB.19608	CtAH07G0234800	3448	982	452	-1.85907	7.94325e-05	0.000476196
PB.19604	CtAH07G0233800	1157	286	1359	1.38311	0.0048205	0.0221798
PB.19607	CtAH07G0234800	4119	1767	589	-2.34875	1.15828e-12	1.50623e-11
PB.21165	NA	2004	27	200	2.11781	2.84172e-05	0.00017977
PB.21162	NA	301	114	798	1.95685	3.66087e-15	5.86334e-14
PB.3504	CtAH10G0231100	22	3	0	-5.28109	1.00411e-06	7.46878e-06
PB.3509	CtAH10G0231900	0	101	15	-3.34145	0.000110062	0.00064671
PB.5837	CtAH11G0251700	29255	7443	4004	-1.70637	2.64967e-10	2.81592e-09
PB.5830	CtAH11G0251300	4319	1606	10687	1.84349	0.000518732	0.00278
PB.7990	CtAH02G0035200	3037	2256	18509	2.25736	2.57473e-28	9.78097e-27
PB.7991	CtAH02G0035300	125	91	35	-2.21938	6.34312e-07	4.82999e-06
PB.7992	CtAH02G0035500	2788	1415	304	-3.01738	6.10567e-18	1.18554e-16
PB.7994	CtAH02G0035700	2392	373	87	-2.80354	3.03811e-11	3.51716e-10
PB.6023	NA	832	24	4	-3.19325	0.00454179	0.0210168
PB.6024	CtAH12G0006400	505	346	1781	1.54416	0.00186491	0.00921445
PB.1845	CtAH10G0019600	885	596	91	-3.4535	1.26542e-48	1.44213e-46
PB.16382	NA	464	186	1353	2.03127	2.58852e-17	4.81188e-16
PB.16653	CtAH06G0190500	3948	500	148	-2.5244	6.97835e-15	1.08696e-13
PB.16657	CtAH06G0191900	11	7	0	-4.51679	0.00100603	0.00518421
PB.17387	CtAH06G0287200	166	110	21	-3.13695	7.3188e-21	1.74169e-19
PB.17386	CtAH06G0287200	1840	375	98	-2.75434	2.86716e-56	4.61165e-54
PB.17385	CtAH06G0287100	889	398	6622	3.16359	1.38177e-20	3.22731e-19
PB.17381	CtAH06G0286100	295	162	14	-4.23271	2.02917e-25	6.54617e-24
PB.17380	CtAH06G0286000	3990	259	127	-1.76003	0.00144593	0.00729687
PB.4311	CtAH11G0052000	507	53	286	1.60749	0.0116501	0.0498984
PB.218	CtAH01G0021800	2478	305	1635	1.5609	0.00128196	0.00650996
PB.17527	NA	664	2	23	2.2091	0.000753616	0.00395631
PB.17524	NA	7876	49	12	-2.82419	3.30408e-10	3.48203e-09
PB.23316	NA	255	817	192	-2.86666	1.92571e-17	3.61234e-16
PB.8903	CtAH02G0148400	112	189	76	-2.05804	3.1493e-05	0.000198122
PB.22044	CtAH08G0254400	886	305	2657	2.24388	1.29795e-10	1.41588e-09
PB.22047	CtAH08G0254600	2063	501	79	-3.47654	2.65132e-18	5.30709e-17
PB.2009	NA	170	20	151	2.0516	0.000139922	0.000812417
PB.2001	CtAH10G0041300	285	82	397	1.47172	0.000232973	0.00131204
PB.2002	CtAH10G0041500	7134	2042	494	-2.80259	3.44025e-20	7.80996e-19
PB.2005	CtAH10G0041800	11148	623	6840	2.52109	1.40146e-11	1.66406e-10
PB.2006	CtAH10G0041900	24	6	1	-2.8933	0.00176939	0.0087942
PB.22592	CtAH08G0350300	1628	652	325	-1.7788	3.86105e-07	3.00187e-06
PB.8759	CtAH02G0126100	855	232	111	-1.85766	1.27417e-07	1.04245e-06
PB.22599	CtAH08G0351100	351	382	17	-5.2148	5.02398e-43	4.29958e-41
PB.12541	CtAH04G0164000	614	1075	348	-2.36475	2.60923e-11	3.03928e-10
PB.12547	NA	114	45	11	-2.71877	7.25419e-05	0.000436734
PB.12548	CtAH04G0164900	6	41	0	-8.68687	4.31356e-23	1.19593e-21
PB.12549	CtAH04G0165100	2497	545	2454	1.3396	0.00149878	0.00753843
PB.18625	CtAH07G0097500	3	0	26	4.1844	0.00531752	0.0243039
PB.13630	CtAH05G0040400	443	111	578	1.56964	0.00744949	0.0331204
PB.13634	CtAH05G0040900	9612	3250	13958	1.26737	0.00332052	0.0157974
PB.1062	NA	37	93	39	-2.0027	0.000167882	0.0009639
PB.1063	CtAH01G0148300	93	4	62	2.85036	1.54016e-07	1.24658e-06
PB.1060	CtAH01G0148000	1054	192	986	1.53024	5.41718e-08	4.63958e-07
PB.1065	NA	597	59	4	-4.57592	2.31424e-22	6.1171e-21
PB.21763	CtAH08G0215700	4016	2768	1174	-1.99643	9.21119e-11	1.02002e-09
PB.21767	NA	2337	650	3121	1.44356	0.00149622	0.00753058
PB.21768	CtAH08G0216100	41	1	19	2.71908	8.33337e-06	5.58819e-05
PB.21769	CtAH08G0216200	3663	1299	295	-2.93992	2.05763e-44	1.89695e-42
PB.19977	CtAH08G0011400	3103	468	96	-3.10782	4.0746e-48	4.5077e-46
PB.19974	CtAH08G0011100	12	2913	38044	2.86412	4.47575e-07	3.45375e-06
PB.19971	NA	676	0	6	4.29444	0.000300621	0.00166328
PB.2475	CtAH10G0095700	1130	175	969	1.59775	0.000267148	0.00148971
PB.14228	NA	385	26	191	2.02856	1.53012e-05	9.97747e-05
PB.18365	CtAH07G0070100,CtAH07G0070200	745	202	1187	1.72091	7.83851e-06	5.26881e-05
PB.18366	CtAH07G0070100,CtAH07G0070300	7703	2099	10901	1.5244	0.000335461	0.00183888
PB.18367	CtAH07G0070400	4094	1044	5196	1.46283	0.0114338	0.0490552
PB.18369	CtAH07G0070600	17962	2838	312	-3.89195	2.53867e-32	1.19698e-30
PB.551	CtAH01G0067200	4226	881	425	-1.81906	1.88656e-12	2.4118e-11
PB.552	CtAH01G0067300	1167	860	166	-3.16669	1.02783e-37	6.54779e-36
PB.553	CtAH01G0067400	3662	341	3827	2.62391	2.98672e-18	5.93653e-17
PB.559	CtAH01G0068000	184	350	1656	1.44316	0.00674634	0.0302791
PB.23056	NA	453	8	0	-4.25693	3.97458e-07	3.08485e-06
PB.22909	NA	2449	1745	88	-5.17082	4.1203e-29	1.63937e-27
PB.22908	CtAH09G0033300	4202	2304	1237	-1.65711	1.80199e-05	0.000116398
PB.22900	CtAH09G0032700	742	204	22	-3.90941	5.85017e-12	7.2185e-11
PB.5208	CtAH11G0180500	14	0	6	4.04412	0.00828805	0.0365548
PB.5207	CtAH11G0180400	1819	747	3164	1.25721	0.000846209	0.00440468
PB.5205	CtAH11G0180100	0	11	0	-6.77163	4.28203e-09	4.06157e-08
PB.10413	CtAH03G0158200	16863	28	0	-7.97846	9.32017e-28	3.4258e-26
PB.4159	CtAH11G0032700	5186	675	401	-1.60938	0.00446953	0.0207162
PB.4158	NA	1089	156	1	-7.56557	1.10161e-46	1.16202e-44
PB.6794	CtAH12G0131100	325	800	4582	1.6294	0.000768917	0.00402731
PB.9642	CtAH03G0040600	819	499	275	-1.6287	5.00258e-05	0.000308047
PB.9649	CtAH03G0041700	79	2	0	-3.35249	0.011503	0.049343
PB.24523	NA	124	4	0	-4.60993	3.06187e-07	2.40527e-06
PB.24527	CtAH09G0232200	2467	377	18	-5.14845	7.95608e-130	3.00726e-126
PB.24528	CtAH09G0232600	1657	407	5	-6.88915	4.17674e-35	2.35048e-33
PB.11472	CtAH03G0305300	1487	19	537	4.18041	1.49941e-07	1.21577e-06
PB.8993	NA	754	138	1450	2.59975	6.96906e-30	2.87889e-28
PB.3316	CtAH10G0212300	1328	0	22	4.07832	1.54456e-05	0.0001006
PB.2394	CtAH10G0087700	1994	348	54	-3.36689	2.82004e-13	3.87846e-12
PB.7540	NA	543	157	22	-3.47988	6.3424e-17	1.14796e-15
PB.7544	CtAH12G0213200	1678	44	12	-2.45294	0.00101351	0.00521801
PB.14883	CtAH05G0211000	461	72	405	1.71215	5.18563e-05	0.000318453
PB.1797	CtAH10G0012800	7453	3296	2003	-1.51176	0.00246949	0.0119772
PB.4935	CtAH11G0147300	5942	954	4	-8.63455	1.93065e-48	2.17837e-46
PB.4934	NA	859	1303	1	-10.5552	5.51798e-89	4.81317e-86
PB.1261	CtAH01G0177200	378	42	6	-3.50417	7.91788e-12	9.67509e-11
PB.15826	CtAH06G0057900	1743	1596	1121	-1.33983	0.000388743	0.00211422
PB.15827	CtAH06G0058000	29	33	10	-2.49159	0.000311689	0.00171781
PB.1888	CtAH10G0024800	5256	776	4130	1.59562	2.9176e-09	2.81927e-08
PB.10993	NA	1148	357	1997	1.64325	2.16055e-05	0.000138415
PB.10991	CtAH03G0247200	307	179	112	-1.48341	0.00412178	0.0192579
PB.23299	CtAH09G0080600	5220	3523	2248	-1.45176	2.4348e-05	0.000154979
PB.23290	CtAH09G0079700,CtAH09G0079800	5505	1683	814	-1.90738	1.45691e-10	1.58016e-09
PB.19340	CtAH07G0200800	4823	1782	12852	1.99313	2.13352e-10	2.28128e-09
PB.19347	CtAH07G0201600	1334	452	2156	1.38668	0.00738097	0.0328415
PB.11114	NA	124	29	1	-5.25944	1.63795e-15	2.70554e-14
PB.11117	CtAH03G0261100,CtAH03G0261400	1455	5	0	-5.65234	3.17511e-11	3.66641e-10
PB.11111	CtAH03G0260200	739	25	0	-6.00934	1.35982e-21	3.38894e-20
PB.14690	NA	278	91	1401	3.0976	8.12488e-19	1.67513e-17
PB.14693	NA	2451	55	5	-4.00454	1.92186e-14	2.88648e-13
PB.14699	NA	2070	1284	898	-1.34246	0.00762737	0.033825
PB.15120	NA	2615	869	241	-2.61293	9.83004e-07	7.31656e-06
PB.15122	NA	780	422	233	-1.71562	4.48307e-06	3.09408e-05
PB.22655	NA	1714	75	600	2.16556	3.06992e-09	2.96015e-08
PB.2217	CtAH10G0069600	1661	441	206	-1.83905	0.000178303	0.0010178
PB.11806	CtAH04G0039900	0	9	4179	8.10548	9.86525e-21	2.32089e-19
PB.11802	CtAH04G0039000	1306	311	49	-3.57315	7.39509e-17	1.33e-15
PB.11800	CtAH04G0038900	1459	413	41	-4.10861	2.89439e-23	8.13406e-22
PB.13405	CtAH05G0009900	2354	168	45	-2.66624	5.7336e-10	5.87054e-09
PB.13401	CtAH05G0009300	7660	1319	845	-1.45672	7.38472e-06	4.98743e-05
PB.21353	CtAH08G0165700	7	233	41	-3.02275	0.00254272	0.0123035
PB.21352	CtAH08G0165600	735	986	311	-2.45026	1.26186e-27	4.61575e-26
PB.1743	CtAH10G0005000	122	62	14	-2.84447	2.50508e-09	2.43413e-08
PB.1740	CtAH10G0004400	13811	174	18	-4.02412	1.35933e-13	1.91956e-12
PB.858	CtAH01G0113800	2525	217	1268	1.67249	0.00357047	0.0168873
PB.24726	CtAH09G0264900	35011	11966	8924	-1.25828	0.00830016	0.036594
PB.20406	CtAH08G0067300	3363	2430	1577	-1.43568	0.00357531	0.0169067
PB.20403	NA	24	39	11	-2.55689	0.000305045	0.00168447
PB.24897	CtAH09G0284700	1192	100	1930	3.57103	6.71315e-08	5.69576e-07
PB.81	CtAH01G0008100	1528	397	1901	1.4915	3.99407e-06	2.77289e-05
PB.80	CtAH01G0007900	3	0	19	5.20639	0.000297324	0.00164624
PB.6968	CtAH12G0149100	845	376	1942	1.53356	0.000189655	0.0010788
PB.6826	CtAH12G0135100	366	325	154	-2.89714	3.64972e-10	3.82319e-09
PB.6963	CtAH12G0148600	2636	631	3702	1.66723	0.000214746	0.00121331
PB.6964	NA	15450	10685	2978	-2.65266	1.23034e-23	3.50981e-22
PB.6965	CtAH12G0148700	2539	299	166	-1.62585	6.68232e-09	6.211e-08
PB.17864	CtAH07G0005400	745	34	967	3.93227	1.22442e-17	2.33939e-16
PB.17775	CtAH06G0331700	9	306	14155	4.55737	3.6472e-17	6.70298e-16
PB.17779	CtAH06G0332300	415	714	363	-1.79405	7.15737e-13	9.47035e-12
PB.5435	CtAH11G0207800	897	562	312	-1.64572	0.00485236	0.0223083
PB.5437	CtAH11G0208000	976	246	81	-2.37588	1.3912e-13	1.96323e-12
PB.7362	CtAH12G0193800	1934	2	40	3.89616	0.00536858	0.0245225
PB.7366	CtAH12G0194200	135	54	471	2.34497	6.63035e-06	4.49805e-05
PB.7364	CtAH12G0194000	4783	1656	7005	1.27304	0.00481547	0.0221611
PB.3873	CtAH10G0269900	8857	466	158	-2.3868	1.80115e-13	2.51839e-12
PB.3871	NA	1200	3	0	-4.74928	0.000383798	0.00209084
PB.3877	CtAH10G0270500	5302	1280	788	-1.48352	8.18455e-06	5.49164e-05
PB.3879	CtAH10G0270700	2110	72	708	2.4648	2.9442e-05	0.00018589
PB.10207	CtAH03G0122400	46	12	1	-4.49907	8.57735e-05	0.000511641
PB.3295	CtAH10G0210600	3520	2149	215	-4.12645	5.40926e-53	7.39016e-51
PB.3294	CtAH10G0210400	5522	5065	2409	-1.84848	5.67264e-07	4.33165e-06
PB.3290	CtAH10G0210000	1099	1018	11375	2.77683	9.21976e-09	8.46881e-08
PB.3298	CtAH10G0210900	1258	257	3152	2.76987	2.43852e-20	5.62024e-19
PB.4472	CtAH11G0079600	187	301	1768	1.71981	1.36807e-06	1.00507e-05
PB.4471	CtAH11G0079500	1658	397	69	-3.32585	1.95295e-23	5.52947e-22
PB.4476	CtAH11G0079900	1986	109	636	1.71895	2.05625e-08	1.8259e-07
PB.4477	CtAH11G0080000	1514	783	3492	1.31343	0.00244232	0.0118556
PB.4474	CtAH11G0079800	3154	349	3072	2.27977	9.54131e-22	2.41235e-20
PB.3129	CtAH10G0190200	5394	79	27	-2.40341	0.00201382	0.00988987
PB.6186	CtAH12G0039100	1719	317	107	-2.39522	8.06095e-12	9.8446e-11
PB.5988	CtAH12G0000600	1568	649	3101	1.42273	0.00108846	0.00557604
PB.8960	NA	1523	1526	440	-2.64981	5.88614e-17	1.06708e-15
PB.8962	NA	2171	584	426	-1.25473	0.0103616	0.0447859
PB.8968	NA	13	41	9	-2.8947	0.000212441	0.00120119
PB.15327	CtAH05G0275600,CtAH05G0275700	285	1985	301	-3.44031	2.41115e-14	3.58573e-13
PB.9385	NA	0	47	3949	5.61725	2.00475e-51	2.51191e-49
PB.9383	NA	319	60	353	1.68874	4.45235e-05	0.000275737
PB.2458	CtAH10G0094600	104	46	607	2.85872	2.53025e-14	3.76039e-13
PB.8385	CtAH02G0078500	3479	1354	47	-5.50131	7.32434e-44	6.64435e-42
PB.2983	NA	156	29	1	-4.96978	7.41013e-15	1.15264e-13
PB.8388	CtAH02G0078700	3817	2696	1767	-1.40748	4.75046e-06	3.26769e-05
PB.13247	CtAH04G0248600	839	771	374	-1.76987	0.00932244	0.0406662
PB.13242	CtAH04G0248100	3292	108	4459	4.57963	1.79729e-13	2.51455e-12
PB.13243	CtAH04G0248200	323	23	7	-2.43513	0.00052181	0.00279502
PB.8034	CtAH02G0040600	1476	277	1746	1.84072	2.93698e-06	2.0763e-05
PB.8031	CtAH02G0040400	18	2	126	4.78802	9.21954e-07	6.89838e-06
PB.1180	CtAH01G0166200	3715	1264	5701	1.33653	0.00606803	0.027452
PB.16149	NA	1620	10	0	-5.17638	2.71548e-10	2.88316e-09
PB.16142	CtAH06G0101200	8	16	414	4.02334	0.000179871	0.00102624
PB.17898	CtAH07G0009600	1589	829	4884	1.71469	4.377e-20	9.85759e-19
PB.17896	CtAH07G0009400	39	17	381	3.58864	4.52064e-18	8.89973e-17
PB.17239	NA	6595	635	168	-2.69122	7.13345e-15	1.11036e-13
PB.17237	CtAH06G0269900	89	13	1	-3.99768	2.86972e-07	2.25981e-06
PB.17234	NA	1916	36	244	1.98626	0.0107793	0.0464409
PB.7561	CtAH12G0214600	3372	1192	117	-4.02522	4.55585e-17	8.33244e-16
PB.728	CtAH01G0094200	5175	1847	938	-1.7903	1.63793e-11	1.93977e-10
PB.188	CtAH01G0017300	2678	38	7	-3.15345	4.40661e-14	6.4186e-13
PB.186	CtAH01G0017300,CtAH01G0017400	44	47	465	2.49418	8.37671e-07	6.29683e-06
PB.181	CtAH01G0016900	7075	3356	2280	-1.41533	0.000447422	0.00241597
PB.13537	CtAH05G0028300	1747	693	3278	1.51089	0.00425438	0.0198122
PB.22287	CtAH08G0296400	311	102	629	1.76946	4.31527e-06	2.98645e-05
PB.22280	CtAH08G0295600	1188	354	150	-1.99804	8.53098e-06	5.71732e-05
PB.14152	CtAH05G0101200	6602	879	4812	1.60859	2.0034e-08	1.78107e-07
PB.14157	CtAH05G0101900	3879	94	33	-2.33611	3.68056e-07	2.86647e-06
PB.14155	CtAH05G0101600	5223	6866	4711	-1.34987	0.000136403	0.000793406
PB.23487	CtAH09G0100700	1391	2111	1003	-1.84625	1.11078e-11	1.33358e-10
PB.23486	CtAH09G0100600	102	44	500	2.69798	1.5009e-21	3.72009e-20
PB.23732	CtAH09G0127100	954	107	0	-7.92417	3.40788e-51	4.22335e-49
PB.23734	CtAH09G0127300	3050	452	4317	2.40237	3.08193e-11	3.56426e-10
PB.23738	CtAH09G0127700,CtAH09G0127900	682	424	242	-1.62138	7.22247e-11	8.04907e-10
PB.12655	CtAH04G0176800	782	378	2122	1.58383	0.0042511	0.0198009
PB.6804	CtAH12G0132100	2466	1166	245	-3.08647	2.0244e-36	1.21138e-34
PB.19682	CtAH07G0243400	64	6	44	2.09418	0.00130492	0.00661915
PB.19683	CtAH07G0243400	29	0	17	3.44888	9.10536e-07	6.8152e-06
PB.19686	NA	784	107	599	1.66133	1.3876e-06	1.01842e-05
PB.19688	CtAH07G0243700	1049	713	346	-1.87568	1.42378e-12	1.84093e-11
PB.19689	CtAH07G0243800	2902	953	507	-1.67801	0.000220642	0.00124507
PB.18793	CtAH07G0119700	1525	1944	979	-1.74811	0.000877411	0.00455663
PB.18797	CtAH07G0120200	47	30	524	3.2461	1.19908e-11	1.43503e-10
PB.21254	CtAH08G0155200	102	44	18	-2.11985	0.000192648	0.00109528
PB.21258	CtAH08G0155700	1920	8	0	-4.75522	2.11034e-08	1.87247e-07
PB.18244	NA	2146	241	47	-3.19169	1.24162e-17	2.36628e-16
PB.18249	CtAH07G0053700	1589	117	37	-2.43051	0.000333089	0.00182687
PB.18248	CtAH07G0053200	3478	105	21	-3.18534	2.4749e-13	3.4162e-12
PB.20617	CtAH08G0092100	4949	27	454	3.29999	1.41713e-18	2.86956e-17
PB.20614	CtAH08G0091700	1319	2592	14077	1.6666	0.00199276	0.00979281
PB.20611	CtAH08G0091600	1428	149	44	-2.50784	6.1681e-16	1.04549e-14
PB.20619	NA	796	107	757	1.97604	2.14346e-14	3.20234e-13
PB.24914	CtAH09G0286900	2553	2521	330	-3.69725	2.17549e-63	5.19347e-61
PB.24917	CtAH09G0287400	2530	332	118	-2.25532	2.3118e-07	1.8364e-06
PB.24918	CtAH09G0287900	119	324	122	-2.19867	5.68625e-05	0.000347222
PB.7912	CtAH02G0027000	2427	4	0	-4.55611	7.09116e-08	5.99853e-07
PB.7913	CtAH02G0027000	56	0	22	4.05872	3.59093e-07	2.8034e-06
PB.7914	CtAH02G0027000	135	1	55	4.66988	3.09549e-17	5.71683e-16
PB.7915	CtAH02G0027000	151	10	739	5.26931	3.3919e-05	0.000212852
PB.7918	CtAH02G0027300	1541	3	272	5.38903	7.63031e-37	4.63935e-35
PB.7919	CtAH02G0027300	32	1	22	3.39193	0.0034768	0.0164787
PB.6217	CtAH12G0042900	19277	2560	692	-2.63587	2.46517e-12	3.12683e-11
PB.6212	CtAH12G0042300,CtAH12G0042400	615	930	5756	1.80251	8.17296e-13	1.07577e-11
PB.21481	CtAH08G0180700	42	4	0	-3.56415	0.00213581	0.0104505
PB.21482	CtAH08G0180900	66	8	1	-3.30196	0.00478183	0.0220376
PB.5660	CtAH11G0232700	5320	1362	569	-2.03033	1.62248e-10	1.75136e-09
PB.5662	CtAH11G0232900	2783	491	31	-4.71061	6.02979e-89	5.0648e-86
PB.5665	CtAH11G0233100	5209	294	25	-4.29428	2.963e-36	1.7454e-34
PB.5666	CtAH11G0233200	3635	816	571	-1.32152	0.000302836	0.00167309
PB.4393	NA	12121	83	30	-2.34354	0.00659499	0.0296526
PB.4390	CtAH11G0063300	10755	1630	584	-2.24872	2.44778e-06	1.74406e-05
PB.4397	NA	27	11	0	-6.14371	1.01406e-08	9.29956e-08
PB.7289	CtAH12G0185900	49	283	144	-1.80008	0.00024082	0.00135354
PB.7281	CtAH12G0185000	977	322	178	-1.63363	4.3794e-06	3.02622e-05
PB.4536	CtAH11G0086800	1	42	1	-5.63448	7.32318e-06	4.94882e-05
PB.4535	CtAH11G0086700	2767	1454	1052	-1.27141	0.000147197	0.00085269
PB.7138	CtAH12G0169600	978	992	379	-2.16615	3.86678e-19	8.15006e-18
PB.7139	CtAH12G0169800	95	645	17	-5.99606	2.84863e-41	2.22007e-39
PB.3625	NA	1	3922	30759	2.10169	5.79908e-07	4.42521e-06
PB.10074	CtAH03G0102600	4058	1074	4937	1.37319	0.000134775	0.000785144
PB.10078	NA	539	152	6	-5.42863	0.00794827	0.0351587
PB.9959	CtAH03G0082700	63	1	90	5.25548	2.19198e-07	1.74489e-06
PB.14791	CtAH05G0192900	1965	548	2770	1.50114	1.59527e-10	1.72446e-09
PB.9481	CtAH03G0021100	939	3	0	-4.81972	5.76623e-07	4.40163e-06
PB.9487	CtAH03G0022500	676	213	1224	1.70894	6.94772e-08	5.88596e-07
PB.11671	CtAH04G0020000	1452	836	7211	2.27375	3.069e-06	2.16424e-05
PB.11672	CtAH04G0020100	4077	658	5193	2.13871	2.9816e-32	1.39999e-30
PB.9224	CtAH02G0209000	813	13	2	-2.87399	0.000415236	0.00225129
PB.9225	CtAH02G0209200	186	129	74	-1.61264	0.00191066	0.00941382
PB.9226	CtAH02G0209300	210	24	189	2.23834	0.00853503	0.0375201
PB.12326	CtAH04G0133400	3484	141	22	-3.45202	1.13379e-11	1.35977e-10
PB.12327	CtAH04G0133500	298	12	0	-4.78762	4.59612e-08	3.96483e-07
PB.12320	NA	17	8	1	-2.99518	0.00279195	0.0134321
PB.12321	CtAH04G0133000	1436	602	206	-2.34451	7.25818e-30	2.98745e-28
PB.12328	NA	196	36	2	-4.44441	2.74907e-12	3.46946e-11
PB.12242	NA	5575	15	4	-2.31932	0.00598728	0.0271083
PB.1390	CtAH01G0200800	5220	1820	1124	-1.48514	0.00127237	0.00646416
PB.17917	CtAH07G0011700	582	158	2554	3.1031	1.90843e-22	5.06213e-21
PB.17914	CtAH07G0011400	24	104	5248	4.90548	1.47222e-32	7.05886e-31
PB.21984	CtAH08G0247700	1075	472	2147	1.34419	0.00247904	0.012021
PB.21980	NA	51	93	0	-8.98104	3.82278e-29	1.52367e-27
PB.21981	NA	20	13	0	-6.3786	0.00030136	0.00166656
PB.20058	CtAH08G0020800	24	20	1079	5.03045	2.21561e-30	9.39211e-29
PB.20050	CtAH08G0019800	1	0	38	6.06248	3.47075e-11	3.98952e-10
PB.20056	CtAH08G0020500	34081	6528	2878	-1.98131	6.97961e-29	2.75767e-27
PB.22985	CtAH09G0042000	9	6348	67649	2.5761	2.23378e-09	2.18174e-08
PB.22984	CtAH09G0041900	75	2467	14245	1.70873	0.00584543	0.0265137
PB.22983	CtAH09G0041700	106	30	212	2.03731	0.000911556	0.00472422
PB.22988	CtAH09G0042500	2882	1069	139	-3.68509	2.4205e-28	9.2105e-27
PB.19188	CtAH07G0177300	1769	778	5061	1.94017	1.64038e-06	1.19467e-05
PB.19187	CtAH07G0177200	505	136	63	-1.90261	0.000431042	0.00233141
PB.22366	NA	157	57	11	-3.21512	1.79106e-14	2.70435e-13
PB.13800	CtAH05G0063100	1474	167	1306	2.23156	3.26444e-11	3.7619e-10
PB.18856	CtAH07G0126100	206	296	4808	3.27896	2.1226e-09	2.07583e-08
PB.19728	CtAH07G0248100	283	471	3409	1.94627	0.00836867	0.0368459
PB.19720	CtAH07G0246700	800	101	708	1.99361	0.000220059	0.00124209
PB.19725	CtAH07G0247800	536	173	2676	3.12181	8.21041e-55	1.21702e-52
PB.11537	CtAH03G0311300	28	15	1	-4.38205	2.11692e-08	1.87758e-07
PB.24031	CtAH09G0157700	13442	46	1414	4.29538	5.11423e-08	4.3934e-07
PB.21042	NA	3641	2024	9009	1.33897	0.00543168	0.0247608
PB.24036	CtAH09G0158200	1709	2990	1420	-1.84829	1.76814e-09	1.7427e-08
PB.24039	CtAH09G0158900	842	115	5	-5.1046	2.02605e-31	8.93947e-30
PB.3421	CtAH10G0222800	4856	164	19	-3.94092	6.34328e-42	5.11955e-40
PB.3422	CtAH10G0222900	1481	119	47	-2.09894	0.0035521	0.016811
PB.3426	CtAH10G0223300	1147	267	172	-1.41886	0.00156365	0.00783519
PB.3392	CtAH10G0219900	2261	325	8056	3.81535	1.13729e-27	4.16682e-26
PB.3390	CtAH10G0219800	3537	212	1319	1.7817	0.00568625	0.0258382
PB.11709	CtAH04G0025200	2117	647	4581	1.95661	4.00203e-11	4.57701e-10
PB.8519	CtAH02G0096600	779	1947	191	-3.97939	6.11041e-12	7.5355e-11
PB.14800	NA	463	36	645	3.24707	1.41632e-33	7.13796e-32
PB.8516	NA	1863	5345	1727	-2.38561	4.18438e-06	2.90029e-05
PB.14808	CtAH05G0195000	8621	155	957	1.7882	1.09924e-07	9.06204e-07
PB.6271	CtAH12G0051100	1260	270	2292	2.27522	1.5783e-22	4.19629e-21
PB.7891	CtAH02G0025000	886	36	7	-3.07411	2.05047e-10	2.19352e-09
PB.7898	CtAH02G0025600	162	117	25	-2.94619	2.06744e-14	3.09488e-13
PB.6859	CtAH12G0138200	1981	684	232	-2.36954	1.08061e-53	1.55109e-51
PB.16519	CtAH06G0165400	1500	69	20	-2.56449	3.65198e-13	4.94172e-12
PB.16513	NA	205	196	126	-1.45394	0.00534724	0.0244348
PB.10911	CtAH03G0236800	884	229	1139	1.51559	0.00177528	0.0088196
PB.10919	CtAH03G0237800	477	110	57	-1.73296	2.44744e-05	0.000155652
PB.10918	CtAH03G0237700	1340	88	17	-3.15356	2.2806e-23	6.44105e-22
PB.17649	CtAH06G0315900	1761	3	0	-4.52267	2.07866e-06	1.49514e-05
PB.17647	NA	14	174	39	-2.82359	0.000491281	0.0026396
PB.23213	CtAH09G0070200	1193	320	14	-5.25004	1.60757e-63	3.92023e-61
PB.23210	CtAH09G0069700	6775	3823	2520	-1.36919	0.00714658	0.0318799
PB.23217	CtAH09G0070500	2762	254	113	-1.9585	9.35193e-23	2.5342e-21
PB.7077	CtAH12G0163500	537	348	203	-1.6267	0.00103745	0.00533521
PB.7074	NA	1544	418	3991	2.42269	2.9874e-27	1.07884e-25
PB.7078	CtAH12G0163600	2155	248	152	-1.5531	6.99284e-06	4.73546e-05
PB.3986	NA	8	4	50	2.73255	0.000151629	0.000876575
PB.2166	CtAH10G0065100	1519	705	444	-1.45079	0.00167918	0.0083863
PB.22166	CtAH08G0275800	68	49	0	-8.05582	5.78547e-21	1.38406e-19
PB.22168	NA	1	472	25854	4.9259	1.2277e-31	5.50257e-30
PB.2168	CtAH10G0065300	263	255	124	-1.83145	9.41907e-10	9.46876e-09
PB.2291	CtAH10G0076800	440	194	69	-2.32254	1.90636e-11	2.24945e-10
PB.8897	NA	2662	45	382	2.20256	2.51628e-07	1.99255e-06
PB.2297	NA	32	105	13	-3.70866	3.2713e-09	3.14897e-08
PB.15433	CtAH06G0009400	4446	216	74	-2.38475	2.49654e-11	2.9185e-10
PB.12427	CtAH04G0147000	1401	497	31	-4.79312	2.25921e-82	1.38477e-79
PB.15430	CtAH06G0009100	6110	1485	362	-2.83548	5.89508e-42	4.7748e-40
PB.13770	CtAH05G0058900	60	9	0	-5.76987	2.59184e-11	3.02368e-10
PB.13778	CtAH05G0059900	496	26	142	1.6374	0.00083967	0.00437164
PB.11886	NA	580	1050	254	-2.84223	1.62458e-19	3.50228e-18
PB.11887	CtAH04G0053400	7942	4020	1509	-2.18691	1.30785e-14	1.99871e-13
PB.13489	CtAH05G0021800	12466	2191	10533	1.46333	3.83676e-05	0.000239115
PB.21532	CtAH08G0186200	3597	1599	918	-1.57578	0.000602971	0.00320778
PB.21536	CtAH08G0186700	440	85	13	-3.43228	2.58918e-13	3.56961e-12
PB.23979	CtAH09G0152800	7	50	980	3.51473	1.11231e-12	1.44894e-11
PB.23977	CtAH09G0152700	677	78	1095	3.05399	3.11973e-26	1.056e-24
PB.23974	NA	481	4	131	4.04856	6.49097e-16	1.09775e-14
PB.23971	NA	19749	7370	4481	-1.48292	0.00833859	0.0367277
PB.11131	NA	3763	30	227	2.12767	0.00980972	0.0426605
PB.14325	CtAH05G0120600	372	158	7	-5.26417	1.08848e-31	4.88825e-30
PB.18139	CtAH07G0039000	77	2373	20731	2.34811	0.000263964	0.00147361
PB.18131	CtAH07G0038200	5608	459	143	-2.45047	1.95775e-08	1.7441e-07
PB.348	CtAH01G0039200	60	38	761	3.60814	7.27836e-21	1.73389e-19
PB.343	CtAH01G0038400	50	49	14	-2.55783	1.26764e-09	1.26147e-08
PB.344	CtAH01G0038500	456	299	61	-2.98905	7.71334e-24	2.23411e-22
PB.15496	CtAH06G0017000	1010	313	1558	1.47272	8.76214e-05	0.000521977
PB.9739	CtAH03G0053600	2031	3374	25168	2.06687	2.61355e-08	2.29561e-07
PB.5869	CtAH11G0254500	385	38	308	2.26815	5.41118e-06	3.7042e-05
PB.7213	NA	152	10	311	4.1585	3.33639e-11	3.83897e-10
PB.13373	CtAH05G0006600	493	52	1108	3.48871	3.69566e-11	4.24159e-10
PB.4746	CtAH11G0117600	509	75	4	-5.02855	1.61618e-49	1.90903e-47
PB.6458	CtAH12G0079600	2822	340	101	-2.57783	7.02299e-07	5.32869e-06
PB.6454	NA	454	39	246	1.89096	9.02341e-05	0.000536977
PB.24204	CtAH09G0181900	1236	2448	32	-6.95296	1.20324e-68	3.54394e-66
PB.24203	NA	150	19	147	2.12503	3.08477e-05	0.000194224
PB.24208	CtAH09G0182300	661	236	1027	1.28279	0.00445701	0.0206666
PB.3218	CtAH10G0201300	1728	979	6067	1.78254	3.95492e-13	5.3389e-12
PB.3215	CtAH10G0200900	5282	122	35	-2.63661	5.22992e-20	1.17087e-18
PB.3213	CtAH10G0200600	3650	4871	847	-3.27931	4.16761e-18	8.24038e-17
PB.9075	CtAH02G0180500	325	2520	1349	-1.67644	9.66364e-10	9.70601e-09
PB.9072	CtAH02G0180100	113	2	0	-4.20755	0.000212113	0.00119963
PB.5903	CtAH11G0257700	659	267	20	-4.35031	4.6023e-09	4.34898e-08
PB.5905	NA	640	108	26	-2.7416	9.13028e-11	1.01156e-09
PB.7461	CtAH12G0205400	6244	2	0	-4.32393	0.000309848	0.00170808
PB.11795	NA	2621	1407	58	-5.43633	7.26225e-89	5.88216e-86
PB.8306	CtAH02G0070400	0	70	4208	5.0369	3.92468e-09	3.74612e-08
PB.6339	CtAH12G0060800	1413	1929	8529	1.28954	0.00975552	0.0424638
PB.6337	CtAH12G0060500	872	426	6757	3.14827	7.8445e-18	1.51796e-16
PB.5172	CtAH11G0176000	96	2277	451	-3.1009	8.40691e-15	1.29878e-13
PB.10896	NA	251	408	190	-1.9165	7.13788e-05	0.000430189
PB.10894	CtAH03G0233800	339	14	2	-3.42106	3.46875e-05	0.000217375
PB.10890	CtAH03G0233100	5	399	4594	2.78208	0.00352541	0.0166922
PB.16726	CtAH06G0203600	8215	867	337	-2.11768	1.3147e-09	1.30543e-08
PB.16725	CtAH06G0203500	135	90	53	-1.6031	0.000263898	0.00147361
PB.16723	CtAH06G0203100	483	213	1056	1.55873	4.41242e-05	0.000273563
PB.16721	CtAH06G0202900	890	134	780	1.71768	3.22148e-12	4.04316e-11
PB.20970	CtAH08G0127300	6	21	919	4.63017	1.26551e-25	4.15949e-24
PB.20976	CtAH08G0128100	648	2	0	-4.06972	0.000635161	0.00336561
PB.20975	CtAH08G0127700	897	22	0	-6.14712	8.61858e-08	7.19929e-07
PB.10768	NA	0	1007	410	-2.10674	0.00314801	0.0150113
PB.4224	CtAH11G0041500	1687	794	531	-1.41418	3.58021e-06	2.49909e-05
PB.4223	CtAH11G0041400	633	111	1362	2.80223	2.17857e-21	5.32985e-20
PB.4221	NA	1114	95	32	-2.3555	6.99001e-09	6.47311e-08
PB.101	CtAH01G0009800	1088	525	344	-1.39464	0.00338594	0.0160782
PB.100	CtAH01G0009700	124	16	247	3.03498	5.07556e-10	5.23221e-09
PB.23403	CtAH09G0091800	4	42	1	-5.5109	5.03999e-08	4.33619e-07
PB.23409	CtAH09G0092600	8143	900	199	-2.96819	5.95799e-63	1.393e-60
PB.23408	CtAH09G0092500	13452	862	480	-1.57795	0.000766524	0.00401571
PB.9535	CtAH03G0028300	205	233	18764	5.53716	6.55063e-85	4.95206e-82
PB.9530	CtAH03G0027900	3902	680	4474	1.87093	6.98783e-19	1.44728e-17
PB.9531	CtAH03G0028100	4488	1230	6494	1.62918	0.00030865	0.0017023
PB.9533	NA	2892	1372	864	-1.46385	0.00404625	0.018948
PB.19570	NA	150	7	1	-3.37881	0.00610741	0.0276136
PB.19571	NA	209	9	0	-4.92401	1.06931e-07	8.8378e-07
PB.19577	CtAH07G0231100	32	78	21	-2.62853	9.76214e-07	7.2684e-06
PB.19574	NA	265	46	609	2.73308	0.000634546	0.00336314
PB.11389	CtAH03G0296700	3570	680	448	-1.37778	0.000174215	0.000995971
PB.15604	CtAH06G0029500	8	767	182	-2.85905	1.65796e-07	1.33647e-06
PB.14601	CtAH05G0157900	7137	1833	11102	1.7529	1.69789e-08	1.52259e-07
PB.22462	CtAH08G0327200	794	871	403	-1.9559	2.74642e-07	2.16874e-06
PB.22463	NA	36	25	2	-4.25769	1.79566e-13	2.51381e-12
PB.22460	NA	192	54	10	-3.20877	2.04578e-09	2.00243e-08
PB.22466	CtAH08G0327600	1870	147	70	-1.86938	0.000145157	0.00084152
PB.11960	NA	0	0	204	9.26298	8.37484e-35	4.64384e-33
PB.18719	CtAH07G0109600	7694	1515	6408	1.29207	0.00438947	0.0203827
PB.18710	CtAH07G0108800	709	338	212	-1.47367	3.24515e-06	2.27995e-05
PB.18713	NA	5822	1393	799	-1.57932	2.71669e-05	0.000172196
PB.18717	CtAH07G0109400	2613	503	172	-2.31343	8.02943e-07	6.05183e-06
PB.13525	CtAH05G0026800	0	693	11239	3.06852	1.77498e-07	1.42646e-06
PB.1665	NA	397	369	2106	1.60964	0.0064233	0.0289323
PB.1662	CtAH01G0238700	963	171	6	-5.56352	6.42242e-20	1.43219e-18
PB.1668	CtAH01G0239400	8662	213	978	1.3615	0.0103512	0.0447495
PB.956	CtAH01G0131400	2101	123	2	-6.26197	4.36111e-55	6.59371e-53
PB.958	NA	148	14	4347	7.39902	1.591e-55	2.47138e-53
PB.24448	NA	1264	47	4	-4.09257	1.98167e-11	2.33466e-10
PB.20562	NA	889	800	3736	1.36208	0.0081709	0.0361013
PB.20565	CtAH08G0087100	2854	2916	276	-4.10679	4.99223e-23	1.37568e-21
PB.20564	CtAH08G0087000	373	83	45	-2.13218	0.000293995	0.00162861
PB.24995	CtAH09G0296200	2058	327	2296	1.9594	4.40651e-13	5.92736e-12
PB.20693	CtAH08G0099600	2414	650	4176	1.86016	3.89524e-15	6.20802e-14
PB.22871	CtAH09G0028100	966	10660	5632	-1.70654	0.000551412	0.00294523
PB.22872	CtAH09G0028300	58	3733	25645	1.95284	9.57158e-06	6.37889e-05
PB.22876	CtAH09G0028900	2090	852	4574	1.62454	2.80309e-05	0.000177474
PB.22879	CtAH09G0029200	744	177	1069	1.82404	7.76993e-10	7.86671e-09
PB.19030	NA	2021	436	2335	1.58866	5.63406e-11	6.34644e-10
PB.19036	CtAH07G0149400	187	49	12	-2.77214	3.15324e-12	3.9597e-11
PB.17030	CtAH06G0248100	708	408	101	-2.69471	3.34379e-09	3.21738e-08
PB.5376	CtAH11G0202100	2064	545	5193	2.4534	1.34698e-37	8.53301e-36
PB.5372	NA	196	21036	6637	-2.43108	0.000306779	0.00169363
PB.5378	CtAH11G0202400	1745	1836	1208	-1.41546	8.95979e-06	5.98525e-05
PB.7202	NA	320	9	0	-4.52871	0.0038955	0.0182873
PB.7203	NA	47007	43	0	-6.68261	1.05331e-14	1.61515e-13
PB.7204	NA	20	7	87	2.76789	1.12216e-07	9.23418e-07
PB.7207	NA	5600	3374	1791	-1.66436	0.00134504	0.00681199
PB.10565	NA	630	239	169	-1.31814	0.00727451	0.0323996
PB.10562	CtAH03G0181800	784	25	235	2.39668	3.50897e-06	2.45314e-05
PB.10563	CtAH03G0181900	127	21	1	-5.0588	6.58589e-22	1.682e-20
PB.10568	CtAH03G0182700	3980	883	161	-3.21531	4.61123e-64	1.17503e-61
PB.10569	CtAH03G0182900	3545	573	2590	1.37782	0.000250304	0.00140199
PB.6557	CtAH12G0092100	3046	7161	3078	-2.05695	6.81934e-23	1.87008e-21
PB.6552	CtAH12G0091800	14219	1528	228	-3.53523	4.22673e-15	6.72217e-14
PB.6551	NA	27	4	0	-5.10077	0.000984385	0.00508192
PB.3003	CtAH10G0173600	301	10	0	-4.29292	1.00496e-11	1.21425e-10
PB.14715	NA	1033	552	368	-1.38619	0.000170754	0.000978119
PB.14711	CtAH05G0176000	239	18	8	-2.0533	0.000390311	0.00212224
PB.14712	NA	832	14	1	-4.56982	6.44399e-06	4.37686e-05
PB.15040	CtAH05G0239600	719	458	182	-2.10617	1.45739e-16	2.57014e-15
PB.15041	CtAH05G0239800	3329	362	115	-2.40669	3.93338e-06	2.73384e-05
PB.7783	CtAH02G0011300	5135	37	807	3.62816	7.86947e-18	1.5215e-16
PB.2669	CtAH10G0114600	64	26	9	-2.19003	0.00103211	0.00531015
PB.2667	CtAH10G0114400	1628	9887	3230	-2.39023	1.93262e-10	2.07037e-09
PB.2666	NA	2988	245	139	-1.59866	0.00015374	0.000888322
PB.2662	CtAH10G0113900	1185	548	151	-2.65242	5.02384e-56	7.95055e-54
PB.8172	NA	1041	318	80	-2.70197	1.83864e-12	2.35452e-11
PB.8177	CtAH02G0056300	2985	54	286	1.56795	0.00265784	0.0128249
PB.16028	NA	251	75	26	-2.32678	2.59678e-06	1.84674e-05
PB.13056	CtAH04G0228100	4854	243	1886	2.08835	1.07876e-08	9.86099e-08
PB.16021	CtAH06G0082500	2499	1135	6762	1.75536	2.65872e-08	2.33348e-07
PB.16020	CtAH06G0082400	14	0	21	4.15745	0.00418523	0.0195262
PB.17996	CtAH07G0019800	29370	834	5669	2.02087	0.00227043	0.0110686
PB.17999	CtAH07G0020100	5225	36	366	2.5489	4.57457e-06	3.15532e-05
PB.1319	CtAH01G0188000	17	3	57	2.98339	3.60141e-07	2.81048e-06
PB.1316	CtAH01G0187300	91	20	653	4.19336	6.33834e-15	9.93415e-14
PB.1313	CtAH01G0186700	2384	1004	6254	1.86132	1.23285e-12	1.60044e-11
PB.21909	CtAH08G0238100	518	15	78	1.61774	0.00497176	0.0228202
PB.17372	CtAH06G0284300	672	617	313	-1.78114	5.84891e-17	1.06118e-15
PB.12821	CtAH04G0199900	1818	460	2792	1.76806	1.69138e-06	1.22984e-05
PB.12823	CtAH04G0200100	2	73	671	2.37251	0.000888178	0.00460833
PB.11021	CtAH03G0249800	24	0	7	3.88025	3.94749e-06	2.74196e-05
PB.11025	CtAH03G0250500	1270	94	991	2.56953	9.07016e-08	7.5598e-07
PB.14058	CtAH05G0092800	7833	560	2719	1.45211	5.03381e-07	3.86335e-06
PB.14057	CtAH05G0092700	1108	1133	313	-2.66409	1.17038e-10	1.28413e-09
PB.13881	NA	994	282	2160	2.10458	3.38201e-26	1.13799e-24
PB.13888	CtAH05G0074200,CtAH05G0074300	36	8	60	1.88416	0.00307725	0.0146955
PB.23672	CtAH09G0120300	8087	639	100	-3.48203	3.16669e-62	7.25427e-60
PB.23678	CtAH09G0121200	1318	600	49	-4.43725	1.24672e-79	6.57544e-77
PB.21320	NA	671	78	988	2.81859	1.80187e-25	5.83779e-24
PB.24135	CtAH09G0171400	4973	993	5646	1.71274	6.94169e-16	1.17223e-14
PB.12040	CtAH04G0081600	846	543	396	-1.30572	0.0037881	0.0178237
PB.12049	CtAH04G0084100	12878	54	1228	2.83263	1.5542e-07	1.2575e-06
PB.2504	CtAH10G0097700	16921	1714	9513	1.71349	2.49635e-07	1.97884e-06
PB.2505	CtAH10G0097700	939	124	819	2.06306	0.00748554	0.0332676
PB.18695	CtAH07G0106100	259	61	317	1.55824	0.000104163	0.000613909
PB.18697	CtAH07G0106400	526	2	0	-4.36688	9.03127e-07	6.76421e-06
PB.18699	CtAH07G0106700	1295	1237	726	-1.58729	5.85627e-08	4.99114e-07
PB.16930	CtAH06G0234000	1778	952	4843	1.50229	8.33893e-05	0.000498336
PB.13319	CtAH04G0255200	1300	201	53	-2.686	6.82922e-10	6.94225e-09
PB.18520	CtAH07G0086700	2591	51	21	-2.0011	0.000365588	0.00199643
PB.18526	CtAH07G0087000	2723	540	253	-1.98491	2.50218e-07	1.98277e-06
PB.13315	NA	164	12	1	-4.3618	1.31732e-10	1.43426e-09
PB.18524	NA	66	416	3174	2.18949	0.000301598	0.00166747
PB.13042	CtAH04G0226300	24	312	14543	4.6909	1.08667e-34	5.9672e-33
PB.20712	CtAH08G0101700	537	346	1690	1.54997	0.00100524	0.00518135
PB.20710	CtAH08G0101500	3606	1666	1136	-1.3535	0.00335064	0.0159299
PB.20717	NA	1816	56	341	1.73102	0.00118365	0.00604458
PB.7819	NA	0	10713	1329	-3.76504	1.20406e-11	1.44023e-10
PB.7816	CtAH02G0015300	1602	553	2501	1.34125	0.0065856	0.0296222
PB.7810	CtAH02G0014700	93	7	402	4.80717	1.5552e-19	3.3655e-18
PB.16222	CtAH06G0114600	0	24	5	-3.1551	3.08614e-05	0.000194256
PB.16598	CtAH06G0181000	325	5697	1471	-2.78322	4.61769e-24	1.3583e-22
PB.17171	CtAH06G0261900	809	325	2708	2.225	1.4705e-20	3.42748e-19
PB.17177	NA	3947	1769	1130	-1.44129	3.03183e-05	0.000191103
PB.5507	CtAH11G0217200	638	267	2855	2.57685	2.89899e-22	7.61834e-21
PB.5501	CtAH11G0216600	726	893	428	-1.90514	1.46773e-12	1.8956e-11
PB.5509	CtAH11G0217300	1022	402	98	-2.79189	8.5013e-12	1.03379e-10
PB.5508	NA	9343	512	3873	2.14072	0.000340805	0.00186694
PB.10336	CtAH03G0143000	1955	1239	677	-1.66589	1.21842e-12	1.58261e-11
PB.10331	CtAH03G0142400	1205	225	10	-5.15647	1.14969e-30	4.91031e-29
PB.6748	CtAH12G0122800	3421	1502	982	-1.44518	6.20031e-07	4.72344e-06
PB.6745	NA	25	39	4	-4.09523	2.75331e-05	0.00017442
PB.6740	CtAH12G0121600	0	46	0	-8.82956	1.26865e-22	3.40092e-21
PB.6741	CtAH12G0121800	36	5400	593	-3.9175	1.54604e-16	2.72226e-15
PB.14527	CtAH05G0146400	149	53	4	-4.46408	1.80017e-15	2.96486e-14
PB.14523	CtAH05G0145800	230	93	53	-1.61935	0.0113421	0.0486802
PB.14520	CtAH05G0145500	424	6	0	-6.11276	4.6625e-10	4.83276e-09
PB.8814	NA	117	85	37	-1.99169	0.0015458	0.00775601
PB.8817	NA	1753	229	132	-1.55638	0.0108674	0.0468113
PB.8811	CtAH02G0134000	2792	836	3741	1.36092	0.000626492	0.00332356
PB.14529	NA	1617	773	272	-2.29117	2.29195e-07	1.82127e-06
PB.1439	CtAH01G0209600	265	3	0	-3.77575	0.00194743	0.00958207
PB.1438	NA	0	0	166	8.85626	3.43662e-13	4.67821e-12
PB.1436	CtAH01G0209400	177	4	0	-5.37081	8.02759e-08	6.7329e-07
PB.9143	CtAH02G0193100	1044	547	2680	1.48062	1.80708e-05	0.00011666
PB.9148	NA	5	1	150	6.19499	6.93093e-09	6.42627e-08
PB.12206	CtAH04G0110600	1186	161	1208	2.06013	2.92684e-09	2.82579e-08
PB.7596	CtAH12G0217900	5	244	4	-6.41923	1.96167e-27	7.11821e-26
PB.7590	CtAH12G0217400	30	1329	75128	4.94251	2.6022e-42	2.14601e-40
PB.7592	CtAH12G0217600	2329	591	2769	1.40648	0.000331854	0.00182098
PB.7599	CtAH12G0218300	1024	501	2547	1.57083	0.00159089	0.00796465
PB.1290	CtAH01G0182700	34146	3574	223	-4.80854	5.1246e-42	4.16562e-40
PB.1295	CtAH01G0183200	5843	89	1261	3.07122	6.07834e-31	2.62073e-29
PB.1296	CtAH01G0183200	9605	215	1985	2.42152	2.05314e-26	7.05504e-25
PB.21601	NA	957	59	11	-3.23351	1.56483e-19	3.3831e-18
PB.20267	CtAH08G0049000	1170	25	158	1.7216	0.00139833	0.00706769
PB.20264	CtAH08G0049000	494	66	166	-2.71942	1.55058e-05	0.000100964
PB.617	CtAH01G0077700	2176	124	1648	2.80679	1.0105e-16	1.80308e-15
PB.614	CtAH01G0077300	6596	803	4243	1.5931	1.01885e-07	8.43299e-07
[truncated: 3,296 more rows]

## Sheet: DS.DAF0-DAF10
PB ID	Gene ID	DAF0_tpm	DAF10_tpm	DAF20_tpm	ΔPSI	pvalue
PB.10101	NA	88.4469	4.6671	7.1568	0.242078	0.046953
PB.10114	NA	7.7157	2.0286	3.5048	0.517207	0.0344655
PB.10161	CtAH03G0116500	17.8115	26.2276	34.2129	0.340498	0.043956
PB.10223	CtAH03G0125200	6.7236	3.1473	4.7248	0.459572	0.037962
PB.10390	CtAH03G0152600	68.7856	5.8921	3.433	0.476721	0.044955
PB.10542	CtAH03G0179800	300.141	84.107	104.693	0.365176	0.026973
PB.10701	CtAH03G0204800	11.109	39.3886	25.2962	0.465431	0.0404595
PB.10764	CtAH03G0215000	122.408	18.6216	20.7535	0.216084	0.0494505
PB.11024	CtAH03G0250200	29.4868	35.1383	33.4595	0.358446	0.025974
PB.11128	CtAH03G0263400	28.011	7.2699	4.6743	0.572333	0.00999001
PB.11253	CtAH03G0277200	234.83	185.033	88.4045	0.723187	0.015984
PB.11444	CtAH03G0302700	19.0369	3.5956	3.7778	0.326734	0.0464535
PB.12015	CtAH04G0077300	574.452	25.4911	14.7783	0.668398	0.00799201
PB.12423	CtAH04G0146400	3.6051	1.058	1.1889	0.70436	0.0324675
PB.12561	CtAH04G0166600	11.1843	11.9339	12.1788	0.3081	0.041958
PB.12711	CtAH04G0186500	18.7584	8.021	7.2323	0.47854	0.028971
PB.12786	CtAH04G0196100	73.3904	33.8007	43.7392	-0.635801	0.011988
PB.12868	CtAH04G0205100,CtAH04G0205200	80.5301	72.0248	91.1533	-0.300788	0.0374625
PB.12898	CtAH04G0209200	47.1867	153.507	43.718	-0.399431	0.0464535
PB.1291	CtAH01G0182800	29.0372	17.0608	12.7097	0.69291	0.0424575
PB.13054	CtAH04G0227600	47.7241	11.9677	4.1007	0.46941	0.020979
PB.13324	CtAH05G0000600	60.7228	6.0376	3.9306	0.480522	0.026973
PB.13401	CtAH05G0009300	58.9761	17.214	7.0724	0.486894	0.0404595
PB.13448	CtAH05G0016400	18.6544	29.9622	27.2231	0.63284	0.00749251
PB.13568	CtAH05G0031100	240.745	232.882	29.7441	0.528682	0.026973
PB.13659	CtAH05G0044500	34.3242	4.7249	5.4654	0.41115	0.033966
PB.13736	CtAH05G0054700	191.659	427.938	436.498	0.110753	0.0484515
PB.13860	CtAH05G0071200	82.4789	18.4539	80.4699	0.903383	0.0217283
PB.13866	CtAH05G0071900	59.7556	54.8948	141.794	-0.198356	0.040959
PB.14306	CtAH05G0116900	285.51	249.299	147.173	0.183844	0.0314685
PB.14381	CtAH05G0127600	69.1452	2.0585	0.1687	0.572472	0.0154845
PB.14785	CtAH05G0191900	30.7837	44.0623	39.8585	-0.298617	0.0374625
PB.14854	CtAH05G0206300,CtAH05G0206400	73.7362	29.6583	32.171	0.316328	0.0214785
PB.14951	NA	19.487	23.7285	45.333	0.293193	0.034965
PB.1504	CtAH01G0215800	240.723	178.267	139.583	0.133333	0.046953
PB.15291	CtAH05G0270400	32.0838	40.2669	23.3539	0.768505	0.003996
PB.15541	CtAH06G0022400	20.2563	11.9094	56.1122	0.423512	0.0224775
PB.15610	CtAH06G0030100	25.745	22.5421	1.7486	0.336315	0.0314685
PB.15684	CtAH06G0039600	24.8574	23.9941	32.8442	-0.508665	0.0494505
PB.15942	CtAH06G0071900	98.7311	3.9463	0.7876	0.571345	0.037962
PB.16164	CtAH06G0106000	38.3048	23.7338	21.7144	0.407384	0.026973
PB.16225	CtAH06G0114900	679.291	135.556	181.509	0.644185	0.026973
PB.16239	CtAH06G0118900	65.5099	70.873	34.7097	0.407455	0.033966
PB.16346	CtAH06G0132800	28.0483	29.653	23.2072	0.465938	0.047952
PB.16558	CtAH06G0172300	103.342	15.1011	4.486	0.514015	0.00749251
PB.16726	CtAH06G0203600	52.2149	12.8612	2.9237	0.355117	0.0484515
PB.1693	CtAH01G0241600	29.9801	10.0352	12.8812	0.280513	0.0434565
PB.16966	CtAH06G0239900	63.3288	28.8028	36.7599	0.392935	0.042957
PB.16973	CtAH06G0241400	30.996	27.4396	26.2891	0.338015	0.0454545
PB.17032	CtAH06G0248300	30.3945	18.8278	31.7749	0.410379	0.012987
PB.17167	CtAH06G0261400	65.2099	29.6762	17.9373	0.293668	0.0214785
PB.17709	CtAH06G0323900	88.8994	25.4061	19.2302	0.319461	0.0234765
PB.17852	CtAH07G0004300	30.4406	9.9832	14.7141	0.450052	0.0414585
PB.18028	CtAH07G0023800	96.7161	85.6823	68.9528	0.324982	0.044955
PB.18080	CtAH07G0031400	62.3434	35.4826	29.5716	0.466301	0.0499501
PB.18199	CtAH07G0045900	16.2817	9.9497	14.5858	-0.619923	0.041958
PB.1822	CtAH10G0015700,CtAH10G0015800,CtAH10G0016100,CtAH10G0016900	772.648	295.295	264.026	0.664722	0.047952
PB.18268	CtAH07G0056900	14.2871	7.6946	19.5597	0.358179	0.0394605
PB.18289	CtAH07G0059800	28.2624	22.2453	15.4139	0.300792	0.0424575
PB.18353	CtAH07G0068700	45.3211	26.3501	14.1852	0.186982	0.0499501
PB.18605	CtAH07G0095800	15.6284	11.3439	13.7279	0.895414	0.0494505
PB.19218	CtAH07G0182300	63.5346	11.0126	10.3605	0.522093	0.0314685
PB.19329	CtAH07G0199400	7.3684	9928.92	6786.95	0.98895	0.00749251
PB.19469	CtAH07G0220300	116.772	44.5784	22.2099	0.300449	0.0294705
PB.1948	CtAH10G0033500	4.9942	2.0581	5.2683	0.45089	0.0454545
PB.19676	NA	54.0641	45.1742	27.159	0.292688	0.025974
PB.1970	CtAH10G0036200	18.1664	103.493	70.5148	0.625437	0.011988
PB.19769	CtAH07G0253700	71.3365	17.5922	18.5679	0.253588	0.044955
PB.19812	CtAH07G0258600	5.7061	1.6179	1.2213	0.580713	0.037962
PB.19981	NA	24.0195	20.5036	17.2955	0.736229	0.0344655
PB.20305	CtAH08G0052900	36.9514	10.348	18.9667	0.346624	0.0254745
PB.20396	CtAH08G0066200	8.4022	7.1741	8.3986	0.559981	0.0234765
PB.20526	CtAH08G0081600,CtAH08G0081700	61.4559	78.5071	67.0987	0.194787	0.0384615
PB.20539	CtAH08G0083700	483.024	576.048	736.547	0.143415	0.0294705
PB.20634	CtAH08G0093900	694.325	198.599	307.835	0.424651	0.0104895
PB.20767	CtAH08G0106800	968.416	1881.27	1929.64	0.565282	0.0164835
PB.20770	CtAH08G0107100	70.8917	56.3042	10.0191	0.2797	0.0234765
PB.21115	NA	54.3224	19.9672	10.0658	0.538596	0.020979
PB.21272	CtAH08G0157000	79.8219	43.7465	52.3216	-0.208229	0.035964
PB.21390	CtAH08G0169200	116.386	34.5786	74.2552	0.283761	0.0374625
PB.21581	CtAH08G0191400	54.7073	54.0607	52.0136	0.271292	0.044955
PB.21813	CtAH08G0222400	69.3093	25.0098	79.9188	0.416838	0.0437063
PB.21838	CtAH08G0225800	169.87	25.9242	4.0354	0.723292	0.003996
PB.21982	CtAH08G0247500	41.8391	11.8079	9.6867	0.461025	0.0124875
PB.22014	CtAH08G0251800	27.1215	16.0532	20.9296	0.378818	0.0194805
PB.22081	CtAH08G0260400	27.5421	28.1617	37.3726	0.40199	0.017982
PB.2213	CtAH10G0069300	23.5361	19.3858	47.6212	0.466018	0.0464535
PB.22710	NA	77.8345	27.2251	51.0132	0.44486	0.011988
PB.22723	CtAH09G0011300	31.0676	12.5667	18.5653	0.287788	0.041958
PB.22917	CtAH09G0034600	27.3133	29.9801	23.101	0.337783	0.0244755
PB.22947	CtAH09G0038300	22.3968	24.2351	10.5525	0.307312	0.043956
PB.23020	CtAH09G0045700	45.2399	17.8495	27.1471	0.293426	0.0294705
PB.23098	CtAH09G0055700	28.7815	38.1919	53.4067	0.197482	0.0464535
PB.2316	CtAH10G0079500	32.8457	22.2359	31.1841	0.386629	0.044955
PB.2321	CtAH10G0080100	27.5877	19.3658	62.6811	0.259214	0.033966
PB.23615	CtAH09G0114400	22.3288	15.0498	18.656	0.433347	0.041958
PB.23762	CtAH09G0129900	42.9723	8.1689	3.3735	0.440957	0.036963
PB.23860	CtAH09G0139400	102.88	49.5346	43.7498	0.428438	0.037962
PB.23923	CtAH09G0146400	56.4767	37.354	37.3459	0.487918	0.038961
PB.23925	CtAH09G0146700	28.3167	47.4485	62.2771	-0.519822	0.020979
PB.24299	CtAH09G0194400	25.3305	3.351	3.9799	0.448063	0.018981
PB.24470	CtAH09G0223700	17.6151	11.0201	16.6969	0.712888	0.0174825
PB.24471	CtAH09G0223800	56.467	50.1399	16.7788	0.324126	0.015984
PB.24533	CtAH09G0233200	11.8098	14.8834	14.5237	0.310608	0.0374625
PB.2510	CtAH10G0098300	14.9436	0.5047	0.7545	0.768688	0.0164835
PB.265	CtAH01G0029000	19.9254	11.1837	5.3553	0.320205	0.0499501
PB.3362	CtAH10G0217200	53.6833	17.0922	15.5803	0.252066	0.040959
PB.3688	NA	30.7805	9.1056	14.6094	0.535979	0.02997
PB.3970	CtAH11G0007300,CtAH11G0007400	30.6722	18.0182	6.0739	0.315544	0.023976
PB.3985	CtAH11G0009300	35.7521	32.646	77.1437	0.351136	0.0214785
PB.3994	CtAH11G0010200	172.447	37.5513	22.0986	0.519585	0.0254745
PB.4129	CtAH11G0028700	89.2364	89.1317	1.9729	0.270458	0.0334665
PB.4212	CtAH11G0040200	58.0417	13.3578	6.0271	0.421251	0.022977
PB.4225	CtAH11G0041500	48.983	18.5857	10.3237	0.413382	0.026973
PB.4382	CtAH11G0061900	69.927	8.1796	4.3197	0.667594	0.0044955
PB.4864	CtAH11G0136000	44.8031	19.6949	20.212	0.385417	0.0404595
PB.4966	CtAH11G0151300	6.1338	4.0812	6.3332	0.477424	0.048951
PB.4977	CtAH11G0152700	79.0039	62.6721	70.4215	0.236272	0.0494505
PB.5097	CtAH11G0168100	104.005	1.1021	0.0087	0.556958	0.010989
PB.5260	CtAH11G0186000	1216.83	162.552	117.753	0.792088	0.023976
PB.5541	CtAH11G0221300	51.8986	6.3578	1.8196	-0.304794	0.0374625
PB.5674	CtAH11G0234000	12.0895	4.8062	11.2218	0.356564	0.041958
PB.6361	NA	7.5151	3.2737	3.2676	0.664256	0.0124875
PB.6457	CtAH12G0079200	75.1077	44.569	60.92	0.305137	0.0214785
PB.6552	CtAH12G0091800	209.632	50.3266	4.6772	0.590995	0.0044955
PB.6593	CtAH12G0099400	174.401	202.404	306.095	0.320412	0.018981
PB.6601	CtAH12G0100600	46.1051	35.5075	33.3626	0.383792	0.0204795
PB.6664	CtAH12G0110300,CtAH12G0110400	13.4917	4.3891	4.5983	-0.423183	0.0394605
PB.6754	CtAH12G0123800	16.5732	1.2205	4.6544	0.549729	0.0254745
PB.6909	CtAH12G0142900	46.651	32.6779	21.7749	0.200239	0.043956
PB.7039	CtAH12G0159500	12.6343	9.4416	11.4989	0.602122	0.038961
PB.7064	CtAH12G0161800	53.0505	2.8682	2.0629	0.400017	0.0304695
PB.7342	CtAH12G0191600	29.8976	1.3642	5.136	0.735753	0.020979
PB.7378	CtAH12G0195900	20.1777	72.056	23.6557	0.231526	0.0424575
PB.7556	CtAH12G0214100	20.7988	37.115	62.4508	0.271785	0.037962
PB.7797	CtAH02G0013200	174.671	20.4948	11.8814	0.332142	0.021978
PB.8091	CtAH02G0046300	31.4592	271.883	43.2413	0.284536	0.022977
PB.8227	CtAH02G0061700	88.4772	109.49	68.8307	0.467035	0.011988
PB.8260	CtAH02G0065400	11.6946	7.623	8.6135	0.357053	0.0294705
PB.8272	CtAH02G0066800	553.826	342.782	160.35	0.494223	0.028971
PB.8440	CtAH02G0083800	201.564	272.566	65.8952	0.142426	0.046953
PB.8491	CtAH02G0091100	28.8657	12.5883	3.5858	0.489753	0.022977
PB.864	CtAH01G0114900	163.893	102.514	91.4864	0.172494	0.0394605
PB.8743	CtAH02G0123300	36.8082	10.3005	8.3949	-0.374196	0.041958
PB.8811	CtAH02G0134000	49.1221	25.9645	75.8355	0.355942	0.0214785
PB.8867	CtAH02G0144700	35.1569	45.1164	2.9452	0.391994	0.0244755
PB.9175	CtAH02G0199000	23.0385	9.4707	10.7977	0.27815	0.042957
PB.9357	CtAH03G0007300	152.99	90.6387	85.1902	0.174101	0.0344655
PB.9630	CtAH03G0038600	18.8641	19.6251	17.5796	0.380508	0.0254745
PB.981	CtAH01G0135400	57.5557	79.4084	62.6273	0.224719	0.0304695
PB.10046	CtAH03G0097700	42.5762	27.3652	38.7499	-0.559374	0.0284715
PB.10177	CtAH03G0118400	78.0831	67.2414	37.7463	-0.222914	0.0484515
PB.10317	CtAH03G0140500	56.675	13.1358	8.101	-0.353489	0.03996
PB.10407	CtAH03G0156500	31.085	28.7376	33.338	-0.402775	0.0224775
PB.10448	CtAH03G0164100	324.402	43.0438	3.6244	-0.304761	0.015984
PB.10760	CtAH03G0214400	20.9261	6.5593	4.8803	-0.375274	0.0304695
PB.10833	CtAH03G0225000	20.437	123.584	78.6246	-0.356098	0.0144855
PB.10840	CtAH03G0226100	14.8569	3.4118	4.6582	-0.550577	0.0494505
PB.10858	CtAH03G0228800	41.5288	20.1738	27.3896	-0.444988	0.018981
PB.1136	CtAH01G0158800	42.1059	34.0855	55.9231	-0.255674	0.0344655
PB.11466	CtAH03G0304900	16.9663	6.7995	10.5481	-0.417654	0.022977
PB.1162	CtAH01G0163600	0.7564	38.367	101.207	-0.503383	0.02997
PB.11655	CtAH04G0016800	21.4063	65.3529	35.8778	-0.302589	0.0234765
PB.11656	CtAH04G0017000	134.707	18.5358	28.1462	-0.883188	0.0164835
PB.11721	NA	7.0222	4.1323	18.4913	-0.484557	0.0284715
PB.11924	CtAH04G0062400	4.5594	1.2974	0.3055	-0.662213	0.0499501
PB.12001	CtAH04G0074900	34.1898	151.89	88.9799	-0.305646	0.0194805
PB.12326	CtAH04G0133400	57.7892	6.5248	0.4896	-0.517295	0.0194805
PB.1262	CtAH01G0177600	28.4557	12.8349	24.886	-0.293281	0.040959
PB.12650	CtAH04G0176500	74.9475	19.8638	16.81	-0.57785	0.0024975
PB.12684	CtAH04G0181400	27.107	5.0645	9.6649	-0.402682	0.028971
PB.12762	CtAH04G0193900	115.707	20.8535	35.3654	-0.466592	0.035964
PB.12925	CtAH04G0212900	41.4593	29.052	40.2008	-0.225748	0.0454545
PB.1344	CtAH01G0193600	51.6806	46.389	58.0643	-0.186393	0.045954
PB.13489	CtAH05G0021800	156.037	56.6509	160.415	-0.292789	0.0254745
PB.13553	CtAH05G0030000	20.6001	4.3141	3.3111	-0.335191	0.0444555
PB.13576	CtAH05G0032100	65.2374	43.1443	45.9315	-0.238861	0.044955
PB.13615	CtAH05G0037600	44.1129	10.8764	17.5358	-0.297987	0.0334665
PB.13648	CtAH05G0042700	44.7082	43.53	9.5946	-0.247802	0.043956
PB.13690	CtAH05G0049000	51.9332	27.0119	17.468	-0.447447	0.037962
PB.13800	CtAH05G0063100	13.7427	3.2356	15.2952	-0.418112	0.042957
PB.13970	CtAH05G0083400	32.4424	29.224	28.1972	-0.276633	0.036963
PB.1399	CtAH01G0202900	49.4722	27.787	25.4623	-0.29216	0.035964
PB.14038	CtAH05G0090600	41.7354	27.7972	50.0538	-0.222559	0.048951
PB.14059	CtAH05G0092900	220.978	78.9599	35.9476	-0.25833	0.043956
PB.14064	CtAH05G0093200	172.337	13.379	21.5506	-0.659292	0.022977
PB.14087	NA	17.6175	8.433	24.9895	-0.307933	0.03996
PB.14151	CtAH05G0101100	107.218	30.5831	18.9942	-0.379005	0.0499501
PB.14231	CtAH05G0108300	15.1947	6.7817	4.1809	-0.505594	0.032967
PB.1429	CtAH01G0208300	22.4264	15.1338	15.5456	-0.316204	0.0374625
PB.14483	CtAH05G0140900	111.226	39.62	47.4234	-0.708803	0.0014985
PB.14502	CtAH05G0143200	9.588	4.5745	11.7153	-0.46013	0.0344655
PB.14509	CtAH05G0143900	105.678	52.4173	193.309	-0.273203	0.031968
PB.1457	CtAH01G0211500	19.0247	1.4847	15.4588	-0.391228	0.047952
PB.1472	CtAH01G0212900	14.918	19.9351	44.6039	-0.301803	0.042957
PB.14827	CtAH05G0199400	12.4902	6.3466	10.4353	-0.347468	0.0354645
PB.15049	CtAH05G0240300	19.3681	6.1389	7.5392	-0.326968	0.0384615
PB.15368	CtAH06G0000500	34.9482	13.1084	31.6444	-0.404248	0.01998
PB.15378	CtAH06G0001700	30.5077	18.2164	12.2754	-0.434071	0.0234765
PB.15495	CtAH06G0016800	35.8494	12.6782	12.5979	-0.583451	0.020979
PB.15769	CtAH06G0049000	235.311	220.556	241.953	-0.128098	0.048951
PB.15789	CtAH06G0051600	346.668	3318.77	1753.57	-0.329908	0.027972
PB.15993	CtAH06G0078800	18.1837	5.5792	7.9549	-0.263471	0.0484515
PB.16034	CtAH06G0083800	81.414	270.517	186.228	-0.16366	0.038961
PB.16180	CtAH06G0108200	75.3766	46.5107	106.722	-0.226734	0.035964
PB.1620	NA	64.8796	77.4046	20.0956	-0.33357	0.032967
PB.16273	CtAH06G0123500	149.172	5.9381	6.0842	-0.650248	0.00499501
PB.16367	NA	42.0941	39.9934	36.9001	-0.33345	0.032967
PB.1668	CtAH01G0239400	109.622	6.0593	18.4263	-0.323646	0.0364635
PB.1669	CtAH01G0239500	36.746	35.1039	44.228	-0.260415	0.0354645
PB.16846	CtAH06G0221100	24.288	8.8681	14.976	-0.457448	0.031968
PB.16982	CtAH06G0242800	36.9852	52.3017	52.1218	-0.354264	0.026973
PB.17109	CtAH06G0255900	87.7397	76.0284	64.8572	-0.271178	0.028971
PB.17370	CtAH06G0284100	25.4808	17.2038	34.6436	-0.332798	0.040959
PB.17386	CtAH06G0287200	13.0635	6.4825	1.2011	-0.376788	0.0324675
PB.17523	CtAH06G0301000	121.031	12.0979	14.6002	-0.367285	0.034965
PB.17720	CtAH06G0325900	119.051	367.261	98.2416	-0.138003	0.0464535
PB.17899	CtAH07G0009600	12.5699	9.2346	11.7378	-0.344663	0.0314685
PB.17923	CtAH07G0012200	59.9419	37.0531	31.9442	-0.301206	0.0294705
PB.18142	CtAH07G0039300	63.5893	6.4114	3.5136	-0.46247	0.0344655
PB.18164	CtAH07G0041600	34.8896	32.3086	28.3062	-0.441818	0.032967
PB.18193	CtAH07G0045500	31.4276	12.6464	56.2233	-0.604276	0.010989
PB.18197	CtAH07G0045800	42.8283	6.2931	3.5844	-0.620954	0.0247253
PB.18203	CtAH07G0046500	53.6321	11.1577	7.0808	-0.262665	0.0424575
PB.182	CtAH01G0017000	56.2729	34.1755	39.2441	-0.349939	0.025974
PB.18332	CtAH07G0064900	13.0932	21.6034	10.5329	-0.301706	0.047952
PB.1841	CtAH10G0019000	187.227	109.912	60.9788	-0.375854	0.0114885
PB.18505	CtAH07G0085000,CtAH07G0085100	255.135	147.463	340.39	-0.538436	0.047952
PB.18635	CtAH07G0098600	0.9669	17.9522	94.2883	-0.735274	0.0334665
PB.1866	CtAH10G0022200,CtAH10G0022300	34.3705	9.8329	16.1962	-0.431702	0.032967
PB.18905	CtAH07G0130300	77.6942	84.749	128.161	-0.191641	0.0474525
PB.19265	CtAH07G0189200	97.839	76.4764	103.15	-0.553419	0.01998
PB.19552	CtAH07G0229100	14.4119	15.3113	12.3318	-0.373514	0.028971
PB.19655	CtAH07G0240800	26.4406	13.7175	14.0972	-0.466738	0.03996
PB.19694	CtAH07G0244500	13.3975	5.7731	0.5749	-0.308447	0.046953
PB.19718	NA	20.8218	21.0687	33.7329	-0.282094	0.045954
PB.19779	CtAH07G0254700	33.0471	15.4703	85.7848	-0.510674	0.00899101
PB.19806	CtAH07G0258000	38.8977	15.2094	20.5209	-0.241744	0.043956
PB.19832	CtAH07G0260900	66.2706	173.667	12.8665	-0.689956	0.011988
PB.20057	CtAH08G0020700	61.2511	23.9972	26.0725	-0.373368	0.033966
PB.20069	CtAH08G0022400	12.5527	8.9623	6.4977	-0.50553	0.045954
PB.20158	CtAH08G0035100	268.127	8.3987	370.235	-0.311932	0.042957
PB.2023	CtAH10G0044700	16.3105	10.8631	14.6812	-0.420576	0.042957
PB.20286	CtAH08G0051000	39.9739	12.0019	6.5917	-0.377838	0.045954
PB.20377	CtAH08G0064000	172.962	102.276	105.203	-0.455192	0.018981
PB.20535	CtAH08G0083400	51.8623	9.5185	16.8012	-0.610124	0.02997
PB.20561	CtAH08G0086700,CtAH08G0086800	104.863	23.5493	68.4959	-0.364066	0.016983
PB.20596	NA	107.938	122.566	47.7949	-0.550343	0.037962
PB.20616	CtAH08G0091900	17.3407	11.4699	11.9824	-0.290582	0.047952
PB.20705	CtAH08G0101000	197.891	63.9984	10.9894	-0.186428	0.03996
PB.20781	CtAH08G0108200	62.9106	24.4261	14.9007	-0.491079	0.012987
PB.20789	CtAH08G0109100	60.0636	22.9833	14.1375	-0.369335	0.025974
PB.20824	CtAH08G0112800	54.0642	9.5108	19.3348	-0.628886	0.015984
PB.20859	CtAH08G0116700	41.8897	11.5402	7.3153	-0.2311	0.043956
PB.21040	CtAH08G0135100	36.0458	26.7564	16.0721	-0.512961	0.0144855
PB.21142	CtAH08G0144500	0.641	53.594	57.4151	-0.443412	0.0354645
PB.21181	CtAH08G0147500	178.297	150.448	162.174	-0.300893	0.0234765
PB.21575	CtAH08G0190600,CtAH08G0190700	55.2074	48.2345	38.0545	-0.319125	0.0254745
PB.2158	CtAH10G0063900,CtAH10G0064000	12.744	6.8339	3.9061	-0.652201	0.00949051
PB.2165	CtAH10G0065000	257.557	460.643	199.03	-0.191824	0.02997
PB.21719	CtAH08G0209100	22.108	10.7084	26.8332	-0.379674	0.0284715
PB.21825	CtAH08G0224000	137.963	26.267	94.4469	-0.677105	0.031968
PB.21920	CtAH08G0239200	54.339	37.4686	43.2758	-0.362947	0.0174825
PB.22100	CtAH08G0263600	21.556	2.2235	4.716	-0.351352	0.0444555
PB.22320	CtAH08G0301600	221.547	27.423	5.2815	-0.872889	0.038961
PB.22641	CtAH09G0001800	101.644	28.9888	30.7243	-0.201024	0.042957
PB.22680	CtAH09G0006200	34.5509	21.1867	28.6103	-0.325572	0.046953
PB.22696	CtAH09G0008000	45.0499	12.9807	46.4008	-0.51201	0.021978
PB.22771	CtAH09G0016800	4.2708	26.633	11.0738	-0.35311	0.0484515
PB.22791	CtAH09G0019300	16.287	11.4853	23.4375	-0.412207	0.022977
PB.22928	CtAH09G0035800	118.218	57.3129	20.258	-0.185679	0.0354645
PB.23043	CtAH09G0048700	48.9203	23.2703	4.472	-0.508258	0.0487013
PB.23236	CtAH09G0072800	29.9385	2.5005	1.3351	-0.420135	0.045954
PB.23282	CtAH09G0078900	1164.11	335.856	557.363	-0.210036	0.030969
PB.23536	CtAH09G0105800	60.0996	11.8785	3.1764	-0.424279	0.0154845
PB.23583	CtAH09G0110400	52.1616	11.8606	22.4612	-0.716055	0.011988
PB.2360	CtAH10G0084000	78.6079	16.1236	17.8544	-0.561147	0.0374625
PB.23672	CtAH09G0120300	89.9716	14.4646	1.4042	-0.219747	0.0499501
PB.23996	CtAH09G0154200	22.2215	16.5424	15.7095	-0.266052	0.045954
PB.24051	CtAH09G0160200	39.4618	31.2601	49.5007	-0.238343	0.038961
PB.24130	CtAH09G0169400	50.5699	39.275	56.6853	-0.408479	0.036963
PB.24149	CtAH09G0173100	9.4465	6.2101	8.5989	-0.461302	0.0194805
PB.24669	CtAH09G0254600	53.788	35.8129	22.229	-0.438303	0.0174825
PB.24685	CtAH09G0257100	27.4318	32.9729	27.2464	-0.352571	0.031968
PB.24740	CtAH09G0266200	144.339	104.62	119.857	-0.325173	0.0214785
PB.2544	CtAH10G0101500	15.5131	8.1954	19.8106	-0.336297	0.040959
PB.2580	CtAH10G0104700	156.131	10.137	6.9618	-0.754487	0.020979
PB.25	CtAH01G0002600	138.423	54.42	25.2652	-0.353596	0.040959
PB.2619	CtAH10G0108800	82.5614	46.5991	105.809	-0.404781	0.025974
PB.2681	CtAH10G0115600	25.5744	8.5076	6.5644	-0.361584	0.025974
PB.2776	CtAH10G0130200	41.8958	10.0513	13.8909	-0.272786	0.0424575
PB.2808	CtAH10G0136600	23.8764	17.3446	24.401	-0.455857	0.035964
PB.2939	CtAH10G0161400	35.9447	37.3269	20.7308	-0.271663	0.034965
PB.3144	CtAH10G0192700	4.0283	1.7666	5.1502	-0.439224	0.0484515
PB.3260	CtAH10G0206700	16.3945	11.8264	11.7365	-0.253534	0.0484515
PB.3382	CtAH10G0219000	40.4402	40.3539	36.8428	-0.474425	0.021978
PB.3621	CtAH10G0243100	62.6697	18.88	31.1477	-0.401347	0.0344655
PB.3749	CtAH10G0257500	13.4503	4.997	6.8287	-0.326291	0.0394605
PB.3887	NA	43.8227	32.2202	15.6527	-0.409567	0.0234765
PB.3963	CtAH11G0006600	30.1035	26.4248	35.0124	-0.476186	0.030969
PB.4070	CtAH11G0019600	20.0502	12.6095	41.9188	-0.344265	0.0394605
PB.4081	CtAH11G0021400	151.031	131.54	37.1972	-0.501655	0.00649351
PB.4214	CtAH11G0040300	26.8678	8.3176	9.322	-0.421505	0.0314685
PB.4217	CtAH11G0040700	50.7198	2.355	0.8113	-0.580703	0.0104895
PB.4307	NA	7.9353	1.3097	1.2911	-0.794948	0.014985
PB.4609	CtAH11G0096500	37.764	35.0509	47.2568	-0.607967	0.0494505
PB.4717	CtAH11G0113500	0.6975	28.1012	7.5546	-0.830703	0.00599401
PB.4851	CtAH11G0134200	33.2851	9.1255	9.9403	-0.436485	0.01998
PB.4887	CtAH11G0139200	237.628	23.7546	7.4849	-0.582448	0.0404595
PB.4951	CtAH11G0149600	49.2815	33.8598	50.7973	-0.378239	0.017982
PB.5003	CtAH11G0158700	178.831	4.6355	0.0232	-0.42286	0.016983
PB.5105	CtAH11G0169600	23.2555	17.5927	22.4267	-0.322356	0.0284715
PB.5246	CtAH11G0184100	47.9926	2.3469	3.3431	-0.39129	0.02997
PB.5543	CtAH11G0221400	57.3633	13.549	9.4652	-0.381177	0.0304695
PB.5625	CtAH11G0228500	76.7042	173.561	118.992	-0.24049	0.025974
PB.5647	CtAH11G0231100	26.8871	22.6787	26.2616	-0.320086	0.033966
PB.5891	CtAH11G0256700	41.967	18.8263	33.2761	-0.235429	0.0454545
PB.5904	CtAH11G0257800	116.095	106.641	156.328	-0.260639	0.018981
PB.6044	CtAH12G0008900,CtAH12G0009000	191.917	71.4323	74.4841	-0.205566	0.0324675
PB.6102	CtAH12G0022200	50.513	85.7821	107.694	-0.372276	0.00899101
PB.6198	CtAH12G0040800	26.3191	18.0612	18.7141	-0.437332	0.018981
PB.6260	CtAH12G0049100	16.0266	13.3093	20.5811	-0.329789	0.0374625
PB.6772	CtAH12G0127800	45.0701	45.4213	48.6282	-0.293395	0.0324675
PB.6800	CtAH12G0131700,CtAH12G0131800	28.0347	14.2809	21.7692	-0.391231	0.040959
PB.7093	CtAH12G0164900	141.482	7.4486	1.145	-0.262601	0.0324675
PB.7101	CtAH12G0165700	18.9676	13.6592	25.5031	-0.507075	0.0124875
PB.7470	CtAH12G0206500	20.7893	2.3466	6.2937	-0.558401	0.037962
PB.7725	NA	89.66	61.9704	18.2815	-0.440749	0.0124875
PB.7790	CtAH02G0012400	39.7882	46.5245	50.4206	-0.192068	0.0499501
PB.7925	CtAH02G0027800	120.747	6.6021	9.5872	-0.475042	0.0314685
PB.8200	CtAH02G0058200	13.7803	2.8775	2.9071	-0.408193	0.033966
PB.82	CtAH01G0008200	23.2019	36.9144	68.0423	-0.257311	0.0394605
PB.8307	CtAH02G0070600	8.7634	4.4048	6.2152	-0.395224	0.03996
PB.8577	NA	6.7819	4.0448	5.4795	-0.38904	0.0454545
PB.8599	CtAH02G0106900	23.7225	17.8603	29.269	-0.332046	0.047952
PB.8690	CtAH02G0116600	28.3104	2.6287	8.2967	-0.544624	0.044955
PB.8714	CtAH02G0119600	84.0999	16.6256	55.9319	-0.336999	0.0214785
PB.8962	NA	27.829	14.6293	7.0995	-0.465426	0.013986
PB.9260	CtAH02G0214200	53.4095	26.9147	33.6604	-0.4111	0.0214785
PB.9304	CtAH03G0001700	36.3896	12.6238	12.4256	-0.22278	0.0499501
PB.9329	CtAH03G0004100	62.9024	10.6309	4.1759	-0.425103	0.013986
PB.9409	CtAH03G0012900	38.1153	29.092	30.3723	-0.404883	0.01998
PB.9411	CtAH03G0013100	95.9947	383.516	446.232	-0.134182	0.0494505
PB.9420	CtAH03G0014100	20.2727	9.2347	25.0747	-0.710777	0.00549451
PB.9498	CtAH03G0023800	41.4304	10.8118	18.9914	-0.321058	0.0254745
PB.9657	CtAH03G0043200	32.5271	54.8626	84.2106	-0.453487	0.025974
PB.9943	CtAH03G0078900	456.524	285.401	632.925	-0.225269	0.0314685
PB.9974	CtAH03G0084700	75.6848	52.6714	92.2772	-0.195537	0.0464535

## Sheet: DS.DAF10-DAF20
PB ID	Gene ID	DAF0_tpm	DAF10_tpm	DAF20_tpm	ΔPSI	pvalue
PB.10259	CtAH03G0131700	54.952	56.1978	95.2903	0.290659	0.037962
PB.10806	CtAH03G0222000	32.2993	78.6148	24.3967	0.203343	0.0499501
PB.10966	CtAH03G0243800	51.6616	61.3337	157.382	0.392275	0.0434565
PB.11466	CtAH03G0304900	16.9663	6.7995	10.5481	0.501863	0.020979
PB.11488	CtAH03G0306600	20.536	16.6248	41.1811	0.287751	0.0384615
PB.11721	NA	7.0222	4.1323	18.4913	0.390373	0.0354645
PB.12304	CtAH04G0128500	50.867	59.7584	50.9956	0.17114	0.0454545
PB.12684	CtAH04G0181400	27.107	5.0645	9.6649	0.377352	0.0444555
PB.1344	CtAH01G0193600	51.6806	46.389	58.0643	0.274984	0.038961
PB.13489	CtAH05G0021800	156.037	56.6509	160.415	0.403151	0.0124875
PB.13866	CtAH05G0071900	59.7556	54.8948	141.794	-0.197323	0.048951
PB.1429	CtAH01G0208300	22.4264	15.1338	15.5456	0.322427	0.0374625
PB.1444	CtAH01G0210000	30.3016	17.1413	17.766	0.319761	0.035964
PB.14502	CtAH05G0143200	9.588	4.5745	11.7153	0.508851	0.0284715
PB.14509	CtAH05G0143900	105.678	52.4173	193.309	0.507267	0.00549451
PB.1457	CtAH01G0211500	19.0247	1.4847	15.4588	0.536899	0.0264735
PB.14783	CtAH05G0191200	54.4305	12.5267	26.6914	0.5001	0.028971
PB.150	CtAH01G0014200	21.8066	43.4703	310.853	-0.461233	0.015984
PB.15368	CtAH06G0000500	34.9482	13.1084	31.6444	0.399928	0.0184815
PB.15551	CtAH06G0023400	1.1615	16.37	28.7867	0.290335	0.0414585
PB.15672	CtAH06G0038500	40.0487	28.7855	49.9594	0.209341	0.047952
PB.15769	CtAH06G0049000	235.311	220.556	241.953	0.223518	0.0284715
PB.15782	CtAH06G0050700	2.2369	0.6807	3.6914	-0.585315	0.0484515
PB.16034	CtAH06G0083800	81.414	270.517	186.228	0.226666	0.030969
PB.16904	CtAH06G0229900	25.2708	32.1131	47.9029	-0.541373	0.032967
PB.16969	CtAH06G0240800	107.288	161.804	292.543	0.339008	0.0224775
PB.17917	CtAH07G0011700	8.0979	5.9136	44.18	0.418468	0.014985
PB.17954	CtAH07G0015600	49.8977	26.6071	1.0709	0.555918	0.042957
PB.18193	CtAH07G0045500	31.4276	12.6464	56.2233	0.511517	0.013986
PB.1841	CtAH10G0019000	187.227	109.912	60.9788	0.25151	0.0384615
PB.18505	CtAH07G0085000,CtAH07G0085100	255.135	147.463	340.39	0.519111	0.022977
PB.18507	CtAH07G0085400	17.2928	12.1664	2.6658	0.383344	0.0474525
PB.18663	CtAH07G0101300	26.4981	14.8438	23.4646	0.338864	0.0414585
PB.19013	CtAH07G0145200	0.0517	65.3292	497.68	0.242091	0.0224775
PB.19188	CtAH07G0177300	17.8935	15.9395	66.4148	0.415334	0.0494505
PB.1945	CtAH10G0033100	22.5465	23.3649	33.4584	0.26163	0.0474525
PB.19779	CtAH07G0254700	33.0471	15.4703	85.7848	0.2559	0.043956
PB.19832	CtAH07G0260900	66.2706	173.667	12.8665	0.38188	0.0464535
PB.2029	CtAH10G0045300	21.345	16.8242	25.9084	0.403581	0.046953
PB.20338	CtAH08G0057100	36.7317	34.5259	168.866	0.374894	0.028971
PB.20377	CtAH08G0064000	172.962	102.276	105.203	0.363115	0.041958
PB.20561	CtAH08G0086700,CtAH08G0086800	104.863	23.5493	68.4959	0.406555	0.0134865
PB.21142	CtAH08G0144500	0.641	53.594	57.4151	0.243696	0.042957
PB.21443	CtAH08G0176800	62.9344	18.9324	24.3778	0.240283	0.0484515
PB.21529	CtAH08G0185800	8.0263	18.7207	29.2459	-0.526204	0.041958
PB.21575	CtAH08G0190600,CtAH08G0190700	55.2074	48.2345	38.0545	0.297066	0.0344655
PB.21719	CtAH08G0209100	22.108	10.7084	26.8332	0.277391	0.047952
PB.22223	CtAH08G0287000	0.8231	9.0816	33.6525	0.354046	0.031968
PB.22680	CtAH09G0006200	34.5509	21.1867	28.6103	0.466039	0.025974
PB.22953	CtAH09G0038900	3.765	3.0427	11.6455	0.549585	0.046953
PB.23075	CtAH09G0052800	19.7384	10.8485	21.543	0.741011	0.00499501
PB.23102	CtAH09G0056000	12.6631	12.8798	43.8381	-0.392969	0.0424575
PB.2352	CtAH10G0083000,CtAH10G0083100	0.7078	37906.2	19413.5	0.154817	0
PB.23583	CtAH09G0110400	52.1616	11.8606	22.4612	0.566179	0.047952
PB.24051	CtAH09G0160200	39.4618	31.2601	49.5007	0.278163	0.0354645
PB.24130	CtAH09G0169400	50.5699	39.275	56.6853	0.361797	0.034965
PB.24300	CtAH09G0194500	17.3389	9.2679	21.4631	0.390485	0.0254745
PB.24330	CtAH09G0199500	38.6853	21.5689	31.3719	0.269873	0.044955
PB.24532	CtAH09G0233000	54.969	31.2682	43.7817	-0.532724	0.0412088
PB.24737	CtAH09G0266000	432.51	181.765	266.23	0.1782	0.047952
PB.2544	CtAH10G0101500	15.5131	8.1954	19.8106	0.304213	0.0484515
PB.2642	CtAH10G0112100,CtAH10G0112200	29.1734	11.9971	26.3704	0.367603	0.0264735
PB.3352	CtAH10G0216200	17.0094	17.0306	27.6609	-0.260289	0.041958
PB.3382	CtAH10G0219000	40.4402	40.3539	36.8428	0.535691	0.017982
PB.3466	CtAH10G0226800	20.2127	25.1084	68.789	0.33116	0.0364635
PB.3807	CtAH10G0263500	100.941	133.372	89.0867	0.29517	0.03996
PB.3963	CtAH11G0006600	30.1035	26.4248	35.0124	0.377234	0.0464535
PB.4070	CtAH11G0019600	20.0502	12.6095	41.9188	0.280809	0.0434565
PB.4467	CtAH11G0077900	19.9059	15.0916	20.183	0.267892	0.0434565
PB.4481	CtAH11G0080700	18.0076	13.6097	23.0594	0.292717	0.0434565
PB.5168	CtAH11G0175600	18.3047	18.218	16.3343	0.270938	0.048951
PB.5207	CtAH11G0180400	12.6922	10.855	27.6186	-0.295386	0.0474525
PB.5387	CtAH11G0203300	27.1814	32.0569	23.1289	0.291574	0.0354645
PB.5904	CtAH11G0257800	116.095	106.641	156.328	0.192613	0.034965
PB.6071	CtAH12G0015600	6.1698	5.4146	15.676	-0.675094	0.0214785
PB.6102	CtAH12G0022200	50.513	85.7821	107.694	0.345782	0.018981
PB.6260	CtAH12G0049100	16.0266	13.3093	20.5811	0.277525	0.047952
PB.6589	CtAH12G0098500	24.892	15.1543	26.4897	0.288558	0.036963
PB.663	CtAH01G0084000	17.4514	10.0783	21.5769	0.308446	0.03996
PB.7101	CtAH12G0165700	18.9676	13.6592	25.5031	0.426649	0.01998
PB.82	CtAH01G0008200	23.2019	36.9144	68.0423	0.312877	0.0354645
PB.8301	CtAH02G0069800	43.3819	48.5619	34.5405	0.241747	0.0394605
PB.8599	CtAH02G0106900	23.7225	17.8603	29.269	0.400285	0.037962
PB.8714	CtAH02G0119600	84.0999	16.6256	55.9319	0.291681	0.0364635
PB.9260	CtAH02G0214200	53.4095	26.9147	33.6604	0.277842	0.041958
PB.9409	CtAH03G0012900	38.1153	29.092	30.3723	0.304841	0.033966
PB.9420	CtAH03G0014100	20.2727	9.2347	25.0747	0.419458	0.0254745
PB.9439	CtAH03G0016300	20.2747	27.0146	56.469	0.452353	0.033966
PB.9943	CtAH03G0078900	456.524	285.401	632.925	0.230585	0.0184815
PB.10223	CtAH03G0125200	6.7236	3.1473	4.7248	-0.471706	0.044955
PB.10371	CtAH03G0148700	11.522	2.4316	5.2945	-0.467872	0.035964
PB.11024	CtAH03G0250200	29.4868	35.1383	33.4595	-0.263923	0.0384615
PB.11128	CtAH03G0263400	28.011	7.2699	4.6743	-0.407176	0.043956
PB.12144	CtAH04G0100000	61.6579	38.9251	66.2456	-0.236275	0.040959
PB.12766	CtAH04G0194200	54.8471	46.916	31.2526	-0.281588	0.036963
PB.12773	CtAH04G0194900	151.781	234.062	19.4517	-0.405271	0.01998
PB.13092	CtAH04G0231900	240.347	164.844	194.484	-0.296601	0.0264735
PB.1340	CtAH01G0192000	2.0453	30.3223	295.45	-0.492322	0.020979
PB.13448	CtAH05G0016400	18.6544	29.9622	27.2231	-0.369568	0.01998
PB.13604	CtAH05G0036200	62.9923	58.7142	76.6544	-0.195103	0.048951
PB.14448	CtAH05G0137000	53.6914	59.7271	97.4087	-0.169844	0.0499501
PB.14846	CtAH05G0205200	17.6523	20.29	16.6509	-0.436183	0.020979
PB.15138	CtAH05G0252300	26.6069	13.2413	19.6863	-0.653939	0.017982
PB.16164	CtAH06G0106000	38.3048	23.7338	21.7144	-0.415157	0.038961
PB.16689	CtAH06G0197400	3.4407	2.317	8.2476	-0.45134	0.0394605
PB.17032	CtAH06G0248300	30.3945	18.8278	31.7749	-0.302338	0.031968
PB.17069	CtAH06G0252200	8.472	14.0397	4.8282	-0.367889	0.044955
PB.17592	CtAH06G0308800	0.8399	195.942	372.349	-0.30294	0.038961
PB.17879	CtAH07G0007100	17.7865	23.5611	24.2733	-0.283855	0.0294705
PB.18268	CtAH07G0056900	14.2871	7.6946	19.5597	-0.462948	0.021978
PB.19456	CtAH07G0218100	11.924	143.437	132.824	-0.265482	0.0274725
PB.19563	NA	13.114	15.8861	27.7057	-0.225227	0.048951
PB.19641	CtAH07G0239300	71.3801	105.861	206.5	-0.381632	0.0262238
PB.1996	NA	75.5908	47.8013	129.576	-0.452394	0.01998
PB.20396	CtAH08G0066200	8.4022	7.1741	8.3986	-0.539723	0.024975
PB.20513	CtAH08G0080400	136.919	88.9021	32.2744	-0.318377	0.0274725
PB.20559	CtAH08G0086600	0.5848	0.5614	35.838	-0.612824	0.0244755
PB.20634	CtAH08G0093900	694.325	198.599	307.835	-0.334235	0.0264735
PB.2103	CtAH10G0056500	60.5555	44.1599	44.7484	-0.26654	0.038961
PB.21390	CtAH08G0169200	116.386	34.5786	74.2552	-0.468679	0.0374625
PB.21530	CtAH08G0186000	67.2406	31.2114	46.2716	-0.231774	0.0499501
PB.2163	CtAH10G0064800	147.743	171.256	219.082	-0.529341	0.00749251
PB.21840	CtAH08G0226100	123.02	73.045	96.6563	-0.936796	0.00999001
PB.21901	NA	12.7452	21.4339	4.8889	-0.334339	0.042957
PB.22014	CtAH08G0251800	27.1215	16.0532	20.9296	-0.282598	0.0414585
PB.22081	CtAH08G0260400	27.5421	28.1617	37.3726	-0.398658	0.0244755
PB.22106	CtAH08G0264100	25.2447	15.7198	59.3785	-0.324169	0.027972
PB.22710	NA	77.8345	27.2251	51.0132	-0.313677	0.02997
PB.22715	CtAH09G0010400	31.299	23.8399	2.2322	-0.364897	0.0414585
PB.22917	CtAH09G0034600	27.3133	29.9801	23.101	-0.294174	0.0394605
PB.2316	CtAH10G0079500	32.8457	22.2359	31.1841	-0.459317	0.0314685
PB.2321	CtAH10G0080100	27.5877	19.3658	62.6811	-0.382041	0.021978
PB.23311	CtAH09G0082300	8.3703	8.2593	9.4016	-0.327156	0.043956
PB.23748	CtAH09G0128600	81.9184	56.7252	79.0799	-0.28064	0.0334665
PB.24471	CtAH09G0223800	56.467	50.1399	16.7788	-0.257702	0.0454545
PB.24529	CtAH09G0232700	47.1057	78.9764	123.049	-0.449873	0.034965
PB.24660	CtAH09G0252900	142.255	89.5778	105.57	-0.177305	0.0454545
PB.24830	CtAH09G0277800	0.3546	109.701	78.5355	-0.333418	0.0499501
PB.24852	CtAH09G0280400	0.6365	472.443	359.789	-0.397922	0.023976
PB.24929	CtAH09G0289200	26.7728	14.1259	15.6093	-0.464681	0.0214785
PB.2976	CtAH10G0169400	169.978	827.882	668.007	-0.12303	0.0424575
PB.3697	CtAH10G0251800	38.3183	32.7834	21.69	-0.309395	0.046953
PB.3985	CtAH11G0009300	35.7521	32.646	77.1437	-0.440857	0.015984
PB.505	CtAH01G0060400	58.3666	58.5447	32.8808	-0.471655	0.028971
PB.5498	NA	29.2129	21.0217	18.4817	-0.503782	0.036963
PB.6457	CtAH12G0079200	75.1077	44.569	60.92	-0.257593	0.0364635
PB.6556	CtAH12G0091900	20.9586	55.0977	51.6305	-0.525839	0.016983
PB.6593	CtAH12G0099400	174.401	202.404	306.095	-0.36496	0.021978
PB.7278	CtAH12G0184500	11.3405	9.3375	15.2188	-0.314482	0.047952
PB.7516	CtAH12G0210400	3.8057	4.5248	11.0235	-0.451242	0.0474525
PB.7902	CtAH02G0025900	12.269	16.5424	13.0387	-0.338673	0.0364635
PB.9645	CtAH03G0041000	2.6775	61.3217	52.7367	-0.425387	0.0464535
PB.9920	CtAH03G0075900	105.039	42.29	148.174	-0.356034	0.0404595
