# Supplementary material for: The chromosome‐scale reference genome of safflower (Carthamus tinctorius) provides insights into linoleic acid and flavonoid biosynthesis
Source: Plant Biotechnol J. 2021 Apr 8;19(9):1725–42. doi: 10.1111/pbi.13586 (PMC8428823; doi:10.1111/pbi.13586)
Supplement: Supplementary file 14 — Table S15 GO enrichment analysis of the differentially expressed genes (DEGs) and differentially alternatively spliced genes (DASGs) in seed development [file PBI-19-1725-s012.xlsx]

## Sheet: Sheet1
DEGs-up																		DEGs-down																		DASGs-up
DAF0-DAF10									DAF10-DAF20									DAF0-DAF10									DAF0-DAF10									DAF0-DAF10									DAF0-DAF10
ID	Description	GeneRatio	BgRatio	pvalue	p.adjust	qvalue	Gene ID	Count	ID	Description	GeneRatio	BgRatio	pvalue	p.adjust	qvalue	Gene ID	Count	ID	Description	GeneRatio	BgRatio	pvalue	p.adjust	qvalue	Gene ID	Count	ID	Description	GeneRatio	BgRatio	pvalue	p.adjust	qvalue	Gene ID	Count	ID	Description	GeneRatio	BgRatio	pvalue	p.adjust	qvalue	Gene ID	Count	ID	Description	GeneRatio	BgRatio	pvalue
GO:0006073	cellular glucan metabolic process	36/1477	103/11016	2.07383e-08	7.41395e-06	6.72358e-06	Chr3G0268300/Chr1G0206300/Chr2G0116100/Chr7G0016300/Chr10G0267600/Chr8G0201300/Chr2G0041100/Chr2G0027000/Chr2G0027300/Chr9G0152700/Chr9G0121000/Chr5G0165400/Chr12G0147700/Chr12G0147500/Chr4G0210300/Chr3G0058600/Chr3G0058400/Chr3G0058300/Chr2G0103700/Chr1G0165000/Chr3G0100100/Chr3G0100200/Chr3G0099000/Chr3G0098700/Chr3G0098800/Chr3G0099800/Chr3G0100000/Chr3G0099700/Chr3G0268200/Chr2G0085200/Chr4G0…	36	GO:0006928	movement of cell or subcellular component	28/1140	71/11016	1.07889e-10	4.13754e-08	3.78747e-08	Chr1G0102800/Chr8G0184600/Chr9G0114100/Chr5G0106300/Chr3G0073300/Chr11G0266500/Chr5G0113900/Chr6G0034300/Chr9G0116900/Chr8G0254600/Chr11G0232700/Chr9G0092500/Chr9G0277100/Chr12G0220900/Chr6G0071500/Chr6G0311400/Chr9G0021500/Chr10G0099700/Chr6G0296100/Chr8G0164300/Chr1G0226800/Chr10G0048500/Chr4G0062200/Chr12G0053200/Chr12G0171200/Chr8G0010200/Chr7G0221600/Chr9G0148900	28	GO:0032787	monocarboxylic acid metabolic process	30/772	160/11016	5.75883e-07	0.000381811	0.000361291	Chr7G0050200/Chr11G0114700/Chr12G0198400/Chr9G0108100/Chr11G0124200/Chr12G0201400/Chr12G0159600/Chr1G0194400/Chr10G0236800/Chr11G0227300/Chr5G0279500/Chr9G0227700/Chr3G0306300/Chr3G0306400/Chr7G0151100/Chr9G0169000/Chr6G0021400/Chr6G0163400/Chr10G0076400/Chr6G0083800/Chr9G0113700/Chr4G0102000/Chr3G0005800/Chr8G0026600/Chr12G0181000/Chr8G0190100/Chr9G0214600/Chr3G0228100/Chr6G0220500/Chr9G0128300	30	GO:0006399	tRNA metabolic process	23/682	117/11016	6.25808e-07	0.000409905	0.000375485	Chr4G0016300/Chr7G0112500/Chr8G0062000/Chr3G0022500/Chr4G0020100/Chr10G0201300/Chr4G0220500/Chr3G0003800/Chr11G0055900/Chr4G0048400/Chr5G0272800/Chr1G0031400/Chr8G0031200/Chr3G0230600/Chr8G0145600/Chr3G0286900/Chr4G0004500/Chr4G0113500/Chr6G0183700/Chr4G0244600/Chr10G0257900/Chr8G0146900/Chr12G0180000	23	GO:0016192	vesicle-mediated transport	7/65	245/11016	0.000573287	0.0457653	0.0426154	Chr3G0250200/Chr4G0196100/Chr1G0215800/Chr6G0261400/Chr8G0081700/Chr10G0217200/Chr11G0136000	7	GO:0009719	response to endogenous stimulus	5/44	122/11016	0.000117963
GO:0044042	glucan metabolic process	36/1477	103/11016	2.07383e-08	7.41395e-06	6.72358e-06	Chr3G0268300/Chr1G0206300/Chr2G0116100/Chr7G0016300/Chr10G0267600/Chr8G0201300/Chr2G0041100/Chr2G0027000/Chr2G0027300/Chr9G0152700/Chr9G0121000/Chr5G0165400/Chr12G0147700/Chr12G0147500/Chr4G0210300/Chr3G0058600/Chr3G0058400/Chr3G0058300/Chr2G0103700/Chr1G0165000/Chr3G0100100/Chr3G0100200/Chr3G0099000/Chr3G0098700/Chr3G0098800/Chr3G0099800/Chr3G0100000/Chr3G0099700/Chr3G0268200/Chr2G0085200/Chr4G0…	36	GO:0007018	microtubule-based movement	28/1140	71/11016	1.07889e-10	4.13754e-08	3.78747e-08	Chr1G0102800/Chr8G0184600/Chr9G0114100/Chr5G0106300/Chr3G0073300/Chr11G0266500/Chr5G0113900/Chr6G0034300/Chr9G0116900/Chr8G0254600/Chr11G0232700/Chr9G0092500/Chr9G0277100/Chr12G0220900/Chr6G0071500/Chr6G0311400/Chr9G0021500/Chr10G0099700/Chr6G0296100/Chr8G0164300/Chr1G0226800/Chr10G0048500/Chr4G0062200/Chr12G0053200/Chr12G0171200/Chr8G0010200/Chr7G0221600/Chr9G0148900	28	GO:0032502	developmental process	27/772	142/11016	1.58596e-06	0.000525747	0.000497491	Chr11G0150200/Chr9G0111000/Chr6G0270900/Chr12G0175600/Chr3G0166000/Chr3G0299700/Chr1G0035100/Chr10G0094100/Chr6G0181000/Chr9G0122900/Chr2G0032100/Chr5G0099100/Chr3G0255800/Chr11G0120400/Chr3G0159600/Chr10G0172800/Chr6G0247600/Chr11G0024000/Chr6G0216600/Chr5G0029200/Chr11G0237300/Chr3G0073200/Chr9G0292100/Chr12G0181000/Chr9G0007700/Chr2G0006400/Chr5G0004400	27	GO:0034660	ncRNA metabolic process	27/682	173/11016	7.49548e-06	0.00245477	0.00224864	Chr6G0135700/Chr4G0016300/Chr7G0112500/Chr8G0062000/Chr7G0070200/Chr3G0022500/Chr4G0020100/Chr10G0201300/Chr4G0220500/Chr3G0003800/Chr11G0055900/Chr4G0048400/Chr5G0272800/Chr1G0031400/Chr8G0031200/Chr3G0230600/Chr8G0145600/Chr3G0286900/Chr4G0004500/Chr4G0113500/Chr6G0183700/Chr4G0244600/Chr1G0232700/Chr10G0257900/Chr8G0146900/Chr12G0180000/Chr3G0139100	27	GO:0015031	protein transport	7/65	287/11016	0.00144787	0.0457653	0.0426154	Chr3G0250200/Chr1G0215800/Chr6G0261400/Chr8G0081600/Chr9G0038300/Chr9G0045700/Chr10G0217200	7	GO:0009725	response to hormone	5/44	122/11016	0.000117963
GO:0044264	cellular polysaccharide metabolic process	37/1477	114/11016	1.21226e-07	2.88922e-05	2.62018e-05	Chr3G0268300/Chr1G0206300/Chr2G0116100/Chr7G0016300/Chr10G0267600/Chr8G0201300/Chr2G0041100/Chr2G0027000/Chr2G0027300/Chr9G0152700/Chr9G0121000/Chr5G0165400/Chr12G0147700/Chr12G0147500/Chr4G0210300/Chr3G0058600/Chr3G0058400/Chr3G0058300/Chr2G0103700/Chr1G0165000/Chr3G0100100/Chr3G0100200/Chr3G0099000/Chr3G0098700/Chr3G0098800/Chr3G0099800/Chr3G0100000/Chr3G0099700/Chr3G0268200/Chr2G0085200/Chr4G0…	37	GO:0007017	microtubule-based process	43/1140	149/11016	2.13359e-10	5.45488e-08	4.99335e-08	Chr10G0167300/Chr1G0102800/Chr8G0184600/Chr11G0021400/Chr9G0114100/Chr5G0106300/Chr10G0227800/Chr3G0073300/Chr2G0134900/Chr11G0266500/Chr5G0113900/Chr6G0034300/Chr9G0116900/Chr8G0254600/Chr4G0039000/Chr11G0232700/Chr11G0233100/Chr9G0092500/Chr9G0277100/Chr12G0220900/Chr1G0037500/Chr6G0071500/Chr6G0311400/Chr9G0021500/Chr10G0099700/Chr6G0296100/Chr8G0164300/Chr11G0062200/Chr11G0233700/Chr3G0089400…	43	GO:0006633	fatty acid biosynthetic process	14/772	56/11016	2.23089e-05	0.00472969	0.00447551	Chr7G0050200/Chr11G0124200/Chr12G0201400/Chr11G0227300/Chr5G0279500/Chr9G0227700/Chr3G0306300/Chr9G0169000/Chr6G0163400/Chr10G0076400/Chr6G0083800/Chr12G0181000/Chr8G0190100/Chr9G0214600	14	GO:0017038	protein import	10/682	41/11016	0.000150224	0.0327988	0.0300447	Chr8G0056200/Chr9G0056000/Chr12G0106500/Chr7G0166000/Chr10G0268900/Chr6G0335400/Chr7G0157700/Chr1G0000900/Chr11G0250800/Chr12G0090900	10	GO:0045184	establishment of protein localization	7/65	289/11016	0.0015068	0.0457653	0.0426154	Chr3G0250200/Chr1G0215800/Chr6G0261400/Chr8G0081600/Chr9G0038300/Chr9G0045700/Chr10G0217200	7	GO:0010033	response to organic substance	5/44	130/11016	0.000159094
GO:0005976	polysaccharide metabolic process	38/1477	123/11016	3.45238e-07	6.17113e-05	5.59649e-05	Chr3G0268300/Chr1G0206300/Chr2G0116100/Chr7G0016300/Chr10G0267600/Chr8G0201300/Chr2G0041100/Chr2G0027000/Chr2G0027300/Chr9G0152700/Chr9G0121000/Chr5G0165400/Chr12G0147700/Chr12G0147500/Chr4G0210300/Chr3G0058600/Chr3G0058400/Chr3G0058300/Chr2G0103700/Chr1G0165000/Chr3G0100100/Chr3G0100200/Chr3G0099000/Chr3G0098700/Chr3G0098800/Chr3G0099800/Chr3G0100000/Chr3G0099700/Chr2G0035100/Chr3G0268200/Chr2G0…	38	GO:0006260	DNA replication	28/1140	81/11016	3.72981e-09	7.15191e-07	6.54679e-07	Chr12G0223400/Chr11G0161400/Chr2G0079400/Chr7G0193200/Chr4G0079400/Chr1G0101700/Chr12G0173000/Chr11G0172200/Chr5G0104500/Chr7G0000700/Chr2G0078500/Chr2G0025600/Chr1G0171700/Chr8G0144000/Chr4G0047500/Chr4G0162400/Chr6G0147000/Chr4G0179100/Chr2G0071700/Chr12G0135000/Chr7G0119600/Chr2G0146100/Chr9G0048700/Chr6G0126300/Chr6G0317000/Chr10G0058000/Chr6G0004900/Chr11G0191900	28	GO:0044283	small molecule biosynthetic process	44/772	333/11016	3.19061e-05	0.00472969	0.00447551	Chr1G0089400/Chr7G0050200/Chr12G0198400/Chr6G0038300/Chr9G0108100/Chr11G0124200/Chr12G0201400/Chr12G0159600/Chr12G0093300/Chr10G0050300/Chr8G0005000/Chr6G0300800/Chr1G0008200/Chr7G0120500/Chr11G0009500/Chr1G0050500/Chr10G0236800/Chr10G0184700/Chr3G0119400/Chr11G0227300/Chr5G0279500/Chr9G0227700/Chr3G0306300/Chr3G0306400/Chr7G0151100/Chr9G0169000/Chr6G0250900/Chr6G0021400/Chr7G0095200/Chr7G0117200…	44	GO:0008033	tRNA processing	12/682	62/11016	0.000354798	0.0432181	0.0395891	Chr7G0112500/Chr3G0022500/Chr4G0020100/Chr10G0201300/Chr4G0220500/Chr11G0055900/Chr5G0272800/Chr1G0031400/Chr8G0031200/Chr6G0183700/Chr10G0257900/Chr12G0180000	12	GO:0046907	intracellular transport	7/65	289/11016	0.0015068	0.0457653	0.0426154	Chr3G0250200/Chr4G0196100/Chr1G0215800/Chr6G0261400/Chr8G0081600/Chr9G0038300/Chr10G0217200	7	GO:0042221	response to chemical	5/44	172/11016	0.000580877
GO:0006629	lipid metabolic process	101/1477	473/11016	7.67784e-07	0.000100388	9.10404e-05	Chr8G0236500/Chr8G0179000/Chr11G0249100/Chr3G0018800/Chr11G0034900/Chr12G0211500/Chr7G0045800/Chr6G0254100/Chr4G0128400/Chr10G0061600/Chr5G0258500/Chr9G0145700/Chr12G0175400/Chr2G0049600/Chr6G0264300/Chr6G0264800/Chr1G0079900/Chr8G0171700/Chr9G0055900/Chr8G0129300/Chr3G0258900/Chr7G0089800/Chr7G0042000/Chr2G0075600/Chr4G0206300/Chr4G0206500/Chr6G0238700/Chr1G0113000/Chr5G0101900/Chr6G0143800/Chr6…	101	GO:0006629	lipid metabolic process	90/1140	473/11016	5.08589e-09	7.80176e-07	7.14167e-07	Chr7G0217800/Chr9G0175000/Chr11G0239600/Chr11G0034900/Chr11G0034300/Chr10G0061800/Chr10G0061300/Chr5G0100200/Chr2G0049600/Chr9G0055900/Chr2G0083800/Chr11G0129700/Chr1G0144500/Chr11G0124200/Chr8G0129300/Chr12G0201400/Chr8G0156300/Chr7G0089800/Chr12G0160100/Chr7G0042000/Chr7G0189400/Chr5G0083500/Chr8G0053600/Chr5G0101900/Chr9G0286900/Chr9G0069700/Chr4G0081600/Chr12G0217900/Chr8G0263000/Chr3G0223700…	90	GO:0072330	monocarboxylic acid biosynthetic process	23/772	131/11016	3.56689e-05	0.00472969	0.00447551	Chr7G0050200/Chr12G0198400/Chr9G0108100/Chr11G0124200/Chr12G0201400/Chr12G0159600/Chr10G0236800/Chr11G0227300/Chr5G0279500/Chr9G0227700/Chr3G0306300/Chr3G0306400/Chr7G0151100/Chr9G0169000/Chr6G0021400/Chr6G0163400/Chr10G0076400/Chr6G0083800/Chr9G0113700/Chr4G0102000/Chr12G0181000/Chr8G0190100/Chr9G0214600	23	GO:0006418	tRNA aminoacylation for protein translation	11/682	54/11016	0.000390964	0.0432181	0.0395891	Chr4G0016300/Chr8G0062000/Chr3G0003800/Chr4G0048400/Chr3G0230600/Chr8G0145600/Chr3G0286900/Chr4G0004500/Chr4G0113500/Chr4G0244600/Chr8G0146900	11	GO:0051649	establishment of localization in cell	7/65	295/11016	0.00169495	0.0457653	0.0426154	Chr3G0250200/Chr4G0196100/Chr1G0215800/Chr6G0261400/Chr8G0081600/Chr9G0038300/Chr10G0217200	7	GO:0033993	response to lipid	3/44	59/11016	0.00165363
GO:0045944	positive regulation of transcription by RNA polymerase II	21/1477	51/11016	8.4242e-07	0.000100388	9.10404e-05	Chr9G0213900/Chr8G0136800/Chr1G0199300/Chr1G0200600/Chr1G0054400/Chr3G0158200/Chr6G0315900/Chr10G0174400/Chr3G0092700/Chr9G0165300/Chr9G0078200/Chr9G0180800/Chr11G0048700/Chr1G0019900/Chr9G0101400/Chr4G0152800/Chr7G0059400/Chr4G0175900/Chr6G0250000/Chr6G0316000/Chr1G0001300	21	GO:0032787	monocarboxylic acid metabolic process	38/1140	160/11016	6.76589e-07	8.64906e-05	7.91728e-05	Chr9G0175800/Chr3G0090600/Chr3G0225200/Chr2G0083800/Chr8G0226300/Chr11G0124200/Chr12G0201400/Chr10G0228200/Chr8G0352200/Chr1G0046400/Chr1G0046100/Chr1G0194400/Chr5G0101900/Chr9G0069700/Chr10G0236800/Chr7G0050200/Chr11G0227300/Chr5G0279500/Chr9G0227700/Chr12G0153000/Chr3G0306300/Chr9G0169000/Chr5G0268400/Chr10G0076400/Chr4G0200800/Chr9G0113700/Chr7G0086200/Chr11G0246600/Chr3G0005800/Chr8G0007400/C…	38	GO:0006631	fatty acid metabolic process	15/772	68/11016	5.62277e-05	0.00621316	0.00587925	Chr7G0050200/Chr11G0114700/Chr11G0124200/Chr12G0201400/Chr11G0227300/Chr5G0279500/Chr9G0227700/Chr3G0306300/Chr9G0169000/Chr6G0163400/Chr10G0076400/Chr6G0083800/Chr12G0181000/Chr8G0190100/Chr9G0214600	15	GO:0043038	amino acid activation	11/682	55/11016	0.000461873	0.0432181	0.0395891	Chr4G0016300/Chr8G0062000/Chr3G0003800/Chr4G0048400/Chr3G0230600/Chr8G0145600/Chr3G0286900/Chr4G0004500/Chr4G0113500/Chr4G0244600/Chr8G0146900	11	GO:0008104	protein localization	7/65	298/11016	0.00179565	0.0457653	0.0426154	Chr3G0250200/Chr1G0215800/Chr6G0261400/Chr8G0081600/Chr9G0038300/Chr9G0045700/Chr10G0217200	7	GO:0044248	cellular catabolic process	6/44	410/11016	0.00545765
GO:0044262	cellular carbohydrate metabolic process	47/1477	174/11016	1.2283e-06	0.000125462	0.000113779	Chr3G0268300/Chr1G0206300/Chr2G0116100/Chr7G0016300/Chr3G0036700/Chr10G0267600/Chr8G0201300/Chr9G0108900/Chr2G0041100/Chr2G0040500/Chr2G0027000/Chr2G0027300/Chr9G0152700/Chr11G0133400/Chr9G0121000/Chr8G0102100/Chr5G0165400/Chr12G0147700/Chr12G0147500/Chr12G0191400/Chr4G0210300/Chr2G0172600/Chr3G0058600/Chr3G0058400/Chr3G0058300/Chr2G0103700/Chr1G0165000/Chr3G0100100/Chr3G0100200/Chr3G0099000/Chr3…	47	GO:0006261	DNA-dependent DNA replication	14/1140	32/11016	1.17122e-06	0.000128333	0.000117475	Chr12G0223400/Chr11G0161400/Chr2G0079400/Chr7G0193200/Chr1G0101700/Chr5G0104500/Chr7G0000700/Chr2G0078500/Chr1G0171700/Chr4G0047500/Chr4G0162400/Chr12G0135000/Chr6G0126300/Chr11G0191900	14	GO:0016053	organic acid biosynthetic process	36/772	266/11016	0.000100866	0.0083593	0.00791005	Chr7G0050200/Chr12G0198400/Chr6G0038300/Chr9G0108100/Chr11G0124200/Chr12G0201400/Chr12G0159600/Chr8G0005000/Chr6G0300800/Chr1G0008200/Chr7G0120500/Chr11G0009500/Chr1G0050500/Chr10G0236800/Chr10G0184700/Chr3G0119400/Chr11G0227300/Chr5G0279500/Chr9G0227700/Chr3G0306300/Chr3G0306400/Chr7G0151100/Chr9G0169000/Chr6G0021400/Chr7G0095200/Chr7G0117200/Chr6G0163400/Chr10G0076400/Chr6G0083800/Chr9G0113700/…	36	GO:0043039	tRNA aminoacylation	11/682	55/11016	0.000461873	0.0432181	0.0395891	Chr4G0016300/Chr8G0062000/Chr3G0003800/Chr4G0048400/Chr3G0230600/Chr8G0145600/Chr3G0286900/Chr4G0004500/Chr4G0113500/Chr4G0244600/Chr8G0146900	11	GO:0015833	peptide transport	7/65	306/11016	0.0020871	0.0457653	0.0426154	Chr3G0250200/Chr1G0215800/Chr6G0261400/Chr8G0081600/Chr9G0038300/Chr9G0045700/Chr10G0217200	7	GO:0016054	organic acid catabolic process	2/44	30/11016	0.00631763
GO:0045893	positive regulation of transcription, DNA-templated	23/1477	65/11016	5.7496e-06	0.000373724	0.000338924	Chr9G0213900/Chr8G0136800/Chr1G0199300/Chr1G0200600/Chr1G0054400/Chr3G0158200/Chr6G0315900/Chr10G0174400/Chr3G0092700/Chr9G0165300/Chr6G0174800/Chr9G0078200/Chr9G0180800/Chr11G0048700/Chr1G0019900/Chr5G0169800/Chr9G0101400/Chr4G0152800/Chr7G0059400/Chr4G0175900/Chr6G0250000/Chr6G0316000/Chr1G0001300	23	GO:0006270	DNA replication initiation	8/1140	11/11016	1.59297e-06	0.000142095	0.000130072	Chr12G0223400/Chr7G0193200/Chr1G0101700/Chr5G0104500/Chr2G0078500/Chr1G0171700/Chr12G0135000/Chr11G0191900	8	GO:0046394	carboxylic acid biosynthetic process	36/772	266/11016	0.000100866	0.0083593	0.00791005	Chr7G0050200/Chr12G0198400/Chr6G0038300/Chr9G0108100/Chr11G0124200/Chr12G0201400/Chr12G0159600/Chr8G0005000/Chr6G0300800/Chr1G0008200/Chr7G0120500/Chr11G0009500/Chr1G0050500/Chr10G0236800/Chr10G0184700/Chr3G0119400/Chr11G0227300/Chr5G0279500/Chr9G0227700/Chr3G0306300/Chr3G0306400/Chr7G0151100/Chr9G0169000/Chr6G0021400/Chr7G0095200/Chr7G0117200/Chr6G0163400/Chr10G0076400/Chr6G0083800/Chr9G0113700/…	36	GO:0030244	cellulose biosynthetic process	8/682	33/11016	0.000720131	0.0530498	0.0485953	Chr2G0027000/Chr2G0027300/Chr9G0152800/Chr9G0152700/Chr3G0058600/Chr3G0058400/Chr11G0177700/Chr3G0268200	8	GO:0042886	amide transport	7/65	307/11016	0.00212597	0.0457653	0.0426154	Chr3G0250200/Chr1G0215800/Chr6G0261400/Chr8G0081600/Chr9G0038300/Chr9G0045700/Chr10G0217200	7	GO:0046395	carboxylic acid catabolic process	2/44	30/11016	0.00631763
GO:0051254	positive regulation of RNA metabolic process	23/1477	65/11016	5.7496e-06	0.000373724	0.000338924	Chr9G0213900/Chr8G0136800/Chr1G0199300/Chr1G0200600/Chr1G0054400/Chr3G0158200/Chr6G0315900/Chr10G0174400/Chr3G0092700/Chr9G0165300/Chr6G0174800/Chr9G0078200/Chr9G0180800/Chr11G0048700/Chr1G0019900/Chr5G0169800/Chr9G0101400/Chr4G0152800/Chr7G0059400/Chr4G0175900/Chr6G0250000/Chr6G0316000/Chr1G0001300	23	GO:0006633	fatty acid biosynthetic process	19/1140	56/11016	1.66734e-06	0.000142095	0.000130072	Chr2G0083800/Chr11G0124200/Chr12G0201400/Chr5G0101900/Chr9G0069700/Chr7G0050200/Chr11G0227300/Chr5G0279500/Chr9G0227700/Chr12G0153000/Chr3G0306300/Chr9G0169000/Chr10G0076400/Chr11G0246600/Chr12G0181000/Chr8G0016500/Chr8G0190100/Chr9G0214600/Chr7G0190200	19	GO:0019752	carboxylic acid metabolic process	55/772	483/11016	0.000219846	0.0155186	0.0146846	Chr7G0241300/Chr7G0050200/Chr11G0114700/Chr12G0198400/Chr6G0038300/Chr9G0108100/Chr11G0124200/Chr12G0201400/Chr12G0159600/Chr1G0194400/Chr8G0005000/Chr1G0021900/Chr6G0300800/Chr4G0039800/Chr1G0008200/Chr7G0120500/Chr8G0091700/Chr11G0009500/Chr1G0050500/Chr10G0236800/Chr10G0184700/Chr11G0225500/Chr3G0119400/Chr11G0227300/Chr5G0279500/Chr9G0227700/Chr3G0306300/Chr3G0306400/Chr7G0151100/Chr4G0023200…	55	GO:0009628	response to abiotic stimulus	14/682	86/11016	0.00075555	0.0530498	0.0485953	Chr9G0014000/Chr3G0018700/Chr4G0156000/Chr1G0052800/Chr10G0151600/Chr12G0060500/Chr2G0050300/Chr8G0267000/Chr6G0002900/Chr5G0103700/Chr6G0327200/Chr6G0216700/Chr6G0209100/Chr4G0183700	14	GO:0006886	intracellular protein transport	6/65	232/11016	0.00239597	0.0457653	0.0426154	Chr3G0250200/Chr1G0215800/Chr6G0261400/Chr8G0081600/Chr9G0038300/Chr10G0217200	6	GO:1901700	response to oxygen-containing compound	3/44	99/11016	0.00714147
GO:1902680	positive regulation of RNA biosynthetic process	23/1477	65/11016	5.7496e-06	0.000373724	0.000338924	Chr9G0213900/Chr8G0136800/Chr1G0199300/Chr1G0200600/Chr1G0054400/Chr3G0158200/Chr6G0315900/Chr10G0174400/Chr3G0092700/Chr9G0165300/Chr6G0174800/Chr9G0078200/Chr9G0180800/Chr11G0048700/Chr1G0019900/Chr5G0169800/Chr9G0101400/Chr4G0152800/Chr7G0059400/Chr4G0175900/Chr6G0250000/Chr6G0316000/Chr1G0001300	23	GO:0072330	monocarboxylic acid biosynthetic process	32/1140	131/11016	2.66432e-06	0.000204353	0.000187063	Chr9G0175800/Chr3G0090600/Chr2G0083800/Chr8G0226300/Chr11G0124200/Chr12G0201400/Chr10G0228200/Chr8G0352200/Chr1G0046400/Chr1G0046100/Chr5G0101900/Chr9G0069700/Chr10G0236800/Chr7G0050200/Chr11G0227300/Chr5G0279500/Chr9G0227700/Chr12G0153000/Chr3G0306300/Chr9G0169000/Chr10G0076400/Chr9G0113700/Chr7G0086200/Chr11G0246600/Chr8G0007400/Chr12G0181000/Chr8G0016500/Chr8G0190100/Chr9G0214600/Chr7G0190200/…	32	GO:0043436	oxoacid metabolic process	55/772	485/11016	0.000244329	0.0155186	0.0146846	Chr7G0241300/Chr7G0050200/Chr11G0114700/Chr12G0198400/Chr6G0038300/Chr9G0108100/Chr11G0124200/Chr12G0201400/Chr12G0159600/Chr1G0194400/Chr8G0005000/Chr1G0021900/Chr6G0300800/Chr4G0039800/Chr1G0008200/Chr7G0120500/Chr8G0091700/Chr11G0009500/Chr1G0050500/Chr10G0236800/Chr10G0184700/Chr11G0225500/Chr3G0119400/Chr11G0227300/Chr5G0279500/Chr9G0227700/Chr3G0306300/Chr3G0306400/Chr7G0151100/Chr4G0023200…	55	GO:0006396	RNA processing	34/682	310/11016	0.000809921	0.0530498	0.0485953	Chr6G0135700/Chr5G0278300/Chr7G0112500/Chr6G0080700/Chr9G0160400/Chr6G0265200/Chr9G0039300/Chr2G0115600/Chr11G0054600/Chr8G0214400/Chr11G0109300/Chr5G0113000/Chr7G0070200/Chr1G0008100/Chr3G0022500/Chr4G0020100/Chr10G0201300/Chr4G0110600/Chr4G0220500/Chr6G0257500/Chr5G0136200/Chr11G0055900/Chr5G0272800/Chr8G0122400/Chr1G0031400/Chr8G0031200/Chr9G0201900/Chr6G0183700/Chr1G0232700/Chr11G0100200/Chr1…	34	GO:0051641	cellular localization	7/65	321/11016	0.00273149	0.0457653	0.0426154	Chr3G0250200/Chr4G0196100/Chr1G0215800/Chr6G0261400/Chr8G0081600/Chr9G0038300/Chr10G0217200	7	GO:0009056	catabolic process	6/44	455/11016	0.00895178
GO:1903508	positive regulation of nucleic acid-templated transcription	23/1477	65/11016	5.7496e-06	0.000373724	0.000338924	Chr9G0213900/Chr8G0136800/Chr1G0199300/Chr1G0200600/Chr1G0054400/Chr3G0158200/Chr6G0315900/Chr10G0174400/Chr3G0092700/Chr9G0165300/Chr6G0174800/Chr9G0078200/Chr9G0180800/Chr11G0048700/Chr1G0019900/Chr5G0169800/Chr9G0101400/Chr4G0152800/Chr7G0059400/Chr4G0175900/Chr6G0250000/Chr6G0316000/Chr1G0001300	23	GO:0006631	fatty acid metabolic process	20/1140	68/11016	1.07166e-05	0.000696868	0.000637907	Chr2G0083800/Chr11G0124200/Chr12G0201400/Chr5G0101900/Chr9G0069700/Chr7G0050200/Chr11G0227300/Chr5G0279500/Chr9G0227700/Chr12G0153000/Chr3G0306300/Chr9G0169000/Chr5G0268400/Chr10G0076400/Chr11G0246600/Chr12G0181000/Chr8G0016500/Chr8G0190100/Chr9G0214600/Chr7G0190200	20	GO:0006082	organic acid metabolic process	55/772	486/11016	0.000257473	0.0155186	0.0146846	Chr7G0241300/Chr7G0050200/Chr11G0114700/Chr12G0198400/Chr6G0038300/Chr9G0108100/Chr11G0124200/Chr12G0201400/Chr12G0159600/Chr1G0194400/Chr8G0005000/Chr1G0021900/Chr6G0300800/Chr4G0039800/Chr1G0008200/Chr7G0120500/Chr8G0091700/Chr11G0009500/Chr1G0050500/Chr10G0236800/Chr10G0184700/Chr11G0225500/Chr3G0119400/Chr11G0227300/Chr5G0279500/Chr9G0227700/Chr3G0306300/Chr3G0306400/Chr7G0151100/Chr4G0023200…	55	GO:0030243	cellulose metabolic process	8/682	34/11016	0.00089139	0.0530782	0.0486212	Chr2G0027000/Chr2G0027300/Chr9G0152800/Chr9G0152700/Chr3G0058600/Chr3G0058400/Chr11G0177700/Chr3G0268200	8	GO:0034613	cellular protein localization	6/65	243/11016	0.00301749	0.0457653	0.0426154	Chr3G0250200/Chr1G0215800/Chr6G0261400/Chr8G0081600/Chr9G0038300/Chr10G0217200	6	GO:0044282	small molecule catabolic process	2/44	44/11016	0.0132622
GO:0045935	positive regulation of nucleobase-containing compound metabolic process	23/1477	66/11016	7.71748e-06	0.000459833	0.000417015	Chr9G0213900/Chr8G0136800/Chr1G0199300/Chr1G0200600/Chr1G0054400/Chr3G0158200/Chr6G0315900/Chr10G0174400/Chr3G0092700/Chr9G0165300/Chr6G0174800/Chr9G0078200/Chr9G0180800/Chr11G0048700/Chr1G0019900/Chr5G0169800/Chr9G0101400/Chr4G0152800/Chr7G0059400/Chr4G0175900/Chr6G0250000/Chr6G0316000/Chr1G0001300	23	GO:0008610	lipid biosynthetic process	43/1140	212/11016	1.09028e-05	0.000696868	0.000637907	Chr7G0217800/Chr9G0175000/Chr11G0239600/Chr9G0055900/Chr2G0083800/Chr11G0124200/Chr12G0201400/Chr8G0156300/Chr7G0189400/Chr5G0083500/Chr5G0101900/Chr9G0286900/Chr9G0069700/Chr8G0263000/Chr3G0223700/Chr7G0050200/Chr11G0227300/Chr8G0251600/Chr5G0279500/Chr9G0227700/Chr11G0236600/Chr1G0071700/Chr12G0153000/Chr3G0306300/Chr4G0194900/Chr9G0169000/Chr12G0142800/Chr3G0015300/Chr10G0171400/Chr10G0076400/…	43	GO:0006629	lipid metabolic process	52/772	473/11016	0.000746588	0.041249	0.0390322	Chr1G0089400/Chr12G0034100/Chr7G0050200/Chr6G0136100/Chr11G0114700/Chr8G0104100/Chr9G0249100/Chr11G0124200/Chr12G0201400/Chr1G0192000/Chr5G0083500/Chr7G0079000/Chr9G0286900/Chr11G0202300/Chr12G0217900/Chr9G0014600/Chr11G0227300/Chr5G0279500/Chr9G0227700/Chr3G0059100/Chr5G0248700/Chr9G0159400/Chr7G0189500/Chr3G0306300/Chr10G0130100/Chr8G0111900/Chr9G0169000/Chr2G0083200/Chr10G0091600/Chr10G0250900…	52	GO:0016051	carbohydrate biosynthetic process	16/682	112/11016	0.00140999	0.074758	0.0684806	Chr2G0027000/Chr2G0027300/Chr9G0152800/Chr9G0152700/Chr2G0172600/Chr3G0058600/Chr3G0058400/Chr11G0177700/Chr5G0235800/Chr9G0118600/Chr3G0268200/Chr8G0152700/Chr4G0244300/Chr7G0252600/Chr6G0121600/Chr12G0144300	16	GO:0070727	cellular macromolecule localization	6/65	243/11016	0.00301749	0.0457653	0.0426154	Chr3G0250200/Chr1G0215800/Chr6G0261400/Chr8G0081600/Chr9G0038300/Chr10G0217200	6	GO:0009737	response to abscisic acid	2/44	46/11016	0.014437
GO:0010411	xyloglucan metabolic process	16/1477	38/11016	1.21596e-05	0.000668778	0.000606503	Chr2G0116100/Chr7G0016300/Chr5G0165400/Chr12G0147700/Chr12G0147500/Chr2G0103700/Chr3G0100100/Chr3G0100200/Chr3G0099000/Chr3G0098800/Chr3G0099800/Chr3G0100000/Chr3G0099700/Chr4G0245000/Chr8G0151000/Chr8G0232000	16	GO:0044283	small molecule biosynthetic process	58/1140	333/11016	4.54175e-05	0.00267963	0.00245291	Chr7G0217800/Chr9G0175800/Chr3G0090600/Chr10G0086800/Chr9G0143300/Chr4G0225900/Chr5G0071300/Chr2G0083800/Chr8G0226300/Chr11G0124200/Chr12G0201400/Chr10G0228200/Chr8G0352200/Chr4G0049800/Chr4G0049700/Chr6G0271800/Chr9G0256700/Chr1G0046400/Chr1G0046100/Chr11G0266800/Chr9G0080600/Chr5G0101900/Chr9G0069700/Chr9G0070500/Chr1G0050500/Chr10G0236800/Chr11G0056200/Chr6G0326100/Chr7G0050200/Chr11G0227300/C…	58	GO:0006811	ion transport	51/772	475/11016	0.00141417	0.0721229	0.0682468	Chr8G0031900/Chr3G0018700/Chr11G0182700/Chr12G0048300/Chr10G0060900/Chr2G0196400/Chr5G0053600/Chr4G0241500/Chr4G0036100/Chr11G0113500/Chr7G0260900/Chr9G0022800/Chr3G0230100/Chr8G0350100/Chr2G0180500/Chr1G0010000/Chr8G0099100/Chr4G0200100/Chr4G0254100/Chr6G0180000/Chr3G0107700/Chr10G0049800/Chr10G0063300/Chr1G0012700/Chr5G0106500/Chr3G0006600/Chr6G0149700/Chr6G0266500/Chr8G0122300/Chr7G0145300/Chr…	51	GO:0009250	glucan biosynthetic process	10/682	54/11016	0.00154767	0.074758	0.0684806	Chr2G0027000/Chr2G0027300/Chr9G0152800/Chr9G0152700/Chr3G0058600/Chr3G0058400/Chr11G0177700/Chr3G0268200/Chr7G0252600/Chr6G0121600	10	GO:0071705	nitrogen compound transport	7/65	359/11016	0.0050526	0.0707365	0.065868	Chr3G0250200/Chr1G0215800/Chr6G0261400/Chr8G0081600/Chr9G0038300/Chr9G0045700/Chr10G0217200	7	GO:0097305	response to alcohol	2/44	46/11016	0.014437
GO:0010604	positive regulation of macromolecule metabolic process	26/1477	82/11016	1.43128e-05	0.00067058	0.000608137	Chr9G0213900/Chr8G0136800/Chr1G0199300/Chr1G0200600/Chr10G0227800/Chr1G0054400/Chr3G0158200/Chr4G0039000/Chr6G0315900/Chr10G0174400/Chr3G0092700/Chr9G0165300/Chr6G0174800/Chr9G0078200/Chr9G0180800/Chr11G0048700/Chr1G0019900/Chr5G0169800/Chr9G0101400/Chr4G0152800/Chr7G0059400/Chr4G0175900/Chr6G0250000/Chr6G0316000/Chr1G0001300/Chr11G0122300	26	GO:0019318	hexose metabolic process	13/1140	40/11016	0.000121183	0.00663907	0.00607735	Chr11G0015300/Chr4G0250300/Chr11G0063300/Chr2G0025600/Chr1G0004900/Chr3G0050000/Chr10G0130600/Chr5G0212900/Chr2G0071400/Chr9G0113700/Chr9G0038300/Chr1G0059200/Chr10G0239900	13	GO:0030001	metal ion transport	25/772	204/11016	0.0043769	0.204792	0.193786	Chr8G0031900/Chr3G0018700/Chr12G0048300/Chr10G0060900/Chr2G0196400/Chr5G0053600/Chr3G0230100/Chr2G0180500/Chr1G0010000/Chr4G0200100/Chr6G0180000/Chr10G0049800/Chr10G0063300/Chr5G0106500/Chr6G0149700/Chr7G0145300/Chr5G0085000/Chr9G0002200/Chr7G0020300/Chr12G0164600/Chr10G0109400/Chr10G0101400/Chr11G0145200/Chr10G0222500/Chr12G0120500	25	GO:0000902	cell morphogenesis	5/682	15/11016	0.00159788	0.074758	0.0684806	Chr2G0017000/Chr11G0052000/Chr5G0101200/Chr1G0018400/Chr8G0136100	5	GO:0033036	macromolecule localization	7/65	376/11016	0.00647636	0.0841927	0.0783981	Chr3G0250200/Chr1G0215800/Chr6G0261400/Chr8G0081600/Chr9G0038300/Chr9G0045700/Chr10G0217200	7	GO:1901575	organic substance catabolic process	5/44	368/11016	0.0150962
GO:0051173	positive regulation of nitrogen compound metabolic process	26/1477	82/11016	1.43128e-05	0.00067058	0.000608137	Chr9G0213900/Chr8G0136800/Chr1G0199300/Chr1G0200600/Chr10G0227800/Chr1G0054400/Chr3G0158200/Chr4G0039000/Chr6G0315900/Chr10G0174400/Chr3G0092700/Chr9G0165300/Chr6G0174800/Chr9G0078200/Chr9G0180800/Chr11G0048700/Chr1G0019900/Chr5G0169800/Chr9G0101400/Chr4G0152800/Chr7G0059400/Chr4G0175900/Chr6G0250000/Chr6G0316000/Chr1G0001300/Chr11G0122300	26	GO:0016053	organic acid biosynthetic process	46/1140	266/11016	0.000320086	0.0153441	0.0140459	Chr9G0175800/Chr3G0090600/Chr10G0086800/Chr4G0225900/Chr2G0083800/Chr8G0226300/Chr11G0124200/Chr12G0201400/Chr10G0228200/Chr8G0352200/Chr1G0046400/Chr1G0046100/Chr11G0266800/Chr9G0080600/Chr5G0101900/Chr9G0069700/Chr9G0070500/Chr1G0050500/Chr10G0236800/Chr11G0056200/Chr6G0326100/Chr7G0050200/Chr11G0227300/Chr5G0279500/Chr9G0227700/Chr12G0153000/Chr3G0306300/Chr9G0169000/Chr8G0133800/Chr10G0076400…	46	GO:0007275	multicellular organism development	14/772	92/11016	0.0046333	0.204792	0.193786	Chr6G0270900/Chr12G0175600/Chr3G0166000/Chr1G0035100/Chr10G0094100/Chr6G0181000/Chr9G0122900/Chr3G0255800/Chr10G0172800/Chr6G0216600/Chr5G0029200/Chr9G0292100/Chr12G0181000/Chr2G0006400	14	GO:0051274	beta-glucan biosynthetic process	9/682	46/11016	0.00176385	0.0770214	0.0705539	Chr2G0027000/Chr2G0027300/Chr9G0152800/Chr9G0152700/Chr3G0058600/Chr3G0058400/Chr11G0177700/Chr3G0268200/Chr6G0121600	9	GO:0071702	organic substance transport	7/65	437/11016	0.014124	0.171371	0.159576	Chr3G0250200/Chr1G0215800/Chr6G0261400/Chr8G0081600/Chr9G0038300/Chr9G0045700/Chr10G0217200	7	GO:0019725	cellular homeostasis	3/44	158/11016	0.024964
GO:0009891	positive regulation of biosynthetic process	23/1477	69/11016	1.78196e-05	0.00067058	0.000608137	Chr9G0213900/Chr8G0136800/Chr1G0199300/Chr1G0200600/Chr1G0054400/Chr3G0158200/Chr6G0315900/Chr10G0174400/Chr3G0092700/Chr9G0165300/Chr6G0174800/Chr9G0078200/Chr9G0180800/Chr11G0048700/Chr1G0019900/Chr5G0169800/Chr9G0101400/Chr4G0152800/Chr7G0059400/Chr4G0175900/Chr6G0250000/Chr6G0316000/Chr1G0001300	23	GO:0046394	carboxylic acid biosynthetic process	46/1140	266/11016	0.000320086	0.0153441	0.0140459	Chr9G0175800/Chr3G0090600/Chr10G0086800/Chr4G0225900/Chr2G0083800/Chr8G0226300/Chr11G0124200/Chr12G0201400/Chr10G0228200/Chr8G0352200/Chr1G0046400/Chr1G0046100/Chr11G0266800/Chr9G0080600/Chr5G0101900/Chr9G0069700/Chr9G0070500/Chr1G0050500/Chr10G0236800/Chr11G0056200/Chr6G0326100/Chr7G0050200/Chr11G0227300/Chr5G0279500/Chr9G0227700/Chr12G0153000/Chr3G0306300/Chr9G0169000/Chr8G0133800/Chr10G0076400…	46	GO:0009415	response to water	4/772	11/11016	0.00530306	0.219746	0.207936	Chr1G0052800/Chr5G0103700/Chr7G0220800/Chr6G0209100	4	GO:0034470	ncRNA processing	16/682	116/11016	0.00204619	0.0791845	0.0725354	Chr6G0135700/Chr7G0112500/Chr7G0070200/Chr3G0022500/Chr4G0020100/Chr10G0201300/Chr4G0220500/Chr11G0055900/Chr5G0272800/Chr1G0031400/Chr8G0031200/Chr6G0183700/Chr1G0232700/Chr10G0257900/Chr12G0180000/Chr3G0139100	16	GO:0006414	translational elongation	2/65	34/11016	0.0170331	0.193752	0.180416	Chr8G0093900/Chr8G0106800	2	GO:0006605	protein targeting	2/44	62/11016	0.0253382
GO:0010557	positive regulation of macromolecule biosynthetic process	23/1477	69/11016	1.78196e-05	0.00067058	0.000608137	Chr9G0213900/Chr8G0136800/Chr1G0199300/Chr1G0200600/Chr1G0054400/Chr3G0158200/Chr6G0315900/Chr10G0174400/Chr3G0092700/Chr9G0165300/Chr6G0174800/Chr9G0078200/Chr9G0180800/Chr11G0048700/Chr1G0019900/Chr5G0169800/Chr9G0101400/Chr4G0152800/Chr7G0059400/Chr4G0175900/Chr6G0250000/Chr6G0316000/Chr1G0001300	23	GO:0005996	monosaccharide metabolic process	13/1140	44/11016	0.000352905	0.0159223	0.0145751	Chr11G0015300/Chr4G0250300/Chr11G0063300/Chr2G0025600/Chr1G0004900/Chr3G0050000/Chr10G0130600/Chr5G0212900/Chr2G0071400/Chr9G0113700/Chr9G0038300/Chr1G0059200/Chr10G0239900	13	GO:0048856	anatomical structure development	17/772	124/11016	0.00575867	0.224588	0.212518	Chr9G0111000/Chr6G0270900/Chr12G0175600/Chr3G0166000/Chr1G0035100/Chr10G0094100/Chr6G0181000/Chr9G0122900/Chr5G0099100/Chr3G0255800/Chr10G0172800/Chr6G0216600/Chr5G0029200/Chr3G0073200/Chr9G0292100/Chr12G0181000/Chr2G0006400	17	GO:0051273	beta-glucan metabolic process	9/682	47/11016	0.00206428	0.0791845	0.0725354	Chr2G0027000/Chr2G0027300/Chr9G0152800/Chr9G0152700/Chr3G0058600/Chr3G0058400/Chr11G0177700/Chr3G0268200/Chr6G0121600	9	GO:0006520	cellular amino acid metabolic process	5/65	265/11016	0.0198417	0.212423	0.197803	Chr3G0215000/Chr9G0139400/Chr11G0152700/Chr11G0186000/Chr12G0142900	5	GO:0044265	cellular macromolecule catabolic process	3/44	163/11016	0.0270528
GO:0010628	positive regulation of gene expression	23/1477	69/11016	1.78196e-05	0.00067058	0.000608137	Chr9G0213900/Chr8G0136800/Chr1G0199300/Chr1G0200600/Chr1G0054400/Chr3G0158200/Chr6G0315900/Chr10G0174400/Chr3G0092700/Chr9G0165300/Chr6G0174800/Chr9G0078200/Chr9G0180800/Chr11G0048700/Chr1G0019900/Chr5G0169800/Chr9G0101400/Chr4G0152800/Chr7G0059400/Chr4G0175900/Chr6G0250000/Chr6G0316000/Chr1G0001300	23	GO:0010604	positive regulation of macromolecule metabolic process	19/1140	82/11016	0.000567982	0.0229285	0.0209886	Chr3G0092700/Chr1G0200600/Chr10G0227800/Chr10G0201600/Chr1G0054600/Chr1G0054400/Chr6G0191900/Chr3G0158200/Chr4G0039000/Chr6G0315900/Chr9G0180800/Chr11G0048700/Chr9G0101400/Chr4G0152800/Chr7G0059400/Chr11G0138800/Chr8G0135200/Chr6G0316000/Chr1G0001300	19	GO:0008610	lipid biosynthetic process	25/772	212/11016	0.00715261	0.22658	0.214403	Chr1G0089400/Chr7G0050200/Chr11G0124200/Chr12G0201400/Chr1G0192000/Chr5G0083500/Chr9G0286900/Chr11G0227300/Chr5G0279500/Chr9G0227700/Chr5G0248700/Chr7G0189500/Chr3G0306300/Chr9G0169000/Chr2G0083200/Chr10G0056100/Chr2G0008400/Chr6G0163400/Chr10G0076400/Chr6G0083800/Chr6G0216300/Chr12G0181000/Chr8G0190100/Chr9G0214600/Chr5G0036000	25	GO:0032989	cellular component morphogenesis	5/682	16/11016	0.00220695	0.0791845	0.0725354	Chr2G0017000/Chr11G0052000/Chr5G0101200/Chr1G0018400/Chr8G0136100	5	GO:0019752	carboxylic acid metabolic process	7/65	483/11016	0.0231481	0.217032	0.202095	Chr3G0215000/Chr9G0139400/Chr11G0009300/Chr11G0152700/Chr11G0186000/Chr12G0142900/Chr2G0083800	7	GO:0006631	fatty acid metabolic process	2/44	68/11016	0.0300686
GO:0031328	positive regulation of cellular biosynthetic process	23/1477	69/11016	1.78196e-05	0.00067058	0.000608137	Chr9G0213900/Chr8G0136800/Chr1G0199300/Chr1G0200600/Chr1G0054400/Chr3G0158200/Chr6G0315900/Chr10G0174400/Chr3G0092700/Chr9G0165300/Chr6G0174800/Chr9G0078200/Chr9G0180800/Chr11G0048700/Chr1G0019900/Chr5G0169800/Chr9G0101400/Chr4G0152800/Chr7G0059400/Chr4G0175900/Chr6G0250000/Chr6G0316000/Chr1G0001300	23	GO:0051173	positive regulation of nitrogen compound metabolic process	19/1140	82/11016	0.000567982	0.0229285	0.0209886	Chr3G0092700/Chr1G0200600/Chr10G0227800/Chr10G0201600/Chr1G0054600/Chr1G0054400/Chr6G0191900/Chr3G0158200/Chr4G0039000/Chr6G0315900/Chr9G0180800/Chr11G0048700/Chr9G0101400/Chr4G0152800/Chr7G0059400/Chr11G0138800/Chr8G0135200/Chr6G0316000/Chr1G0001300	19	GO:0006813	potassium ion transport	9/772	50/11016	0.0072379	0.22658	0.214403	Chr8G0031900/Chr2G0180500/Chr1G0010000/Chr4G0200100/Chr6G0149700/Chr10G0109400/Chr10G0101400/Chr11G0145200/Chr12G0120500	9	GO:0007005	mitochondrion organization	8/682	39/11016	0.00229695	0.0791845	0.0725354	Chr8G0056200/Chr1G0145500/Chr10G0267500/Chr12G0182500/Chr11G0084000/Chr7G0166000/Chr6G0124100/Chr1G0000900	8	GO:0043436	oxoacid metabolic process	7/65	485/11016	0.0236142	0.217032	0.202095	Chr3G0215000/Chr9G0139400/Chr11G0009300/Chr11G0152700/Chr11G0186000/Chr12G0142900/Chr2G0083800	7	GO:0001101	response to acid chemical	2/44	78/11016	0.03866
GO:0009893	positive regulation of metabolic process	26/1477	84/11016	2.30675e-05	0.000785394	0.00071226	Chr9G0213900/Chr8G0136800/Chr1G0199300/Chr1G0200600/Chr10G0227800/Chr1G0054400/Chr3G0158200/Chr4G0039000/Chr6G0315900/Chr10G0174400/Chr3G0092700/Chr9G0165300/Chr6G0174800/Chr9G0078200/Chr9G0180800/Chr11G0048700/Chr1G0019900/Chr5G0169800/Chr9G0101400/Chr4G0152800/Chr7G0059400/Chr4G0175900/Chr6G0250000/Chr6G0316000/Chr1G0001300/Chr11G0122300	26	GO:0009893	positive regulation of metabolic process	19/1140	84/11016	0.000779548	0.0284721	0.0260631	Chr3G0092700/Chr1G0200600/Chr10G0227800/Chr10G0201600/Chr1G0054600/Chr1G0054400/Chr6G0191900/Chr3G0158200/Chr4G0039000/Chr6G0315900/Chr9G0180800/Chr11G0048700/Chr9G0101400/Chr4G0152800/Chr7G0059400/Chr11G0138800/Chr8G0135200/Chr6G0316000/Chr1G0001300	19	GO:0070085	glycosylation	15/772	107/11016	0.00748961	0.22658	0.214403	Chr7G0095900/Chr6G0023400/Chr9G0249100/Chr11G0209800/Chr7G0019300/Chr6G0239800/Chr9G0014600/Chr12G0208700/Chr8G0281000/Chr7G0232500/Chr6G0015300/Chr11G0149100/Chr7G0178700/Chr4G0251500/Chr8G0101200	15	GO:0009415	response to water	4/682	11/11016	0.00338389	0.110822	0.101517	Chr1G0052800/Chr5G0103700/Chr6G0209100/Chr4G0183700	4	GO:0006082	organic acid metabolic process	7/65	486/11016	0.0238497	0.217032	0.202095	Chr3G0215000/Chr9G0139400/Chr11G0009300/Chr11G0152700/Chr11G0186000/Chr12G0142900/Chr2G0083800	7	GO:0007031	peroxisome organization	1/44	10/11016	0.0392473
GO:0031325	positive regulation of cellular metabolic process	26/1477	84/11016	2.30675e-05	0.000785394	0.00071226	Chr9G0213900/Chr8G0136800/Chr1G0199300/Chr1G0200600/Chr10G0227800/Chr1G0054400/Chr3G0158200/Chr4G0039000/Chr6G0315900/Chr10G0174400/Chr3G0092700/Chr9G0165300/Chr6G0174800/Chr9G0078200/Chr9G0180800/Chr11G0048700/Chr1G0019900/Chr5G0169800/Chr9G0101400/Chr4G0152800/Chr7G0059400/Chr4G0175900/Chr6G0250000/Chr6G0316000/Chr1G0001300/Chr11G0122300	26	GO:0031325	positive regulation of cellular metabolic process	19/1140	84/11016	0.000779548	0.0284721	0.0260631	Chr3G0092700/Chr1G0200600/Chr10G0227800/Chr10G0201600/Chr1G0054600/Chr1G0054400/Chr6G0191900/Chr3G0158200/Chr4G0039000/Chr6G0315900/Chr9G0180800/Chr11G0048700/Chr9G0101400/Chr4G0152800/Chr7G0059400/Chr11G0138800/Chr8G0135200/Chr6G0316000/Chr1G0001300	19	GO:0008272	sulfate transport	4/772	12/11016	0.00751849	0.22658	0.214403	Chr9G0022800/Chr3G0107700/Chr10G0235800/Chr10G0235700	4	GO:0034637	cellular carbohydrate biosynthetic process	14/682	101/11016	0.00363052	0.113238	0.103729	Chr2G0027000/Chr2G0027300/Chr9G0152800/Chr9G0152700/Chr2G0172600/Chr3G0058600/Chr3G0058400/Chr11G0177700/Chr5G0235800/Chr3G0268200/Chr4G0244300/Chr7G0252600/Chr6G0121600/Chr12G0144300	14	GO:1901605	alpha-amino acid metabolic process	3/65	128/11016	0.0397398	0.344411	0.320707	Chr3G0215000/Chr9G0139400/Chr11G0186000	3	GO:0016554	cytidine to uridine editing	1/44	10/11016	0.0392473
GO:0051274	beta-glucan biosynthetic process	17/1477	46/11016	4.97576e-05	0.00161712	0.00146654	Chr3G0268300/Chr1G0206300/Chr10G0267600/Chr8G0201300/Chr2G0041100/Chr2G0027000/Chr2G0027300/Chr9G0152700/Chr9G0121000/Chr4G0210300/Chr3G0058600/Chr3G0058400/Chr3G0058300/Chr1G0165000/Chr3G0268200/Chr2G0085200/Chr4G0193900	17	GO:0044255	cellular lipid metabolic process	45/1140	271/11016	0.00090411	0.0315206	0.0288536	Chr7G0217800/Chr9G0175000/Chr5G0100200/Chr9G0055900/Chr2G0083800/Chr11G0129700/Chr11G0124200/Chr8G0129300/Chr12G0201400/Chr7G0042000/Chr5G0101900/Chr9G0069700/Chr4G0081600/Chr12G0217900/Chr8G0263000/Chr3G0223700/Chr7G0050200/Chr11G0227300/Chr5G0279500/Chr9G0227700/Chr11G0236600/Chr1G0071700/Chr10G0012200/Chr12G0153000/Chr3G0306300/Chr9G0169000/Chr3G0015300/Chr4G0108200/Chr5G0268400/Chr10G0076400/…	45	GO:0072348	sulfur compound transport	4/772	12/11016	0.00751849	0.22658	0.214403	Chr9G0022800/Chr3G0107700/Chr10G0235800/Chr10G0235700	4	GO:0006520	cellular amino acid metabolic process	28/682	265/11016	0.00387011	0.115224	0.105548	Chr4G0016300/Chr6G0038300/Chr5G0080200/Chr8G0062000/Chr8G0202400/Chr8G0005000/Chr10G0024800/Chr8G0091700/Chr3G0027900/Chr1G0077300/Chr3G0020100/Chr8G0263200/Chr3G0003800/Chr4G0048400/Chr10G0192200/Chr4G0085600/Chr3G0230600/Chr8G0145600/Chr3G0286900/Chr4G0004500/Chr4G0113500/Chr12G0062500/Chr12G0062200/Chr4G0244600/Chr8G0146900/Chr5G0091200/Chr4G0027600/Chr8G0187100	28	GO:0016554	cytidine to uridine editing	1/65	10/11016	0.0574856	0.435913	0.405911	Chr5G0071900	1	GO:0042180	cellular ketone metabolic process	1/44	10/11016	0.0392473
GO:0051273	beta-glucan metabolic process	17/1477	47/11016	6.83114e-05	0.00209423	0.00189922	Chr3G0268300/Chr1G0206300/Chr10G0267600/Chr8G0201300/Chr2G0041100/Chr2G0027000/Chr2G0027300/Chr9G0152700/Chr9G0121000/Chr4G0210300/Chr3G0058600/Chr3G0058400/Chr3G0058300/Chr1G0165000/Chr3G0268200/Chr2G0085200/Chr4G0193900	17	GO:0006006	glucose metabolic process	7/1140	17/11016	0.000952903	0.0317772	0.0290886	Chr4G0250300/Chr1G0004900/Chr3G0050000/Chr10G0130600/Chr2G0071400/Chr9G0113700/Chr10G0239900	7	GO:0044255	cellular lipid metabolic process	30/772	271/11016	0.00842816	0.240082	0.22718	Chr1G0089400/Chr7G0050200/Chr11G0114700/Chr9G0249100/Chr11G0124200/Chr12G0201400/Chr1G0192000/Chr7G0079000/Chr11G0202300/Chr12G0217900/Chr9G0014600/Chr11G0227300/Chr5G0279500/Chr9G0227700/Chr5G0248700/Chr7G0189500/Chr3G0306300/Chr10G0130100/Chr9G0169000/Chr2G0083200/Chr7G0178700/Chr6G0163400/Chr10G0076400/Chr6G0083800/Chr6G0216300/Chr12G0181000/Chr8G0190100/Chr9G0214600/Chr5G0036000/Chr11G0258800	30	GO:0006400	tRNA modification	7/682	35/11016	0.00495746	0.131998	0.120915	Chr7G0112500/Chr3G0022500/Chr10G0201300/Chr4G0220500/Chr11G0055900/Chr5G0272800/Chr12G0180000	7	GO:0048193	Golgi vesicle transport	2/65	69/11016	0.0624872	0.435913	0.405911	Chr4G0196100/Chr10G0217200	2	GO:1901565	organonitrogen compound catabolic process	3/44	189/11016	0.0393803
GO:0048522	positive regulation of cellular process	27/1477	94/11016	7.02958e-05	0.00209423	0.00189922	Chr9G0213900/Chr8G0136800/Chr5G0258500/Chr1G0199300/Chr1G0200600/Chr10G0227800/Chr1G0054400/Chr3G0158200/Chr4G0039000/Chr6G0315900/Chr10G0174400/Chr3G0092700/Chr9G0165300/Chr6G0174800/Chr9G0078200/Chr9G0180800/Chr11G0048700/Chr1G0019900/Chr5G0169800/Chr9G0101400/Chr4G0152800/Chr7G0059400/Chr4G0175900/Chr6G0250000/Chr6G0316000/Chr1G0001300/Chr11G0122300	27	GO:0051128	regulation of cellular component organization	12/1140	43/11016	0.00103913	0.033209	0.0303992	Chr8G0035500/Chr10G0227800/Chr9G0232200/Chr4G0039000/Chr6G0332300/Chr2G0078500/Chr10G0087500/Chr2G0071300/Chr12G0176800/Chr10G0233200/Chr8G0135200/Chr6G0316900	12	GO:0098662	inorganic cation transmembrane transport	19/772	151/11016	0.00917263	0.240082	0.22718	Chr8G0031900/Chr2G0196400/Chr4G0036100/Chr11G0113500/Chr2G0180500/Chr1G0010000/Chr4G0200100/Chr6G0180000/Chr10G0063300/Chr1G0012700/Chr6G0149700/Chr6G0266500/Chr5G0252100/Chr9G0002200/Chr6G0218900/Chr7G0242700/Chr7G0020300/Chr10G0109400/Chr10G0101400	19	GO:0009116	nucleoside metabolic process	8/682	44/11016	0.00503811	0.131998	0.120915	Chr4G0020000/Chr6G0016300/Chr8G0122400/Chr5G0017300/Chr2G0188400/Chr2G0108300/Chr9G0008000/Chr11G0232500	8	GO:0006544	glycine metabolic process	1/65	11/11016	0.063052	0.435913	0.405911	Chr3G0215000	1	GO:0019752	carboxylic acid metabolic process	5/44	483/11016	0.0422738
GO:0048518	positive regulation of biological process	28/1477	101/11016	0.000103253	0.00295305	0.00267807	Chr9G0213900/Chr8G0136800/Chr5G0258500/Chr1G0199300/Chr1G0200600/Chr10G0227800/Chr1G0054400/Chr3G0158200/Chr4G0039000/Chr6G0315900/Chr10G0174400/Chr3G0092700/Chr9G0165300/Chr6G0174800/Chr9G0078200/Chr9G0180800/Chr11G0048700/Chr1G0019900/Chr5G0169800/Chr9G0101400/Chr4G0152800/Chr7G0059400/Chr5G0004900/Chr4G0175900/Chr6G0250000/Chr6G0316000/Chr1G0001300/Chr11G0122300	28	GO:0048518	positive regulation of biological process	21/1140	101/11016	0.00135163	0.0414681	0.0379596	Chr3G0092700/Chr1G0200600/Chr10G0227800/Chr10G0201600/Chr1G0054600/Chr1G0054400/Chr6G0191900/Chr3G0158200/Chr4G0039000/Chr6G0315900/Chr1G0211400/Chr9G0180800/Chr5G0004900/Chr11G0048700/Chr9G0101400/Chr4G0152800/Chr7G0059400/Chr11G0138800/Chr8G0135200/Chr6G0316000/Chr1G0001300	21	GO:0071804	cellular potassium ion transport	7/772	35/11016	0.00964304	0.240082	0.22718	Chr8G0031900/Chr2G0180500/Chr1G0010000/Chr4G0200100/Chr6G0149700/Chr10G0109400/Chr10G0101400	7	GO:1901657	glycosyl compound metabolic process	8/682	44/11016	0.00503811	0.131998	0.120915	Chr4G0020000/Chr6G0016300/Chr8G0122400/Chr5G0017300/Chr2G0188400/Chr2G0108300/Chr9G0008000/Chr11G0232500	8	GO:0009408	response to heat	1/65	11/11016	0.063052	0.435913	0.405911	Chr8G0083700	1	GO:0043436	oxoacid metabolic process	5/44	485/11016	0.0429088
GO:0010383	cell wall polysaccharide metabolic process	17/1477	49/11016	0.000124407	0.00329447	0.0029877	Chr2G0116100/Chr7G0016300/Chr5G0165400/Chr12G0147700/Chr12G0147500/Chr2G0103700/Chr3G0100100/Chr3G0100200/Chr3G0099000/Chr3G0098800/Chr3G0099800/Chr3G0100000/Chr3G0099700/Chr4G0245000/Chr8G0151000/Chr8G0232000/Chr7G0001500	17	GO:0006790	sulfur compound metabolic process	19/1140	88/11016	0.00141098	0.041624	0.0381022	Chr9G0143300/Chr4G0225900/Chr5G0071300/Chr8G0226300/Chr1G0034700/Chr11G0266800/Chr1G0194400/Chr3G0119700/Chr8G0196500/Chr12G0153000/Chr10G0025600/Chr5G0020400/Chr6G0201800/Chr4G0200800/Chr6G0078000/Chr6G0220500/Chr5G0273900/Chr6G0205900/Chr8G0080400	19	GO:0071805	potassium ion transmembrane transport	7/772	35/11016	0.00964304	0.240082	0.22718	Chr8G0031900/Chr2G0180500/Chr1G0010000/Chr4G0200100/Chr6G0149700/Chr10G0109400/Chr10G0101400	7	GO:0033365	protein localization to organelle	12/682	84/11016	0.00535311	0.13468	0.123371	Chr8G0056200/Chr9G0056000/Chr7G0075900/Chr9G0277500/Chr12G0106500/Chr7G0166000/Chr10G0268900/Chr3G0213000/Chr6G0335400/Chr1G0000900/Chr11G0250800/Chr12G0090900	12	GO:0016553	base conversion or substitution editing	1/65	12/11016	0.068586	0.435913	0.405911	Chr5G0071900	1	GO:0006544	glycine metabolic process	1/44	11/11016	0.0430882
GO:0010410	hemicellulose metabolic process	17/1477	49/11016	0.000124407	0.00329447	0.0029877	Chr2G0116100/Chr7G0016300/Chr5G0165400/Chr12G0147700/Chr12G0147500/Chr2G0103700/Chr3G0100100/Chr3G0100200/Chr3G0099000/Chr3G0098800/Chr3G0099800/Chr3G0100000/Chr3G0099700/Chr4G0245000/Chr8G0151000/Chr8G0232000/Chr7G0001500	17	GO:0071669	plant-type cell wall organization or biogenesis	12/1140	45/11016	0.00160431	0.0447082	0.0409255	Chr9G0202000/Chr12G0165500/Chr9G0066200/Chr10G0053900/Chr11G0049700/Chr9G0042500/Chr1G0014700/Chr9G0284000/Chr1G0098000/Chr8G0052500/Chr6G0316700/Chr9G0217000	12	GO:0046434	organophosphate catabolic process	11/772	71/11016	0.00999869	0.240082	0.22718	Chr12G0198400/Chr11G0005400/Chr9G0108100/Chr10G0236800/Chr3G0306400/Chr7G0151100/Chr6G0021400/Chr9G0113700/Chr4G0102000/Chr8G0230900/Chr6G0139500	11	GO:0072594	establishment of protein localization to organelle	11/682	75/11016	0.0061529	0.13468	0.123371	Chr8G0056200/Chr9G0056000/Chr9G0277500/Chr12G0106500/Chr7G0166000/Chr10G0268900/Chr3G0213000/Chr6G0335400/Chr1G0000900/Chr11G0250800/Chr12G0090900	11	GO:0001505	regulation of neurotransmitter levels	1/65	13/11016	0.0740878	0.435913	0.405911	Chr3G0215000	1	GO:0046653	tetrahydrofolate metabolic process	1/44	11/11016	0.0430882
GO:0009250	glucan biosynthetic process	18/1477	54/11016	0.00014288	0.00364854	0.0033088	Chr3G0268300/Chr1G0206300/Chr10G0267600/Chr8G0201300/Chr2G0041100/Chr2G0027000/Chr2G0027300/Chr9G0152700/Chr9G0121000/Chr4G0210300/Chr3G0058600/Chr3G0058400/Chr3G0058300/Chr1G0165000/Chr3G0268200/Chr2G0085200/Chr4G0101800/Chr4G0193900	18	GO:0045944	positive regulation of transcription by RNA polymerase II	13/1140	51/11016	0.00163211	0.0447082	0.0409255	Chr3G0092700/Chr1G0200600/Chr1G0054400/Chr6G0191900/Chr3G0158200/Chr6G0315900/Chr9G0180800/Chr11G0048700/Chr9G0101400/Chr4G0152800/Chr7G0059400/Chr6G0316000/Chr1G0001300	13	GO:0005996	monosaccharide metabolic process	8/772	44/11016	0.0104311	0.240082	0.22718	Chr3G0037400/Chr4G0254100/Chr10G0105200/Chr10G0063200/Chr3G0050000/Chr7G0095300/Chr9G0113700/Chr10G0239900	8	GO:0000271	polysaccharide biosynthetic process	10/682	65/11016	0.00628083	0.13468	0.123371	Chr2G0027000/Chr2G0027300/Chr9G0152800/Chr9G0152700/Chr3G0058600/Chr3G0058400/Chr11G0177700/Chr3G0268200/Chr7G0252600/Chr6G0121600	10	GO:0009086	methionine biosynthetic process	1/65	13/11016	0.0740878	0.435913	0.405911	Chr11G0186000	1	GO:0006082	organic acid metabolic process	5/44	486/11016	0.0432286
GO:0030244	cellulose biosynthetic process	13/1477	33/11016	0.000180663	0.00445427	0.0040395	Chr3G0268300/Chr1G0206300/Chr10G0267600/Chr2G0041100/Chr2G0027000/Chr2G0027300/Chr9G0152700/Chr9G0121000/Chr3G0058600/Chr3G0058400/Chr3G0058300/Chr3G0268200/Chr4G0193900	13	GO:0033043	regulation of organelle organization	9/1140	29/11016	0.00194186	0.051359	0.0470136	Chr8G0035500/Chr10G0227800/Chr4G0039000/Chr6G0332300/Chr2G0078500/Chr2G0071300/Chr12G0176800/Chr10G0233200/Chr8G0135200	9	GO:0098660	inorganic ion transmembrane transport	19/772	153/11016	0.0105013	0.240082	0.22718	Chr8G0031900/Chr2G0196400/Chr4G0036100/Chr11G0113500/Chr2G0180500/Chr1G0010000/Chr4G0200100/Chr6G0180000/Chr10G0063300/Chr1G0012700/Chr6G0149700/Chr6G0266500/Chr5G0252100/Chr9G0002200/Chr6G0218900/Chr7G0242700/Chr7G0020300/Chr10G0109400/Chr10G0101400	19	GO:0033692	cellular polysaccharide biosynthetic process	10/682	65/11016	0.00628083	0.13468	0.123371	Chr2G0027000/Chr2G0027300/Chr9G0152800/Chr9G0152700/Chr3G0058600/Chr3G0058400/Chr11G0177700/Chr3G0268200/Chr7G0252600/Chr6G0121600	10	GO:0010256	endomembrane system organization	1/65	13/11016	0.0740878	0.435913	0.405911	Chr9G0045700	1	GO:0006354	DNA-templated transcription, elongation	1/44	12/11016	0.0469142
GO:0071554	cell wall organization or biogenesis	37/1477	154/11016	0.000236817	0.00564413	0.00511857	Chr6G0024400/Chr4G0074300/Chr5G0143500/Chr5G0143800/Chr12G0165500/Chr2G0116100/Chr8G0004600/Chr7G0016300/Chr7G0153600/Chr5G0000600/Chr7G0025600/Chr10G0212300/Chr10G0105500/Chr1G0014700/Chr5G0165400/Chr9G0004600/Chr12G0147700/Chr12G0147500/Chr6G0011100/Chr2G0103700/Chr3G0100100/Chr3G0100200/Chr3G0099000/Chr3G0098800/Chr3G0099800/Chr3G0100000/Chr3G0099700/Chr8G0030700/Chr11G0049100/Chr11G0059500/Ch…	37	GO:0045454	cell redox homeostasis	23/1140	119/11016	0.00227389	0.0581358	0.053217	Chr3G0307700/Chr5G0061200/Chr6G0123600/Chr5G0269400/Chr3G0031500/Chr3G0001800/Chr10G0041900/Chr7G0243700/Chr6G0227500/Chr7G0128700/Chr10G0032500/Chr5G0095200/Chr3G0077400/Chr5G0090500/Chr5G0001100/Chr10G0045500/Chr3G0027000/Chr8G0088200/Chr9G0142500/Chr7G0227000/Chr7G0043600/Chr2G0092400/Chr9G0021100	23	GO:0006090	pyruvate metabolic process	11/772	72/11016	0.0110783	0.240941	0.227992	Chr12G0198400/Chr9G0108100/Chr1G0194400/Chr10G0236800/Chr3G0306400/Chr7G0151100/Chr6G0021400/Chr9G0113700/Chr4G0102000/Chr3G0228100/Chr6G0220500	11	GO:0009084	glutamine family amino acid biosynthetic process	5/682	20/11016	0.00637415	0.13468	0.123371	Chr8G0005000/Chr10G0024800/Chr1G0077300/Chr4G0085600/Chr8G0187100	5	GO:0042133	neurotransmitter metabolic process	1/65	13/11016	0.0740878	0.435913	0.405911	Chr3G0215000	1	GO:0006914	autophagy	1/44	12/11016	0.0469142
GO:0019748	secondary metabolic process	13/1477	34/11016	0.000256918	0.00574051	0.00520597	Chr10G0081900/Chr8G0160200/Chr8G0160300/Chr10G0118300/Chr8G0034600/Chr10G0210100/Chr10G0094000/Chr7G0126300/Chr10G0173300/Chr5G0052900/Chr10G0150500/Chr10G0150700/Chr9G0285800	13	GO:0045935	positive regulation of nucleobase-containing compound metabolic process	15/1140	66/11016	0.00256158	0.0633784	0.0580161	Chr3G0092700/Chr1G0200600/Chr1G0054600/Chr1G0054400/Chr6G0191900/Chr3G0158200/Chr6G0315900/Chr9G0180800/Chr11G0048700/Chr9G0101400/Chr4G0152800/Chr7G0059400/Chr11G0138800/Chr6G0316000/Chr1G0001300	15	GO:0003006	developmental process involved in reproduction	7/772	36/11016	0.0112657	0.240941	0.227992	Chr9G0111000/Chr6G0270900/Chr12G0175600/Chr5G0099100/Chr3G0255800/Chr3G0073200/Chr9G0292100	7	GO:0009653	anatomical structure morphogenesis	5/682	20/11016	0.00637415	0.13468	0.123371	Chr2G0017000/Chr11G0052000/Chr5G0101200/Chr1G0018400/Chr8G0136100	5	GO:0006555	methionine metabolic process	1/65	14/11016	0.0795576	0.435913	0.405911	Chr11G0186000	1	GO:0016553	base conversion or substitution editing	1/44	12/11016	0.0469142
GO:0030243	cellulose metabolic process	13/1477	34/11016	0.000256918	0.00574051	0.00520597	Chr3G0268300/Chr1G0206300/Chr10G0267600/Chr2G0041100/Chr2G0027000/Chr2G0027300/Chr9G0152700/Chr9G0121000/Chr3G0058600/Chr3G0058400/Chr3G0058300/Chr3G0268200/Chr4G0193900	13	GO:0048522	positive regulation of cellular process	19/1140	94/11016	0.00314085	0.0718696	0.0657889	Chr3G0092700/Chr1G0200600/Chr10G0227800/Chr10G0201600/Chr1G0054600/Chr1G0054400/Chr6G0191900/Chr3G0158200/Chr4G0039000/Chr6G0315900/Chr9G0180800/Chr11G0048700/Chr9G0101400/Chr4G0152800/Chr7G0059400/Chr11G0138800/Chr8G0135200/Chr6G0316000/Chr1G0001300	19	GO:0015698	inorganic anion transport	7/772	37/11016	0.0130772	0.270944	0.256382	Chr7G0260900/Chr9G0022800/Chr3G0107700/Chr8G0122300/Chr7G0008000/Chr10G0235800/Chr10G0235700	7	GO:0006457	protein folding	14/682	110/11016	0.0078034	0.159726	0.146314	Chr4G0074200/Chr4G0156000/Chr7G0229500/Chr6G0078300/Chr5G0068300/Chr7G0200800/Chr8G0224000/Chr4G0221400/Chr2G0050300/Chr8G0267000/Chr3G0015100/Chr9G0195800/Chr5G0085000/Chr4G0040900	14	GO:0009639	response to red or far red light	1/65	15/11016	0.0849956	0.435913	0.405911	Chr11G0221300	1	GO:0061919	process utilizing autophagic mechanism	1/44	12/11016	0.0469142
GO:0000271	polysaccharide biosynthetic process	19/1477	65/11016	0.000631604	0.0130112	0.0117997	Chr3G0268300/Chr1G0206300/Chr10G0267600/Chr8G0201300/Chr2G0041100/Chr2G0027000/Chr2G0027300/Chr9G0152700/Chr9G0121000/Chr4G0210300/Chr3G0058600/Chr3G0058400/Chr3G0058300/Chr1G0165000/Chr3G0268200/Chr2G0085200/Chr4G0101800/Chr4G0193900/Chr7G0001500	19	GO:0006637	acyl-CoA metabolic process	5/1140	11/11016	0.00318588	0.0718696	0.0657889	Chr1G0194400/Chr6G0201800/Chr4G0200800/Chr6G0220500/Chr8G0080400	5	GO:0032501	multicellular organismal process	22/772	191/11016	0.0144481	0.274703	0.25994	Chr9G0111000/Chr6G0270900/Chr12G0175600/Chr7G0104000/Chr3G0166000/Chr1G0035100/Chr3G0032000/Chr10G0094100/Chr6G0181000/Chr9G0122900/Chr5G0099100/Chr3G0255800/Chr1G0223700/Chr10G0172800/Chr4G0125700/Chr1G0132000/Chr6G0216600/Chr5G0029200/Chr3G0073200/Chr9G0292100/Chr12G0181000/Chr2G0006400	22	GO:0005976	polysaccharide metabolic process	15/682	123/11016	0.0088663	0.175983	0.161205	Chr2G0027000/Chr2G0027300/Chr9G0152800/Chr9G0152700/Chr6G0203100/Chr12G0147800/Chr3G0058600/Chr3G0058400/Chr11G0264500/Chr11G0177700/Chr5G0230100/Chr2G0035100/Chr3G0268200/Chr7G0252600/Chr6G0121600	15	GO:0009628	response to abiotic stimulus	2/65	86/11016	0.0914223	0.435913	0.405911	Chr8G0083700/Chr11G0221300	2	GO:0009057	macromolecule catabolic process	3/44	203/11016	0.0470208
GO:0033692	cellular polysaccharide biosynthetic process	19/1477	65/11016	0.000631604	0.0130112	0.0117997	Chr3G0268300/Chr1G0206300/Chr10G0267600/Chr8G0201300/Chr2G0041100/Chr2G0027000/Chr2G0027300/Chr9G0152700/Chr9G0121000/Chr4G0210300/Chr3G0058600/Chr3G0058400/Chr3G0058300/Chr1G0165000/Chr3G0268200/Chr2G0085200/Chr4G0101800/Chr4G0193900/Chr7G0001500	19	GO:0035383	thioester metabolic process	5/1140	11/11016	0.00318588	0.0718696	0.0657889	Chr1G0194400/Chr6G0201800/Chr4G0200800/Chr6G0220500/Chr8G0080400	5	GO:0006812	cation transport	35/772	341/11016	0.0144943	0.274703	0.25994	Chr8G0031900/Chr3G0018700/Chr12G0048300/Chr10G0060900/Chr2G0196400/Chr5G0053600/Chr4G0036100/Chr11G0113500/Chr3G0230100/Chr2G0180500/Chr1G0010000/Chr8G0099100/Chr4G0200100/Chr6G0180000/Chr10G0049800/Chr10G0063300/Chr1G0012700/Chr5G0106500/Chr3G0006600/Chr6G0149700/Chr6G0266500/Chr7G0145300/Chr3G0272900/Chr5G0085000/Chr5G0252100/Chr9G0002200/Chr6G0218900/Chr7G0242700/Chr7G0020300/Chr12G0164600/Chr…	35	GO:0044255	cellular lipid metabolic process	27/682	271/11016	0.00972825	0.187412	0.171675	Chr1G0102700/Chr12G0211500/Chr5G0122600/Chr8G0171700/Chr12G0211600/Chr1G0192000/Chr4G0206300/Chr6G0144000/Chr10G0253800/Chr3G0294000/Chr2G0083200/Chr4G0038600/Chr5G0094100/Chr1G0191800/Chr6G0075500/Chr3G0078600/Chr7G0178700/Chr3G0274200/Chr4G0169800/Chr4G0084300/Chr7G0085900/Chr6G0213700/Chr8G0343400/Chr5G0168200/Chr10G0247500/Chr5G0036000/Chr10G0078700	27	GO:0009266	response to temperature stimulus	1/65	18/11016	0.10112	0.435913	0.405911	Chr8G0083700	1	GO:0065008	regulation of biological quality	4/44	346/11016	0.0485031
GO:0034637	cellular carbohydrate biosynthetic process	26/1477	101/11016	0.000636914	0.0130112	0.0117997	Chr3G0268300/Chr1G0206300/Chr3G0036700/Chr10G0267600/Chr8G0201300/Chr9G0108900/Chr2G0041100/Chr2G0040500/Chr2G0027000/Chr2G0027300/Chr9G0152700/Chr9G0121000/Chr8G0102100/Chr4G0210300/Chr2G0172600/Chr3G0058600/Chr3G0058400/Chr3G0058300/Chr1G0165000/Chr3G0268200/Chr2G0085200/Chr4G0101800/Chr7G0015700/Chr4G0244300/Chr4G0193900/Chr7G0001500	26	GO:0010639	negative regulation of organelle organization	5/1140	12/11016	0.00500007	0.106529	0.097516	Chr8G0035500/Chr6G0332300/Chr2G0078500/Chr2G0071300/Chr10G0233200	5	GO:0098655	cation transmembrane transport	19/772	158/11016	0.0145017	0.274703	0.25994	Chr8G0031900/Chr2G0196400/Chr4G0036100/Chr11G0113500/Chr2G0180500/Chr1G0010000/Chr4G0200100/Chr6G0180000/Chr10G0063300/Chr1G0012700/Chr6G0149700/Chr6G0266500/Chr5G0252100/Chr9G0002200/Chr6G0218900/Chr7G0242700/Chr7G0020300/Chr10G0109400/Chr10G0101400	19	GO:0009451	RNA modification	11/682	81/11016	0.0109046	0.203233	0.186168	Chr7G0112500/Chr11G0054600/Chr3G0022500/Chr10G0201300/Chr12G0217600/Chr4G0220500/Chr11G0055900/Chr5G0272800/Chr9G0268900/Chr3G0057300/Chr12G0180000	11	GO:0006221	pyrimidine nucleotide biosynthetic process	1/65	19/11016	0.106433	0.435913	0.405911	Chr6G0022400	1	GO:0001505	regulation of neurotransmitter levels	1/44	13/11016	0.0507251
GO:0042546	cell wall biogenesis	18/1477	62/11016	0.000949709	0.0183525	0.0166436	Chr4G0074300/Chr2G0116100/Chr5G0165400/Chr12G0147700/Chr12G0147500/Chr6G0011100/Chr2G0103700/Chr3G0100100/Chr3G0100200/Chr3G0099000/Chr3G0098800/Chr3G0099800/Chr3G0100000/Chr3G0099700/Chr4G0245000/Chr8G0151000/Chr8G0232000/Chr7G0001500	18	GO:0051129	negative regulation of cellular component organization	5/1140	12/11016	0.00500007	0.106529	0.097516	Chr8G0035500/Chr6G0332300/Chr2G0078500/Chr2G0071300/Chr10G0233200	5	GO:0016042	lipid catabolic process	5/772	23/11016	0.0194807	0.319438	0.302271	Chr11G0114700/Chr10G0130100/Chr10G0221100/Chr9G0007400/Chr11G0258800	5	GO:0016226	iron-sulfur cluster assembly	4/682	15/11016	0.0114804	0.203233	0.186168	Chr8G0079900/Chr8G0151200/Chr1G0140800/Chr6G0283400	4	GO:0006505	GPI anchor metabolic process	1/65	19/11016	0.106433	0.435913	0.405911	Chr9G0034600	1	GO:0006568	tryptophan metabolic process	1/44	13/11016	0.0507251
GO:0044036	cell wall macromolecule metabolic process	18/1477	62/11016	0.000949709	0.0183525	0.0166436	Chr2G0116100/Chr7G0016300/Chr5G0165400/Chr12G0147700/Chr12G0147500/Chr2G0103700/Chr3G0100100/Chr3G0100200/Chr3G0099000/Chr3G0098800/Chr3G0099800/Chr3G0100000/Chr3G0099700/Chr8G0253000/Chr4G0245000/Chr8G0151000/Chr8G0232000/Chr7G0001500	18	GO:0044272	sulfur compound biosynthetic process	12/1140	52/11016	0.00584926	0.109595	0.100323	Chr9G0143300/Chr4G0225900/Chr5G0071300/Chr8G0226300/Chr11G0266800/Chr1G0194400/Chr12G0153000/Chr10G0025600/Chr4G0200800/Chr6G0078000/Chr6G0220500/Chr6G0205900	12	GO:0034404	nucleobase-containing small molecule biosynthetic process	11/772	78/11016	0.0195293	0.319438	0.302271	Chr12G0198400/Chr9G0108100/Chr10G0236800/Chr3G0306400/Chr7G0151100/Chr6G0250900/Chr6G0021400/Chr10G0100300/Chr9G0113700/Chr4G0102000/Chr8G0230900	11	GO:0031163	metallo-sulfur cluster assembly	4/682	15/11016	0.0114804	0.203233	0.186168	Chr8G0079900/Chr8G0151200/Chr1G0140800/Chr6G0283400	4	GO:0006506	GPI anchor biosynthetic process	1/65	19/11016	0.106433	0.435913	0.405911	Chr9G0034600	1	GO:0006586	indolalkylamine metabolic process	1/44	13/11016	0.0507251
GO:0070588	calcium ion transmembrane transport	7/1477	14/11016	0.00111304	0.0209427	0.0189926	Chr1G0034500/Chr9G0096900/Chr12G0193700/Chr12G0185300/Chr10G0127600/Chr11G0026700/Chr5G0256300	7	GO:0045893	positive regulation of transcription, DNA-templated	14/1140	65/11016	0.00585841	0.109595	0.100323	Chr3G0092700/Chr1G0200600/Chr1G0054600/Chr1G0054400/Chr6G0191900/Chr3G0158200/Chr6G0315900/Chr9G0180800/Chr11G0048700/Chr9G0101400/Chr4G0152800/Chr7G0059400/Chr6G0316000/Chr1G0001300	14	GO:0015672	monovalent inorganic cation transport	17/772	141/11016	0.0195714	0.319438	0.302271	Chr8G0031900/Chr3G0018700/Chr4G0036100/Chr11G0113500/Chr2G0180500/Chr1G0010000/Chr4G0200100/Chr1G0012700/Chr6G0149700/Chr6G0266500/Chr5G0252100/Chr6G0218900/Chr7G0242700/Chr10G0109400/Chr10G0101400/Chr11G0145200/Chr12G0120500	17	GO:0042254	ribosome biogenesis	11/682	86/11016	0.0166744	0.287414	0.26328	Chr6G0135700/Chr8G0333900/Chr10G0201300/Chr9G0009600/Chr5G0144800/Chr1G0232700/Chr3G0057300/Chr11G0187000/Chr7G0010400/Chr3G0139100/Chr10G0149200	11	GO:1901606	alpha-amino acid catabolic process	1/65	19/11016	0.106433	0.435913	0.405911	Chr3G0215000	1	GO:0009741	response to brassinosteroid	1/44	13/11016	0.0507251
GO:0016051	carbohydrate biosynthetic process	27/1477	112/11016	0.0014836	0.0271994	0.0246666	Chr3G0268300/Chr1G0206300/Chr3G0036700/Chr10G0267600/Chr8G0201300/Chr9G0108900/Chr2G0041100/Chr2G0040500/Chr2G0027000/Chr2G0027300/Chr9G0152700/Chr9G0121000/Chr8G0102100/Chr4G0210300/Chr2G0172600/Chr3G0058600/Chr3G0058400/Chr3G0058300/Chr1G0165000/Chr3G0268200/Chr2G0085200/Chr4G0101800/Chr7G0015700/Chr4G0244300/Chr7G0227000/Chr4G0193900/Chr7G0001500	27	GO:0051254	positive regulation of RNA metabolic process	14/1140	65/11016	0.00585841	0.109595	0.100323	Chr3G0092700/Chr1G0200600/Chr1G0054600/Chr1G0054400/Chr6G0191900/Chr3G0158200/Chr6G0315900/Chr9G0180800/Chr11G0048700/Chr9G0101400/Chr4G0152800/Chr7G0059400/Chr6G0316000/Chr1G0001300	14	GO:0019318	hexose metabolic process	7/772	40/11016	0.0197541	0.319438	0.302271	Chr4G0254100/Chr10G0105200/Chr10G0063200/Chr3G0050000/Chr7G0095300/Chr9G0113700/Chr10G0239900	7	GO:0006082	organic acid metabolic process	42/682	486/11016	0.0172597	0.289874	0.265533	Chr12G0211500/Chr4G0016300/Chr6G0038300/Chr5G0122600/Chr5G0080200/Chr8G0062000/Chr12G0211600/Chr4G0206300/Chr8G0202400/Chr8G0005000/Chr10G0024800/Chr11G0079800/Chr8G0091700/Chr3G0027900/Chr6G0082500/Chr1G0077300/Chr6G0144000/Chr3G0020100/Chr8G0263200/Chr7G0097000/Chr1G0037700/Chr7G0252400/Chr3G0003800/Chr3G0294000/Chr4G0048400/Chr10G0192200/Chr4G0085600/Chr3G0230600/Chr8G0145600/Chr3G0286900/Chr4…	42	GO:0006816	calcium ion transport	1/65	20/11016	0.111715	0.435913	0.405911	Chr12G0091800	1	GO:0009742	brassinosteroid mediated signaling pathway	1/44	13/11016	0.0507251
GO:0009698	phenylpropanoid metabolic process	11/1477	31/11016	0.00156661	0.0275898	0.0250207	Chr8G0160200/Chr8G0160300/Chr10G0118300/Chr8G0034600/Chr10G0210100/Chr10G0094000/Chr7G0126300/Chr5G0052900/Chr10G0150500/Chr10G0150700/Chr9G0285800	11	GO:1902680	positive regulation of RNA biosynthetic process	14/1140	65/11016	0.00585841	0.109595	0.100323	Chr3G0092700/Chr1G0200600/Chr1G0054600/Chr1G0054400/Chr6G0191900/Chr3G0158200/Chr6G0315900/Chr9G0180800/Chr11G0048700/Chr9G0101400/Chr4G0152800/Chr7G0059400/Chr6G0316000/Chr1G0001300	14	GO:0070838	divalent metal ion transport	7/772	40/11016	0.0197541	0.319438	0.302271	Chr10G0060900/Chr2G0196400/Chr6G0180000/Chr10G0063300/Chr5G0106500/Chr9G0002200/Chr7G0020300	7	GO:0001510	RNA methylation	4/682	17/11016	0.0181415	0.297067	0.272122	Chr3G0022500/Chr10G0201300/Chr12G0217600/Chr11G0055900	4	GO:0006220	pyrimidine nucleotide metabolic process	1/65	21/11016	0.116965	0.435913	0.405911	Chr6G0022400	1	GO:0014070	response to organic cyclic compound	1/44	13/11016	0.0507251
GO:0015979	photosynthesis	28/1477	118/11016	0.00158207	0.0275898	0.0250207	Chr10G0086300/Chr1G0134900/Chr9G0098500/Chr9G0066100/Chr8G0295400/Chr10G0122400/Chr10G0153000/Chr1G0167100/Chr5G0193500/Chr11G0042000/Chr6G0082100/Chr6G0234300/Chr9G0140500/Chr4G0194600/Chr8G0141200/Chr9G0165400/Chr9G0259900/Chr6G0260200/Chr5G0076100/Chr1G0183800/Chr2G0084800/Chr10G0261700/Chr5G0132200/Chr8G0058800/Chr9G0122100/Chr4G0197100/Chr3G0010400/Chr2G0073300	28	GO:1903508	positive regulation of nucleic acid-templated transcription	14/1140	65/11016	0.00585841	0.109595	0.100323	Chr3G0092700/Chr1G0200600/Chr1G0054600/Chr1G0054400/Chr6G0191900/Chr3G0158200/Chr6G0315900/Chr9G0180800/Chr11G0048700/Chr9G0101400/Chr4G0152800/Chr7G0059400/Chr6G0316000/Chr1G0001300	14	GO:0072511	divalent inorganic cation transport	7/772	40/11016	0.0197541	0.319438	0.302271	Chr10G0060900/Chr2G0196400/Chr6G0180000/Chr10G0063300/Chr5G0106500/Chr9G0002200/Chr7G0020300	7	GO:0048878	chemical homeostasis	7/682	45/11016	0.019625	0.313521	0.287195	Chr3G0018700/Chr8G0035100/Chr5G0021800/Chr12G0105700/Chr12G0096200/Chr11G0206900/Chr7G0125600	7	GO:0006497	protein lipidation	1/65	22/11016	0.122186	0.435913	0.405911	Chr9G0034600	1	GO:0042133	neurotransmitter metabolic process	1/44	13/11016	0.0507251
GO:0030001	metal ion transport	42/1477	204/11016	0.00268071	0.0456359	0.0413864	Chr8G0031900/Chr8G0097100/Chr7G0127800/Chr12G0090200/Chr12G0089800/Chr1G0198600/Chr1G0240700/Chr1G0240800/Chr1G0034500/Chr9G0096900/Chr6G0027200/Chr5G0151700/Chr8G0035100/Chr12G0193700/Chr8G0092100/Chr12G0185300/Chr3G0215500/Chr1G0010000/Chr7G0261500/Chr8G0110300/Chr3G0119100/Chr4G0015100/Chr5G0070900/Chr11G0244100/Chr11G0029100/Chr11G0204100/Chr5G0085000/Chr9G0292400/Chr10G0219400/Chr12G0014700/…	42	GO:0030001	metal ion transport	33/1140	204/11016	0.00619907	0.113207	0.103628	Chr8G0031900/Chr10G0095900/Chr8G0097100/Chr10G0060900/Chr2G0196400/Chr5G0053600/Chr1G0240800/Chr6G0001200/Chr9G0130100/Chr12G0160400/Chr9G0033300/Chr2G0180500/Chr12G0091800/Chr5G0078300/Chr3G0020700/Chr5G0070900/Chr9G0273000/Chr4G0105300/Chr11G0204100/Chr8G0079400/Chr7G0145300/Chr4G0229400/Chr10G0127600/Chr8G0090400/Chr7G0020300/Chr3G0094300/Chr7G0094100/Chr7G0042800/Chr4G0182400/Chr10G0101400/Ch…	33	GO:1901137	carbohydrate derivative biosynthetic process	28/772	267/11016	0.0208186	0.328636	0.310974	Chr7G0095900/Chr12G0198400/Chr6G0023400/Chr9G0108100/Chr11G0209800/Chr6G0130500/Chr1G0194400/Chr7G0019300/Chr6G0239800/Chr9G0014600/Chr10G0236800/Chr12G0208700/Chr8G0281000/Chr3G0306400/Chr7G0151100/Chr7G0232500/Chr6G0015300/Chr6G0250900/Chr6G0021400/Chr10G0100300/Chr11G0149100/Chr6G0218900/Chr9G0113700/Chr4G0102000/Chr4G0251500/Chr6G0220500/Chr12G0091100/Chr8G0101200	28	GO:0044262	cellular carbohydrate metabolic process	18/682	174/11016	0.0221818	0.319347	0.292532	Chr2G0027000/Chr2G0027300/Chr9G0152800/Chr9G0152700/Chr12G0147800/Chr2G0172600/Chr3G0058600/Chr3G0058400/Chr11G0177700/Chr5G0230100/Chr5G0235800/Chr3G0268200/Chr10G0099100/Chr4G0244300/Chr7G0252600/Chr6G0121600/Chr12G0144300/Chr9G0128300	18	GO:0006661	phosphatidylinositol biosynthetic process	1/65	22/11016	0.122186	0.435913	0.405911	Chr9G0034600	1	GO:0042430	indole-containing compound metabolic process	1/44	13/11016	0.0507251
GO:0007165	signal transduction	77/1477	425/11016	0.00312329	0.0519337	0.0470978	Chr7G0030600/Chr7G0134400/Chr3G0162500/Chr2G0058200/Chr6G0105600/Chr8G0307500/Chr8G0307400/Chr6G0243500/Chr9G0267000/Chr7G0030300/Chr10G0112000/Chr3G0050400/Chr6G0091600/Chr6G0090000/Chr8G0346300/Chr8G0159900/Chr4G0174400/Chr2G0134600/Chr10G0239100/Chr7G0017900/Chr7G0100800/Chr12G0005500/Chr11G0052600/Chr7G0160900/Chr3G0261000/Chr3G0261400/Chr8G0092100/Chr8G0310200/Chr6G0165400/Chr12G0220500/Chr7…	77	GO:0007010	cytoskeleton organization	20/1140	108/11016	0.00698199	0.124539	0.114002	Chr3G0108800/Chr10G0021700/Chr10G0227800/Chr2G0134900/Chr5G0150400/Chr4G0039000/Chr6G0332300/Chr1G0161900/Chr10G0033000/Chr12G0109000/Chr9G0172500/Chr5G0224600/Chr3G0017900/Chr9G0147400/Chr10G0020200/Chr1G0082900/Chr7G0138400/Chr10G0233200/Chr4G0166100/Chr8G0135200	20	GO:0048731	system development	8/772	50/11016	0.0218715	0.337229	0.319105	Chr6G0270900/Chr12G0175600/Chr1G0035100/Chr10G0094100/Chr9G0122900/Chr3G0255800/Chr9G0292100/Chr12G0181000	8	GO:0006606	protein import into nucleus	4/682	18/11016	0.0222093	0.319347	0.292532	Chr10G0268900/Chr6G0335400/Chr11G0250800/Chr12G0090900	4	GO:0006779	porphyrin-containing compound biosynthetic process	1/65	22/11016	0.122186	0.435913	0.405911	Chr8G0247500	1	GO:0043401	steroid hormone mediated signaling pathway	1/44	13/11016	0.0507251
GO:0023052	signaling	77/1477	426/11016	0.00332645	0.0540547	0.0490213	Chr7G0030600/Chr7G0134400/Chr3G0162500/Chr2G0058200/Chr6G0105600/Chr8G0307500/Chr8G0307400/Chr6G0243500/Chr9G0267000/Chr7G0030300/Chr10G0112000/Chr3G0050400/Chr6G0091600/Chr6G0090000/Chr8G0346300/Chr8G0159900/Chr4G0174400/Chr2G0134600/Chr10G0239100/Chr7G0017900/Chr7G0100800/Chr12G0005500/Chr11G0052600/Chr7G0160900/Chr3G0261000/Chr3G0261400/Chr8G0092100/Chr8G0310200/Chr6G0165400/Chr12G0220500/Chr7…	77	GO:0051052	regulation of DNA metabolic process	5/1140	13/11016	0.00744067	0.129704	0.11873	Chr2G0079400/Chr7G0106700/Chr7G0119600/Chr11G0138800/Chr10G0058000	5	GO:0006006	glucose metabolic process	4/772	17/11016	0.027333	0.398771	0.37734	Chr4G0254100/Chr3G0050000/Chr9G0113700/Chr10G0239900	4	GO:0034504	protein localization to nucleus	4/682	18/11016	0.0222093	0.319347	0.292532	Chr10G0268900/Chr6G0335400/Chr11G0250800/Chr12G0090900	4	GO:0009063	cellular amino acid catabolic process	1/65	22/11016	0.122186	0.435913	0.405911	Chr3G0215000	1	GO:0044242	cellular lipid catabolic process	1/44	13/11016	0.0507251
GO:0044282	small molecule catabolic process	13/1477	44/11016	0.00395847	0.0628957	0.057039	Chr12G0127000/Chr4G0206300/Chr4G0206500/Chr2G0035800/Chr10G0190200/Chr5G0275800/Chr8G0091800/Chr3G0215000/Chr5G0268400/Chr4G0251100/Chr12G0078100/Chr3G0005800/Chr11G0194900	13	GO:0048523	negative regulation of cellular process	12/1140	55/11016	0.00931648	0.157563	0.144232	Chr2G0079400/Chr8G0035500/Chr10G0005000/Chr6G0332300/Chr2G0078500/Chr10G0086000/Chr2G0071300/Chr12G0176800/Chr11G0037400/Chr11G0259200/Chr10G0233200/Chr6G0004900	12	GO:0120029	proton export across plasma membrane	3/772	10/11016	0.0283609	0.398771	0.37734	Chr11G0113500/Chr1G0012700/Chr5G0252100	3	GO:0000096	sulfur amino acid metabolic process	5/682	27/11016	0.0232221	0.319347	0.292532	Chr6G0038300/Chr3G0027900/Chr3G0020100/Chr8G0263200/Chr5G0091200	5	GO:0042157	lipoprotein metabolic process	1/65	22/11016	0.122186	0.435913	0.405911	Chr9G0034600	1	GO:0048545	response to steroid hormone	1/44	13/11016	0.0507251
GO:0000160	phosphorelay signal transduction system	14/1477	50/11016	0.00485823	0.0755138	0.0684822	Chr2G0058200/Chr9G0267000/Chr3G0050400/Chr7G0017900/Chr7G0160900/Chr8G0092100/Chr6G0165400/Chr9G0059600/Chr9G0166300/Chr10G0250200/Chr2G0204800/Chr5G0108300/Chr10G0235500/Chr8G0095500	14	GO:0009891	positive regulation of biosynthetic process	14/1140	69/11016	0.010066	0.157563	0.144232	Chr3G0092700/Chr1G0200600/Chr1G0054600/Chr1G0054400/Chr6G0191900/Chr3G0158200/Chr6G0315900/Chr9G0180800/Chr11G0048700/Chr9G0101400/Chr4G0152800/Chr7G0059400/Chr6G0316000/Chr1G0001300	14	GO:0006486	protein glycosylation	13/772	104/11016	0.0294341	0.398771	0.37734	Chr7G0095900/Chr6G0023400/Chr11G0209800/Chr7G0019300/Chr6G0239800/Chr9G0014600/Chr12G0208700/Chr8G0281000/Chr7G0232500/Chr6G0015300/Chr11G0149100/Chr4G0251500/Chr8G0101200	13	GO:0048869	cellular developmental process	5/682	27/11016	0.0232221	0.319347	0.292532	Chr2G0017000/Chr11G0052000/Chr5G0101200/Chr1G0018400/Chr8G0136100	5	GO:0042158	lipoprotein biosynthetic process	1/65	22/11016	0.122186	0.435913	0.405911	Chr9G0034600	1	GO:0071367	cellular response to brassinosteroid stimulus	1/44	13/11016	0.0507251
GO:0006811	ion transport	83/1477	475/11016	0.00598536	0.0910539	0.0825752	Chr3G0272400/Chr8G0031900/Chr9G0029700/Chr8G0193500/Chr8G0097100/Chr7G0127800/Chr5G0258300/Chr9G0161100/Chr10G0011500/Chr12G0090200/Chr12G0089800/Chr1G0198600/Chr1G0240700/Chr1G0240800/Chr9G0077300/Chr1G0034500/Chr2G0021900/Chr9G0096900/Chr6G0027200/Chr7G0260900/Chr11G0092700/Chr5G0151700/Chr10G0101900/Chr11G0002100/Chr8G0035100/Chr3G0011500/Chr12G0131000/Chr2G0106100/Chr12G0193700/Chr8G0092100/C…	83	GO:0010557	positive regulation of macromolecule biosynthetic process	14/1140	69/11016	0.010066	0.157563	0.144232	Chr3G0092700/Chr1G0200600/Chr1G0054600/Chr1G0054400/Chr6G0191900/Chr3G0158200/Chr6G0315900/Chr9G0180800/Chr11G0048700/Chr9G0101400/Chr4G0152800/Chr7G0059400/Chr6G0316000/Chr1G0001300	14	GO:0009101	glycoprotein biosynthetic process	13/772	104/11016	0.0294341	0.398771	0.37734	Chr7G0095900/Chr6G0023400/Chr11G0209800/Chr7G0019300/Chr6G0239800/Chr9G0014600/Chr12G0208700/Chr8G0281000/Chr7G0232500/Chr6G0015300/Chr11G0149100/Chr4G0251500/Chr8G0101200	13	GO:0019752	carboxylic acid metabolic process	41/682	483/11016	0.0240516	0.319347	0.292532	Chr12G0211500/Chr4G0016300/Chr6G0038300/Chr5G0122600/Chr5G0080200/Chr8G0062000/Chr12G0211600/Chr4G0206300/Chr8G0202400/Chr8G0005000/Chr10G0024800/Chr11G0079800/Chr8G0091700/Chr3G0027900/Chr1G0077300/Chr6G0144000/Chr3G0020100/Chr8G0263200/Chr7G0097000/Chr1G0037700/Chr7G0252400/Chr3G0003800/Chr3G0294000/Chr4G0048400/Chr10G0192200/Chr4G0085600/Chr3G0230600/Chr8G0145600/Chr3G0286900/Chr4G0004500/Chr4…	41	GO:0000097	sulfur amino acid biosynthetic process	1/65	24/11016	0.132535	0.435913	0.405911	Chr11G0186000	1	GO:0071383	cellular response to steroid hormone stimulus	1/44	13/11016	0.0507251
GO:0006812	cation transport	62/1477	341/11016	0.00693894	0.103361	0.0937366	Chr3G0272400/Chr8G0031900/Chr9G0029700/Chr8G0097100/Chr7G0127800/Chr5G0258300/Chr9G0161100/Chr12G0090200/Chr12G0089800/Chr1G0198600/Chr1G0240700/Chr1G0240800/Chr9G0077300/Chr1G0034500/Chr2G0021900/Chr9G0096900/Chr6G0027200/Chr5G0151700/Chr8G0035100/Chr12G0131000/Chr2G0106100/Chr12G0193700/Chr8G0092100/Chr12G0185300/Chr3G0215500/Chr1G0010000/Chr7G0261500/Chr8G0110300/Chr11G0247100/Chr3G0119100/Chr…	62	GO:0010628	positive regulation of gene expression	14/1140	69/11016	0.010066	0.157563	0.144232	Chr3G0092700/Chr1G0200600/Chr1G0054600/Chr1G0054400/Chr6G0191900/Chr3G0158200/Chr6G0315900/Chr9G0180800/Chr11G0048700/Chr9G0101400/Chr4G0152800/Chr7G0059400/Chr6G0316000/Chr1G0001300	14	GO:0043413	macromolecule glycosylation	13/772	104/11016	0.0294341	0.398771	0.37734	Chr7G0095900/Chr6G0023400/Chr11G0209800/Chr7G0019300/Chr6G0239800/Chr9G0014600/Chr12G0208700/Chr8G0281000/Chr7G0232500/Chr6G0015300/Chr11G0149100/Chr4G0251500/Chr8G0101200	13	GO:0044085	cellular component biogenesis	29/682	319/11016	0.0240608	0.319347	0.292532	Chr1G0145500/Chr6G0135700/Chr3G0018500/Chr8G0333900/Chr10G0201300/Chr1G0009700/Chr12G0147800/Chr3G0029100/Chr9G0009600/Chr9G0140100/Chr5G0144800/Chr8G0292600/Chr8G0141200/Chr8G0079900/Chr12G0096200/Chr5G0230100/Chr1G0020000/Chr7G0030900/Chr8G0151200/Chr5G0111500/Chr1G0232700/Chr3G0057300/Chr1G0140800/Chr11G0187000/Chr7G0010400/Chr11G0258900/Chr6G0283400/Chr3G0139100/Chr10G0149200	29	GO:0006778	porphyrin-containing compound metabolic process	1/65	26/11016	0.142765	0.435913	0.405911	Chr8G0247500	1	GO:0071407	cellular response to organic cyclic compound	1/44	13/11016	0.0507251
GO:0009808	lignin metabolic process	9/1477	28/11016	0.00863068	0.120999	0.109732	Chr8G0160200/Chr8G0160300/Chr10G0118300/Chr8G0034600/Chr10G0210100/Chr7G0126300/Chr10G0150500/Chr10G0150700/Chr9G0285800	9	GO:0031328	positive regulation of cellular biosynthetic process	14/1140	69/11016	0.010066	0.157563	0.144232	Chr3G0092700/Chr1G0200600/Chr1G0054600/Chr1G0054400/Chr6G0191900/Chr3G0158200/Chr6G0315900/Chr9G0180800/Chr11G0048700/Chr9G0101400/Chr4G0152800/Chr7G0059400/Chr6G0316000/Chr1G0001300	14	GO:0009260	ribonucleotide biosynthetic process	15/772	126/11016	0.0300732	0.398771	0.37734	Chr12G0198400/Chr9G0108100/Chr6G0130500/Chr1G0194400/Chr10G0236800/Chr3G0306400/Chr7G0151100/Chr6G0250900/Chr6G0021400/Chr10G0100300/Chr6G0218900/Chr9G0113700/Chr4G0102000/Chr6G0220500/Chr12G0091100	15	GO:0006073	cellular glucan metabolic process	12/682	103/11016	0.0250676	0.319347	0.292532	Chr2G0027000/Chr2G0027300/Chr9G0152800/Chr9G0152700/Chr12G0147800/Chr3G0058600/Chr3G0058400/Chr11G0177700/Chr5G0230100/Chr3G0268200/Chr7G0252600/Chr6G0121600	12	GO:0009067	aspartate family amino acid biosynthetic process	1/65	26/11016	0.142765	0.435913	0.405911	Chr11G0186000	1	GO:0044743	protein transmembrane import into intracellular organelle	1/44	16/11016	0.0620689
GO:0046271	phenylpropanoid catabolic process	9/1477	28/11016	0.00863068	0.120999	0.109732	Chr8G0160200/Chr8G0160300/Chr10G0118300/Chr8G0034600/Chr10G0210100/Chr7G0126300/Chr10G0150500/Chr10G0150700/Chr9G0285800	9	GO:0051726	regulation of cell cycle	12/1140	56/11016	0.0107717	0.165238	0.151258	Chr2G0079400/Chr8G0035500/Chr10G0227800/Chr4G0039000/Chr1G0131400/Chr11G0203900/Chr2G0071300/Chr4G0169900/Chr11G0037400/Chr11G0259200/Chr8G0135200/Chr6G0004900	12	GO:0046390	ribose phosphate biosynthetic process	15/772	126/11016	0.0300732	0.398771	0.37734	Chr12G0198400/Chr9G0108100/Chr6G0130500/Chr1G0194400/Chr10G0236800/Chr3G0306400/Chr7G0151100/Chr6G0250900/Chr6G0021400/Chr10G0100300/Chr6G0218900/Chr9G0113700/Chr4G0102000/Chr6G0220500/Chr12G0091100	15	GO:0022613	ribonucleoprotein complex biogenesis	12/682	103/11016	0.0250676	0.319347	0.292532	Chr6G0135700/Chr8G0333900/Chr10G0201300/Chr9G0009600/Chr5G0144800/Chr1G0232700/Chr3G0057300/Chr11G0187000/Chr7G0010400/Chr11G0258900/Chr3G0139100/Chr10G0149200	12	GO:0009069	serine family amino acid metabolic process	1/65	26/11016	0.142765	0.435913	0.405911	Chr3G0215000	1	GO:0065002	intracellular protein transmembrane transport	1/44	16/11016	0.0620689
GO:0046274	lignin catabolic process	9/1477	28/11016	0.00863068	0.120999	0.109732	Chr8G0160200/Chr8G0160300/Chr10G0118300/Chr8G0034600/Chr10G0210100/Chr7G0126300/Chr10G0150500/Chr10G0150700/Chr9G0285800	9	GO:0009664	plant-type cell wall organization	9/1140	37/11016	0.0113456	0.167369	0.153208	Chr12G0165500/Chr9G0066200/Chr10G0053900/Chr11G0049700/Chr1G0014700/Chr9G0284000/Chr8G0052500/Chr6G0316700/Chr9G0217000	9	GO:1901615	organic hydroxy compound metabolic process	7/772	44/11016	0.0319243	0.415016	0.392712	Chr1G0089400/Chr12G0093300/Chr5G0083500/Chr9G0014500/Chr3G0125600/Chr9G0274500/Chr8G0026600	7	GO:0044042	glucan metabolic process	12/682	103/11016	0.0250676	0.319347	0.292532	Chr2G0027000/Chr2G0027300/Chr9G0152800/Chr9G0152700/Chr12G0147800/Chr3G0058600/Chr3G0058400/Chr11G0177700/Chr5G0230100/Chr3G0268200/Chr7G0252600/Chr6G0121600	12	GO:0009247	glycolipid biosynthetic process	1/65	26/11016	0.142765	0.435913	0.405911	Chr9G0034600	1	GO:0006486	protein glycosylation	2/44	104/11016	0.0646356
GO:0000902	cell morphogenesis	6/1477	15/11016	0.00977073	0.133073	0.120682	Chr11G0052000/Chr5G0101200/Chr9G0172300/Chr1G0018400/Chr8G0136100/Chr6G0316900	6	GO:0019725	cellular homeostasis	26/1140	158/11016	0.011347	0.167369	0.153208	Chr3G0307700/Chr5G0061200/Chr6G0123600/Chr5G0269400/Chr3G0031500/Chr3G0001800/Chr10G0041900/Chr7G0243700/Chr6G0227500/Chr3G0020700/Chr7G0128700/Chr7G0150700/Chr10G0032500/Chr5G0095200/Chr3G0077400/Chr5G0090500/Chr5G0001100/Chr10G0045500/Chr3G0027000/Chr8G0088200/Chr9G0142500/Chr7G0227000/Chr7G0043600/Chr8G0007900/Chr2G0092400/Chr9G0021100	26	GO:0019751	polyol metabolic process	4/772	18/11016	0.0332475	0.421947	0.39927	Chr1G0089400/Chr9G0014500/Chr3G0125600/Chr9G0274500	4	GO:0043436	oxoacid metabolic process	41/682	485/11016	0.0255217	0.319347	0.292532	Chr12G0211500/Chr4G0016300/Chr6G0038300/Chr5G0122600/Chr5G0080200/Chr8G0062000/Chr12G0211600/Chr4G0206300/Chr8G0202400/Chr8G0005000/Chr10G0024800/Chr11G0079800/Chr8G0091700/Chr3G0027900/Chr1G0077300/Chr6G0144000/Chr3G0020100/Chr8G0263200/Chr7G0097000/Chr1G0037700/Chr7G0252400/Chr3G0003800/Chr3G0294000/Chr4G0048400/Chr10G0192200/Chr4G0085600/Chr3G0230600/Chr8G0145600/Chr3G0286900/Chr4G0004500/Chr4…	41	GO:0090407	organophosphate biosynthetic process	3/65	225/11016	0.147172	0.435913	0.405911	Chr6G0022400/Chr7G0068700/Chr9G0034600	3	GO:0006511	ubiquitin-dependent protein catabolic process	2/44	104/11016	0.0646356
GO:0042445	hormone metabolic process	5/1477	11/11016	0.00986418	0.133073	0.120682	Chr1G0046400/Chr5G0210400/Chr11G0079800/Chr5G0009100/Chr6G0308700	5	GO:1901615	organic hydroxy compound metabolic process	10/1140	44/11016	0.0127192	0.183378	0.167863	Chr7G0217800/Chr6G0168700/Chr3G0225200/Chr6G0271800/Chr5G0083500/Chr1G0071700/Chr9G0274500/Chr4G0108200/Chr10G0171400/Chr8G0150600	10	GO:0009100	glycoprotein metabolic process	13/772	106/11016	0.0337303	0.421947	0.39927	Chr7G0095900/Chr6G0023400/Chr11G0209800/Chr7G0019300/Chr6G0239800/Chr9G0014600/Chr12G0208700/Chr8G0281000/Chr7G0232500/Chr6G0015300/Chr11G0149100/Chr4G0251500/Chr8G0101200	13	GO:0000272	polysaccharide catabolic process	3/682	11/11016	0.0268154	0.319347	0.292532	Chr6G0203100/Chr11G0264500/Chr2G0035100	3	GO:0000096	sulfur amino acid metabolic process	1/65	27/11016	0.147835	0.435913	0.405911	Chr11G0186000	1	GO:0009101	glycoprotein biosynthetic process	2/44	104/11016	0.0646356
GO:0006357	regulation of transcription by RNA polymerase II	22/1477	99/11016	0.0106739	0.14133	0.12817	Chr9G0213900/Chr8G0136800/Chr1G0199300/Chr1G0200600/Chr1G0054400/Chr2G0091400/Chr3G0158200/Chr6G0315900/Chr10G0174400/Chr3G0092700/Chr9G0165300/Chr9G0078200/Chr9G0180800/Chr11G0048700/Chr1G0019900/Chr9G0101400/Chr4G0152800/Chr7G0059400/Chr4G0175900/Chr6G0250000/Chr6G0316000/Chr1G0001300	22	GO:0046434	organophosphate catabolic process	14/1140	71/11016	0.0129106	0.183378	0.167863	Chr9G0175800/Chr3G0090600/Chr11G0005400/Chr10G0228200/Chr8G0352200/Chr9G0256700/Chr10G0236800/Chr4G0108200/Chr9G0113700/Chr7G0086200/Chr10G0127000/Chr8G0007400/Chr1G0082800/Chr4G0228600	14	GO:1901361	organic cyclic compound catabolic process	17/772	151/11016	0.0352413	0.423035	0.4003	Chr4G0191000/Chr12G0198400/Chr9G0108100/Chr1G0021900/Chr8G0091700/Chr4G0226200/Chr10G0236800/Chr12G0038400/Chr7G0121300/Chr3G0306400/Chr7G0151100/Chr6G0021400/Chr10G0066500/Chr9G0113700/Chr4G0102000/Chr8G0230900/Chr9G0119300	17	GO:0009408	response to heat	3/682	11/11016	0.0268154	0.319347	0.292532	Chr4G0156000/Chr2G0050300/Chr8G0267000	3	GO:0006612	protein targeting to membrane	1/65	27/11016	0.147835	0.435913	0.405911	Chr9G0038300	1	GO:0019941	modification-dependent protein catabolic process	2/44	104/11016	0.0646356
GO:0044255	cellular lipid metabolic process	50/1477	271/11016	0.0109073	0.141795	0.128592	Chr8G0236500/Chr8G0179000/Chr11G0249100/Chr12G0211500/Chr7G0045800/Chr4G0128400/Chr5G0258500/Chr6G0264300/Chr1G0079900/Chr8G0171700/Chr9G0055900/Chr8G0129300/Chr3G0258900/Chr7G0042000/Chr4G0206300/Chr4G0206500/Chr1G0113000/Chr5G0101900/Chr6G0144000/Chr7G0183900/Chr9G0105300/Chr2G0036500/Chr7G0050200/Chr11G0227300/Chr10G0225800/Chr1G0123100/Chr1G0071700/Chr10G0012200/Chr5G0144100/Chr1G0029600/Chr4…	50	GO:0006979	response to oxidative stress	20/1140	115/11016	0.013845	0.193074	0.176739	Chr5G0076900/Chr4G0207500/Chr3G0309100/Chr1G0231400/Chr7G0189400/Chr11G0086800/Chr8G0128100/Chr8G0127700/Chr3G0181900/Chr10G0114600/Chr5G0146400/Chr6G0064000/Chr3G0276300/Chr10G0032500/Chr9G0106500/Chr12G0172100/Chr8G0147900/Chr11G0255700/Chr10G0068300/Chr5G0028200	20	GO:1901292	nucleoside phosphate catabolic process	9/772	65/11016	0.0364839	0.423035	0.4003	Chr12G0198400/Chr9G0108100/Chr10G0236800/Chr3G0306400/Chr7G0151100/Chr6G0021400/Chr9G0113700/Chr4G0102000/Chr8G0230900	9	GO:0042026	protein refolding	3/682	11/11016	0.0268154	0.319347	0.292532	Chr6G0078300/Chr8G0224000/Chr2G0050300	3	GO:0006613	cotranslational protein targeting to membrane	1/65	27/11016	0.147835	0.435913	0.405911	Chr9G0038300	1	GO:0043413	macromolecule glycosylation	2/44	104/11016	0.0646356
GO:0042440	pigment metabolic process	10/1477	34/11016	0.011326	0.142498	0.129229	Chr12G0146600/Chr10G0122400/Chr9G0297500/Chr6G0289800/Chr5G0262900/Chr2G0005700/Chr8G0190000/Chr9G0096500/Chr7G0235100/Chr3G0038800	10	GO:0009112	nucleobase metabolic process	5/1140	15/11016	0.014572	0.196083	0.179493	Chr11G0226900/Chr12G0038300/Chr6G0106800/Chr2G0005700/Chr3G0017400	5	GO:0006829	zinc ion transport	3/772	11/11016	0.0370076	0.423035	0.4003	Chr6G0180000/Chr10G0063300/Chr7G0020300	3	GO:0009064	glutamine family amino acid metabolic process	5/682	29/11016	0.0308734	0.324973	0.297686	Chr8G0005000/Chr10G0024800/Chr1G0077300/Chr4G0085600/Chr8G0187100	5	GO:0006614	SRP-dependent cotranslational protein targeting to membrane	1/65	27/11016	0.147835	0.435913	0.405911	Chr9G0038300	1	GO:0043632	modification-dependent macromolecule catabolic process	2/44	104/11016	0.0646356
GO:0098660	inorganic ion transmembrane transport	31/1477	153/11016	0.01136	0.142498	0.129229	Chr3G0272400/Chr8G0031900/Chr9G0029700/Chr7G0127800/Chr5G0258300/Chr9G0161100/Chr1G0240700/Chr9G0077300/Chr1G0034500/Chr9G0096900/Chr12G0131000/Chr2G0106100/Chr12G0193700/Chr12G0185300/Chr3G0215500/Chr1G0010000/Chr7G0261500/Chr9G0131900/Chr9G0039700/Chr5G0140900/Chr6G0267900/Chr9G0292400/Chr9G0134500/Chr12G0014700/Chr10G0127600/Chr2G0116600/Chr11G0026700/Chr5G0256300/Chr10G0101400/Chr7G0221500/Ch…	31	GO:0046112	nucleobase biosynthetic process	5/1140	15/11016	0.014572	0.196083	0.179493	Chr11G0226900/Chr12G0038300/Chr6G0106800/Chr2G0005700/Chr3G0017400	5	GO:0051235	maintenance of location	3/772	11/11016	0.0370076	0.423035	0.4003	Chr9G0254300/Chr8G0315000/Chr10G0261500	3	GO:0051170	import into nucleus	4/682	20/11016	0.0318935	0.324973	0.297686	Chr10G0268900/Chr6G0335400/Chr11G0250800/Chr12G0090900	4	GO:0045047	protein targeting to ER	1/65	27/11016	0.147835	0.435913	0.405911	Chr9G0038300	1	GO:0009100	glycoprotein metabolic process	2/44	106/11016	0.0668259
GO:0006816	calcium ion transport	7/1477	20/11016	0.0121327	0.149567	0.13564	Chr1G0034500/Chr9G0096900/Chr12G0193700/Chr12G0185300/Chr10G0127600/Chr11G0026700/Chr5G0256300	7	GO:0071554	cell wall organization or biogenesis	25/1140	154/11016	0.0151276	0.20005	0.183124	Chr8G0201200/Chr6G0024400/Chr7G0016300/Chr11G0022100/Chr5G0143500/Chr9G0202000/Chr12G0165500/Chr11G0125300/Chr9G0066200/Chr10G0053900/Chr5G0000900/Chr11G0049700/Chr9G0042500/Chr1G0014700/Chr5G0165400/Chr9G0004600/Chr3G0178600/Chr3G0100000/Chr3G0165300/Chr9G0284000/Chr9G0251700/Chr1G0098000/Chr8G0052500/Chr6G0316700/Chr9G0217000	25	GO:0071577	zinc ion transmembrane transport	3/772	11/11016	0.0370076	0.423035	0.4003	Chr6G0180000/Chr10G0063300/Chr7G0020300	3	GO:0000160	phosphorelay signal transduction system	7/682	50/11016	0.0331685	0.324973	0.297686	Chr4G0250100/Chr8G0092100/Chr3G0050400/Chr10G0250200/Chr2G0204800/Chr10G0235500/Chr8G0095500	7	GO:0046467	membrane lipid biosynthetic process	1/65	27/11016	0.147835	0.435913	0.405911	Chr9G0034600	1	GO:0070085	glycosylation	2/44	107/11016	0.0679304
GO:0070838	divalent metal ion transport	11/1477	40/11016	0.0137057	0.156143	0.141603	Chr1G0034500/Chr9G0096900/Chr12G0193700/Chr12G0185300/Chr3G0215500/Chr7G0261500/Chr3G0119100/Chr4G0015100/Chr10G0127600/Chr11G0026700/Chr5G0256300	11	GO:0071555	cell wall organization	16/1140	87/11016	0.0158097	0.205526	0.188136	Chr8G0201200/Chr6G0024400/Chr5G0143500/Chr12G0165500/Chr11G0125300/Chr9G0066200/Chr10G0053900/Chr5G0000900/Chr11G0049700/Chr1G0014700/Chr9G0004600/Chr3G0165300/Chr9G0284000/Chr8G0052500/Chr6G0316700/Chr9G0217000	16	GO:0034220	ion transmembrane transport	20/772	187/11016	0.0383104	0.427227	0.404266	Chr8G0031900/Chr2G0196400/Chr4G0241500/Chr4G0036100/Chr11G0113500/Chr2G0180500/Chr1G0010000/Chr4G0200100/Chr6G0180000/Chr10G0063300/Chr1G0012700/Chr6G0149700/Chr6G0266500/Chr5G0252100/Chr9G0002200/Chr6G0218900/Chr7G0242700/Chr7G0020300/Chr10G0109400/Chr10G0101400	20	GO:0006298	mismatch repair	3/682	12/11016	0.034144	0.324973	0.297686	Chr9G0102700/Chr7G0144800/Chr12G0222400	3	GO:0072599	establishment of protein localization to endoplasmic reticulum	1/65	27/11016	0.147835	0.435913	0.405911	Chr9G0038300	1	GO:0006289	nucleotide-excision repair	1/44	18/11016	0.0695576
GO:0072511	divalent inorganic cation transport	11/1477	40/11016	0.0137057	0.156143	0.141603	Chr1G0034500/Chr9G0096900/Chr12G0193700/Chr12G0185300/Chr3G0215500/Chr7G0261500/Chr3G0119100/Chr4G0015100/Chr10G0127600/Chr11G0026700/Chr5G0256300	11	GO:0006694	steroid biosynthetic process	6/1140	21/11016	0.0168207	0.2115	0.193605	Chr5G0083500/Chr8G0251600/Chr1G0071700/Chr4G0194900/Chr10G0171400/Chr8G0150600	6	GO:0006165	nucleoside diphosphate phosphorylation	9/772	66/11016	0.0397305	0.427227	0.404266	Chr12G0198400/Chr9G0108100/Chr10G0236800/Chr3G0306400/Chr7G0151100/Chr6G0250900/Chr6G0021400/Chr9G0113700/Chr4G0102000	9	GO:0007006	mitochondrial membrane organization	3/682	12/11016	0.034144	0.324973	0.297686	Chr8G0056200/Chr7G0166000/Chr1G0000900	3	GO:0006664	glycolipid metabolic process	1/65	28/11016	0.152875	0.435913	0.405911	Chr9G0034600	1	GO:0071806	protein transmembrane transport	1/44	18/11016	0.0695576
GO:0032989	cellular component morphogenesis	6/1477	16/11016	0.0138893	0.156143	0.141603	Chr11G0052000/Chr5G0101200/Chr9G0172300/Chr1G0018400/Chr8G0136100/Chr6G0316900	6	GO:0016485	protein processing	6/1140	21/11016	0.0168207	0.2115	0.193605	Chr9G0026800/Chr8G0200200/Chr7G0136600/Chr7G0002700/Chr2G0072900/Chr5G0020400	6	GO:0046939	nucleotide phosphorylation	9/772	66/11016	0.0397305	0.427227	0.404266	Chr12G0198400/Chr9G0108100/Chr10G0236800/Chr3G0306400/Chr7G0151100/Chr6G0250900/Chr6G0021400/Chr9G0113700/Chr4G0102000	9	GO:0015936	coenzyme A metabolic process	3/682	12/11016	0.034144	0.324973	0.297686	Chr8G0171700/Chr7G0085900/Chr5G0168200	3	GO:0006888	ER to Golgi vesicle-mediated transport	1/65	28/11016	0.152875	0.435913	0.405911	Chr4G0196100	1	GO:0006760	folic acid-containing compound metabolic process	1/44	19/11016	0.0732801
GO:0016054	organic acid catabolic process	9/1477	30/11016	0.0139611	0.156143	0.141603	Chr4G0206300/Chr4G0206500/Chr2G0035800/Chr10G0190200/Chr8G0091800/Chr3G0215000/Chr5G0268400/Chr3G0005800/Chr11G0194900	9	GO:1901617	organic hydroxy compound biosynthetic process	7/1140	27/11016	0.0173509	0.213403	0.195348	Chr7G0217800/Chr6G0271800/Chr5G0083500/Chr1G0071700/Chr9G0274500/Chr10G0171400/Chr8G0150600	7	GO:1901135	carbohydrate derivative metabolic process	37/772	393/11016	0.0399518	0.427227	0.404266	Chr7G0095900/Chr2G0098500/Chr12G0198400/Chr11G0005400/Chr6G0023400/Chr9G0108100/Chr11G0209800/Chr6G0130500/Chr1G0194400/Chr5G0261000/Chr7G0019300/Chr6G0239800/Chr9G0014600/Chr10G0236800/Chr12G0208700/Chr8G0281000/Chr10G0063200/Chr3G0306400/Chr7G0151100/Chr7G0232500/Chr6G0015300/Chr6G0250900/Chr6G0021400/Chr10G0100300/Chr11G0149100/Chr6G0218900/Chr6G0050800/Chr9G0113700/Chr4G0102000/Chr4G0251500/C…	37	GO:0040007	growth	3/682	12/11016	0.034144	0.324973	0.297686	Chr11G0052000/Chr1G0018400/Chr8G0136100	3	GO:0009066	aspartate family amino acid metabolic process	1/65	28/11016	0.152875	0.435913	0.405911	Chr11G0186000	1	GO:1901606	alpha-amino acid catabolic process	1/44	19/11016	0.0732801
GO:0046395	carboxylic acid catabolic process	9/1477	30/11016	0.0139611	0.156143	0.141603	Chr4G0206300/Chr4G0206500/Chr2G0035800/Chr10G0190200/Chr8G0091800/Chr3G0215000/Chr5G0268400/Chr3G0005800/Chr11G0194900	9	GO:0045229	external encapsulating structure organization	16/1140	88/11016	0.0175286	0.213403	0.195348	Chr8G0201200/Chr6G0024400/Chr5G0143500/Chr12G0165500/Chr11G0125300/Chr9G0066200/Chr10G0053900/Chr5G0000900/Chr11G0049700/Chr1G0014700/Chr9G0004600/Chr3G0165300/Chr9G0284000/Chr8G0052500/Chr6G0316700/Chr9G0217000	16	GO:0009132	nucleoside diphosphate metabolic process	9/772	67/11016	0.0431674	0.454286	0.429871	Chr12G0198400/Chr9G0108100/Chr10G0236800/Chr3G0306400/Chr7G0151100/Chr6G0250900/Chr6G0021400/Chr9G0113700/Chr4G0102000	9	GO:0040008	regulation of growth	3/682	12/11016	0.034144	0.324973	0.297686	Chr11G0052000/Chr1G0018400/Chr8G0136100	3	GO:1903509	liposaccharide metabolic process	1/65	28/11016	0.152875	0.435913	0.405911	Chr9G0034600	1	GO:0006979	response to oxidative stress	2/44	115/11016	0.0769817
GO:0044283	small molecule biosynthetic process	59/1477	333/11016	0.0140696	0.156143	0.141603	Chr8G0179000/Chr11G0249100/Chr12G0211500/Chr10G0074600/Chr9G0111300/Chr7G0193600/Chr6G0023600/Chr5G0081100/Chr7G0068400/Chr4G0049800/Chr1G0046400/Chr8G0005000/Chr1G0113000/Chr11G0079800/Chr5G0101900/Chr2G0025300/Chr9G0070500/Chr1G0077300/Chr6G0144000/Chr11G0253800/Chr3G0020100/Chr6G0326200/Chr6G0326100/Chr7G0050200/Chr11G0227300/Chr8G0212300/Chr8G0150000/Chr1G0071700/Chr10G0205400/Chr3G0199800/Ch…	59	GO:0051493	regulation of cytoskeleton organization	5/1140	16/11016	0.0194268	0.228527	0.209192	Chr10G0227800/Chr4G0039000/Chr6G0332300/Chr10G0233200/Chr8G0135200	5	GO:0009152	purine ribonucleotide biosynthetic process	14/772	122/11016	0.0460166	0.466488	0.441417	Chr12G0198400/Chr9G0108100/Chr6G0130500/Chr1G0194400/Chr10G0236800/Chr3G0306400/Chr7G0151100/Chr6G0250900/Chr6G0021400/Chr6G0218900/Chr9G0113700/Chr4G0102000/Chr6G0220500/Chr12G0091100	14	GO:0048589	developmental growth	3/682	12/11016	0.034144	0.324973	0.297686	Chr11G0052000/Chr1G0018400/Chr8G0136100	3	GO:0009064	glutamine family amino acid metabolic process	1/65	29/11016	0.157887	0.435913	0.405911	Chr9G0139400	1	GO:0044270	cellular nitrogen compound catabolic process	2/44	115/11016	0.0769817
GO:0008610	lipid biosynthetic process	40/1477	212/11016	0.0149144	0.156143	0.141603	Chr8G0179000/Chr11G0249100/Chr12G0211500/Chr7G0045800/Chr5G0258500/Chr1G0079900/Chr8G0171700/Chr9G0055900/Chr3G0258900/Chr1G0113000/Chr5G0101900/Chr6G0144000/Chr7G0183900/Chr4G0239700/Chr7G0050200/Chr11G0227300/Chr10G0225800/Chr1G0123100/Chr1G0071700/Chr7G0023700/Chr1G0029600/Chr4G0023600/Chr12G0142800/Chr4G0038600/Chr5G0160000/Chr1G0043000/Chr5G0094200/Chr12G0118500/Chr3G0078600/Chr3G0274200/Chr…	40	GO:0051604	protein maturation	8/1140	34/11016	0.0201987	0.228527	0.209192	Chr9G0026800/Chr8G0200200/Chr9G0085100/Chr7G0136600/Chr7G0002700/Chr2G0072900/Chr5G0020400/Chr8G0159400	8	GO:0009309	amine biosynthetic process	3/772	12/11016	0.0468373	0.466488	0.441417	Chr7G0120500/Chr11G0009500/Chr1G0050500	3	GO:0048638	regulation of developmental growth	3/682	12/11016	0.034144	0.324973	0.297686	Chr11G0052000/Chr1G0018400/Chr8G0136100	3	GO:0016054	organic acid catabolic process	1/65	30/11016	0.162869	0.435913	0.405911	Chr3G0215000	1	GO:0006576	cellular biogenic amine metabolic process	1/44	20/11016	0.076988
GO:0040007	growth	5/1477	12/11016	0.0150684	0.156143	0.141603	Chr11G0052000/Chr9G0172300/Chr1G0018400/Chr8G0136100/Chr6G0316900	5	GO:0006465	signal peptide processing	4/1140	11/11016	0.0207609	0.228527	0.209192	Chr9G0026800/Chr8G0200200/Chr7G0002700/Chr2G0072900	4	GO:0042401	cellular biogenic amine biosynthetic process	3/772	12/11016	0.0468373	0.466488	0.441417	Chr7G0120500/Chr11G0009500/Chr1G0050500	3	GO:0090151	establishment of protein localization to mitochondrial membrane	3/682	12/11016	0.034144	0.324973	0.297686	Chr8G0056200/Chr7G0166000/Chr1G0000900	3	GO:0046148	pigment biosynthetic process	1/65	30/11016	0.162869	0.435913	0.405911	Chr8G0247500	1	GO:0006890	retrograde vesicle-mediated transport, Golgi to ER	1/44	20/11016	0.076988
GO:0040008	regulation of growth	5/1477	12/11016	0.0150684	0.156143	0.141603	Chr11G0052000/Chr9G0172300/Chr1G0018400/Chr8G0136100/Chr6G0316900	5	GO:0016126	sterol biosynthetic process	4/1140	11/11016	0.0207609	0.228527	0.209192	Chr5G0083500/Chr1G0071700/Chr10G0171400/Chr8G0150600	4	GO:0006816	calcium ion transport	4/772	20/11016	0.0471413	0.466488	0.441417	Chr10G0060900/Chr2G0196400/Chr5G0106500/Chr9G0002200	4	GO:0007010	cytoskeleton organization	12/682	108/11016	0.0346524	0.324973	0.297686	Chr3G0018500/Chr9G0038900/Chr5G0101200/Chr5G0278700/Chr10G0142400/Chr12G0209600/Chr1G0020000/Chr5G0040800/Chr10G0198700/Chr12G0180100/Chr5G0111500/Chr7G0010400	12	GO:0046395	carboxylic acid catabolic process	1/65	30/11016	0.162869	0.435913	0.405911	Chr3G0215000	1	GO:0044106	cellular amine metabolic process	1/44	20/11016	0.076988
GO:0048589	developmental growth	5/1477	12/11016	0.0150684	0.156143	0.141603	Chr11G0052000/Chr9G0172300/Chr1G0018400/Chr8G0136100/Chr6G0316900	5	GO:0043647	inositol phosphate metabolic process	4/1140	11/11016	0.0207609	0.228527	0.209192	Chr6G0168700/Chr6G0271800/Chr9G0274500/Chr4G0108200	4	GO:0072522	purine-containing compound biosynthetic process	15/772	135/11016	0.0506039	0.48598	0.459862	Chr12G0198400/Chr9G0108100/Chr6G0130500/Chr1G0194400/Chr10G0236800/Chr12G0038300/Chr3G0306400/Chr7G0151100/Chr6G0250900/Chr6G0021400/Chr6G0218900/Chr9G0113700/Chr4G0102000/Chr6G0220500/Chr12G0091100	15	GO:0009416	response to light stimulus	6/682	40/11016	0.0349882	0.324973	0.297686	Chr9G0014000/Chr10G0151600/Chr12G0060500/Chr6G0002900/Chr6G0327200/Chr6G0216700	6	GO:0046474	glycerophospholipid biosynthetic process	1/65	30/11016	0.162869	0.435913	0.405911	Chr9G0034600	1	GO:0046700	heterocycle catabolic process	2/44	117/11016	0.079302
GO:0048638	regulation of developmental growth	5/1477	12/11016	0.0150684	0.156143	0.141603	Chr11G0052000/Chr9G0172300/Chr1G0018400/Chr8G0136100/Chr6G0316900	5	GO:0007346	regulation of mitotic cell cycle	6/1140	22/11016	0.0211544	0.228527	0.209192	Chr8G0035500/Chr10G0227800/Chr4G0039000/Chr2G0071300/Chr8G0135200/Chr6G0004900	6	GO:0019439	aromatic compound catabolic process	16/772	148/11016	0.0547798	0.48598	0.459862	Chr4G0191000/Chr12G0198400/Chr9G0108100/Chr8G0091700/Chr4G0226200/Chr10G0236800/Chr12G0038400/Chr7G0121300/Chr3G0306400/Chr7G0151100/Chr6G0021400/Chr10G0066500/Chr9G0113700/Chr4G0102000/Chr8G0230900/Chr9G0119300	16	GO:0019318	hexose metabolic process	6/682	40/11016	0.0349882	0.324973	0.297686	Chr8G0128900/Chr10G0105200/Chr7G0095300/Chr9G0118600/Chr8G0152700/Chr11G0159300	6	GO:0072528	pyrimidine-containing compound biosynthetic process	1/65	32/11016	0.172746	0.455648	0.424288	Chr6G0022400	1	GO:0006563	L-serine metabolic process	1/44	21/11016	0.0806814
GO:0098662	inorganic cation transmembrane transport	30/1477	151/11016	0.0164488	0.168013	0.152368	Chr3G0272400/Chr8G0031900/Chr9G0029700/Chr7G0127800/Chr5G0258300/Chr9G0161100/Chr1G0240700/Chr9G0077300/Chr1G0034500/Chr9G0096900/Chr12G0131000/Chr2G0106100/Chr12G0193700/Chr12G0185300/Chr3G0215500/Chr1G0010000/Chr7G0261500/Chr9G0131900/Chr9G0039700/Chr5G0140900/Chr6G0267900/Chr9G0292400/Chr12G0014700/Chr10G0127600/Chr2G0116600/Chr11G0026700/Chr5G0256300/Chr10G0101400/Chr7G0221500/Chr9G0120100	30	GO:0008202	steroid metabolic process	6/1140	22/11016	0.0211544	0.228527	0.209192	Chr5G0083500/Chr8G0251600/Chr1G0071700/Chr4G0194900/Chr10G0171400/Chr8G0150600	6	GO:0009056	catabolic process	41/772	455/11016	0.0569167	0.48598	0.459862	Chr5G0077000/Chr5G0076900/Chr4G0191000/Chr11G0114700/Chr12G0198400/Chr11G0005400/Chr3G0225000/Chr9G0108100/Chr8G0194600/Chr1G0021900/Chr8G0091700/Chr11G0086800/Chr4G0226200/Chr9G0014500/Chr10G0236800/Chr10G0265400/Chr12G0038400/Chr7G0121300/Chr8G0196500/Chr3G0306400/Chr7G0151100/Chr10G0130100/Chr9G0106600/Chr9G0106500/Chr10G0007800/Chr6G0021400/Chr10G0221100/Chr5G0213900/Chr10G0066500/Chr9G011370…	41	GO:0055082	cellular chemical homeostasis	6/682	40/11016	0.0349882	0.324973	0.297686	Chr8G0035100/Chr5G0021800/Chr12G0105700/Chr12G0096200/Chr11G0206900/Chr7G0125600	6	GO:0042440	pigment metabolic process	1/65	34/11016	0.182508	0.460772	0.429059	Chr8G0247500	1	GO:0009070	serine family amino acid biosynthetic process	1/44	21/11016	0.0806814
GO:0016053	organic acid biosynthetic process	48/1477	266/11016	0.0183239	0.181967	0.165023	Chr12G0211500/Chr10G0074600/Chr9G0111300/Chr6G0023600/Chr1G0046400/Chr8G0005000/Chr1G0113000/Chr11G0079800/Chr5G0101900/Chr9G0070500/Chr1G0077300/Chr6G0144000/Chr11G0253800/Chr3G0020100/Chr6G0326200/Chr6G0326100/Chr7G0050200/Chr11G0227300/Chr8G0150000/Chr10G0205400/Chr3G0199800/Chr1G0029600/Chr11G0186000/Chr3G0014800/Chr10G0192200/Chr7G0225000/Chr5G0160000/Chr8G0133800/Chr12G0118500/Chr8G0234600/…	48	GO:0051338	regulation of transferase activity	6/1140	22/11016	0.0211544	0.228527	0.209192	Chr10G0227800/Chr10G0201600/Chr4G0039000/Chr12G0176800/Chr4G0169900/Chr8G0135200	6	GO:0051186	cofactor metabolic process	28/772	293/11016	0.0577981	0.48598	0.459862	Chr5G0077000/Chr5G0076900/Chr12G0198400/Chr9G0108100/Chr12G0093300/Chr1G0194400/Chr6G0300800/Chr1G0008200/Chr11G0086800/Chr5G0261000/Chr10G0236800/Chr10G0184700/Chr10G0265400/Chr3G0119700/Chr8G0196500/Chr3G0306400/Chr7G0151100/Chr9G0106600/Chr9G0106500/Chr10G0007800/Chr6G0021400/Chr4G0158800/Chr9G0113700/Chr11G0183700/Chr4G0102000/Chr5G0028200/Chr3G0285200/Chr6G0220500	28	GO:0050793	regulation of developmental process	5/682	30/11016	0.0352261	0.324973	0.297686	Chr9G0014000/Chr2G0017000/Chr11G0052000/Chr1G0018400/Chr8G0136100	5	GO:0070972	protein localization to endoplasmic reticulum	1/65	34/11016	0.182508	0.460772	0.429059	Chr9G0038300	1	GO:0042558	pteridine-containing compound metabolic process	1/44	21/11016	0.0806814
GO:0046394	carboxylic acid biosynthetic process	48/1477	266/11016	0.0183239	0.181967	0.165023	Chr12G0211500/Chr10G0074600/Chr9G0111300/Chr6G0023600/Chr1G0046400/Chr8G0005000/Chr1G0113000/Chr11G0079800/Chr5G0101900/Chr9G0070500/Chr1G0077300/Chr6G0144000/Chr11G0253800/Chr3G0020100/Chr6G0326200/Chr6G0326100/Chr7G0050200/Chr11G0227300/Chr8G0150000/Chr10G0205400/Chr3G0199800/Chr1G0029600/Chr11G0186000/Chr3G0014800/Chr10G0192200/Chr7G0225000/Chr5G0160000/Chr8G0133800/Chr12G0118500/Chr8G0234600/…	48	GO:0072527	pyrimidine-containing compound metabolic process	8/1140	35/11016	0.0238815	0.254405	0.23288	Chr1G0050600/Chr9G0143300/Chr5G0071300/Chr6G0250900/Chr10G0025600/Chr6G0106800/Chr3G0017400/Chr6G0078000	8	GO:0006568	tryptophan metabolic process	3/772	13/11016	0.0578086	0.48598	0.459862	Chr7G0120500/Chr11G0009500/Chr1G0050500	3	GO:0006605	protein targeting	8/682	62/11016	0.0364407	0.331509	0.303672	Chr8G0056200/Chr9G0056000/Chr9G0277500/Chr12G0106500/Chr7G0166000/Chr3G0213000/Chr7G0157700/Chr1G0000900	8	GO:0072350	tricarboxylic acid metabolic process	1/65	34/11016	0.182508	0.460772	0.429059	Chr11G0009300	1	GO:0045454	cell redox homeostasis	2/44	119/11016	0.0816443
GO:0000041	transition metal ion transport	7/1477	22/11016	0.0209938	0.205624	0.186477	Chr12G0090200/Chr12G0089800/Chr8G0035100/Chr3G0215500/Chr7G0261500/Chr12G0014700/Chr7G0125600	7	GO:0016125	sterol metabolic process	4/1140	12/11016	0.0286413	0.28575	0.261573	Chr5G0083500/Chr1G0071700/Chr10G0171400/Chr8G0150600	4	GO:0006586	indolalkylamine metabolic process	3/772	13/11016	0.0578086	0.48598	0.459862	Chr7G0120500/Chr11G0009500/Chr1G0050500	3	GO:0055065	metal ion homeostasis	5/682	31/11016	0.039939	0.348801	0.319512	Chr3G0018700/Chr8G0035100/Chr12G0105700/Chr12G0096200/Chr7G0125600	5	GO:0006643	membrane lipid metabolic process	1/65	35/11016	0.187347	0.460772	0.429059	Chr9G0034600	1	GO:0009063	cellular amino acid catabolic process	1/44	22/11016	0.0843603
GO:0001505	regulation of neurotransmitter levels	5/1477	13/11016	0.0218304	0.208116	0.188737	Chr2G0035800/Chr3G0215000/Chr12G0029100/Chr8G0234600/Chr3G0005800	5	GO:0031401	positive regulation of protein modification process	4/1140	12/11016	0.0286413	0.28575	0.261573	Chr10G0227800/Chr10G0201600/Chr4G0039000/Chr8G0135200	4	GO:0042430	indole-containing compound metabolic process	3/772	13/11016	0.0578086	0.48598	0.459862	Chr7G0120500/Chr11G0009500/Chr1G0050500	3	GO:0055080	cation homeostasis	5/682	31/11016	0.039939	0.348801	0.319512	Chr3G0018700/Chr8G0035100/Chr12G0105700/Chr12G0096200/Chr7G0125600	5	GO:0072527	pyrimidine-containing compound metabolic process	1/65	35/11016	0.187347	0.460772	0.429059	Chr6G0022400	1	GO:0044257	cellular protein catabolic process	2/44	122/11016	0.0851981
GO:0042133	neurotransmitter metabolic process	5/1477	13/11016	0.0218304	0.208116	0.188737	Chr2G0035800/Chr3G0215000/Chr12G0029100/Chr8G0234600/Chr3G0005800	5	GO:0006813	potassium ion transport	10/1140	50/11016	0.0299471	0.28575	0.261573	Chr8G0031900/Chr6G0001200/Chr2G0180500/Chr5G0078300/Chr3G0020700/Chr5G0070900/Chr9G0273000/Chr3G0094300/Chr10G0101400/Chr11G0145200	10	GO:0044242	cellular lipid catabolic process	3/772	13/11016	0.0578086	0.48598	0.459862	Chr11G0114700/Chr10G0130100/Chr11G0258800	3	GO:0098771	inorganic ion homeostasis	5/682	31/11016	0.039939	0.348801	0.319512	Chr3G0018700/Chr8G0035100/Chr12G0105700/Chr12G0096200/Chr7G0125600	5	GO:0009416	response to light stimulus	1/65	40/11016	0.21112	0.46568	0.433629	Chr11G0221300	1	GO:0051603	proteolysis involved in cellular protein catabolic process	2/44	122/11016	0.0851981
GO:0006366	transcription by RNA polymerase II	25/1477	124/11016	0.0226774	0.213347	0.19348	Chr9G0213900/Chr8G0136800/Chr1G0199300/Chr1G0200600/Chr1G0054400/Chr2G0091400/Chr3G0158200/Chr6G0315900/Chr10G0174400/Chr4G0161300/Chr3G0092700/Chr4G0161500/Chr9G0165300/Chr9G0078200/Chr9G0180800/Chr11G0048700/Chr1G0019900/Chr9G0101400/Chr12G0164100/Chr4G0152800/Chr7G0059400/Chr4G0175900/Chr6G0250000/Chr6G0316000/Chr1G0001300	25	GO:0009110	vitamin biosynthetic process	7/1140	30/11016	0.0303055	0.28575	0.261573	Chr9G0143300/Chr5G0071300/Chr8G0226300/Chr4G0049800/Chr4G0049700/Chr10G0025600/Chr6G0078000	7	GO:0006164	purine nucleotide biosynthetic process	14/772	127/11016	0.0607314	0.48598	0.459862	Chr12G0198400/Chr9G0108100/Chr6G0130500/Chr1G0194400/Chr10G0236800/Chr3G0306400/Chr7G0151100/Chr6G0250900/Chr6G0021400/Chr6G0218900/Chr9G0113700/Chr4G0102000/Chr6G0220500/Chr12G0091100	14	GO:0006012	galactose metabolic process	3/682	13/11016	0.0423957	0.357971	0.327912	Chr10G0105200/Chr7G0095300/Chr11G0159300	3	GO:0019318	hexose metabolic process	1/65	40/11016	0.21112	0.46568	0.433629	Chr9G0038300	1	GO:0006281	DNA repair	3/44	263/11016	0.0872049
GO:0098655	cation transmembrane transport	30/1477	158/11016	0.0293668	0.272692	0.247299	Chr3G0272400/Chr8G0031900/Chr9G0029700/Chr7G0127800/Chr5G0258300/Chr9G0161100/Chr1G0240700/Chr9G0077300/Chr1G0034500/Chr9G0096900/Chr12G0131000/Chr2G0106100/Chr12G0193700/Chr12G0185300/Chr3G0215500/Chr1G0010000/Chr7G0261500/Chr9G0131900/Chr9G0039700/Chr5G0140900/Chr6G0267900/Chr9G0292400/Chr12G0014700/Chr10G0127600/Chr2G0116600/Chr11G0026700/Chr5G0256300/Chr10G0101400/Chr7G0221500/Chr9G0120100	30	GO:0019953	sexual reproduction	7/1140	30/11016	0.0303055	0.28575	0.261573	Chr9G0111000/Chr7G0069000/Chr11G0109600/Chr10G0076000/Chr10G0186100/Chr9G0251400/Chr4G0034800	7	GO:0006096	glycolytic process	8/772	61/11016	0.0615722	0.48598	0.459862	Chr12G0198400/Chr9G0108100/Chr10G0236800/Chr3G0306400/Chr7G0151100/Chr6G0021400/Chr9G0113700/Chr4G0102000	8	GO:0009086	methionine biosynthetic process	3/682	13/11016	0.0423957	0.357971	0.327912	Chr6G0038300/Chr3G0027900/Chr5G0091200	3	GO:0070838	divalent metal ion transport	1/65	40/11016	0.21112	0.46568	0.433629	Chr12G0091800	1	GO:0016042	lipid catabolic process	1/44	23/11016	0.0880249
GO:0032787	monocarboxylic acid metabolic process	30/1477	160/11016	0.0342114	0.309298	0.280497	Chr12G0211500/Chr1G0046400/Chr4G0206300/Chr4G0206500/Chr1G0113000/Chr11G0079800/Chr5G0137700/Chr5G0101900/Chr6G0144000/Chr11G0253800/Chr7G0050200/Chr11G0227300/Chr3G0199800/Chr1G0029600/Chr3G0014800/Chr7G0225000/Chr5G0160000/Chr12G0118500/Chr7G0079600/Chr6G0192500/Chr5G0268400/Chr3G0005800/Chr6G0022500/Chr8G0225000/Chr8G0016500/Chr1G0004100/Chr6G0067600/Chr1G0055400/Chr9G0273500/Chr3G0101200	30	GO:0042364	water-soluble vitamin biosynthetic process	7/1140	30/11016	0.0303055	0.28575	0.261573	Chr9G0143300/Chr5G0071300/Chr8G0226300/Chr4G0049800/Chr4G0049700/Chr10G0025600/Chr6G0078000	7	GO:0006757	ATP generation from ADP	8/772	61/11016	0.0615722	0.48598	0.459862	Chr12G0198400/Chr9G0108100/Chr10G0236800/Chr3G0306400/Chr7G0151100/Chr6G0021400/Chr9G0113700/Chr4G0102000	8	GO:0009314	response to radiation	6/682	42/11016	0.0431318	0.357971	0.327912	Chr9G0014000/Chr10G0151600/Chr12G0060500/Chr6G0002900/Chr6G0327200/Chr6G0216700	6	GO:0072511	divalent inorganic cation transport	1/65	40/11016	0.21112	0.46568	0.433629	Chr12G0091800	1	GO:0006520	cellular amino acid metabolic process	3/44	265/11016	0.0887375
GO:0006213	pyrimidine nucleoside metabolic process	4/1477	10/11016	0.0346068	0.309298	0.280497	Chr5G0275800/Chr2G0025300/Chr8G0212300/Chr10G0100300	4	GO:0044703	multi-organism reproductive process	7/1140	30/11016	0.0303055	0.28575	0.261573	Chr9G0111000/Chr7G0069000/Chr11G0109600/Chr10G0076000/Chr10G0186100/Chr9G0251400/Chr4G0034800	7	GO:0009135	purine nucleoside diphosphate metabolic process	8/772	61/11016	0.0615722	0.48598	0.459862	Chr12G0198400/Chr9G0108100/Chr10G0236800/Chr3G0306400/Chr7G0151100/Chr6G0021400/Chr9G0113700/Chr4G0102000	8	GO:0000041	transition metal ion transport	4/682	22/11016	0.0436959	0.357971	0.327912	Chr8G0035100/Chr10G0142600/Chr12G0096200/Chr7G0125600	4	GO:0072657	protein localization to membrane	1/65	41/11016	0.215791	0.46568	0.433629	Chr9G0038300	1	GO:0006470	protein dephosphorylation	2/44	128/11016	0.0924447
GO:0046131	pyrimidine ribonucleoside metabolic process	4/1477	10/11016	0.0346068	0.309298	0.280497	Chr5G0275800/Chr2G0025300/Chr8G0212300/Chr10G0100300	4	GO:0019752	carboxylic acid metabolic process	63/1140	483/11016	0.0308252	0.28575	0.261573	Chr9G0175800/Chr2G0059200/Chr3G0090600/Chr10G0086800/Chr11G0004600/Chr4G0225900/Chr3G0225200/Chr2G0083800/Chr8G0226300/Chr11G0124200/Chr12G0201400/Chr10G0228200/Chr8G0352200/Chr1G0046400/Chr1G0046100/Chr11G0266800/Chr1G0194400/Chr7G0000400/Chr8G0215700/Chr9G0080600/Chr10G0190200/Chr5G0101900/Chr9G0069700/Chr9G0070500/Chr8G0179800/Chr1G0050500/Chr10G0236800/Chr11G0056200/Chr11G0225500/Chr6G0326100…	63	GO:0009166	nucleotide catabolic process	8/772	61/11016	0.0615722	0.48598	0.459862	Chr12G0198400/Chr9G0108100/Chr10G0236800/Chr3G0306400/Chr7G0151100/Chr6G0021400/Chr9G0113700/Chr4G0102000	8	GO:0008299	isoprenoid biosynthetic process	7/682	53/11016	0.0437217	0.357971	0.327912	Chr8G0171700/Chr1G0192000/Chr2G0083200/Chr1G0191800/Chr3G0274200/Chr7G0085900/Chr5G0168200	7	GO:0090150	establishment of protein localization to membrane	1/65	41/11016	0.215791	0.46568	0.433629	Chr9G0038300	1	GO:1901605	alpha-amino acid metabolic process	2/44	128/11016	0.0924447
GO:0019439	aromatic compound catabolic process	28/1477	148/11016	0.035872	0.316648	0.287162	Chr12G0146600/Chr9G0160400/Chr8G0160200/Chr8G0160300/Chr10G0118300/Chr8G0034600/Chr10G0210100/Chr10G0190200/Chr5G0275800/Chr8G0091800/Chr4G0133400/Chr7G0126300/Chr11G0253800/Chr3G0199800/Chr5G0262900/Chr3G0014800/Chr7G0225000/Chr10G0150500/Chr10G0150700/Chr7G0079600/Chr6G0192500/Chr6G0022500/Chr8G0225000/Chr1G0124100/Chr6G0067600/Chr1G0055400/Chr11G0194900/Chr9G0285800	28	GO:0045786	negative regulation of cell cycle	6/1140	24/11016	0.0319481	0.28575	0.261573	Chr2G0079400/Chr8G0035500/Chr2G0071300/Chr11G0037400/Chr11G0259200/Chr6G0004900	6	GO:0009179	purine ribonucleoside diphosphate metabolic process	8/772	61/11016	0.0615722	0.48598	0.459862	Chr12G0198400/Chr9G0108100/Chr10G0236800/Chr3G0306400/Chr7G0151100/Chr6G0021400/Chr9G0113700/Chr4G0102000	8	GO:0006790	sulfur compound metabolic process	10/682	88/11016	0.044835	0.362555	0.332111	Chr6G0038300/Chr3G0027900/Chr3G0020100/Chr8G0263200/Chr8G0079900/Chr8G0151200/Chr3G0241800/Chr1G0140800/Chr5G0091200/Chr6G0283400	10	GO:0006887	exocytosis	1/65	42/11016	0.220436	0.46568	0.433629	Chr11G0136000	1	GO:0006974	cellular response to DNA damage stimulus	3/44	271/11016	0.0934044
GO:0071555	cell wall organization	18/1477	87/11016	0.0382382	0.318256	0.288621	Chr6G0024400/Chr4G0074300/Chr5G0143500/Chr5G0143800/Chr12G0165500/Chr8G0004600/Chr7G0153600/Chr5G0000600/Chr7G0025600/Chr10G0212300/Chr10G0105500/Chr1G0014700/Chr9G0004600/Chr6G0011100/Chr8G0030700/Chr11G0059500/Chr6G0252800/Chr11G0259600	18	GO:0006090	pyruvate metabolic process	13/1140	72/11016	0.0319578	0.28575	0.261573	Chr9G0175800/Chr3G0090600/Chr10G0228200/Chr8G0352200/Chr1G0194400/Chr10G0236800/Chr4G0200800/Chr9G0113700/Chr7G0086200/Chr8G0007400/Chr1G0082800/Chr6G0220500/Chr4G0228600	13	GO:0009185	ribonucleoside diphosphate metabolic process	8/772	61/11016	0.0615722	0.48598	0.459862	Chr12G0198400/Chr9G0108100/Chr10G0236800/Chr3G0306400/Chr7G0151100/Chr6G0021400/Chr9G0113700/Chr4G0102000	8	GO:0034613	cellular protein localization	22/682	243/11016	0.0468475	0.3697	0.338656	Chr8G0056200/Chr2G0177000/Chr9G0056000/Chr11G0185600/Chr7G0075900/Chr7G0070300/Chr9G0277500/Chr7G0120600/Chr12G0106500/Chr6G0070600/Chr8G0037100/Chr7G0166000/Chr10G0268900/Chr3G0213000/Chr6G0335400/Chr7G0157700/Chr1G0000900/Chr10G0253000/Chr11G0250800/Chr6G0041200/Chr7G0010400/Chr12G0090900	22	GO:0009314	response to radiation	1/65	42/11016	0.220436	0.46568	0.433629	Chr11G0221300	1	GO:0009069	serine family amino acid metabolic process	1/44	26/11016	0.0989328
GO:0009765	photosynthesis, light harvesting	8/1477	30/11016	0.0396151	0.318256	0.288621	Chr9G0098500/Chr9G0066100/Chr10G0153000/Chr1G0167100/Chr9G0140500/Chr9G0165400/Chr5G0076100/Chr2G0073300	8	GO:0007276	gamete generation	5/1140	18/11016	0.0320397	0.28575	0.261573	Chr9G0111000/Chr7G0069000/Chr10G0076000/Chr10G0186100/Chr9G0251400	5	GO:0042866	pyruvate biosynthetic process	8/772	61/11016	0.0615722	0.48598	0.459862	Chr12G0198400/Chr9G0108100/Chr10G0236800/Chr3G0306400/Chr7G0151100/Chr6G0021400/Chr9G0113700/Chr4G0102000	8	GO:0070727	cellular macromolecule localization	22/682	243/11016	0.0468475	0.3697	0.338656	Chr8G0056200/Chr2G0177000/Chr9G0056000/Chr11G0185600/Chr7G0075900/Chr7G0070300/Chr9G0277500/Chr7G0120600/Chr12G0106500/Chr6G0070600/Chr8G0037100/Chr7G0166000/Chr10G0268900/Chr3G0213000/Chr6G0335400/Chr7G0157700/Chr1G0000900/Chr10G0253000/Chr11G0250800/Chr6G0041200/Chr7G0010400/Chr12G0090900	22	GO:0016579	protein deubiquitination	1/65	42/11016	0.220436	0.46568	0.433629	Chr6G0039600	1	GO:0030163	protein catabolic process	2/44	138/11016	0.104906
GO:0015988	energy coupled proton transmembrane transport, against electrochemical gradient	8/1477	30/11016	0.0396151	0.318256	0.288621	Chr3G0272400/Chr9G0077300/Chr2G0106100/Chr9G0131900/Chr9G0039700/Chr5G0140900/Chr7G0221500/Chr9G0120100	8	GO:0022412	cellular process involved in reproduction in multicellular organism	5/1140	18/11016	0.0320397	0.28575	0.261573	Chr9G0111000/Chr7G0069000/Chr10G0076000/Chr10G0186100/Chr9G0251400	5	GO:0046031	ADP metabolic process	8/772	61/11016	0.0615722	0.48598	0.459862	Chr12G0198400/Chr9G0108100/Chr10G0236800/Chr3G0306400/Chr7G0151100/Chr6G0021400/Chr9G0113700/Chr4G0102000	8	GO:0006720	isoprenoid metabolic process	7/682	54/11016	0.0476693	0.371017	0.339863	Chr8G0171700/Chr1G0192000/Chr2G0083200/Chr1G0191800/Chr3G0274200/Chr7G0085900/Chr5G0168200	7	GO:0033014	tetrapyrrole biosynthetic process	1/65	43/11016	0.225053	0.46568	0.433629	Chr8G0247500	1	GO:0033554	cellular response to stress	3/44	287/11016	0.106338
GO:0015991	ATP hydrolysis coupled proton transport	8/1477	30/11016	0.0396151	0.318256	0.288621	Chr3G0272400/Chr9G0077300/Chr2G0106100/Chr9G0131900/Chr9G0039700/Chr5G0140900/Chr7G0221500/Chr9G0120100	8	GO:0032504	multicellular organism reproduction	5/1140	18/11016	0.0320397	0.28575	0.261573	Chr9G0111000/Chr7G0069000/Chr10G0076000/Chr10G0186100/Chr9G0251400	5	GO:0045944	positive regulation of transcription by RNA polymerase II	7/772	51/11016	0.0635524	0.494784	0.468193	Chr3G0092700/Chr8G0182000/Chr9G0114500/Chr9G0205300/Chr9G0165300/Chr1G0001300/Chr4G0253300	7	GO:0044264	cellular polysaccharide metabolic process	12/682	114/11016	0.0492852	0.371017	0.339863	Chr2G0027000/Chr2G0027300/Chr9G0152800/Chr9G0152700/Chr12G0147800/Chr3G0058600/Chr3G0058400/Chr11G0177700/Chr5G0230100/Chr3G0268200/Chr7G0252600/Chr6G0121600	12	GO:0005996	monosaccharide metabolic process	1/65	44/11016	0.229644	0.46568	0.433629	Chr9G0038300	1	GO:0042592	homeostatic process	3/44	290/11016	0.10884
GO:0046148	pigment biosynthetic process	8/1477	30/11016	0.0396151	0.318256	0.288621	Chr10G0122400/Chr9G0297500/Chr6G0289800/Chr2G0005700/Chr8G0190000/Chr9G0096500/Chr7G0235100/Chr3G0038800	8	GO:0048609	multicellular organismal reproductive process	5/1140	18/11016	0.0320397	0.28575	0.261573	Chr9G0111000/Chr7G0069000/Chr10G0076000/Chr10G0186100/Chr9G0251400	5	GO:0010035	response to inorganic substance	6/772	41/11016	0.0641801	0.494784	0.468193	Chr1G0052800/Chr8G0165900/Chr10G0032500/Chr5G0103700/Chr7G0220800/Chr6G0209100	6	GO:0006812	cation transport	29/682	341/11016	0.0506775	0.371017	0.339863	Chr9G0029700/Chr3G0018700/Chr1G0034500/Chr2G0021900/Chr10G0054700/Chr8G0035100/Chr7G0200800/Chr8G0092100/Chr4G0200100/Chr6G0294000/Chr11G0247100/Chr10G0049800/Chr9G0131900/Chr10G0142600/Chr6G0266500/Chr12G0096200/Chr8G0113000/Chr3G0272900/Chr5G0140900/Chr6G0061700/Chr5G0085000/Chr2G0175900/Chr10G0253200/Chr7G0110400/Chr2G0116600/Chr12G0153200/Chr7G0221500/Chr7G0125600/Chr12G0120500	29	GO:0009116	nucleoside metabolic process	1/65	44/11016	0.229644	0.46568	0.433629	Chr7G0068700	1	GO:0019439	aromatic compound catabolic process	2/44	148/11016	0.117799
GO:0090662	ATP hydrolysis coupled transmembrane transport	8/1477	30/11016	0.0396151	0.318256	0.288621	Chr3G0272400/Chr9G0077300/Chr2G0106100/Chr9G0131900/Chr9G0039700/Chr5G0140900/Chr7G0221500/Chr9G0120100	8	GO:0043436	oxoacid metabolic process	63/1140	485/11016	0.0332005	0.292699	0.267934	Chr9G0175800/Chr2G0059200/Chr3G0090600/Chr10G0086800/Chr11G0004600/Chr4G0225900/Chr3G0225200/Chr2G0083800/Chr8G0226300/Chr11G0124200/Chr12G0201400/Chr10G0228200/Chr8G0352200/Chr1G0046400/Chr1G0046100/Chr11G0266800/Chr1G0194400/Chr7G0000400/Chr8G0215700/Chr9G0080600/Chr10G0190200/Chr5G0101900/Chr9G0069700/Chr9G0070500/Chr8G0179800/Chr1G0050500/Chr10G0236800/Chr11G0056200/Chr11G0225500/Chr6G0326100…	63	GO:0044248	cellular catabolic process	37/772	410/11016	0.066651	0.507927	0.480629	Chr5G0077000/Chr5G0076900/Chr4G0191000/Chr11G0114700/Chr12G0198400/Chr3G0225000/Chr9G0108100/Chr8G0194600/Chr1G0021900/Chr8G0091700/Chr11G0086800/Chr4G0226200/Chr9G0014500/Chr10G0236800/Chr10G0265400/Chr12G0038400/Chr7G0121300/Chr8G0196500/Chr3G0306400/Chr7G0151100/Chr10G0130100/Chr9G0106600/Chr9G0106500/Chr10G0007800/Chr6G0021400/Chr5G0213900/Chr10G0066500/Chr9G0113700/Chr6G0216600/Chr4G0102000/…	37	GO:0008037	cell recognition	9/682	78/11016	0.0509799	0.371017	0.339863	Chr3G0032000/Chr7G0246700/Chr10G0192700/Chr1G0223700/Chr4G0125700/Chr4G0071000/Chr8G0067500/Chr4G0027500/Chr7G0104100	9	GO:0032940	secretion by cell	1/65	44/11016	0.229644	0.46568	0.433629	Chr11G0136000	1	GO:0006575	cellular modified amino acid metabolic process	1/44	32/11016	0.120367
GO:0099131	ATP hydrolysis coupled ion transmembrane transport	8/1477	30/11016	0.0396151	0.318256	0.288621	Chr3G0272400/Chr9G0077300/Chr2G0106100/Chr9G0131900/Chr9G0039700/Chr5G0140900/Chr7G0221500/Chr9G0120100	8	GO:0007015	actin filament organization	9/1140	44/11016	0.0336812	0.293562	0.268724	Chr3G0108800/Chr5G0150400/Chr6G0332300/Chr1G0161900/Chr12G0109000/Chr10G0020200/Chr1G0082900/Chr10G0233200/Chr4G0166100	9	GO:0048367	shoot system development	3/772	14/11016	0.0698685	0.526396	0.498106	Chr6G0270900/Chr1G0035100/Chr10G0094100	3	GO:0009875	pollen-pistil interaction	9/682	78/11016	0.0509799	0.371017	0.339863	Chr3G0032000/Chr7G0246700/Chr10G0192700/Chr1G0223700/Chr4G0125700/Chr4G0071000/Chr8G0067500/Chr4G0027500/Chr7G0104100	9	GO:0044282	small molecule catabolic process	1/65	44/11016	0.229644	0.46568	0.433629	Chr3G0215000	1	GO:1901361	organic cyclic compound catabolic process	2/44	151/11016	0.121743
GO:0099132	ATP hydrolysis coupled cation transmembrane transport	8/1477	30/11016	0.0396151	0.318256	0.288621	Chr3G0272400/Chr9G0077300/Chr2G0106100/Chr9G0131900/Chr9G0039700/Chr5G0140900/Chr7G0221500/Chr9G0120100	8	GO:0006082	organic acid metabolic process	63/1140	486/11016	0.0344408	0.29681	0.271697	Chr9G0175800/Chr2G0059200/Chr3G0090600/Chr10G0086800/Chr11G0004600/Chr4G0225900/Chr3G0225200/Chr2G0083800/Chr8G0226300/Chr11G0124200/Chr12G0201400/Chr10G0228200/Chr8G0352200/Chr1G0046400/Chr1G0046100/Chr11G0266800/Chr1G0194400/Chr7G0000400/Chr8G0215700/Chr9G0080600/Chr10G0190200/Chr5G0101900/Chr9G0069700/Chr9G0070500/Chr8G0179800/Chr1G0050500/Chr10G0236800/Chr11G0056200/Chr11G0225500/Chr6G0326100…	63	GO:0099402	plant organ development	4/772	23/11016	0.0731067	0.541743	0.512628	Chr1G0035100/Chr10G0094100/Chr9G0122900/Chr12G0181000	4	GO:0048544	recognition of pollen	9/682	78/11016	0.0509799	0.371017	0.339863	Chr3G0032000/Chr7G0246700/Chr10G0192700/Chr1G0223700/Chr4G0125700/Chr4G0071000/Chr8G0067500/Chr4G0027500/Chr7G0104100	9	GO:1901657	glycosyl compound metabolic process	1/65	44/11016	0.229644	0.46568	0.433629	Chr7G0068700	1	GO:0009308	amine metabolic process	1/44	34/11016	0.127401
GO:0001932	regulation of protein phosphorylation	5/1477	15/11016	0.0405512	0.318617	0.288948	Chr10G0227800/Chr4G0039000/Chr2G0105200/Chr10G0014500/Chr4G0169900	5	GO:0032502	developmental process	22/1140	142/11016	0.0348951	0.297384	0.272223	Chr7G0217800/Chr10G0187300/Chr9G0111000/Chr3G0166000/Chr1G0035100/Chr10G0041500/Chr9G0232200/Chr6G0181000/Chr10G0087500/Chr1G0211400/Chr3G0159600/Chr10G0172800/Chr8G0253400/Chr6G0247600/Chr10G0186100/Chr2G0061500/Chr9G0291900/Chr12G0181000/Chr2G0066900/Chr12G0073700/Chr6G0316900/Chr5G0125300	22	GO:0006732	coenzyme metabolic process	17/772	166/11016	0.0735397	0.541743	0.512628	Chr12G0198400/Chr9G0108100/Chr12G0093300/Chr1G0194400/Chr1G0008200/Chr5G0261000/Chr10G0236800/Chr10G0184700/Chr3G0306400/Chr7G0151100/Chr6G0021400/Chr4G0158800/Chr9G0113700/Chr11G0183700/Chr4G0102000/Chr3G0285200/Chr6G0220500	17	GO:0006886	intracellular protein transport	21/682	232/11016	0.0513377	0.371017	0.339863	Chr8G0056200/Chr2G0177000/Chr9G0056000/Chr11G0185600/Chr7G0070300/Chr9G0277500/Chr7G0120600/Chr12G0106500/Chr6G0070600/Chr8G0037100/Chr7G0166000/Chr10G0268900/Chr3G0213000/Chr6G0335400/Chr7G0157700/Chr1G0000900/Chr10G0253000/Chr11G0250800/Chr6G0041200/Chr7G0010400/Chr12G0090900	21	GO:0070646	protein modification by small protein removal	1/65	45/11016	0.234208	0.46568	0.433629	Chr6G0039600	1	GO:0006401	RNA catabolic process	1/44	35/11016	0.130897
GO:0045859	regulation of protein kinase activity	5/1477	15/11016	0.0405512	0.318617	0.288948	Chr10G0227800/Chr4G0039000/Chr2G0105200/Chr10G0014500/Chr4G0169900	5	GO:0006766	vitamin metabolic process	7/1140	31/11016	0.0357674	0.298192	0.272962	Chr9G0143300/Chr5G0071300/Chr8G0226300/Chr4G0049800/Chr4G0049700/Chr10G0025600/Chr6G0078000	7	GO:0009142	nucleoside triphosphate biosynthetic process	11/772	97/11016	0.0763599	0.550289	0.520715	Chr12G0198400/Chr9G0108100/Chr10G0236800/Chr3G0306400/Chr7G0151100/Chr6G0250900/Chr6G0021400/Chr10G0100300/Chr6G0218900/Chr9G0113700/Chr4G0102000	11	GO:0006555	methionine metabolic process	3/682	14/11016	0.0515459	0.371017	0.339863	Chr6G0038300/Chr3G0027900/Chr5G0091200	3	GO:0045017	glycerolipid biosynthetic process	1/65	46/11016	0.238745	0.46568	0.433629	Chr9G0034600	1	GO:0016311	dephosphorylation	2/44	158/11016	0.131073
GO:0009084	glutamine family amino acid biosynthetic process	6/1477	20/11016	0.0420665	0.321573	0.291629	Chr8G0005000/Chr1G0077300/Chr8G0150000/Chr12G0186800/Chr5G0052500/Chr8G0187100	6	GO:0006767	water-soluble vitamin metabolic process	7/1140	31/11016	0.0357674	0.298192	0.272962	Chr9G0143300/Chr5G0071300/Chr8G0226300/Chr4G0049800/Chr4G0049700/Chr10G0025600/Chr6G0078000	7	GO:0009201	ribonucleoside triphosphate biosynthetic process	11/772	97/11016	0.0763599	0.550289	0.520715	Chr12G0198400/Chr9G0108100/Chr10G0236800/Chr3G0306400/Chr7G0151100/Chr6G0250900/Chr6G0021400/Chr10G0100300/Chr6G0218900/Chr9G0113700/Chr4G0102000	11	GO:0005996	monosaccharide metabolic process	6/682	44/11016	0.0523719	0.372865	0.341556	Chr8G0128900/Chr10G0105200/Chr7G0095300/Chr9G0118600/Chr8G0152700/Chr11G0159300	6	GO:0070647	protein modification by small protein conjugation or removal	2/65	158/11016	0.23907	0.46568	0.433629	Chr6G0039600/Chr12G0159500	2	GO:0032787	monocarboxylic acid metabolic process	2/44	160/11016	0.133769
GO:0009653	anatomical structure morphogenesis	6/1477	20/11016	0.0420665	0.321573	0.291629	Chr11G0052000/Chr5G0101200/Chr9G0172300/Chr1G0018400/Chr8G0136100/Chr6G0316900	6	GO:0051347	positive regulation of transferase activity	4/1140	13/11016	0.0380637	0.313924	0.287363	Chr10G0227800/Chr10G0201600/Chr4G0039000/Chr8G0135200	4	GO:0006081	cellular aldehyde metabolic process	5/772	33/11016	0.0776169	0.553333	0.523596	Chr12G0093300/Chr5G0261000/Chr8G0026600/Chr3G0285200/Chr9G0128300	5	GO:0006414	translational elongation	5/682	34/11016	0.0562764	0.387146	0.354638	Chr7G0012600/Chr5G0017500/Chr4G0072400/Chr3G0284500/Chr6G0173600	5	GO:0033013	tetrapyrrole metabolic process	1/65	47/11016	0.243255	0.46568	0.433629	Chr8G0247500	1	GO:0015698	inorganic anion transport	1/44	37/11016	0.137848
GO:0045229	external encapsulating structure organization	18/1477	88/11016	0.0422767	0.321573	0.291629	Chr6G0024400/Chr4G0074300/Chr5G0143500/Chr5G0143800/Chr12G0165500/Chr8G0004600/Chr7G0153600/Chr5G0000600/Chr7G0025600/Chr10G0212300/Chr10G0105500/Chr1G0014700/Chr9G0004600/Chr6G0011100/Chr8G0030700/Chr11G0059500/Chr6G0252800/Chr11G0259600	18	GO:0016051	carbohydrate biosynthetic process	18/1140	112/11016	0.0386665	0.315502	0.288808	Chr12G0140100/Chr7G0085400/Chr7G0219500/Chr9G0202000/Chr3G0036700/Chr9G0108900/Chr9G0061900/Chr2G0027000/Chr9G0290300/Chr9G0243500/Chr1G0200000/Chr9G0113700/Chr8G0102100/Chr4G0101800/Chr6G0171600/Chr7G0227000/Chr1G0098000/Chr6G0004600	18	GO:0072524	pyridine-containing compound metabolic process	11/772	98/11016	0.0808646	0.558549	0.528531	Chr12G0198400/Chr9G0108100/Chr12G0093300/Chr5G0261000/Chr10G0236800/Chr3G0306400/Chr7G0151100/Chr6G0021400/Chr9G0113700/Chr4G0102000/Chr3G0285200	11	GO:0000097	sulfur amino acid biosynthetic process	4/682	24/11016	0.0576288	0.387146	0.354638	Chr6G0038300/Chr3G0027900/Chr3G0020100/Chr5G0091200	4	GO:0046903	secretion	1/65	47/11016	0.243255	0.46568	0.433629	Chr11G0136000	1	GO:0016569	covalent chromatin modification	1/44	40/11016	0.148173
GO:1901361	organic cyclic compound catabolic process	28/1477	151/11016	0.0449565	0.338357	0.30685	Chr12G0146600/Chr9G0160400/Chr8G0160200/Chr8G0160300/Chr10G0118300/Chr8G0034600/Chr10G0210100/Chr10G0190200/Chr5G0275800/Chr8G0091800/Chr4G0133400/Chr7G0126300/Chr11G0253800/Chr3G0199800/Chr5G0262900/Chr3G0014800/Chr7G0225000/Chr10G0150500/Chr10G0150700/Chr7G0079600/Chr6G0192500/Chr6G0022500/Chr8G0225000/Chr1G0124100/Chr6G0067600/Chr1G0055400/Chr11G0194900/Chr9G0285800	28	GO:0072528	pyrimidine-containing compound biosynthetic process	7/1140	32/11016	0.0418417	0.337817	0.309234	Chr9G0143300/Chr5G0071300/Chr6G0250900/Chr10G0025600/Chr6G0106800/Chr3G0017400/Chr6G0078000	7	GO:0045893	positive regulation of transcription, DNA-templated	8/772	65/11016	0.0830197	0.558549	0.528531	Chr9G0277800/Chr3G0092700/Chr8G0182000/Chr9G0114500/Chr9G0205300/Chr9G0165300/Chr1G0001300/Chr4G0253300	8	GO:0006721	terpenoid metabolic process	4/682	24/11016	0.0576288	0.387146	0.354638	Chr1G0192000/Chr2G0083200/Chr1G0191800/Chr3G0274200	4	GO:0009165	nucleotide biosynthetic process	2/65	161/11016	0.245634	0.46568	0.433629	Chr6G0022400/Chr7G0068700	2	GO:0016570	histone modification	1/44	40/11016	0.148173
GO:0006771	riboflavin metabolic process	4/1477	11/11016	0.0487454	0.35205	0.319268	Chr7G0193600/Chr5G0081100/Chr7G0068400/Chr4G0049800	4	GO:0010564	regulation of cell cycle process	6/1140	26/11016	0.0457976	0.365904	0.334946	Chr8G0035500/Chr10G0227800/Chr4G0039000/Chr2G0071300/Chr8G0135200/Chr6G0004900	6	GO:0051254	positive regulation of RNA metabolic process	8/772	65/11016	0.0830197	0.558549	0.528531	Chr9G0277800/Chr3G0092700/Chr8G0182000/Chr9G0114500/Chr9G0205300/Chr9G0165300/Chr1G0001300/Chr4G0253300	8	GO:0016114	terpenoid biosynthetic process	4/682	24/11016	0.0576288	0.387146	0.354638	Chr1G0192000/Chr2G0083200/Chr1G0191800/Chr3G0274200	4	GO:1901293	nucleoside phosphate biosynthetic process	2/65	161/11016	0.245634	0.46568	0.433629	Chr6G0022400/Chr7G0068700	2	GO:0030258	lipid modification	1/44	40/11016	0.148173
GO:0009231	riboflavin biosynthetic process	4/1477	11/11016	0.0487454	0.35205	0.319268	Chr7G0193600/Chr5G0081100/Chr7G0068400/Chr4G0049800	4	GO:0097435	supramolecular fiber organization	11/1140	61/11016	0.0465381	0.367987	0.336852	Chr3G0108800/Chr2G0134900/Chr5G0150400/Chr6G0332300/Chr1G0161900/Chr12G0109000/Chr9G0172500/Chr10G0020200/Chr1G0082900/Chr10G0233200/Chr4G0166100	11	GO:1902680	positive regulation of RNA biosynthetic process	8/772	65/11016	0.0830197	0.558549	0.528531	Chr9G0277800/Chr3G0092700/Chr8G0182000/Chr9G0114500/Chr9G0205300/Chr9G0165300/Chr1G0001300/Chr4G0253300	8	GO:0009856	pollination	9/682	80/11016	0.058234	0.387146	0.354638	Chr3G0032000/Chr7G0246700/Chr10G0192700/Chr1G0223700/Chr4G0125700/Chr4G0071000/Chr8G0067500/Chr4G0027500/Chr7G0104100	9	GO:0008654	phospholipid biosynthetic process	1/65	49/11016	0.252198	0.471784	0.439313	Chr9G0034600	1	GO:0055082	cellular chemical homeostasis	1/44	40/11016	0.148173
GO:0042726	flavin-containing compound metabolic process	4/1477	11/11016	0.0487454	0.35205	0.319268	Chr7G0193600/Chr5G0081100/Chr7G0068400/Chr4G0049800	4	GO:0051187	cofactor catabolic process	14/1140	84/11016	0.0487306	0.3762	0.344371	Chr5G0076900/Chr4G0207500/Chr3G0309100/Chr1G0231400/Chr11G0086800/Chr5G0146400/Chr6G0064000/Chr8G0196500/Chr9G0106500/Chr8G0147900/Chr10G0068300/Chr5G0020400/Chr5G0028200/Chr5G0273900	14	GO:1903508	positive regulation of nucleic acid-templated transcription	8/772	65/11016	0.0830197	0.558549	0.528531	Chr9G0277800/Chr3G0092700/Chr8G0182000/Chr9G0114500/Chr9G0205300/Chr9G0165300/Chr1G0001300/Chr4G0253300	8	GO:0044706	multi-multicellular organism process	9/682	80/11016	0.058234	0.387146	0.354638	Chr3G0032000/Chr7G0246700/Chr10G0192700/Chr1G0223700/Chr4G0125700/Chr4G0071000/Chr8G0067500/Chr4G0027500/Chr7G0104100	9	GO:0000160	phosphorelay signal transduction system	1/65	50/11016	0.25663	0.471784	0.439313	Chr7G0059800	1	GO:0065004	protein-DNA complex assembly	1/44	40/11016	0.148173
GO:0042727	flavin-containing compound biosynthetic process	4/1477	11/11016	0.0487454	0.35205	0.319268	Chr7G0193600/Chr5G0081100/Chr7G0068400/Chr4G0049800	4	GO:0006816	calcium ion transport	5/1140	20/11016	0.0488062	0.3762	0.344371	Chr10G0060900/Chr2G0196400/Chr12G0160400/Chr12G0091800/Chr10G0127600	5	GO:0007015	actin filament organization	6/772	44/11016	0.0846821	0.558549	0.528531	Chr3G0108800/Chr6G0332300/Chr12G0168900/Chr7G0255200/Chr11G0019300/Chr10G0233200	6	GO:0006629	lipid metabolic process	38/682	473/11016	0.0585152	0.387146	0.354638	Chr1G0102700/Chr12G0211500/Chr12G0034100/Chr5G0122600/Chr8G0171700/Chr10G0084100/Chr12G0211600/Chr1G0192000/Chr4G0206300/Chr5G0083600/Chr6G0202900/Chr6G0144000/Chr10G0253800/Chr3G0294000/Chr2G0083200/Chr4G0038600/Chr10G0250900/Chr1G0002700/Chr5G0094100/Chr1G0191800/Chr6G0075500/Chr12G0010900/Chr10G0028400/Chr3G0078600/Chr7G0178700/Chr3G0274200/Chr4G0169800/Chr4G0084300/Chr7G0085900/Chr6G0213700/C…	38	GO:0042545	cell wall modification	1/65	50/11016	0.25663	0.471784	0.439313	Chr5G0000600	1	GO:0017038	protein import	1/44	41/11016	0.151588
GO:0009069	serine family amino acid metabolic process	7/1477	26/11016	0.0503163	0.359762	0.326262	Chr2G0035800/Chr9G0070500/Chr3G0215000/Chr3G0020100/Chr8G0234600/Chr3G0081000/Chr6G0205900	7	GO:0046165	alcohol biosynthetic process	4/1140	14/11016	0.0490483	0.3762	0.344371	Chr7G0217800/Chr6G0271800/Chr1G0071700/Chr9G0274500	4	GO:0044282	small molecule catabolic process	6/772	44/11016	0.0846821	0.558549	0.528531	Chr11G0114700/Chr1G0021900/Chr8G0091700/Chr9G0014500/Chr3G0005800/Chr8G0026600	6	GO:0009639	response to red or far red light	3/682	15/11016	0.0615623	0.398904	0.365408	Chr10G0151600/Chr12G0060500/Chr6G0002900	3	GO:0044272	sulfur compound biosynthetic process	1/65	52/11016	0.265417	0.483058	0.449812	Chr11G0186000	1	GO:0071824	protein-DNA complex subunit organization	1/44	42/11016	0.154989
GO:0042325	regulation of phosphorylation	5/1477	16/11016	0.0526703	0.369208	0.334829	Chr10G0227800/Chr4G0039000/Chr2G0105200/Chr10G0014500/Chr4G0169900	5	GO:0048856	anatomical structure development	19/1140	124/11016	0.052131	0.395886	0.362391	Chr7G0217800/Chr10G0187300/Chr9G0111000/Chr3G0166000/Chr1G0035100/Chr10G0041500/Chr9G0232200/Chr6G0181000/Chr10G0087500/Chr1G0211400/Chr10G0172800/Chr8G0253400/Chr10G0186100/Chr2G0061500/Chr12G0181000/Chr2G0066900/Chr12G0073700/Chr6G0316900/Chr5G0125300	19	GO:1901575	organic substance catabolic process	33/772	368/11016	0.0850882	0.558549	0.528531	Chr4G0191000/Chr11G0114700/Chr12G0198400/Chr11G0005400/Chr3G0225000/Chr9G0108100/Chr8G0194600/Chr1G0021900/Chr8G0091700/Chr4G0226200/Chr9G0014500/Chr10G0236800/Chr12G0038400/Chr7G0121300/Chr8G0196500/Chr3G0306400/Chr7G0151100/Chr10G0130100/Chr6G0021400/Chr10G0221100/Chr5G0213900/Chr10G0066500/Chr9G0113700/Chr6G0216600/Chr4G0102000/Chr3G0005800/Chr8G0026600/Chr2G0020300/Chr9G0007400/Chr8G0230900/C…	33	GO:1901068	guanosine-containing compound metabolic process	3/682	15/11016	0.0615623	0.398904	0.365408	Chr2G0108300/Chr9G0008000/Chr11G0232500	3	GO:0006418	tRNA aminoacylation for protein translation	1/65	54/11016	0.274101	0.48721	0.453677	Chr11G0152700	1	GO:0048878	chemical homeostasis	1/44	45/11016	0.165114
GO:0043549	regulation of kinase activity	5/1477	16/11016	0.0526703	0.369208	0.334829	Chr10G0227800/Chr4G0039000/Chr2G0105200/Chr10G0014500/Chr4G0169900	5	GO:0006066	alcohol metabolic process	6/1140	27/11016	0.0539253	0.40156	0.367585	Chr7G0217800/Chr6G0168700/Chr6G0271800/Chr1G0071700/Chr9G0274500/Chr4G0108200	6	GO:0009308	amine metabolic process	5/772	34/11016	0.0860135	0.559087	0.52904	Chr3G0283100/Chr3G0283400/Chr7G0120500/Chr11G0009500/Chr1G0050500	5	GO:0006401	RNA catabolic process	5/682	35/11016	0.0624599	0.398904	0.365408	Chr9G0160400/Chr1G0008100/Chr8G0099600/Chr5G0047700/Chr5G0065200	5	GO:0009605	response to external stimulus	1/65	55/11016	0.278406	0.48721	0.453677	Chr11G0221300	1	GO:0000226	microtubule cytoskeleton organization	1/44	46/11016	0.168462
GO:0048869	cellular developmental process	7/1477	27/11016	0.0603681	0.41906	0.380039	Chr6G0291100/Chr11G0052000/Chr5G0101200/Chr9G0172300/Chr1G0018400/Chr8G0136100/Chr6G0316900	7	GO:0048869	cellular developmental process	6/1140	27/11016	0.0539253	0.40156	0.367585	Chr9G0111000/Chr9G0232200/Chr10G0087500/Chr10G0186100/Chr12G0181000/Chr6G0316900	6	GO:0045935	positive regulation of nucleobase-containing compound metabolic process	8/772	66/11016	0.0889906	0.572823	0.542038	Chr9G0277800/Chr3G0092700/Chr8G0182000/Chr9G0114500/Chr9G0205300/Chr9G0165300/Chr1G0001300/Chr4G0253300	8	GO:0045017	glycerolipid biosynthetic process	6/682	46/11016	0.0627284	0.398904	0.365408	Chr1G0102700/Chr4G0038600/Chr5G0094100/Chr3G0078600/Chr6G0213700/Chr5G0036000	6	GO:0043038	amino acid activation	1/65	55/11016	0.278406	0.48721	0.453677	Chr11G0152700	1	GO:0006352	DNA-templated transcription, initiation	1/44	48/11016	0.17512
GO:0006813	potassium ion transport	11/1477	50/11016	0.0638403	0.4292	0.389234	Chr8G0031900/Chr7G0127800/Chr1G0198600/Chr1G0240700/Chr1G0010000/Chr8G0110300/Chr5G0070900/Chr9G0292400/Chr2G0116600/Chr3G0094300/Chr10G0101400	11	GO:0034637	cellular carbohydrate biosynthetic process	16/1140	101/11016	0.0549729	0.405425	0.371123	Chr12G0140100/Chr7G0085400/Chr7G0219500/Chr9G0202000/Chr3G0036700/Chr9G0108900/Chr9G0061900/Chr2G0027000/Chr9G0290300/Chr9G0243500/Chr1G0200000/Chr8G0102100/Chr4G0101800/Chr6G0171600/Chr1G0098000/Chr6G0004600	16	GO:0048608	reproductive structure development	4/772	25/11016	0.0936871	0.591567	0.559775	Chr6G0270900/Chr12G0175600/Chr3G0255800/Chr9G0292100	4	GO:0022607	cellular component assembly	18/682	200/11016	0.0704258	0.442588	0.405424	Chr1G0145500/Chr3G0018500/Chr1G0009700/Chr3G0029100/Chr9G0009600/Chr9G0140100/Chr8G0292600/Chr8G0141200/Chr8G0079900/Chr12G0096200/Chr1G0020000/Chr7G0030900/Chr8G0151200/Chr5G0111500/Chr3G0057300/Chr1G0140800/Chr11G0258900/Chr6G0283400	18	GO:0043039	tRNA aminoacylation	1/65	55/11016	0.278406	0.48721	0.453677	Chr11G0152700	1	GO:0042545	cell wall modification	1/44	50/11016	0.181725
GO:0010876	lipid localization	15/1477	74/11016	0.0642053	0.4292	0.389234	Chr6G0040700/Chr8G0193500/Chr6G0119700/Chr12G0069000/Chr10G0003800/Chr10G0004300/Chr1G0148400/Chr10G0004400/Chr8G0155700/Chr7G0050800/Chr4G0220700/Chr3G0070700/Chr7G0055300/Chr10G0004100/Chr8G0343400	15	GO:0050790	regulation of catalytic activity	8/1140	41/11016	0.0560384	0.408619	0.374046	Chr10G0227800/Chr10G0201600/Chr4G0039000/Chr2G0078500/Chr7G0212800/Chr12G0176800/Chr4G0169900/Chr8G0135200	8	GO:0061458	reproductive system development	4/772	25/11016	0.0936871	0.591567	0.559775	Chr6G0270900/Chr12G0175600/Chr3G0255800/Chr9G0292100	4	GO:0007051	spindle organization	3/682	16/11016	0.0724063	0.442588	0.405424	Chr1G0020000/Chr5G0040800/Chr5G0111500	3	GO:0006633	fatty acid biosynthetic process	1/65	56/11016	0.282685	0.489987	0.456263	Chr2G0083800	1	GO:0071396	cellular response to lipid	1/44	53/11016	0.191536
GO:0009063	cellular amino acid catabolic process	6/1477	22/11016	0.0642299	0.4292	0.389234	Chr2G0035800/Chr10G0190200/Chr8G0091800/Chr3G0215000/Chr3G0005800/Chr11G0194900	6	GO:0044262	cellular carbohydrate metabolic process	25/1140	174/11016	0.0564714	0.408619	0.374046	Chr7G0016300/Chr12G0140100/Chr11G0022100/Chr7G0085400/Chr7G0219500/Chr9G0202000/Chr3G0036700/Chr5G0000900/Chr9G0108900/Chr9G0061900/Chr2G0027000/Chr5G0165400/Chr12G0191400/Chr9G0290300/Chr9G0243500/Chr5G0212900/Chr3G0100000/Chr4G0108200/Chr1G0200000/Chr8G0102100/Chr9G0251700/Chr4G0101800/Chr6G0171600/Chr1G0098000/Chr6G0004600	25	GO:0030042	actin filament depolymerization	3/772	16/11016	0.0969992	0.601032	0.568731	Chr6G0332300/Chr12G0168900/Chr10G0233200	3	GO:0044743	protein transmembrane import into intracellular organelle	3/682	16/11016	0.0724063	0.442588	0.405424	Chr9G0056000/Chr12G0106500/Chr7G0166000	3	GO:1901565	organonitrogen compound catabolic process	2/65	189/11016	0.306995	0.523615	0.487577	Chr3G0215000/Chr6G0039600	2	GO:0006418	tRNA aminoacylation for protein translation	1/44	54/11016	0.194781
GO:0051338	regulation of transferase activity	6/1477	22/11016	0.0642299	0.4292	0.389234	Chr10G0227800/Chr4G0039000/Chr2G0105200/Chr10G0014500/Chr4G0169900/Chr11G0122300	6	GO:0030036	actin cytoskeleton organization	9/1140	49/11016	0.0615683	0.426794	0.390683	Chr3G0108800/Chr5G0150400/Chr6G0332300/Chr1G0161900/Chr12G0109000/Chr10G0020200/Chr1G0082900/Chr10G0233200/Chr4G0166100	9	GO:0051261	protein depolymerization	3/772	16/11016	0.0969992	0.601032	0.568731	Chr6G0332300/Chr12G0168900/Chr10G0233200	3	GO:0065002	intracellular protein transmembrane transport	3/682	16/11016	0.0724063	0.442588	0.405424	Chr9G0056000/Chr12G0106500/Chr7G0166000	3	GO:0006605	protein targeting	1/65	62/11016	0.30784	0.523615	0.487577	Chr9G0038300	1	GO:0009250	glucan biosynthetic process	1/44	54/11016	0.194781
GO:0009225	nucleotide-sugar metabolic process	4/1477	12/11016	0.0655839	0.430206	0.390147	Chr3G0036600/Chr6G0199400/Chr7G0129700/Chr7G0235300	4	GO:0001932	regulation of protein phosphorylation	4/1140	15/11016	0.0615851	0.426794	0.390683	Chr10G0227800/Chr4G0039000/Chr4G0169900/Chr8G0135200	4	GO:0009165	nucleotide biosynthetic process	16/772	161/11016	0.0989104	0.60163	0.569296	Chr12G0198400/Chr9G0108100/Chr6G0130500/Chr1G0194400/Chr10G0236800/Chr3G0306400/Chr7G0151100/Chr6G0250900/Chr6G0021400/Chr10G0100300/Chr6G0218900/Chr9G0113700/Chr4G0102000/Chr4G0173300/Chr6G0220500/Chr12G0091100	16	GO:0006875	cellular metal ion homeostasis	4/682	26/11016	0.073652	0.442588	0.405424	Chr8G0035100/Chr12G0105700/Chr12G0096200/Chr7G0125600	4	GO:0046488	phosphatidylinositol metabolic process	1/65	64/11016	0.31603	0.532569	0.495915	Chr9G0034600	1	GO:0043038	amino acid activation	1/44	55/11016	0.198013
GO:0016125	sterol metabolic process	4/1477	12/11016	0.0655839	0.430206	0.390147	Chr8G0179000/Chr11G0249100/Chr12G0184200/Chr1G0071700	4	GO:0016197	endosomal transport	4/1140	15/11016	0.0615851	0.426794	0.390683	Chr2G0059200/Chr11G0168200/Chr6G0057900/Chr3G0159700	4	GO:1901293	nucleoside phosphate biosynthetic process	16/772	161/11016	0.0989104	0.60163	0.569296	Chr12G0198400/Chr9G0108100/Chr6G0130500/Chr1G0194400/Chr10G0236800/Chr3G0306400/Chr7G0151100/Chr6G0250900/Chr6G0021400/Chr10G0100300/Chr6G0218900/Chr9G0113700/Chr4G0102000/Chr4G0173300/Chr6G0220500/Chr12G0091100	16	GO:0030003	cellular cation homeostasis	4/682	26/11016	0.073652	0.442588	0.405424	Chr8G0035100/Chr12G0105700/Chr12G0096200/Chr7G0125600	4	GO:0009072	aromatic amino acid family metabolic process	1/65	65/11016	0.32009	0.534461	0.497677	Chr12G0142900	1	GO:0043039	tRNA aminoacylation	1/44	55/11016	0.198013
GO:0010817	regulation of hormone levels	5/1477	17/11016	0.0666667	0.432824	0.392521	Chr1G0046400/Chr5G0210400/Chr11G0079800/Chr5G0009100/Chr6G0308700	5	GO:0045859	regulation of protein kinase activity	4/1140	15/11016	0.0615851	0.426794	0.390683	Chr10G0227800/Chr4G0039000/Chr4G0169900/Chr8G0135200	4	GO:0016052	carbohydrate catabolic process	9/772	79/11016	0.100203	0.60395	0.571492	Chr12G0198400/Chr9G0108100/Chr9G0014500/Chr10G0236800/Chr3G0306400/Chr7G0151100/Chr6G0021400/Chr9G0113700/Chr4G0102000	9	GO:0030036	actin cytoskeleton organization	6/682	49/11016	0.0803666	0.478547	0.438363	Chr3G0018500/Chr5G0278700/Chr10G0142400/Chr12G0209600/Chr10G0198700/Chr7G0010400	6	GO:0006631	fatty acid metabolic process	1/65	68/11016	0.332126	0.549517	0.511696	Chr2G0083800	1	GO:0006633	fatty acid biosynthetic process	1/44	56/11016	0.201232
GO:0072330	monocarboxylic acid biosynthetic process	24/1477	131/11016	0.0671937	0.432824	0.392521	Chr12G0211500/Chr1G0046400/Chr1G0113000/Chr11G0079800/Chr5G0101900/Chr6G0144000/Chr11G0253800/Chr7G0050200/Chr11G0227300/Chr3G0199800/Chr1G0029600/Chr3G0014800/Chr7G0225000/Chr5G0160000/Chr12G0118500/Chr7G0079600/Chr6G0192500/Chr6G0022500/Chr8G0225000/Chr8G0016500/Chr6G0067600/Chr1G0055400/Chr9G0273500/Chr3G0101200	24	GO:0071804	cellular potassium ion transport	7/1140	35/11016	0.0638996	0.426794	0.390683	Chr8G0031900/Chr6G0001200/Chr2G0180500/Chr5G0078300/Chr3G0020700/Chr9G0273000/Chr10G0101400	7	GO:0019362	pyridine nucleotide metabolic process	10/772	91/11016	0.1036	0.607802	0.575137	Chr12G0198400/Chr9G0108100/Chr5G0261000/Chr10G0236800/Chr3G0306400/Chr7G0151100/Chr6G0021400/Chr9G0113700/Chr4G0102000/Chr3G0285200	10	GO:0030001	metal ion transport	18/682	204/11016	0.0816043	0.481539	0.441104	Chr3G0018700/Chr1G0034500/Chr8G0035100/Chr7G0200800/Chr8G0092100/Chr4G0200100/Chr6G0294000/Chr10G0049800/Chr10G0142600/Chr12G0096200/Chr8G0113000/Chr6G0061700/Chr5G0085000/Chr10G0253200/Chr2G0116600/Chr12G0153200/Chr7G0125600/Chr12G0120500	18	GO:0030001	metal ion transport	2/65	204/11016	0.339592	0.556809	0.518486	Chr6G0132800/Chr12G0091800	2	GO:0009755	hormone-mediated signaling pathway	1/44	60/11016	0.213984
GO:0035556	intracellular signal transduction	21/1477	113/11016	0.0732555	0.467658	0.424111	Chr3G0162500/Chr2G0058200/Chr6G0105600/Chr9G0267000/Chr3G0050400/Chr7G0017900/Chr7G0160900/Chr3G0261000/Chr3G0261400/Chr8G0092100/Chr6G0165400/Chr9G0059600/Chr9G0166300/Chr10G0250200/Chr2G0204800/Chr3G0140500/Chr5G0108300/Chr9G0057700/Chr10G0235500/Chr8G0095500/Chr7G0078300	21	GO:0071805	potassium ion transmembrane transport	7/1140	35/11016	0.0638996	0.426794	0.390683	Chr8G0031900/Chr6G0001200/Chr2G0180500/Chr5G0078300/Chr3G0020700/Chr9G0273000/Chr10G0101400	7	GO:0046496	nicotinamide nucleotide metabolic process	10/772	91/11016	0.1036	0.607802	0.575137	Chr12G0198400/Chr9G0108100/Chr5G0261000/Chr10G0236800/Chr3G0306400/Chr7G0151100/Chr6G0021400/Chr9G0113700/Chr4G0102000/Chr3G0285200	10	GO:0042278	purine nucleoside metabolic process	3/682	17/11016	0.0840345	0.487103	0.446201	Chr2G0108300/Chr9G0008000/Chr11G0232500	3	GO:0008610	lipid biosynthetic process	2/65	212/11016	0.356805	0.578858	0.539017	Chr9G0034600/Chr2G0083800	2	GO:0032870	cellular response to hormone stimulus	1/44	60/11016	0.213984
GO:0016042	lipid catabolic process	6/1477	23/11016	0.077448	0.486712	0.441391	Chr8G0236500/Chr4G0206300/Chr4G0206500/Chr12G0010900/Chr5G0268400/Chr8G0010500	6	GO:0072593	reactive oxygen species metabolic process	14/1140	88/11016	0.0674538	0.426794	0.390683	Chr5G0076900/Chr4G0207500/Chr3G0309100/Chr1G0231400/Chr7G0130400/Chr11G0124300/Chr11G0086800/Chr5G0146400/Chr6G0064000/Chr10G0032500/Chr9G0106500/Chr8G0147900/Chr10G0068300/Chr5G0028200	14	GO:0072525	pyridine-containing compound biosynthetic process	9/772	80/11016	0.106304	0.607802	0.575137	Chr12G0198400/Chr9G0108100/Chr12G0093300/Chr10G0236800/Chr3G0306400/Chr7G0151100/Chr6G0021400/Chr9G0113700/Chr4G0102000	9	GO:0046128	purine ribonucleoside metabolic process	3/682	17/11016	0.0840345	0.487103	0.446201	Chr2G0108300/Chr9G0008000/Chr11G0232500	3	GO:0072594	establishment of protein localization to organelle	1/65	75/11016	0.359401	0.578858	0.539017	Chr9G0038300	1	GO:0071310	cellular response to organic substance	1/44	60/11016	0.213984
GO:0009416	response to light stimulus	9/1477	40/11016	0.0788309	0.486712	0.441391	Chr9G0014000/Chr5G0060100/Chr10G0239100/Chr4G0070300/Chr6G0082100/Chr7G0023500/Chr8G0240300/Chr6G0327200/Chr11G0221300	9	GO:0030029	actin filament-based process	9/1140	50/11016	0.0685095	0.426794	0.390683	Chr3G0108800/Chr5G0150400/Chr6G0332300/Chr1G0161900/Chr12G0109000/Chr10G0020200/Chr1G0082900/Chr10G0233200/Chr4G0166100	9	GO:0009891	positive regulation of biosynthetic process	8/772	69/11016	0.108351	0.607802	0.575137	Chr9G0277800/Chr3G0092700/Chr8G0182000/Chr9G0114500/Chr9G0205300/Chr9G0165300/Chr1G0001300/Chr4G0253300	8	GO:0046907	intracellular transport	24/682	289/11016	0.0867027	0.494398	0.452884	Chr8G0056200/Chr5G0215000/Chr2G0177000/Chr9G0056000/Chr11G0185600/Chr7G0070300/Chr9G0277500/Chr7G0120600/Chr11G0236400/Chr12G0106500/Chr6G0070600/Chr8G0037100/Chr7G0166000/Chr10G0268900/Chr3G0213000/Chr6G0335400/Chr7G0157700/Chr1G0000900/Chr10G0253000/Chr9G0273100/Chr11G0250800/Chr6G0041200/Chr7G0010400/Chr12G0090900	24	GO:0019637	organophosphate metabolic process	3/65	368/11016	0.370481	0.591469	0.550761	Chr6G0022400/Chr7G0068700/Chr9G0034600	3	GO:0071495	cellular response to endogenous stimulus	1/44	60/11016	0.213984
GO:0030258	lipid modification	9/1477	40/11016	0.0788309	0.486712	0.441391	Chr4G0128400/Chr8G0129300/Chr4G0206300/Chr4G0206500/Chr9G0105300/Chr2G0036500/Chr10G0012200/Chr5G0268400/Chr10G0078700	9	GO:0000271	polysaccharide biosynthetic process	11/1140	65/11016	0.0685313	0.426794	0.390683	Chr12G0140100/Chr7G0085400/Chr7G0219500/Chr9G0202000/Chr9G0061900/Chr2G0027000/Chr9G0290300/Chr9G0243500/Chr4G0101800/Chr1G0098000/Chr6G0004600	11	GO:0010557	positive regulation of macromolecule biosynthetic process	8/772	69/11016	0.108351	0.607802	0.575137	Chr9G0277800/Chr3G0092700/Chr8G0182000/Chr9G0114500/Chr9G0205300/Chr9G0165300/Chr1G0001300/Chr4G0253300	8	GO:0030029	actin filament-based process	6/682	50/11016	0.0868027	0.494398	0.452884	Chr3G0018500/Chr5G0278700/Chr10G0142400/Chr12G0209600/Chr10G0198700/Chr7G0010400	6	GO:0009451	RNA modification	1/65	81/11016	0.381904	0.604404	0.562806	Chr5G0071900	1	GO:0097435	supramolecular fiber organization	1/44	61/11016	0.217141
GO:0006869	lipid transport	14/1477	70/11016	0.0789631	0.486712	0.441391	Chr6G0040700/Chr8G0193500/Chr6G0119700/Chr12G0069000/Chr10G0003800/Chr10G0004300/Chr10G0004400/Chr8G0155700/Chr7G0050800/Chr4G0220700/Chr3G0070700/Chr7G0055300/Chr10G0004100/Chr8G0343400	14	GO:0033692	cellular polysaccharide biosynthetic process	11/1140	65/11016	0.0685313	0.426794	0.390683	Chr12G0140100/Chr7G0085400/Chr7G0219500/Chr9G0202000/Chr9G0061900/Chr2G0027000/Chr9G0290300/Chr9G0243500/Chr4G0101800/Chr1G0098000/Chr6G0004600	11	GO:0010628	positive regulation of gene expression	8/772	69/11016	0.108351	0.607802	0.575137	Chr9G0277800/Chr3G0092700/Chr8G0182000/Chr9G0114500/Chr9G0205300/Chr9G0165300/Chr1G0001300/Chr4G0253300	8	GO:0050801	ion homeostasis	5/682	39/11016	0.0908317	0.512886	0.469819	Chr3G0018700/Chr8G0035100/Chr12G0105700/Chr12G0096200/Chr7G0125600	5	GO:0009117	nucleotide metabolic process	2/65	228/11016	0.390747	0.606866	0.565098	Chr6G0022400/Chr7G0068700	2	GO:0015980	energy derivation by oxidation of organic compounds	1/44	62/11016	0.220285
GO:0097164	ammonium ion metabolic process	5/1477	18/11016	0.0825202	0.489165	0.443615	Chr6G0264300/Chr1G0021700/Chr8G0138400/Chr10G0247500/Chr8G0301600	5	GO:1901292	nucleoside phosphate catabolic process	11/1140	65/11016	0.0685313	0.426794	0.390683	Chr9G0175800/Chr3G0090600/Chr10G0228200/Chr8G0352200/Chr9G0256700/Chr10G0236800/Chr9G0113700/Chr7G0086200/Chr8G0007400/Chr1G0082800/Chr4G0228600	11	GO:0031328	positive regulation of cellular biosynthetic process	8/772	69/11016	0.108351	0.607802	0.575137	Chr9G0277800/Chr3G0092700/Chr8G0182000/Chr9G0114500/Chr9G0205300/Chr9G0165300/Chr1G0001300/Chr4G0253300	8	GO:0043648	dicarboxylic acid metabolic process	4/682	28/11016	0.0916804	0.513254	0.470156	Chr8G0005000/Chr10G0024800/Chr7G0097000/Chr1G0037700	4	GO:0033365	protein localization to organelle	1/65	84/11016	0.392862	0.606866	0.565098	Chr9G0038300	1	GO:0000271	polysaccharide biosynthetic process	1/44	65/11016	0.229644
GO:0006074	(1->3)-beta-D-glucan metabolic process	4/1477	13/11016	0.0850299	0.489165	0.443615	Chr8G0201300/Chr4G0210300/Chr1G0165000/Chr2G0085200	4	GO:0009073	aromatic amino acid family biosynthetic process	8/1140	43/11016	0.0709559	0.426794	0.390683	Chr10G0086800/Chr1G0050500/Chr11G0056200/Chr6G0326100/Chr8G0133800/Chr1G0115100/Chr8G0069300/Chr10G0183500	8	GO:0090407	organophosphate biosynthetic process	21/772	225/11016	0.108824	0.607802	0.575137	Chr1G0089400/Chr12G0198400/Chr9G0108100/Chr6G0130500/Chr12G0093300/Chr1G0194400/Chr10G0236800/Chr7G0189500/Chr3G0306400/Chr7G0151100/Chr6G0250900/Chr6G0021400/Chr4G0158800/Chr10G0100300/Chr9G0274500/Chr6G0218900/Chr9G0113700/Chr4G0102000/Chr4G0173300/Chr6G0220500/Chr12G0091100	21	GO:0051641	cellular localization	26/682	321/11016	0.0963162	0.526181	0.481998	Chr8G0056200/Chr5G0215000/Chr2G0177000/Chr9G0056000/Chr11G0185600/Chr7G0075900/Chr7G0070300/Chr9G0277500/Chr7G0120600/Chr11G0236400/Chr12G0106500/Chr6G0070600/Chr8G0037100/Chr7G0166000/Chr10G0268900/Chr6G0124100/Chr3G0213000/Chr6G0335400/Chr7G0157700/Chr1G0000900/Chr10G0253000/Chr9G0273100/Chr11G0250800/Chr6G0041200/Chr7G0010400/Chr12G0090900	26	GO:0006650	glycerophospholipid metabolic process	1/65	85/11016	0.396472	0.606866	0.565098	Chr9G0034600	1	GO:0009072	aromatic amino acid family metabolic process	1/44	65/11016	0.229644
GO:0006075	(1->3)-beta-D-glucan biosynthetic process	4/1477	13/11016	0.0850299	0.489165	0.443615	Chr8G0201300/Chr4G0210300/Chr1G0165000/Chr2G0085200	4	GO:0065009	regulation of molecular function	8/1140	43/11016	0.0709559	0.426794	0.390683	Chr10G0227800/Chr10G0201600/Chr4G0039000/Chr2G0078500/Chr7G0212800/Chr12G0176800/Chr4G0169900/Chr8G0135200	8	GO:0009108	coenzyme biosynthetic process	13/772	128/11016	0.112805	0.607802	0.575137	Chr12G0198400/Chr9G0108100/Chr12G0093300/Chr1G0194400/Chr10G0236800/Chr10G0184700/Chr3G0306400/Chr7G0151100/Chr6G0021400/Chr4G0158800/Chr9G0113700/Chr4G0102000/Chr6G0220500	13	GO:0009266	response to temperature stimulus	3/682	18/11016	0.0963995	0.526181	0.481998	Chr4G0156000/Chr2G0050300/Chr8G0267000	3	GO:0006753	nucleoside phosphate metabolic process	2/65	232/11016	0.399116	0.606866	0.565098	Chr6G0022400/Chr7G0068700	2	GO:0033692	cellular polysaccharide biosynthetic process	1/44	65/11016	0.229644
GO:0009163	nucleoside biosynthetic process	4/1477	13/11016	0.0850299	0.489165	0.443615	Chr2G0025300/Chr8G0212300/Chr8G0070600/Chr10G0100300	4	GO:0006165	nucleoside diphosphate phosphorylation	11/1140	66/11016	0.0749215	0.426794	0.390683	Chr9G0175800/Chr3G0090600/Chr10G0228200/Chr8G0352200/Chr10G0236800/Chr6G0250900/Chr9G0113700/Chr7G0086200/Chr8G0007400/Chr1G0082800/Chr4G0228600	11	GO:1901605	alpha-amino acid metabolic process	13/772	128/11016	0.112805	0.607802	0.575137	Chr6G0038300/Chr12G0159600/Chr8G0005000/Chr1G0021900/Chr1G0008200/Chr7G0120500/Chr8G0091700/Chr11G0009500/Chr1G0050500/Chr3G0119400/Chr8G0299300/Chr7G0117200/Chr4G0134200	13	GO:0071806	protein transmembrane transport	3/682	18/11016	0.0963995	0.526181	0.481998	Chr9G0056000/Chr12G0106500/Chr7G0166000	3	GO:0071555	cell wall organization	1/65	87/11016	0.403628	0.606866	0.565098	Chr5G0000600	1	GO:0006886	intracellular protein transport	2/44	232/11016	0.23691
GO:0042455	ribonucleoside biosynthetic process	4/1477	13/11016	0.0850299	0.489165	0.443615	Chr2G0025300/Chr8G0212300/Chr8G0070600/Chr10G0100300	4	GO:0046939	nucleotide phosphorylation	11/1140	66/11016	0.0749215	0.426794	0.390683	Chr9G0175800/Chr3G0090600/Chr10G0228200/Chr8G0352200/Chr10G0236800/Chr6G0250900/Chr9G0113700/Chr7G0086200/Chr8G0007400/Chr1G0082800/Chr4G0228600	11	GO:0009791	post-embryonic development	5/772	37/11016	0.113887	0.607802	0.575137	Chr6G0270900/Chr12G0175600/Chr3G0255800/Chr10G0172800/Chr9G0292100	5	GO:1901605	alpha-amino acid metabolic process	12/682	128/11016	0.0983739	0.53252	0.487805	Chr6G0038300/Chr8G0202400/Chr8G0005000/Chr10G0024800/Chr8G0091700/Chr3G0027900/Chr1G0077300/Chr3G0020100/Chr8G0263200/Chr4G0085600/Chr5G0091200/Chr8G0187100	12	GO:0006790	sulfur compound metabolic process	1/65	88/11016	0.407175	0.606866	0.565098	Chr11G0186000	1	GO:0048193	Golgi vesicle transport	1/44	69/11016	0.241952
GO:0044242	cellular lipid catabolic process	4/1477	13/11016	0.0850299	0.489165	0.443615	Chr8G0236500/Chr4G0206300/Chr4G0206500/Chr5G0268400	4	GO:0032270	positive regulation of cellular protein metabolic process	4/1140	16/11016	0.0756379	0.426794	0.390683	Chr10G0227800/Chr10G0201600/Chr4G0039000/Chr8G0135200	4	GO:0006066	alcohol metabolic process	4/772	27/11016	0.116681	0.607802	0.575137	Chr1G0089400/Chr9G0014500/Chr3G0125600/Chr9G0274500	4	GO:0033865	nucleoside bisphosphate metabolic process	4/682	29/11016	0.10141	0.535671	0.490691	Chr8G0171700/Chr7G0085900/Chr5G0168200/Chr9G0008000	4	GO:0045229	external encapsulating structure organization	1/65	88/11016	0.407175	0.606866	0.565098	Chr5G0000600	1	GO:0000398	mRNA splicing, via spliceosome	1/44	72/11016	0.251057
GO:1901659	glycosyl compound biosynthetic process	4/1477	13/11016	0.0850299	0.489165	0.443615	Chr2G0025300/Chr8G0212300/Chr8G0070600/Chr10G0100300	4	GO:0042325	regulation of phosphorylation	4/1140	16/11016	0.0756379	0.426794	0.390683	Chr10G0227800/Chr4G0039000/Chr4G0169900/Chr8G0135200	4	GO:1901617	organic hydroxy compound biosynthetic process	4/772	27/11016	0.116681	0.607802	0.575137	Chr1G0089400/Chr12G0093300/Chr5G0083500/Chr9G0274500	4	GO:0033875	ribonucleoside bisphosphate metabolic process	4/682	29/11016	0.10141	0.535671	0.490691	Chr8G0171700/Chr7G0085900/Chr5G0168200/Chr9G0008000	4	GO:1901135	carbohydrate derivative metabolic process	3/65	393/11016	0.410712	0.606866	0.565098	Chr3G0263400/Chr7G0068700/Chr9G0034600	3	GO:0034613	cellular protein localization	2/44	243/11016	0.253247
GO:0034220	ion transmembrane transport	32/1477	187/11016	0.0851776	0.489165	0.443615	Chr3G0272400/Chr8G0031900/Chr9G0029700/Chr7G0127800/Chr5G0258300/Chr9G0161100/Chr1G0240700/Chr9G0077300/Chr1G0034500/Chr9G0096900/Chr12G0131000/Chr2G0106100/Chr12G0193700/Chr12G0185300/Chr3G0215500/Chr1G0010000/Chr7G0261500/Chr9G0131900/Chr9G0039700/Chr6G0054300/Chr5G0140900/Chr6G0267900/Chr9G0292400/Chr9G0134500/Chr12G0014700/Chr10G0127600/Chr2G0116600/Chr11G0026700/Chr5G0256300/Chr10G0101400/Ch…	32	GO:0043549	regulation of kinase activity	4/1140	16/11016	0.0756379	0.426794	0.390683	Chr10G0227800/Chr4G0039000/Chr4G0169900/Chr8G0135200	4	GO:0009127	purine nucleoside monophosphate biosynthetic process	11/772	105/11016	0.116937	0.607802	0.575137	Chr12G0198400/Chr9G0108100/Chr6G0130500/Chr10G0236800/Chr3G0306400/Chr7G0151100/Chr6G0021400/Chr6G0218900/Chr9G0113700/Chr4G0102000/Chr12G0091100	11	GO:0034032	purine nucleoside bisphosphate metabolic process	4/682	29/11016	0.10141	0.535671	0.490691	Chr8G0171700/Chr7G0085900/Chr5G0168200/Chr9G0008000	4	GO:1901607	alpha-amino acid biosynthetic process	1/65	97/11016	0.438177	0.606866	0.565098	Chr11G0186000	1	GO:0070727	cellular macromolecule localization	2/44	243/11016	0.253247
GO:1901605	alpha-amino acid metabolic process	23/1477	128/11016	0.0855183	0.489165	0.443615	Chr6G0023600/Chr6G0208300/Chr8G0005000/Chr2G0035800/Chr10G0190200/Chr8G0091800/Chr9G0070500/Chr3G0215000/Chr1G0077300/Chr3G0020100/Chr8G0150000/Chr11G0186000/Chr8G0234600/Chr12G0186800/Chr3G0081000/Chr11G0194900/Chr8G0033700/Chr9G0273500/Chr5G0091200/Chr5G0064700/Chr5G0052500/Chr8G0187100/Chr6G0205900	23	GO:0046839	phospholipid dephosphorylation	4/1140	16/11016	0.0756379	0.426794	0.390683	Chr8G0129300/Chr12G0217900/Chr10G0012200/Chr10G0089200	4	GO:0009168	purine ribonucleoside monophosphate biosynthetic process	11/772	105/11016	0.116937	0.607802	0.575137	Chr12G0198400/Chr9G0108100/Chr6G0130500/Chr10G0236800/Chr3G0306400/Chr7G0151100/Chr6G0021400/Chr6G0218900/Chr9G0113700/Chr4G0102000/Chr12G0091100	11	GO:0051649	establishment of localization in cell	24/682	295/11016	0.10295	0.539456	0.494159	Chr8G0056200/Chr5G0215000/Chr2G0177000/Chr9G0056000/Chr11G0185600/Chr7G0070300/Chr9G0277500/Chr7G0120600/Chr11G0236400/Chr12G0106500/Chr6G0070600/Chr8G0037100/Chr7G0166000/Chr10G0268900/Chr3G0213000/Chr6G0335400/Chr7G0157700/Chr1G0000900/Chr10G0253000/Chr9G0273100/Chr11G0250800/Chr6G0041200/Chr7G0010400/Chr12G0090900	24	GO:0042737	drug catabolic process	1/65	98/11016	0.441521	0.606866	0.565098	Chr3G0215000	1	GO:0000375	RNA splicing, via transesterification reactions	1/44	73/11016	0.254068
GO:0006721	terpenoid metabolic process	6/1477	24/11016	0.0920777	0.51839	0.470119	Chr1G0079900/Chr3G0258900/Chr1G0029600/Chr3G0274200/Chr8G0190000/Chr5G0232200	6	GO:0046856	phosphatidylinositol dephosphorylation	4/1140	16/11016	0.0756379	0.426794	0.390683	Chr8G0129300/Chr12G0217900/Chr10G0012200/Chr10G0089200	4	GO:0046700	heterocycle catabolic process	12/772	117/11016	0.117723	0.607802	0.575137	Chr12G0198400/Chr9G0108100/Chr1G0021900/Chr4G0226200/Chr10G0236800/Chr12G0038400/Chr3G0306400/Chr7G0151100/Chr6G0021400/Chr9G0113700/Chr4G0102000/Chr8G0230900	12	GO:0008610	lipid biosynthetic process	18/682	212/11016	0.107299	0.553731	0.507235	Chr1G0102700/Chr12G0211500/Chr8G0171700/Chr12G0211600/Chr1G0192000/Chr5G0083600/Chr6G0144000/Chr10G0253800/Chr2G0083200/Chr4G0038600/Chr5G0094100/Chr1G0191800/Chr3G0078600/Chr3G0274200/Chr7G0085900/Chr6G0213700/Chr5G0168200/Chr5G0036000	18	GO:0046486	glycerolipid metabolic process	1/65	101/11016	0.451438	0.606866	0.565098	Chr9G0034600	1	GO:0000377	RNA splicing, via transesterification reactions with bulged adenosine as nucleophile	1/44	73/11016	0.254068
GO:0016114	terpenoid biosynthetic process	6/1477	24/11016	0.0920777	0.51839	0.470119	Chr1G0079900/Chr3G0258900/Chr1G0029600/Chr3G0274200/Chr8G0190000/Chr5G0232200	6	GO:0051247	positive regulation of protein metabolic process	4/1140	16/11016	0.0756379	0.426794	0.390683	Chr10G0227800/Chr10G0201600/Chr4G0039000/Chr8G0135200	4	GO:0006733	oxidoreduction coenzyme metabolic process	10/772	94/11016	0.121462	0.607802	0.575137	Chr12G0198400/Chr9G0108100/Chr5G0261000/Chr10G0236800/Chr3G0306400/Chr7G0151100/Chr6G0021400/Chr9G0113700/Chr4G0102000/Chr3G0285200	10	GO:0001101	response to acid chemical	8/682	78/11016	0.108569	0.553731	0.507235	Chr9G0038900/Chr1G0052800/Chr8G0011100/Chr2G0202900/Chr5G0103700/Chr7G0145200/Chr6G0209100/Chr4G0183700	8	GO:0016567	protein ubiquitination	1/65	102/11016	0.454704	0.606866	0.565098	Chr12G0159500	1	GO:1901701	cellular response to oxygen-containing compound	1/44	74/11016	0.257067
GO:0043436	oxoacid metabolic process	75/1477	485/11016	0.099924	0.543839	0.493198	Chr8G0179700/Chr3G0195000/Chr12G0211500/Chr10G0074600/Chr9G0111300/Chr10G0198000/Chr6G0246900/Chr6G0023600/Chr1G0046400/Chr6G0068700/Chr6G0208300/Chr3G0031800/Chr4G0206300/Chr4G0206500/Chr8G0005000/Chr2G0035800/Chr1G0113000/Chr11G0079800/Chr10G0190200/Chr5G0137700/Chr5G0101900/Chr8G0091800/Chr9G0070500/Chr5G0120800/Chr3G0215000/Chr6G0029000/Chr1G0077300/Chr6G0144000/Chr12G0220600/Chr11G0253800/Ch…	75	GO:0007093	mitotic cell cycle checkpoint	3/1140	10/11016	0.076233	0.426794	0.390683	Chr8G0035500/Chr2G0071300/Chr6G0004900	3	GO:0009145	purine nucleoside triphosphate biosynthetic process	10/772	94/11016	0.121462	0.607802	0.575137	Chr12G0198400/Chr9G0108100/Chr10G0236800/Chr3G0306400/Chr7G0151100/Chr6G0250900/Chr6G0021400/Chr6G0218900/Chr9G0113700/Chr4G0102000	10	GO:0015988	energy coupled proton transmembrane transport, against electrochemical gradient	4/682	30/11016	0.111592	0.553731	0.507235	Chr10G0054700/Chr9G0131900/Chr5G0140900/Chr7G0221500	4	GO:0007165	signal transduction	3/65	425/11016	0.461081	0.606866	0.565098	Chr5G0270400/Chr7G0059800/Chr11G0221300	3	GO:0072594	establishment of protein localization to organelle	1/44	75/11016	0.260055
GO:0006221	pyrimidine nucleotide biosynthetic process	5/1477	19/11016	0.100175	0.543839	0.493198	Chr2G0025300/Chr8G0212300/Chr4G0172500/Chr5G0103100/Chr10G0100300	5	GO:0007140	male meiotic nuclear division	3/1140	10/11016	0.076233	0.426794	0.390683	Chr7G0069000/Chr10G0076000/Chr9G0251400	3	GO:0009206	purine ribonucleoside triphosphate biosynthetic process	10/772	94/11016	0.121462	0.607802	0.575137	Chr12G0198400/Chr9G0108100/Chr10G0236800/Chr3G0306400/Chr7G0151100/Chr6G0250900/Chr6G0021400/Chr6G0218900/Chr9G0113700/Chr4G0102000	10	GO:0015991	ATP hydrolysis coupled proton transport	4/682	30/11016	0.111592	0.553731	0.507235	Chr10G0054700/Chr9G0131900/Chr5G0140900/Chr7G0221500	4	GO:0006486	protein glycosylation	1/65	104/11016	0.46118	0.606866	0.565098	Chr3G0263400	1	GO:0009451	RNA modification	1/44	81/11016	0.277735
GO:0006857	oligopeptide transport	5/1477	19/11016	0.100175	0.543839	0.493198	Chr12G0225800/Chr5G0263600/Chr2G0005500/Chr12G0161600/Chr9G0020000	5	GO:0007623	circadian rhythm	3/1140	10/11016	0.076233	0.426794	0.390683	Chr6G0167100/Chr5G0004900/Chr7G0190700	3	GO:0006820	anion transport	11/772	106/11016	0.122733	0.607802	0.575137	Chr11G0182700/Chr4G0241500/Chr7G0260900/Chr9G0022800/Chr8G0350100/Chr3G0107700/Chr8G0122300/Chr7G0008000/Chr10G0235800/Chr10G0235700/Chr6G0003900	11	GO:0090662	ATP hydrolysis coupled transmembrane transport	4/682	30/11016	0.111592	0.553731	0.507235	Chr10G0054700/Chr9G0131900/Chr5G0140900/Chr7G0221500	4	GO:0006511	ubiquitin-dependent protein catabolic process	1/65	104/11016	0.46118	0.606866	0.565098	Chr6G0039600	1	GO:0070887	cellular response to chemical stimulus	1/44	81/11016	0.277735
GO:1901606	alpha-amino acid catabolic process	5/1477	19/11016	0.100175	0.543839	0.493198	Chr2G0035800/Chr10G0190200/Chr8G0091800/Chr3G0215000/Chr11G0194900	5	GO:0010948	negative regulation of cell cycle process	3/1140	10/11016	0.076233	0.426794	0.390683	Chr8G0035500/Chr2G0071300/Chr6G0004900	3	GO:0030036	actin cytoskeleton organization	6/772	49/11016	0.125872	0.607802	0.575137	Chr3G0108800/Chr6G0332300/Chr12G0168900/Chr7G0255200/Chr11G0019300/Chr10G0233200	6	GO:0099131	ATP hydrolysis coupled ion transmembrane transport	4/682	30/11016	0.111592	0.553731	0.507235	Chr10G0054700/Chr9G0131900/Chr5G0140900/Chr7G0221500	4	GO:0009101	glycoprotein biosynthetic process	1/65	104/11016	0.46118	0.606866	0.565098	Chr3G0263400	1	GO:0033365	protein localization to organelle	1/44	84/11016	0.286419
GO:0009314	response to radiation	9/1477	42/11016	0.101111	0.543839	0.493198	Chr9G0014000/Chr5G0060100/Chr10G0239100/Chr4G0070300/Chr6G0082100/Chr7G0023500/Chr8G0240300/Chr6G0327200/Chr11G0221300	9	GO:0045930	negative regulation of mitotic cell cycle	3/1140	10/11016	0.076233	0.426794	0.390683	Chr8G0035500/Chr2G0071300/Chr6G0004900	3	GO:0034655	nucleobase-containing compound catabolic process	11/772	107/11016	0.128686	0.607802	0.575137	Chr12G0198400/Chr9G0108100/Chr4G0226200/Chr10G0236800/Chr12G0038400/Chr3G0306400/Chr7G0151100/Chr6G0021400/Chr9G0113700/Chr4G0102000/Chr8G0230900	11	GO:0099132	ATP hydrolysis coupled cation transmembrane transport	4/682	30/11016	0.111592	0.553731	0.507235	Chr10G0054700/Chr9G0131900/Chr5G0140900/Chr7G0221500	4	GO:0019941	modification-dependent protein catabolic process	1/65	104/11016	0.46118	0.606866	0.565098	Chr6G0039600	1	GO:0016053	organic acid biosynthetic process	2/44	266/11016	0.287495
GO:0008652	cellular amino acid biosynthetic process	22/1477	124/11016	0.101162	0.543839	0.493198	Chr9G0111300/Chr6G0023600/Chr8G0005000/Chr9G0070500/Chr1G0077300/Chr3G0020100/Chr6G0326200/Chr6G0326100/Chr8G0150000/Chr11G0186000/Chr10G0192200/Chr8G0133800/Chr8G0234600/Chr12G0186800/Chr3G0081000/Chr8G0033700/Chr9G0273500/Chr5G0091200/Chr5G0064700/Chr5G0052500/Chr8G0187100/Chr6G0205900	22	GO:0048232	male gamete generation	3/1140	10/11016	0.076233	0.426794	0.390683	Chr7G0069000/Chr10G0076000/Chr9G0251400	3	GO:0009808	lignin metabolic process	4/772	28/11016	0.129012	0.607802	0.575137	Chr4G0191000/Chr7G0121300/Chr10G0066500/Chr9G0119300	4	GO:0006811	ion transport	36/682	475/11016	0.119538	0.588701	0.539268	Chr9G0029700/Chr3G0018700/Chr1G0034500/Chr2G0021900/Chr7G0260900/Chr11G0194200/Chr10G0054700/Chr8G0035100/Chr7G0200800/Chr8G0092100/Chr4G0200100/Chr4G0084100/Chr6G0294000/Chr11G0247100/Chr10G0049800/Chr9G0131900/Chr10G0142600/Chr6G0266500/Chr12G0096200/Chr8G0113000/Chr3G0272900/Chr5G0140900/Chr6G0061700/Chr5G0085000/Chr2G0175900/Chr10G0253200/Chr7G0110400/Chr11G0013200/Chr8G0343400/Chr2G0116600/C…	36	GO:0043413	macromolecule glycosylation	1/65	104/11016	0.46118	0.606866	0.565098	Chr3G0263400	1	GO:0046394	carboxylic acid biosynthetic process	2/44	266/11016	0.287495
GO:0006082	organic acid metabolic process	75/1477	486/11016	0.103264	0.551	0.499692	Chr8G0179700/Chr3G0195000/Chr12G0211500/Chr10G0074600/Chr9G0111300/Chr10G0198000/Chr6G0246900/Chr6G0023600/Chr1G0046400/Chr6G0068700/Chr6G0208300/Chr3G0031800/Chr4G0206300/Chr4G0206500/Chr8G0005000/Chr2G0035800/Chr1G0113000/Chr11G0079800/Chr10G0190200/Chr5G0137700/Chr5G0101900/Chr8G0091800/Chr9G0070500/Chr5G0120800/Chr3G0215000/Chr6G0029000/Chr1G0077300/Chr6G0144000/Chr12G0220600/Chr11G0253800/Ch…	75	GO:0048511	rhythmic process	3/1140	10/11016	0.076233	0.426794	0.390683	Chr6G0167100/Chr5G0004900/Chr7G0190700	3	GO:0046271	phenylpropanoid catabolic process	4/772	28/11016	0.129012	0.607802	0.575137	Chr4G0191000/Chr7G0121300/Chr10G0066500/Chr9G0119300	4	GO:0043624	cellular protein complex disassembly	4/682	31/11016	0.122207	0.597354	0.547195	Chr12G0223500/Chr2G0007900/Chr12G0209600/Chr10G0198700	4	GO:0043632	modification-dependent macromolecule catabolic process	1/65	104/11016	0.46118	0.606866	0.565098	Chr6G0039600	1	GO:1901137	carbohydrate derivative biosynthetic process	2/44	267/11016	0.288984
GO:0006555	methionine metabolic process	4/1477	14/11016	0.106925	0.562145	0.509799	Chr6G0208300/Chr11G0186000/Chr5G0091200/Chr5G0064700	4	GO:0090558	plant epidermis development	3/1140	10/11016	0.076233	0.426794	0.390683	Chr10G0172800/Chr12G0073700/Chr5G0125300	3	GO:0046274	lignin catabolic process	4/772	28/11016	0.129012	0.607802	0.575137	Chr4G0191000/Chr7G0121300/Chr10G0066500/Chr9G0119300	4	GO:0007031	peroxisome organization	2/682	10/11016	0.123856	0.600785	0.550338	Chr9G0056000/Chr12G0106500	2	GO:0023052	signaling	3/65	426/11016	0.462628	0.606866	0.565098	Chr5G0270400/Chr7G0059800/Chr11G0221300	3	GO:0008380	RNA splicing	1/44	85/11016	0.289291
GO:0046165	alcohol biosynthetic process	4/1477	14/11016	0.106925	0.562145	0.509799	Chr8G0179000/Chr11G0249100/Chr1G0071700/Chr1G0029600	4	GO:1901988	negative regulation of cell cycle phase transition	3/1140	10/11016	0.076233	0.426794	0.390683	Chr8G0035500/Chr2G0071300/Chr6G0004900	3	GO:0051187	cofactor catabolic process	9/772	84/11016	0.132734	0.607802	0.575137	Chr5G0077000/Chr5G0076900/Chr11G0086800/Chr10G0265400/Chr8G0196500/Chr9G0106600/Chr9G0106500/Chr10G0007800/Chr5G0028200	9	GO:0051128	regulation of cellular component organization	5/682	43/11016	0.124743	0.600785	0.550338	Chr2G0017000/Chr11G0052000/Chr1G0018400/Chr8G0136100/Chr7G0030900	5	GO:0009100	glycoprotein metabolic process	1/65	106/11016	0.467581	0.606866	0.565098	Chr3G0263400	1	GO:0006629	lipid metabolic process	3/44	473/11016	0.292585
GO:0019684	photosynthesis, light reaction	12/1477	61/11016	0.108788	0.56776	0.514892	Chr9G0098500/Chr9G0066100/Chr10G0153000/Chr1G0167100/Chr5G0193500/Chr11G0042000/Chr6G0082100/Chr9G0140500/Chr8G0141200/Chr9G0165400/Chr5G0076100/Chr2G0073300	12	GO:1901991	negative regulation of mitotic cell cycle phase transition	3/1140	10/11016	0.076233	0.426794	0.390683	Chr8G0035500/Chr2G0071300/Chr6G0004900	3	GO:0097435	supramolecular fiber organization	7/772	61/11016	0.133126	0.607802	0.575137	Chr3G0108800/Chr6G0332300/Chr12G0168900/Chr7G0255200/Chr11G0019300/Chr12G0225100/Chr10G0233200	7	GO:0043414	macromolecule methylation	6/682	56/11016	0.131031	0.62646	0.573856	Chr1G0003600/Chr3G0022500/Chr10G0201300/Chr12G0217600/Chr11G0055900/Chr5G0069600	6	GO:0016053	organic acid biosynthetic process	2/65	266/11016	0.46798	0.606866	0.565098	Chr11G0186000/Chr2G0083800	2	GO:0044255	cellular lipid metabolic process	2/44	271/11016	0.294935
GO:0051128	regulation of cellular component organization	9/1477	43/11016	0.113469	0.583714	0.52936	Chr5G0258500/Chr10G0227800/Chr11G0052000/Chr4G0039000/Chr7G0030900/Chr9G0172300/Chr1G0018400/Chr8G0136100/Chr6G0316900	9	GO:0009132	nucleoside diphosphate metabolic process	11/1140	67/11016	0.0816763	0.453954	0.415546	Chr9G0175800/Chr3G0090600/Chr10G0228200/Chr8G0352200/Chr10G0236800/Chr6G0250900/Chr9G0113700/Chr7G0086200/Chr8G0007400/Chr1G0082800/Chr4G0228600	11	GO:0009156	ribonucleoside monophosphate biosynthetic process	11/772	108/11016	0.134795	0.607802	0.575137	Chr12G0198400/Chr9G0108100/Chr6G0130500/Chr10G0236800/Chr3G0306400/Chr7G0151100/Chr6G0021400/Chr6G0218900/Chr9G0113700/Chr4G0102000/Chr12G0091100	11	GO:0061024	membrane organization	4/682	32/11016	0.133234	0.632179	0.579095	Chr8G0056200/Chr7G0050800/Chr7G0166000/Chr1G0000900	4	GO:0046394	carboxylic acid biosynthetic process	2/65	266/11016	0.46798	0.606866	0.565098	Chr11G0186000/Chr2G0083800	2	GO:0071555	cell wall organization	1/44	87/11016	0.295001
GO:0009664	plant-type cell wall organization	8/1477	37/11016	0.113477	0.583714	0.52936	Chr4G0074300/Chr12G0165500/Chr7G0025600/Chr10G0212300/Chr1G0014700/Chr6G0011100/Chr8G0030700/Chr11G0059500	8	GO:0006333	chromatin assembly or disassembly	6/1140	30/11016	0.0832199	0.455174	0.416662	Chr2G0138800/Chr9G0234800/Chr1G0041900/Chr2G0137800/Chr8G0185700/Chr7G0039200	6	GO:0030029	actin filament-based process	6/772	50/11016	0.135102	0.607802	0.575137	Chr3G0108800/Chr6G0332300/Chr12G0168900/Chr7G0255200/Chr11G0019300/Chr10G0233200	6	GO:0006487	protein N-linked glycosylation	3/682	21/11016	0.137406	0.632179	0.579095	Chr1G0006500/Chr12G0208700/Chr4G0169800	3	GO:1901137	carbohydrate derivative biosynthetic process	2/65	267/11016	0.469937	0.606866	0.565098	Chr3G0263400/Chr9G0034600	2	GO:0045229	external encapsulating structure organization	1/44	88/11016	0.29784
GO:0006631	fatty acid metabolic process	13/1477	68/11016	0.116304	0.59398	0.53867	Chr12G0211500/Chr4G0206300/Chr4G0206500/Chr1G0113000/Chr5G0101900/Chr6G0144000/Chr7G0050200/Chr11G0227300/Chr5G0160000/Chr12G0118500/Chr5G0268400/Chr8G0016500/Chr3G0101200	13	GO:0031399	regulation of protein modification process	6/1140	30/11016	0.0832199	0.455174	0.416662	Chr10G0227800/Chr10G0201600/Chr4G0039000/Chr12G0176800/Chr4G0169900/Chr8G0135200	6	GO:0019359	nicotinamide nucleotide biosynthetic process	8/772	73/11016	0.137444	0.607802	0.575137	Chr12G0198400/Chr9G0108100/Chr10G0236800/Chr3G0306400/Chr7G0151100/Chr6G0021400/Chr9G0113700/Chr4G0102000	8	GO:0015833	peptide transport	24/682	306/11016	0.1375	0.632179	0.579095	Chr8G0056200/Chr2G0177000/Chr9G0056000/Chr11G0185600/Chr7G0070300/Chr9G0277500/Chr7G0120600/Chr12G0106500/Chr6G0070600/Chr8G0037100/Chr7G0166000/Chr10G0268900/Chr3G0213000/Chr6G0335400/Chr7G0157700/Chr1G0000900/Chr10G0015100/Chr10G0253000/Chr2G0005500/Chr11G0250800/Chr6G0041200/Chr6G0309200/Chr7G0010400/Chr12G0090900	24	GO:0070085	glycosylation	1/65	107/11016	0.470753	0.606866	0.565098	Chr3G0263400	1	GO:0006325	chromatin organization	1/44	89/11016	0.300667
GO:0019752	carboxylic acid metabolic process	74/1477	483/11016	0.117423	0.595444	0.539998	Chr8G0179700/Chr3G0195000/Chr12G0211500/Chr10G0074600/Chr9G0111300/Chr10G0198000/Chr6G0246900/Chr6G0023600/Chr1G0046400/Chr6G0068700/Chr6G0208300/Chr3G0031800/Chr4G0206300/Chr4G0206500/Chr8G0005000/Chr2G0035800/Chr1G0113000/Chr11G0079800/Chr10G0190200/Chr5G0137700/Chr5G0101900/Chr8G0091800/Chr9G0070500/Chr5G0120800/Chr3G0215000/Chr6G0029000/Chr1G0077300/Chr6G0144000/Chr12G0220600/Chr11G0253800/Ch…	74	GO:0019362	pyridine nucleotide metabolic process	14/1140	91/11016	0.0842695	0.455174	0.416662	Chr9G0175800/Chr3G0090600/Chr10G0228200/Chr8G0352200/Chr10G0236800/Chr2G0077300/Chr9G0113700/Chr7G0086200/Chr8G0007400/Chr3G0285200/Chr5G0260800/Chr5G0260900/Chr1G0082800/Chr4G0228600	14	GO:0019363	pyridine nucleotide biosynthetic process	8/772	73/11016	0.137444	0.607802	0.575137	Chr12G0198400/Chr9G0108100/Chr10G0236800/Chr3G0306400/Chr7G0151100/Chr6G0021400/Chr9G0113700/Chr4G0102000	8	GO:0042886	amide transport	24/682	307/11016	0.140946	0.632179	0.579095	Chr8G0056200/Chr2G0177000/Chr9G0056000/Chr11G0185600/Chr7G0070300/Chr9G0277500/Chr7G0120600/Chr12G0106500/Chr6G0070600/Chr8G0037100/Chr7G0166000/Chr10G0268900/Chr3G0213000/Chr6G0335400/Chr7G0157700/Chr1G0000900/Chr10G0015100/Chr10G0253000/Chr2G0005500/Chr11G0250800/Chr6G0041200/Chr6G0309200/Chr7G0010400/Chr12G0090900	24	GO:0006644	phospholipid metabolic process	1/65	108/11016	0.473906	0.606866	0.565098	Chr9G0034600	1	GO:0015031	protein transport	2/44	287/11016	0.318673
GO:0009311	oligosaccharide metabolic process	11/1477	56/11016	0.122151	0.597809	0.542142	Chr3G0036700/Chr9G0108900/Chr2G0040500/Chr11G0133400/Chr8G0102100/Chr12G0191400/Chr2G0172600/Chr7G0015700/Chr4G0244300/Chr7G0227000/Chr9G0207300	11	GO:0046496	nicotinamide nucleotide metabolic process	14/1140	91/11016	0.0842695	0.455174	0.416662	Chr9G0175800/Chr3G0090600/Chr10G0228200/Chr8G0352200/Chr10G0236800/Chr2G0077300/Chr9G0113700/Chr7G0086200/Chr8G0007400/Chr3G0285200/Chr5G0260800/Chr5G0260900/Chr1G0082800/Chr4G0228600	14	GO:1901607	alpha-amino acid biosynthetic process	10/772	97/11016	0.140909	0.607802	0.575137	Chr6G0038300/Chr12G0159600/Chr8G0005000/Chr1G0008200/Chr7G0120500/Chr11G0009500/Chr1G0050500/Chr3G0119400/Chr7G0117200/Chr4G0134200	10	GO:0032259	methylation	7/682	70/11016	0.141054	0.632179	0.579095	Chr1G0003600/Chr3G0022500/Chr10G0201300/Chr12G0217600/Chr6G0039200/Chr11G0055900/Chr5G0069600	7	GO:0055086	nucleobase-containing small molecule metabolic process	2/65	270/11016	0.475785	0.606866	0.565098	Chr6G0022400/Chr7G0068700	2	GO:0045184	establishment of protein localization	2/44	289/11016	0.321631
GO:0005984	disaccharide metabolic process	10/1477	50/11016	0.124645	0.597809	0.542142	Chr3G0036700/Chr9G0108900/Chr2G0040500/Chr11G0133400/Chr8G0102100/Chr12G0191400/Chr2G0172600/Chr7G0015700/Chr4G0244300/Chr9G0207300	10	GO:0000075	cell cycle checkpoint	4/1140	17/11016	0.0911475	0.465012	0.425668	Chr2G0079400/Chr8G0035500/Chr2G0071300/Chr6G0004900	4	GO:0009064	glutamine family amino acid metabolic process	4/772	29/11016	0.141858	0.607802	0.575137	Chr8G0005000/Chr1G0021900/Chr8G0299300/Chr7G0117200	4	GO:0005992	trehalose biosynthetic process	4/682	33/11016	0.144651	0.632179	0.579095	Chr2G0172600/Chr5G0235800/Chr4G0244300/Chr12G0144300	4	GO:0044255	cellular lipid metabolic process	2/65	271/11016	0.477726	0.606866	0.565098	Chr9G0034600/Chr2G0083800	2	GO:0046907	intracellular transport	2/44	289/11016	0.321631
GO:0030029	actin filament-based process	10/1477	50/11016	0.124645	0.597809	0.542142	Chr5G0258500/Chr3G0018500/Chr5G0150400/Chr10G0079400/Chr4G0012300/Chr7G0088500/Chr9G0274900/Chr12G0109000/Chr1G0082900/Chr9G0148400	10	GO:0009832	plant-type cell wall biogenesis	4/1140	17/11016	0.0911475	0.465012	0.425668	Chr9G0202000/Chr11G0049700/Chr1G0098000/Chr6G0316700	4	GO:0006760	folic acid-containing compound metabolic process	3/772	19/11016	0.144129	0.607802	0.575137	Chr1G0008200/Chr10G0184700/Chr11G0183700	3	GO:0032984	protein-containing complex disassembly	4/682	33/11016	0.144651	0.632179	0.579095	Chr12G0223500/Chr2G0007900/Chr12G0209600/Chr10G0198700	4	GO:0006457	protein folding	1/65	110/11016	0.480158	0.606866	0.565098	Chr8G0083700	1	GO:1901607	alpha-amino acid biosynthetic process	1/44	97/11016	0.322887
GO:0042545	cell wall modification	10/1477	50/11016	0.124645	0.597809	0.542142	Chr6G0024400/Chr5G0143500/Chr5G0143800/Chr8G0004600/Chr7G0153600/Chr5G0000600/Chr10G0105500/Chr9G0004600/Chr6G0252800/Chr11G0259600	10	GO:0010817	regulation of hormone levels	4/1140	17/11016	0.0911475	0.465012	0.425668	Chr1G0046400/Chr1G0046100/Chr7G0000500/Chr2G0061500	4	GO:0009124	nucleoside monophosphate biosynthetic process	11/772	110/11016	0.147472	0.607802	0.575137	Chr12G0198400/Chr9G0108100/Chr6G0130500/Chr10G0236800/Chr3G0306400/Chr7G0151100/Chr6G0021400/Chr6G0218900/Chr9G0113700/Chr4G0102000/Chr12G0091100	11	GO:0008652	cellular amino acid biosynthetic process	11/682	124/11016	0.145334	0.632179	0.579095	Chr6G0038300/Chr5G0080200/Chr8G0005000/Chr10G0024800/Chr3G0027900/Chr1G0077300/Chr3G0020100/Chr10G0192200/Chr4G0085600/Chr5G0091200/Chr8G0187100	11	GO:0032446	protein modification by small protein conjugation	1/65	113/11016	0.489398	0.610072	0.568083	Chr12G0159500	1	GO:0051649	establishment of localization in cell	2/44	295/11016	0.330486
GO:0006778	porphyrin-containing compound metabolic process	6/1477	26/11016	0.125415	0.597809	0.542142	Chr8G0032300/Chr12G0146600/Chr10G0122400/Chr9G0297500/Chr6G0289800/Chr5G0262900	6	GO:0043085	positive regulation of catalytic activity	4/1140	17/11016	0.0911475	0.465012	0.425668	Chr10G0227800/Chr10G0201600/Chr4G0039000/Chr8G0135200	4	GO:0006213	pyrimidine nucleoside metabolic process	2/772	10/11016	0.151952	0.607802	0.575137	Chr6G0250900/Chr10G0100300	2	GO:0006771	riboflavin metabolic process	2/682	11/11016	0.14542	0.632179	0.579095	Chr10G0050300/Chr2G0057100	2	GO:0035556	intracellular signal transduction	1/65	113/11016	0.489398	0.610072	0.568083	Chr7G0059800	1	GO:0034637	cellular carbohydrate biosynthetic process	1/44	101/11016	0.333737
GO:0006875	cellular metal ion homeostasis	6/1477	26/11016	0.125415	0.597809	0.542142	Chr12G0090200/Chr12G0089800/Chr8G0035100/Chr10G0070400/Chr9G0292400/Chr7G0125600	6	GO:0008299	isoprenoid biosynthetic process	9/1140	53/11016	0.0921594	0.465012	0.425668	Chr7G0217800/Chr9G0175000/Chr9G0055900/Chr8G0263000/Chr3G0223700/Chr11G0236600/Chr3G0015300/Chr5G0232200/Chr8G0080400	9	GO:0007623	circadian rhythm	2/772	10/11016	0.151952	0.607802	0.575137	Chr6G0161400/Chr7G0190700	2	GO:0009231	riboflavin biosynthetic process	2/682	11/11016	0.14542	0.632179	0.579095	Chr10G0050300/Chr2G0057100	2	GO:0006399	tRNA metabolic process	1/65	117/11016	0.501468	0.618034	0.575497	Chr11G0152700	1	GO:0008104	protein localization	2/44	298/11016	0.334904
GO:0030003	cellular cation homeostasis	6/1477	26/11016	0.125415	0.597809	0.542142	Chr12G0090200/Chr12G0089800/Chr8G0035100/Chr10G0070400/Chr9G0292400/Chr7G0125600	6	GO:0006096	glycolytic process	10/1140	61/11016	0.09476	0.465012	0.425668	Chr9G0175800/Chr3G0090600/Chr10G0228200/Chr8G0352200/Chr10G0236800/Chr9G0113700/Chr7G0086200/Chr8G0007400/Chr1G0082800/Chr4G0228600	10	GO:0008064	regulation of actin polymerization or depolymerization	2/772	10/11016	0.151952	0.607802	0.575137	Chr6G0332300/Chr10G0233200	2	GO:0042726	flavin-containing compound metabolic process	2/682	11/11016	0.14542	0.632179	0.579095	Chr10G0050300/Chr2G0057100	2	GO:0006397	mRNA processing	1/65	120/11016	0.510335	0.618034	0.575497	Chr12G0159500	1	GO:0016567	protein ubiquitination	1/44	102/11016	0.336423
GO:0007015	actin filament organization	9/1477	44/11016	0.126621	0.597809	0.542142	Chr5G0258500/Chr3G0018500/Chr5G0150400/Chr10G0079400/Chr4G0012300/Chr7G0088500/Chr12G0109000/Chr1G0082900/Chr9G0148400	9	GO:0006757	ATP generation from ADP	10/1140	61/11016	0.09476	0.465012	0.425668	Chr9G0175800/Chr3G0090600/Chr10G0228200/Chr8G0352200/Chr10G0236800/Chr9G0113700/Chr7G0086200/Chr8G0007400/Chr1G0082800/Chr4G0228600	10	GO:0009147	pyrimidine nucleoside triphosphate metabolic process	2/772	10/11016	0.151952	0.607802	0.575137	Chr6G0250900/Chr10G0100300	2	GO:0042727	flavin-containing compound biosynthetic process	2/682	11/11016	0.14542	0.632179	0.579095	Chr10G0050300/Chr2G0057100	2	GO:0009719	response to endogenous stimulus	1/65	122/11016	0.51616	0.618034	0.575497	Chr8G0107100	1	GO:0006073	cellular glucan metabolic process	1/44	103/11016	0.339098
GO:0009116	nucleoside metabolic process	9/1477	44/11016	0.126621	0.597809	0.542142	Chr5G0275800/Chr2G0025300/Chr8G0212300/Chr2G0188400/Chr8G0070600/Chr5G0175900/Chr2G0005700/Chr9G0096500/Chr10G0100300	9	GO:0009135	purine nucleoside diphosphate metabolic process	10/1140	61/11016	0.09476	0.465012	0.425668	Chr9G0175800/Chr3G0090600/Chr10G0228200/Chr8G0352200/Chr10G0236800/Chr9G0113700/Chr7G0086200/Chr8G0007400/Chr1G0082800/Chr4G0228600	10	GO:0030041	actin filament polymerization	2/772	10/11016	0.151952	0.607802	0.575137	Chr6G0332300/Chr10G0233200	2	GO:1901607	alpha-amino acid biosynthetic process	9/682	97/11016	0.14568	0.632179	0.579095	Chr6G0038300/Chr8G0005000/Chr10G0024800/Chr3G0027900/Chr1G0077300/Chr3G0020100/Chr4G0085600/Chr5G0091200/Chr8G0187100	9	GO:0009725	response to hormone	1/65	122/11016	0.51616	0.618034	0.575497	Chr8G0107100	1	GO:0044042	glucan metabolic process	1/44	103/11016	0.339098
GO:1901657	glycosyl compound metabolic process	9/1477	44/11016	0.126621	0.597809	0.542142	Chr5G0275800/Chr2G0025300/Chr8G0212300/Chr2G0188400/Chr8G0070600/Chr5G0175900/Chr2G0005700/Chr9G0096500/Chr10G0100300	9	GO:0009166	nucleotide catabolic process	10/1140	61/11016	0.09476	0.465012	0.425668	Chr9G0175800/Chr3G0090600/Chr10G0228200/Chr8G0352200/Chr10G0236800/Chr9G0113700/Chr7G0086200/Chr8G0007400/Chr1G0082800/Chr4G0228600	10	GO:0030832	regulation of actin filament length	2/772	10/11016	0.151952	0.607802	0.575137	Chr6G0332300/Chr10G0233200	2	GO:0006626	protein targeting to mitochondrion	3/682	22/11016	0.152203	0.632179	0.579095	Chr8G0056200/Chr7G0166000/Chr1G0000900	3	GO:0044257	cellular protein catabolic process	1/65	122/11016	0.51616	0.618034	0.575497	Chr6G0039600	1	GO:0015833	peptide transport	2/44	306/11016	0.346646
GO:0006575	cellular modified amino acid metabolic process	7/1477	32/11016	0.127655	0.597809	0.542142	Chr10G0074600/Chr7G0045800/Chr6G0223900/Chr10G0205400/Chr8G0234600/Chr5G0020400/Chr5G0103100	7	GO:0009179	purine ribonucleoside diphosphate metabolic process	10/1140	61/11016	0.09476	0.465012	0.425668	Chr9G0175800/Chr3G0090600/Chr10G0228200/Chr8G0352200/Chr10G0236800/Chr9G0113700/Chr7G0086200/Chr8G0007400/Chr1G0082800/Chr4G0228600	10	GO:0030833	regulation of actin filament polymerization	2/772	10/11016	0.151952	0.607802	0.575137	Chr6G0332300/Chr10G0233200	2	GO:0009119	ribonucleoside metabolic process	3/682	22/11016	0.152203	0.632179	0.579095	Chr2G0108300/Chr9G0008000/Chr11G0232500	3	GO:0051603	proteolysis involved in cellular protein catabolic process	1/65	122/11016	0.51616	0.618034	0.575497	Chr6G0039600	1	GO:0006820	anion transport	1/44	106/11016	0.347061
GO:0015672	monovalent inorganic cation transport	24/1477	141/11016	0.127923	0.597809	0.542142	Chr3G0272400/Chr8G0031900/Chr9G0029700/Chr7G0127800/Chr5G0258300/Chr9G0161100/Chr1G0198600/Chr1G0240700/Chr9G0077300/Chr12G0131000/Chr2G0106100/Chr1G0010000/Chr8G0110300/Chr9G0131900/Chr5G0070900/Chr9G0039700/Chr5G0140900/Chr6G0267900/Chr9G0292400/Chr2G0116600/Chr3G0094300/Chr10G0101400/Chr7G0221500/Chr9G0120100	24	GO:0009185	ribonucleoside diphosphate metabolic process	10/1140	61/11016	0.09476	0.465012	0.425668	Chr9G0175800/Chr3G0090600/Chr10G0228200/Chr8G0352200/Chr10G0236800/Chr9G0113700/Chr7G0086200/Chr8G0007400/Chr1G0082800/Chr4G0228600	10	GO:0032271	regulation of protein polymerization	2/772	10/11016	0.151952	0.607802	0.575137	Chr6G0332300/Chr10G0233200	2	GO:0010498	proteasomal protein catabolic process	3/682	22/11016	0.152203	0.632179	0.579095	Chr9G0145100/Chr10G0015400/Chr1G0045000	3	GO:0008652	cellular amino acid biosynthetic process	1/65	124/11016	0.521917	0.620842	0.578112	Chr11G0186000	1	GO:0042886	amide transport	2/44	307/11016	0.34811
GO:0009112	nucleobase metabolic process	4/1477	15/11016	0.131061	0.600699	0.544763	Chr4G0172500/Chr5G0175100/Chr2G0005700/Chr9G0096500	4	GO:0042866	pyruvate biosynthetic process	10/1140	61/11016	0.09476	0.465012	0.425668	Chr9G0175800/Chr3G0090600/Chr10G0228200/Chr8G0352200/Chr10G0236800/Chr9G0113700/Chr7G0086200/Chr8G0007400/Chr1G0082800/Chr4G0228600	10	GO:0032535	regulation of cellular component size	2/772	10/11016	0.151952	0.607802	0.575137	Chr6G0332300/Chr10G0233200	2	GO:0043161	proteasome-mediated ubiquitin-dependent protein catabolic process	3/682	22/11016	0.152203	0.632179	0.579095	Chr9G0145100/Chr10G0015400/Chr1G0045000	3	GO:0006412	translation	3/65	468/11016	0.525814	0.621417	0.578647	Chr8G0093900/Chr8G0106800/Chr11G0152700	3	GO:0034655	nucleobase-containing compound catabolic process	1/44	107/11016	0.349694
GO:0043094	cellular metabolic compound salvage	4/1477	15/11016	0.131061	0.600699	0.544763	Chr8G0070600/Chr2G0005700/Chr9G0096500/Chr5G0064700	4	GO:0046031	ADP metabolic process	10/1140	61/11016	0.09476	0.465012	0.425668	Chr9G0175800/Chr3G0090600/Chr10G0228200/Chr8G0352200/Chr10G0236800/Chr9G0113700/Chr7G0086200/Chr8G0007400/Chr1G0082800/Chr4G0228600	10	GO:0032956	regulation of actin cytoskeleton organization	2/772	10/11016	0.151952	0.607802	0.575137	Chr6G0332300/Chr10G0233200	2	GO:0051301	cell division	3/682	22/11016	0.152203	0.632179	0.579095	Chr2G0017000/Chr4G0220900/Chr7G0030900	3	GO:0043043	peptide biosynthetic process	3/65	473/11016	0.533077	0.6221	0.579283	Chr8G0093900/Chr8G0106800/Chr11G0152700	3	GO:0007010	cytoskeleton organization	1/44	108/11016	0.352317
GO:0046112	nucleobase biosynthetic process	4/1477	15/11016	0.131061	0.600699	0.544763	Chr4G0172500/Chr5G0175100/Chr2G0005700/Chr9G0096500	4	GO:0006721	terpenoid metabolic process	5/1140	24/11016	0.0951849	0.465012	0.425668	Chr9G0175000/Chr8G0263000/Chr3G0223700/Chr3G0015300/Chr5G0232200	5	GO:0032970	regulation of actin filament-based process	2/772	10/11016	0.151952	0.607802	0.575137	Chr6G0332300/Chr10G0233200	2	GO:0070585	protein localization to mitochondrion	3/682	22/11016	0.152203	0.632179	0.579095	Chr8G0056200/Chr7G0166000/Chr1G0000900	3	GO:0006470	protein dephosphorylation	1/65	128/11016	0.533229	0.6221	0.579283	Chr4G0227600	1	GO:0006396	RNA processing	2/44	310/11016	0.352495
GO:0009147	pyrimidine nucleoside triphosphate metabolic process	3/1477	10/11016	0.140176	0.616499	0.559092	Chr2G0025300/Chr8G0212300/Chr10G0100300	3	GO:0016114	terpenoid biosynthetic process	5/1140	24/11016	0.0951849	0.465012	0.425668	Chr9G0175000/Chr8G0263000/Chr3G0223700/Chr3G0015300/Chr5G0232200	5	GO:0043254	regulation of protein complex assembly	2/772	10/11016	0.151952	0.607802	0.575137	Chr6G0332300/Chr10G0233200	2	GO:0072655	establishment of protein localization to mitochondrion	3/682	22/11016	0.152203	0.632179	0.579095	Chr8G0056200/Chr7G0166000/Chr1G0000900	3	GO:0010033	response to organic substance	1/65	130/11016	0.538785	0.623798	0.580865	Chr8G0107100	1	GO:0016051	carbohydrate biosynthetic process	1/44	112/11016	0.362705
GO:0090558	plant epidermis development	3/1477	10/11016	0.140176	0.616499	0.559092	Chr9G0027300/Chr12G0073700/Chr5G0125300	3	GO:0030154	cell differentiation	3/1140	11/11016	0.0970351	0.467177	0.427649	Chr9G0111000/Chr10G0186100/Chr12G0181000	3	GO:0043631	RNA polyadenylation	2/772	10/11016	0.151952	0.607802	0.575137	Chr5G0278300/Chr2G0211800	2	GO:0006913	nucleocytoplasmic transport	5/682	46/11016	0.15346	0.632179	0.579095	Chr10G0268900/Chr6G0335400/Chr11G0250800/Chr7G0010400/Chr12G0090900	5	GO:0072330	monocarboxylic acid biosynthetic process	1/65	131/11016	0.541539	0.623798	0.580865	Chr2G0083800	1	GO:0032446	protein modification by small protein conjugation	1/44	113/11016	0.365277
GO:0006220	pyrimidine nucleotide metabolic process	5/1477	21/11016	0.140515	0.616499	0.559092	Chr2G0025300/Chr8G0212300/Chr4G0172500/Chr5G0103100/Chr10G0100300	5	GO:0051783	regulation of nuclear division	3/1140	11/11016	0.0970351	0.467177	0.427649	Chr8G0035500/Chr2G0071300/Chr12G0176800	3	GO:0046131	pyrimidine ribonucleoside metabolic process	2/772	10/11016	0.151952	0.607802	0.575137	Chr6G0250900/Chr10G0100300	2	GO:0051169	nuclear transport	5/682	46/11016	0.15346	0.632179	0.579095	Chr10G0268900/Chr6G0335400/Chr11G0250800/Chr7G0010400/Chr12G0090900	5	GO:0006518	peptide metabolic process	3/65	489/11016	0.555909	0.636323	0.592528	Chr8G0093900/Chr8G0106800/Chr11G0152700	3	GO:0044264	cellular polysaccharide metabolic process	1/44	114/11016	0.367839
GO:0006563	L-serine metabolic process	5/1477	21/11016	0.140515	0.616499	0.559092	Chr9G0070500/Chr3G0020100/Chr8G0234600/Chr3G0081000/Chr6G0205900	5	GO:0000226	microtubule cytoskeleton organization	8/1140	46/11016	0.0974553	0.467177	0.427649	Chr10G0227800/Chr2G0134900/Chr4G0039000/Chr9G0172500/Chr3G0017900/Chr9G0147400/Chr7G0138400/Chr8G0135200	8	GO:0048511	rhythmic process	2/772	10/11016	0.151952	0.607802	0.575137	Chr6G0161400/Chr7G0190700	2	GO:0005991	trehalose metabolic process	4/682	34/11016	0.156434	0.632496	0.579386	Chr2G0172600/Chr5G0235800/Chr4G0244300/Chr12G0144300	4	GO:0030163	protein catabolic process	1/65	138/11016	0.560368	0.637419	0.593548	Chr6G0039600	1	GO:0051641	cellular localization	2/44	321/11016	0.368491
GO:0006739	NADP metabolic process	5/1477	21/11016	0.140515	0.616499	0.559092	Chr4G0235100/Chr6G0160300/Chr8G0138000/Chr6G0095400/Chr5G0260900	5	GO:0006720	isoprenoid metabolic process	9/1140	54/11016	0.100985	0.478121	0.437668	Chr7G0217800/Chr9G0175000/Chr9G0055900/Chr8G0263000/Chr3G0223700/Chr11G0236600/Chr3G0015300/Chr5G0232200/Chr8G0080400	9	GO:0090066	regulation of anatomical structure size	2/772	10/11016	0.151952	0.607802	0.575137	Chr6G0332300/Chr10G0233200	2	GO:0006873	cellular ion homeostasis	4/682	34/11016	0.156434	0.632496	0.579386	Chr8G0035100/Chr12G0105700/Chr12G0096200/Chr7G0125600	4	GO:0043604	amide biosynthetic process	3/65	500/11016	0.57123	0.645738	0.601295	Chr8G0093900/Chr8G0106800/Chr11G0152700	3	GO:0006399	tRNA metabolic process	1/44	117/11016	0.375463
GO:0009070	serine family amino acid biosynthetic process	5/1477	21/11016	0.140515	0.616499	0.559092	Chr9G0070500/Chr3G0020100/Chr8G0234600/Chr3G0081000/Chr6G0205900	5	GO:0009250	glucan biosynthetic process	9/1140	54/11016	0.100985	0.478121	0.437668	Chr12G0140100/Chr7G0085400/Chr7G0219500/Chr9G0061900/Chr2G0027000/Chr9G0290300/Chr9G0243500/Chr4G0101800/Chr6G0004600	9	GO:0110053	regulation of actin filament organization	2/772	10/11016	0.151952	0.607802	0.575137	Chr6G0332300/Chr10G0233200	2	GO:0042440	pigment metabolic process	4/682	34/11016	0.156434	0.632496	0.579386	Chr3G0213900/Chr4G0020000/Chr5G0262900/Chr12G0125000	4	GO:0016071	mRNA metabolic process	1/65	145/11016	0.578436	0.649847	0.605121	Chr12G0159500	1	GO:0006397	mRNA processing	1/44	120/11016	0.382997
GO:0071669	plant-type cell wall organization or biogenesis	9/1477	45/11016	0.140545	0.616499	0.559092	Chr4G0074300/Chr12G0165500/Chr7G0025600/Chr10G0212300/Chr1G0014700/Chr6G0011100/Chr8G0030700/Chr11G0049100/Chr11G0059500	9	GO:0006733	oxidoreduction coenzyme metabolic process	14/1140	94/11016	0.103536	0.48719	0.44597	Chr9G0175800/Chr3G0090600/Chr10G0228200/Chr8G0352200/Chr10G0236800/Chr2G0077300/Chr9G0113700/Chr7G0086200/Chr8G0007400/Chr3G0285200/Chr5G0260800/Chr5G0260900/Chr1G0082800/Chr4G0228600	14	GO:1902903	regulation of supramolecular fiber organization	2/772	10/11016	0.151952	0.607802	0.575137	Chr6G0332300/Chr10G0233200	2	GO:1901700	response to oxygen-containing compound	9/682	99/11016	0.158897	0.638512	0.584896	Chr9G0038900/Chr1G0052800/Chr8G0011100/Chr2G0202900/Chr5G0103700/Chr7G0145200/Chr4G0152200/Chr6G0209100/Chr4G0183700	9	GO:0044283	small molecule biosynthetic process	2/65	333/11016	0.589254	0.657941	0.612657	Chr11G0186000/Chr2G0083800	2	GO:0044283	small molecule biosynthetic process	2/44	333/11016	0.385778
GO:0000096	sulfur amino acid metabolic process	6/1477	27/11016	0.143999	0.627802	0.569343	Chr6G0208300/Chr3G0020100/Chr11G0186000/Chr5G0091200/Chr5G0064700/Chr6G0205900	6	GO:0034404	nucleobase-containing small molecule biosynthetic process	12/1140	78/11016	0.104449	0.488492	0.447161	Chr9G0175800/Chr3G0090600/Chr10G0228200/Chr8G0352200/Chr9G0256700/Chr10G0236800/Chr6G0250900/Chr9G0113700/Chr7G0086200/Chr8G0007400/Chr1G0082800/Chr4G0228600	12	GO:0042743	hydrogen peroxide metabolic process	8/772	75/11016	0.153325	0.607802	0.575137	Chr5G0077000/Chr5G0076900/Chr11G0086800/Chr10G0265400/Chr9G0106600/Chr9G0106500/Chr10G0007800/Chr5G0028200	8	GO:0008104	protein localization	23/682	298/11016	0.161187	0.640759	0.586955	Chr8G0056200/Chr2G0177000/Chr9G0056000/Chr11G0185600/Chr7G0075900/Chr7G0070300/Chr9G0277500/Chr7G0120600/Chr12G0106500/Chr6G0070600/Chr8G0037100/Chr7G0166000/Chr10G0268900/Chr3G0213000/Chr6G0335400/Chr7G0157700/Chr1G0000900/Chr10G0015100/Chr10G0253000/Chr11G0250800/Chr6G0041200/Chr7G0010400/Chr12G0090900	23	GO:0071554	cell wall organization or biogenesis	1/65	154/11016	0.600594	0.664384	0.618657	Chr5G0000600	1	GO:0005976	polysaccharide metabolic process	1/44	123/11016	0.390442
GO:1901607	alpha-amino acid biosynthetic process	17/1477	97/11016	0.148046	0.641535	0.581797	Chr6G0023600/Chr8G0005000/Chr9G0070500/Chr1G0077300/Chr3G0020100/Chr8G0150000/Chr11G0186000/Chr8G0234600/Chr12G0186800/Chr3G0081000/Chr8G0033700/Chr9G0273500/Chr5G0091200/Chr5G0064700/Chr5G0052500/Chr8G0187100/Chr6G0205900	17	GO:0006098	pentose-phosphate shunt	4/1140	18/11016	0.108035	0.493233	0.451501	Chr2G0077300/Chr3G0285200/Chr5G0260800/Chr5G0260900	4	GO:0042744	hydrogen peroxide catabolic process	8/772	75/11016	0.153325	0.607802	0.575137	Chr5G0077000/Chr5G0076900/Chr11G0086800/Chr10G0265400/Chr9G0106600/Chr9G0106500/Chr10G0007800/Chr5G0028200	8	GO:0035556	intracellular signal transduction	10/682	113/11016	0.161413	0.640759	0.586955	Chr4G0250100/Chr9G0168600/Chr8G0092100/Chr3G0050400/Chr10G0250200/Chr2G0204800/Chr10G0235500/Chr8G0095500/Chr5G0012500/Chr6G0330400	10	GO:0006812	cation transport	2/65	341/11016	0.602326	0.664384	0.618657	Chr6G0132800/Chr12G0091800	2	GO:0006366	transcription by RNA polymerase II	1/44	124/11016	0.392904
GO:0034404	nucleobase-containing small molecule biosynthetic process	14/1477	78/11016	0.154867	0.664869	0.602958	Chr2G0025300/Chr11G0253800/Chr8G0212300/Chr3G0199800/Chr3G0014800/Chr7G0225000/Chr7G0079600/Chr6G0192500/Chr8G0070600/Chr6G0022500/Chr8G0225000/Chr6G0067600/Chr1G0055400/Chr10G0100300	14	GO:0019751	polyol metabolic process	4/1140	18/11016	0.108035	0.493233	0.451501	Chr6G0168700/Chr6G0271800/Chr9G0274500/Chr4G0108200	4	GO:0071555	cell wall organization	9/772	87/11016	0.154604	0.607802	0.575137	Chr8G0201100/Chr11G0125300/Chr9G0066200/Chr1G0014200/Chr11G0049700/Chr7G0039000/Chr5G0143300/Chr8G0225600/Chr9G0217000	9	GO:0033013	tetrapyrrole metabolic process	5/682	47/11016	0.163595	0.64551	0.591307	Chr3G0213900/Chr5G0262900/Chr12G0125000/Chr12G0007700/Chr7G0200000	5	GO:0051188	cofactor biosynthetic process	1/65	157/11016	0.607722	0.664867	0.619107	Chr8G0247500	1	GO:0008652	cellular amino acid biosynthetic process	1/44	124/11016	0.392904
GO:0005985	sucrose metabolic process	4/1477	16/11016	0.157192	0.664869	0.602958	Chr11G0133400/Chr8G0102100/Chr12G0191400/Chr9G0207300	4	GO:0051156	glucose 6-phosphate metabolic process	4/1140	18/11016	0.108035	0.493233	0.451501	Chr2G0077300/Chr3G0285200/Chr5G0260800/Chr5G0260900	4	GO:0006333	chromatin assembly or disassembly	4/772	30/11016	0.155185	0.607802	0.575137	Chr2G0138800/Chr1G0041900/Chr1G0015900/Chr9G0010200	4	GO:0016042	lipid catabolic process	3/682	23/11016	0.167474	0.645653	0.591438	Chr4G0206300/Chr6G0202900/Chr12G0010900	3	GO:0016311	dephosphorylation	1/65	158/11016	0.61007	0.664867	0.619107	Chr4G0227600	1	GO:0072330	monocarboxylic acid biosynthetic process	1/44	131/11016	0.409869
GO:0046839	phospholipid dephosphorylation	4/1477	16/11016	0.157192	0.664869	0.602958	Chr8G0129300/Chr9G0105300/Chr2G0036500/Chr10G0012200	4	GO:0140013	meiotic nuclear division	4/1140	18/11016	0.108035	0.493233	0.451501	Chr7G0069000/Chr10G0188700/Chr10G0076000/Chr9G0251400	4	GO:0016054	organic acid catabolic process	4/772	30/11016	0.155185	0.607802	0.575137	Chr11G0114700/Chr1G0021900/Chr8G0091700/Chr3G0005800	4	GO:0006534	cysteine metabolic process	2/682	12/11016	0.167676	0.645653	0.591438	Chr3G0020100/Chr8G0263200	2	GO:0032787	monocarboxylic acid metabolic process	1/65	160/11016	0.614725	0.665952	0.620118	Chr2G0083800	1	GO:0071705	nitrogen compound transport	2/44	359/11016	0.422549
GO:0046856	phosphatidylinositol dephosphorylation	4/1477	16/11016	0.157192	0.664869	0.602958	Chr8G0129300/Chr9G0105300/Chr2G0036500/Chr10G0012200	4	GO:0030258	lipid modification	7/1140	40/11016	0.113754	0.50501	0.462282	Chr5G0100200/Chr8G0129300/Chr12G0217900/Chr10G0012200/Chr4G0108200/Chr5G0268400/Chr10G0089200	7	GO:0046395	carboxylic acid catabolic process	4/772	30/11016	0.155185	0.607802	0.575137	Chr11G0114700/Chr1G0021900/Chr8G0091700/Chr3G0005800	4	GO:0006801	superoxide metabolic process	2/682	12/11016	0.167676	0.645653	0.591438	Chr7G0130400/Chr8G0215000	2	GO:0044265	cellular macromolecule catabolic process	1/65	163/11016	0.621605	0.669421	0.623347	Chr6G0039600	1	GO:0034622	cellular protein-containing complex assembly	1/44	139/11016	0.428691
GO:0009312	oligosaccharide biosynthetic process	8/1477	40/11016	0.159011	0.664869	0.602958	Chr3G0036700/Chr9G0108900/Chr2G0040500/Chr8G0102100/Chr2G0172600/Chr7G0015700/Chr4G0244300/Chr7G0227000	8	GO:0030244	cellulose biosynthetic process	6/1140	33/11016	0.119727	0.50501	0.462282	Chr12G0140100/Chr9G0061900/Chr2G0027000/Chr9G0290300/Chr9G0243500/Chr6G0004600	6	GO:0008652	cellular amino acid biosynthetic process	12/772	124/11016	0.159102	0.607802	0.575137	Chr6G0038300/Chr12G0159600/Chr8G0005000/Chr1G0008200/Chr7G0120500/Chr11G0009500/Chr1G0050500/Chr3G0119400/Chr7G0095200/Chr7G0117200/Chr4G0134200/Chr10G0183500	12	GO:0022411	cellular component disassembly	4/682	35/11016	0.16856	0.645653	0.591438	Chr12G0223500/Chr2G0007900/Chr12G0209600/Chr10G0198700	4	GO:0042221	response to chemical	1/65	172/11016	0.641527	0.681622	0.634709	Chr8G0107100	1	GO:0016071	mRNA metabolic process	1/44	145/11016	0.442421
GO:0055082	cellular chemical homeostasis	8/1477	40/11016	0.159011	0.664869	0.602958	Chr12G0090200/Chr12G0089800/Chr8G0035100/Chr7G0150700/Chr10G0070400/Chr9G0292400/Chr7G0125600/Chr5G0134300	8	GO:0006801	superoxide metabolic process	3/1140	12/11016	0.119833	0.50501	0.462282	Chr7G0130400/Chr11G0124300/Chr10G0032500	3	GO:0006576	cellular biogenic amine metabolic process	3/772	20/11016	0.161244	0.607802	0.575137	Chr7G0120500/Chr11G0009500/Chr1G0050500	3	GO:0046351	disaccharide biosynthetic process	4/682	35/11016	0.16856	0.645653	0.591438	Chr2G0172600/Chr5G0235800/Chr4G0244300/Chr12G0144300	4	GO:0034660	ncRNA metabolic process	1/65	173/11016	0.643675	0.681622	0.634709	Chr11G0152700	1	GO:0033036	macromolecule localization	2/44	376/11016	0.446012
GO:0006873	cellular ion homeostasis	7/1477	34/11016	0.162058	0.665776	0.603781	Chr12G0090200/Chr12G0089800/Chr8G0035100/Chr7G0150700/Chr10G0070400/Chr9G0292400/Chr7G0125600	7	GO:0032886	regulation of microtubule-based process	3/1140	12/11016	0.119833	0.50501	0.462282	Chr10G0227800/Chr4G0039000/Chr8G0135200	3	GO:0044106	cellular amine metabolic process	3/772	20/11016	0.161244	0.607802	0.575137	Chr7G0120500/Chr11G0009500/Chr1G0050500	3	GO:0015031	protein transport	22/682	287/11016	0.175582	0.668641	0.612496	Chr8G0056200/Chr2G0177000/Chr9G0056000/Chr11G0185600/Chr7G0070300/Chr9G0277500/Chr7G0120600/Chr12G0106500/Chr6G0070600/Chr8G0037100/Chr7G0166000/Chr10G0268900/Chr3G0213000/Chr6G0335400/Chr7G0157700/Chr1G0000900/Chr10G0015100/Chr10G0253000/Chr11G0250800/Chr6G0041200/Chr7G0010400/Chr12G0090900	22	GO:1901575	organic substance catabolic process	2/65	368/11016	0.644171	0.681622	0.634709	Chr3G0215000/Chr6G0039600	2	GO:0007017	microtubule-based process	1/44	149/11016	0.451395
GO:0072350	tricarboxylic acid metabolic process	7/1477	34/11016	0.162058	0.665776	0.603781	Chr8G0179700/Chr3G0031800/Chr6G0029000/Chr12G0220600/Chr7G0252400/Chr7G0054200/Chr5G0116800	7	GO:0033044	regulation of chromosome organization	3/1140	12/11016	0.119833	0.50501	0.462282	Chr8G0035500/Chr2G0078500/Chr2G0071300	3	GO:0051258	protein polymerization	3/772	20/11016	0.161244	0.607802	0.575137	Chr6G0332300/Chr12G0225100/Chr10G0233200	3	GO:0042221	response to chemical	14/682	172/11016	0.17902	0.677793	0.620879	Chr9G0145100/Chr9G0038900/Chr1G0052800/Chr8G0011100/Chr8G0092100/Chr2G0202900/Chr10G0250200/Chr5G0103700/Chr1G0211500/Chr7G0145200/Chr10G0015400/Chr4G0152200/Chr6G0209100/Chr4G0183700	14	GO:0015074	DNA integration	1/65	189/11016	0.676379	0.711566	0.662592	Chr11G0151300	1	GO:0065003	protein-containing complex assembly	1/44	149/11016	0.451395
GO:0008202	steroid metabolic process	5/1477	22/11016	0.162952	0.665776	0.603781	Chr8G0179000/Chr11G0249100/Chr12G0184200/Chr1G0071700/Chr4G0196600	5	GO:0033866	nucleoside bisphosphate biosynthetic process	3/1140	12/11016	0.119833	0.50501	0.462282	Chr1G0194400/Chr4G0200800/Chr6G0220500	3	GO:1901136	carbohydrate derivative catabolic process	3/772	20/11016	0.161244	0.607802	0.575137	Chr11G0005400/Chr6G0139500/Chr11G0258800	3	GO:0019725	cellular homeostasis	13/682	158/11016	0.18021	0.678376	0.621413	Chr8G0035100/Chr8G0213800/Chr7G0138000/Chr11G0251300/Chr5G0021800/Chr12G0015600/Chr12G0105700/Chr9G0054200/Chr12G0096200/Chr5G0117000/Chr6G0330400/Chr11G0206900/Chr7G0125600	13	GO:0044248	cellular catabolic process	2/65	410/11016	0.702392	0.73066	0.680372	Chr3G0215000/Chr6G0039600	2	GO:0071554	cell wall organization or biogenesis	1/44	154/11016	0.462414
GO:0009119	ribonucleoside metabolic process	5/1477	22/11016	0.162952	0.665776	0.603781	Chr5G0275800/Chr2G0025300/Chr8G0212300/Chr8G0070600/Chr10G0100300	5	GO:0034030	ribonucleoside bisphosphate biosynthetic process	3/1140	12/11016	0.119833	0.50501	0.462282	Chr1G0194400/Chr4G0200800/Chr6G0220500	3	GO:0017001	antibiotic catabolic process	8/772	76/11016	0.161582	0.607802	0.575137	Chr5G0077000/Chr5G0076900/Chr11G0086800/Chr10G0265400/Chr9G0106600/Chr9G0106500/Chr10G0007800/Chr5G0028200	8	GO:0045184	establishment of protein localization	22/682	289/11016	0.183938	0.688452	0.630643	Chr8G0056200/Chr2G0177000/Chr9G0056000/Chr11G0185600/Chr7G0070300/Chr9G0277500/Chr7G0120600/Chr12G0106500/Chr6G0070600/Chr8G0037100/Chr7G0166000/Chr10G0268900/Chr3G0213000/Chr6G0335400/Chr7G0157700/Chr1G0000900/Chr10G0015100/Chr10G0253000/Chr11G0250800/Chr6G0041200/Chr7G0010400/Chr12G0090900	22	GO:0009057	macromolecule catabolic process	1/65	203/11016	0.702558	0.73066	0.680372	Chr6G0039600	1	GO:1901135	carbohydrate derivative metabolic process	2/44	393/11016	0.468966
GO:0033013	tetrapyrrole metabolic process	9/1477	47/11016	0.170593	0.689177	0.625003	Chr8G0032300/Chr12G0146600/Chr10G0122400/Chr9G0297500/Chr6G0289800/Chr5G0262900/Chr9G0118700/Chr5G0084500/Chr4G0059900	9	GO:0034033	purine nucleoside bisphosphate biosynthetic process	3/1140	12/11016	0.119833	0.50501	0.462282	Chr1G0194400/Chr4G0200800/Chr6G0220500	3	GO:0045229	external encapsulating structure organization	9/772	88/11016	0.162264	0.607802	0.575137	Chr8G0201100/Chr11G0125300/Chr9G0066200/Chr1G0014200/Chr11G0049700/Chr7G0039000/Chr5G0143300/Chr8G0225600/Chr9G0217000	9	GO:0006415	translational termination	2/682	13/11016	0.190454	0.696912	0.638393	Chr12G0223500/Chr2G0007900	2	GO:0009056	catabolic process	2/65	455/11016	0.755937	0.781708	0.727906	Chr3G0215000/Chr6G0039600	2	GO:0070647	protein modification by small protein conjugation or removal	1/44	158/11016	0.471073
GO:0006544	glycine metabolic process	3/1477	11/11016	0.174463	0.689177	0.625003	Chr2G0035800/Chr3G0215000/Chr8G0234600	3	GO:0040007	growth	3/1140	12/11016	0.119833	0.50501	0.462282	Chr9G0232200/Chr10G0087500/Chr6G0316900	3	GO:0072593	reactive oxygen species metabolic process	9/772	88/11016	0.162264	0.607802	0.575137	Chr5G0077000/Chr5G0076900/Chr11G0086800/Chr10G0265400/Chr10G0032500/Chr9G0106600/Chr9G0106500/Chr10G0007800/Chr5G0028200	9	GO:0009163	nucleoside biosynthetic process	2/682	13/11016	0.190454	0.696912	0.638393	Chr2G0108300/Chr11G0232500	2	GO:0006629	lipid metabolic process	2/65	473/11016	0.774963	0.794457	0.739778	Chr9G0034600/Chr2G0083800	2	GO:0006732	coenzyme metabolic process	1/44	166/11016	0.487984
GO:0009396	folic acid-containing compound biosynthetic process	3/1477	11/11016	0.174463	0.689177	0.625003	Chr10G0074600/Chr10G0205400/Chr5G0103100	3	GO:0040008	regulation of growth	3/1140	12/11016	0.119833	0.50501	0.462282	Chr9G0232200/Chr10G0087500/Chr6G0316900	3	GO:0019637	organophosphate metabolic process	31/772	368/11016	0.163393	0.608593	0.575885	Chr1G0089400/Chr12G0198400/Chr11G0005400/Chr9G0108100/Chr6G0130500/Chr12G0093300/Chr1G0194400/Chr7G0079000/Chr5G0261000/Chr11G0202300/Chr12G0217900/Chr10G0236800/Chr10G0063200/Chr7G0189500/Chr3G0306400/Chr7G0151100/Chr3G0125600/Chr6G0250900/Chr6G0021400/Chr4G0158800/Chr10G0100300/Chr9G0274500/Chr6G0218900/Chr9G0113700/Chr4G0102000/Chr4G0173300/Chr3G0285200/Chr8G0230900/Chr6G0220500/Chr6G0139500/C…	31	GO:0042455	ribonucleoside biosynthetic process	2/682	13/11016	0.190454	0.696912	0.638393	Chr2G0108300/Chr11G0232500	2	GO:0006811	ion transport	2/65	475/11016	0.776996	0.794457	0.739778	Chr6G0132800/Chr12G0091800	2	GO:0034660	ncRNA metabolic process	1/44	173/11016	0.502347
GO:0015977	carbon fixation	3/1477	11/11016	0.174463	0.689177	0.625003	Chr3G0031800/Chr7G0054200/Chr5G0116800	3	GO:0048589	developmental growth	3/1140	12/11016	0.119833	0.50501	0.462282	Chr9G0232200/Chr10G0087500/Chr6G0316900	3	GO:0009072	aromatic amino acid family metabolic process	7/772	65/11016	0.168494	0.618888	0.585627	Chr7G0120500/Chr8G0091700/Chr11G0009500/Chr1G0050500/Chr3G0119400/Chr8G0113400/Chr10G0183500	7	GO:1901659	glycosyl compound biosynthetic process	2/682	13/11016	0.190454	0.696912	0.638393	Chr2G0108300/Chr11G0232500	2	GO:0051186	cofactor metabolic process	1/65	293/11016	0.827514	0.841382	0.783474	Chr8G0247500	1	GO:0044262	cellular carbohydrate metabolic process	1/44	174/11016	0.504366
GO:0016126	sterol biosynthetic process	3/1477	11/11016	0.174463	0.689177	0.625003	Chr8G0179000/Chr11G0249100/Chr1G0071700	3	GO:0048638	regulation of developmental growth	3/1140	12/11016	0.119833	0.50501	0.462282	Chr9G0232200/Chr10G0087500/Chr6G0316900	3	GO:0009698	phenylpropanoid metabolic process	4/772	31/11016	0.168957	0.618888	0.585627	Chr4G0191000/Chr7G0121300/Chr10G0066500/Chr9G0119300	4	GO:0005984	disaccharide metabolic process	5/682	50/11016	0.195497	0.707462	0.648057	Chr2G0172600/Chr5G0235800/Chr10G0099100/Chr4G0244300/Chr12G0144300	5	GO:0017144	drug metabolic process	1/65	309/11016	0.843514	0.849129	0.790687	Chr3G0215000	1	GO:0043933	protein-containing complex subunit organization	1/44	181/11016	0.51828
GO:0046653	tetrahydrofolate metabolic process	3/1477	11/11016	0.174463	0.689177	0.625003	Chr10G0074600/Chr8G0234600/Chr5G0103100	3	GO:1901987	regulation of cell cycle phase transition	3/1140	12/11016	0.119833	0.50501	0.462282	Chr8G0035500/Chr2G0071300/Chr6G0004900	3	GO:0043624	cellular protein complex disassembly	4/772	31/11016	0.168957	0.618888	0.585627	Chr6G0332300/Chr12G0168900/Chr1G0072200/Chr10G0233200	4	GO:0042545	cell wall modification	5/682	50/11016	0.195497	0.707462	0.648057	Chr6G0024400/Chr1G0014200/Chr8G0019800/Chr7G0039000/Chr5G0143800	5	GO:0006396	RNA processing	1/65	310/11016	0.844464	0.849129	0.790687	Chr12G0159500	1	GO:0071702	organic substance transport	2/44	437/11016	0.525779
GO:0006643	membrane lipid metabolic process	7/1477	35/11016	0.180665	0.692711	0.628207	Chr8G0236500/Chr5G0258500/Chr7G0183900/Chr10G0225800/Chr1G0123100/Chr6G0075500/Chr7G0227000	7	GO:1901990	regulation of mitotic cell cycle phase transition	3/1140	12/11016	0.119833	0.50501	0.462282	Chr8G0035500/Chr2G0071300/Chr6G0004900	3	GO:0006754	ATP biosynthetic process	9/772	89/11016	0.170102	0.619657	0.586355	Chr12G0198400/Chr9G0108100/Chr10G0236800/Chr3G0306400/Chr7G0151100/Chr6G0021400/Chr6G0218900/Chr9G0113700/Chr4G0102000	9	GO:0001522	pseudouridine synthesis	3/682	25/11016	0.199227	0.716998	0.656792	Chr11G0054600/Chr9G0268900/Chr3G0057300	3	GO:0065008	regulation of biological quality	1/65	346/11016	0.875129	0.875129	0.814897	Chr3G0215000	1	GO:0006091	generation of precursor metabolites and energy	1/44	197/11016	0.548664
GO:0046351	disaccharide biosynthetic process	7/1477	35/11016	0.180665	0.692711	0.628207	Chr3G0036700/Chr9G0108900/Chr2G0040500/Chr8G0102100/Chr2G0172600/Chr7G0015700/Chr4G0244300	7	GO:0035556	intracellular signal transduction	16/1140	113/11016	0.120959	0.506972	0.464078	Chr7G0061800/Chr10G0061300/Chr9G0267000/Chr5G0100200/Chr7G0171800/Chr12G0160100/Chr4G0215200/Chr3G0261400/Chr6G0165400/Chr12G0135400/Chr5G0269100/Chr11G0105900/Chr5G0016500/Chr8G0040100/Chr4G0044500/Chr10G0006400	16	GO:0019693	ribose phosphate metabolic process	17/772	189/11016	0.173046	0.621108	0.587728	Chr12G0198400/Chr9G0108100/Chr6G0130500/Chr1G0194400/Chr5G0261000/Chr10G0236800/Chr3G0306400/Chr7G0151100/Chr6G0250900/Chr6G0021400/Chr10G0100300/Chr6G0218900/Chr9G0113700/Chr4G0102000/Chr3G0285200/Chr6G0220500/Chr12G0091100	17	GO:0000003	reproduction	12/682	148/11016	0.20574	0.73239	0.670892	Chr9G0014000/Chr3G0032000/Chr7G0246700/Chr3G0255800/Chr10G0192700/Chr1G0223700/Chr4G0125700/Chr5G0040800/Chr4G0071000/Chr8G0067500/Chr4G0027500/Chr7G0104100	12										GO:0022607	cellular component assembly	1/44	200/11016	0.554149
GO:0071804	cellular potassium ion transport	7/1477	35/11016	0.180665	0.692711	0.628207	Chr8G0031900/Chr7G0127800/Chr1G0240700/Chr1G0010000/Chr9G0292400/Chr2G0116600/Chr10G0101400	7	GO:0007049	cell cycle	17/1140	122/11016	0.125304	0.520437	0.476404	Chr2G0079400/Chr8G0035500/Chr7G0069000/Chr10G0227800/Chr4G0039000/Chr8G0186700/Chr1G0131400/Chr11G0203900/Chr10G0188700/Chr10G0076000/Chr2G0071300/Chr4G0169900/Chr9G0251400/Chr11G0037400/Chr11G0259200/Chr8G0135200/Chr6G0004900	17	GO:0006465	signal peptide processing	2/772	11/11016	0.177496	0.621108	0.587728	Chr8G0200200/Chr7G0002700	2	GO:0022414	reproductive process	12/682	148/11016	0.20574	0.73239	0.670892	Chr9G0014000/Chr3G0032000/Chr7G0246700/Chr3G0255800/Chr10G0192700/Chr1G0223700/Chr4G0125700/Chr5G0040800/Chr4G0071000/Chr8G0067500/Chr4G0027500/Chr7G0104100	12										GO:0006412	translation	2/44	468/11016	0.563388
GO:0071805	potassium ion transmembrane transport	7/1477	35/11016	0.180665	0.692711	0.628207	Chr8G0031900/Chr7G0127800/Chr1G0240700/Chr1G0010000/Chr9G0292400/Chr2G0116600/Chr10G0101400	7	GO:0006857	oligopeptide transport	4/1140	19/11016	0.126208	0.520437	0.476404	Chr11G0226600/Chr6G0287200/Chr12G0113900/Chr12G0161600	4	GO:0006637	acyl-CoA metabolic process	2/772	11/11016	0.177496	0.621108	0.587728	Chr1G0194400/Chr6G0220500	2	GO:0042273	ribosomal large subunit biogenesis	2/682	14/11016	0.213605	0.747207	0.684465	Chr9G0009600/Chr7G0010400	2										GO:0043043	peptide biosynthetic process	2/44	473/11016	0.569259
GO:0072527	pyrimidine-containing compound metabolic process	7/1477	35/11016	0.180665	0.692711	0.628207	Chr5G0275800/Chr2G0025300/Chr8G0212300/Chr4G0172500/Chr5G0175100/Chr5G0103100/Chr10G0100300	7	GO:0044093	positive regulation of molecular function	4/1140	19/11016	0.126208	0.520437	0.476404	Chr10G0227800/Chr10G0201600/Chr4G0039000/Chr8G0135200	4	GO:0030154	cell differentiation	2/772	11/11016	0.177496	0.621108	0.587728	Chr9G0111000/Chr12G0181000	2	GO:0070588	calcium ion transmembrane transport	2/682	14/11016	0.213605	0.747207	0.684465	Chr1G0034500/Chr12G0153200	2										GO:0008610	lipid biosynthetic process	1/44	212/11016	0.575444
GO:0006099	tricarboxylic acid cycle	6/1477	29/11016	0.184585	0.692711	0.628207	Chr3G0031800/Chr6G0029000/Chr12G0220600/Chr7G0252400/Chr7G0054200/Chr5G0116800	6	GO:0044264	cellular polysaccharide metabolic process	16/1140	114/11016	0.127967	0.524869	0.48046	Chr7G0016300/Chr12G0140100/Chr11G0022100/Chr7G0085400/Chr7G0219500/Chr9G0202000/Chr9G0061900/Chr2G0027000/Chr5G0165400/Chr9G0290300/Chr9G0243500/Chr3G0100000/Chr9G0251700/Chr4G0101800/Chr1G0098000/Chr6G0004600	16	GO:0035383	thioester metabolic process	2/772	11/11016	0.177496	0.621108	0.587728	Chr1G0194400/Chr6G0220500	2	GO:0006778	porphyrin-containing compound metabolic process	3/682	26/11016	0.215606	0.747207	0.684465	Chr3G0213900/Chr5G0262900/Chr12G0125000	3										GO:0006518	peptide metabolic process	2/44	489/11016	0.587678
GO:0006101	citrate metabolic process	6/1477	29/11016	0.184585	0.692711	0.628207	Chr3G0031800/Chr6G0029000/Chr12G0220600/Chr7G0252400/Chr7G0054200/Chr5G0116800	6	GO:0000280	nuclear division	8/1140	49/11016	0.128816	0.525542	0.481077	Chr8G0035500/Chr7G0069000/Chr8G0186700/Chr10G0188700/Chr10G0076000/Chr2G0071300/Chr12G0176800/Chr9G0251400	8	GO:0043647	inositol phosphate metabolic process	2/772	11/11016	0.177496	0.621108	0.587728	Chr3G0125600/Chr9G0274500	2	GO:0009067	aspartate family amino acid biosynthetic process	3/682	26/11016	0.215606	0.747207	0.684465	Chr6G0038300/Chr3G0027900/Chr5G0091200	3										GO:0043604	amide biosynthetic process	2/44	500/11016	0.600013
GO:0009064	glutamine family amino acid metabolic process	6/1477	29/11016	0.184585	0.692711	0.628207	Chr8G0005000/Chr1G0077300/Chr8G0150000/Chr12G0186800/Chr5G0052500/Chr8G0187100	6	GO:0042737	drug catabolic process	14/1140	98/11016	0.133041	0.532927	0.487837	Chr5G0076900/Chr4G0207500/Chr3G0309100/Chr1G0231400/Chr10G0190200/Chr11G0086800/Chr5G0146400/Chr6G0064000/Chr3G0178600/Chr9G0106500/Chr8G0147900/Chr10G0068300/Chr1G0098900/Chr5G0028200	14	GO:0001101	response to acid chemical	8/772	78/11016	0.178696	0.621108	0.587728	Chr9G0277800/Chr1G0052800/Chr8G0011100/Chr8G0165900/Chr5G0103700/Chr7G0145200/Chr7G0220800/Chr6G0209100	8	GO:0009069	serine family amino acid metabolic process	3/682	26/11016	0.215606	0.747207	0.684465	Chr8G0202400/Chr3G0020100/Chr8G0263200	3										GO:0016192	vesicle-mediated transport	1/44	245/11016	0.62901
GO:0006006	glucose metabolic process	4/1477	17/11016	0.185046	0.692711	0.628207	Chr12G0127000/Chr5G0177100/Chr12G0078100/Chr2G0071400	4	GO:0072524	pyridine-containing compound metabolic process	14/1140	98/11016	0.133041	0.532927	0.487837	Chr9G0175800/Chr3G0090600/Chr10G0228200/Chr8G0352200/Chr10G0236800/Chr2G0077300/Chr9G0113700/Chr7G0086200/Chr8G0007400/Chr3G0285200/Chr5G0260800/Chr5G0260900/Chr1G0082800/Chr4G0228600	14	GO:0042558	pteridine-containing compound metabolic process	3/772	21/11016	0.178932	0.621108	0.587728	Chr1G0008200/Chr10G0184700/Chr11G0183700	3	GO:0070085	glycosylation	9/682	107/11016	0.217053	0.748261	0.68543	Chr7G0095900/Chr1G0006500/Chr11G0185700/Chr11G0209800/Chr12G0208700/Chr7G0178700/Chr4G0169800/Chr12G0024700/Chr10G0078700	9										GO:0051186	cofactor metabolic process	1/44	293/11016	0.695321
GO:0007186	G protein-coupled receptor signaling pathway	4/1477	17/11016	0.185046	0.692711	0.628207	Chr5G0234200/Chr11G0119500/Chr12G0144800/Chr9G0140700	4	GO:0006323	DNA packaging	6/1140	34/11016	0.133406	0.532927	0.487837	Chr2G0138800/Chr8G0186700/Chr9G0234800/Chr2G0137800/Chr8G0185700/Chr7G0039200	6	GO:0043269	regulation of ion transport	3/772	21/11016	0.178932	0.621108	0.587728	Chr4G0036100/Chr8G0350100/Chr7G0242700	3	GO:0043933	protein-containing complex subunit organization	14/682	181/11016	0.230991	0.788216	0.72203	Chr12G0223500/Chr1G0145500/Chr1G0009700/Chr3G0029100/Chr9G0009600/Chr9G0140100/Chr8G0292600/Chr8G0141200/Chr12G0096200/Chr2G0007900/Chr12G0209600/Chr10G0198700/Chr3G0057300/Chr11G0258900	14										GO:0017144	drug metabolic process	1/44	309/11016	0.714733
GO:0046486	glycerolipid metabolic process	17/1477	101/11016	0.190132	0.708043	0.642112	Chr7G0045800/Chr4G0128400/Chr6G0264300/Chr8G0129300/Chr7G0042000/Chr7G0183900/Chr9G0105300/Chr2G0036500/Chr10G0225800/Chr10G0012200/Chr5G0144100/Chr4G0038600/Chr5G0094200/Chr4G0229500/Chr3G0078600/Chr10G0247500/Chr8G0301600	17	GO:0030243	cellulose metabolic process	6/1140	34/11016	0.133406	0.532927	0.487837	Chr12G0140100/Chr9G0061900/Chr2G0027000/Chr9G0290300/Chr9G0243500/Chr6G0004600	6	GO:0009073	aromatic amino acid family biosynthetic process	5/772	43/11016	0.180412	0.622673	0.589209	Chr7G0120500/Chr11G0009500/Chr1G0050500/Chr3G0119400/Chr10G0183500	5	GO:0006402	mRNA catabolic process	3/682	27/11016	0.232254	0.788216	0.72203	Chr9G0160400/Chr1G0008100/Chr8G0099600	3										GO:0051276	chromosome organization	1/44	311/11016	0.717073
GO:0007010	cytoskeleton organization	18/1477	108/11016	0.19304	0.715149	0.648556	Chr5G0258500/Chr3G0018500/Chr10G0227800/Chr7G0254400/Chr5G0150400/Chr4G0039000/Chr5G0101200/Chr10G0079400/Chr9G0298200/Chr4G0012300/Chr7G0088500/Chr12G0109000/Chr3G0274600/Chr5G0224600/Chr12G0180100/Chr5G0111500/Chr1G0082900/Chr9G0148400	18	GO:0019220	regulation of phosphate metabolic process	5/1140	27/11016	0.140535	0.536745	0.491332	Chr10G0227800/Chr4G0039000/Chr4G0169900/Chr2G0061100/Chr8G0135200	5	GO:0044270	cellular nitrogen compound catabolic process	11/772	115/11016	0.181723	0.622673	0.589209	Chr12G0198400/Chr9G0108100/Chr4G0226200/Chr10G0236800/Chr12G0038400/Chr3G0306400/Chr7G0151100/Chr6G0021400/Chr9G0113700/Chr4G0102000/Chr8G0230900	11	GO:0006839	mitochondrial transport	3/682	27/11016	0.232254	0.788216	0.72203	Chr8G0056200/Chr7G0166000/Chr1G0000900	3										GO:0044085	cellular component biogenesis	1/44	319/11016	0.726246
GO:0030036	actin cytoskeleton organization	9/1477	49/11016	0.203334	0.749402	0.679619	Chr5G0258500/Chr3G0018500/Chr5G0150400/Chr10G0079400/Chr4G0012300/Chr7G0088500/Chr12G0109000/Chr1G0082900/Chr9G0148400	9	GO:0051174	regulation of phosphorus metabolic process	5/1140	27/11016	0.140535	0.536745	0.491332	Chr10G0227800/Chr4G0039000/Chr4G0169900/Chr2G0061100/Chr8G0135200	5	GO:0006575	cellular modified amino acid metabolic process	4/772	32/11016	0.183139	0.622673	0.589209	Chr1G0008200/Chr10G0184700/Chr8G0196500/Chr11G0183700	4	GO:0009312	oligosaccharide biosynthetic process	4/682	40/11016	0.233456	0.788216	0.72203	Chr2G0172600/Chr5G0235800/Chr4G0244300/Chr12G0144300	4										GO:0007165	signal transduction	1/44	425/11016	0.823529
GO:0031399	regulation of protein modification process	6/1477	30/11016	0.206385	0.751237	0.681283	Chr10G0227800/Chr4G0039000/Chr2G0105200/Chr10G0014500/Chr4G0169900/Chr11G0122300	6	GO:0048285	organelle fission	9/1140	58/11016	0.140874	0.536745	0.491332	Chr8G0035500/Chr7G0069000/Chr8G0350300/Chr8G0186700/Chr10G0188700/Chr10G0076000/Chr2G0071300/Chr12G0176800/Chr9G0251400	9	GO:0072528	pyrimidine-containing compound biosynthetic process	4/772	32/11016	0.183139	0.622673	0.589209	Chr6G0250900/Chr10G0100300/Chr3G0017400/Chr6G0078000	4	GO:0033036	macromolecule localization	27/682	376/11016	0.236768	0.795298	0.728518	Chr8G0056200/Chr2G0177000/Chr9G0056000/Chr11G0185600/Chr7G0075900/Chr7G0070300/Chr9G0277500/Chr7G0050800/Chr7G0120600/Chr12G0106500/Chr6G0070600/Chr8G0037100/Chr7G0166000/Chr10G0268900/Chr3G0213000/Chr1G0015800/Chr6G0335400/Chr7G0157700/Chr1G0000900/Chr10G0015100/Chr10G0253000/Chr8G0343400/Chr4G0242600/Chr11G0250800/Chr6G0041200/Chr7G0010400/Chr12G0090900	27										GO:0023052	signaling	1/44	426/11016	0.824262
GO:0050793	regulation of developmental process	6/1477	30/11016	0.206385	0.751237	0.681283	Chr9G0014000/Chr11G0052000/Chr9G0172300/Chr1G0018400/Chr8G0136100/Chr6G0316900	6	GO:0006357	regulation of transcription by RNA polymerase II	14/1140	99/11016	0.141086	0.536745	0.491332	Chr3G0092700/Chr1G0200600/Chr1G0054400/Chr2G0091400/Chr6G0191900/Chr3G0158200/Chr6G0315900/Chr9G0180800/Chr11G0048700/Chr9G0101400/Chr4G0152800/Chr7G0059400/Chr6G0316000/Chr1G0001300	14	GO:0000041	transition metal ion transport	3/772	22/11016	0.197113	0.655364	0.620143	Chr6G0180000/Chr10G0063300/Chr7G0020300	3	GO:0006631	fatty acid metabolic process	6/682	68/11016	0.243772	0.813364	0.745067	Chr12G0211500/Chr5G0122600/Chr12G0211600/Chr4G0206300/Chr6G0144000/Chr3G0294000	6										GO:0006811	ion transport	1/44	475/11016	0.856761
GO:1901575	organic substance catabolic process	55/1477	368/11016	0.209182	0.751237	0.681283	Chr8G0236500/Chr3G0280600/Chr12G0146600/Chr3G0007800/Chr2G0048400/Chr9G0160400/Chr12G0127000/Chr8G0160200/Chr8G0160300/Chr6G0223900/Chr10G0118300/Chr4G0206300/Chr4G0206500/Chr8G0034600/Chr3G0229600/Chr2G0035800/Chr10G0210100/Chr10G0190200/Chr5G0275800/Chr8G0091800/Chr4G0133400/Chr7G0126300/Chr3G0215000/Chr11G0253800/Chr10G0212700/Chr3G0199800/Chr5G0262900/Chr3G0014800/Chr7G0065900/Chr7G0225000/Ch…	55	GO:0009741	response to brassinosteroid	3/1140	13/11016	0.144364	0.536745	0.491332	Chr6G0303500/Chr1G0046800/Chr7G0236400	3	GO:0009063	cellular amino acid catabolic process	3/772	22/11016	0.197113	0.655364	0.620143	Chr1G0021900/Chr8G0091700/Chr3G0005800	3	GO:0010035	response to inorganic substance	4/682	41/11016	0.247114	0.813364	0.745067	Chr1G0052800/Chr5G0103700/Chr6G0209100/Chr4G0183700	4
GO:0031401	positive regulation of protein modification process	3/1477	12/11016	0.210756	0.751237	0.681283	Chr10G0227800/Chr4G0039000/Chr11G0122300	3	GO:0009742	brassinosteroid mediated signaling pathway	3/1140	13/11016	0.144364	0.536745	0.491332	Chr6G0303500/Chr1G0046800/Chr7G0236400	3	GO:0140115	export across plasma membrane	3/772	22/11016	0.197113	0.655364	0.620143	Chr11G0113500/Chr1G0012700/Chr5G0252100	3	GO:0072657	protein localization to membrane	4/682	41/11016	0.247114	0.813364	0.745067	Chr8G0056200/Chr9G0277500/Chr7G0166000/Chr1G0000900	4
GO:0032886	regulation of microtubule-based process	3/1477	12/11016	0.210756	0.751237	0.681283	Chr10G0227800/Chr4G0039000/Chr7G0099400	3	GO:0014070	response to organic cyclic compound	3/1140	13/11016	0.144364	0.536745	0.491332	Chr6G0303500/Chr1G0046800/Chr7G0236400	3	GO:0032984	protein-containing complex disassembly	4/772	33/11016	0.197694	0.655364	0.620143	Chr6G0332300/Chr12G0168900/Chr1G0072200/Chr10G0233200	4	GO:0090150	establishment of protein localization to membrane	4/682	41/11016	0.247114	0.813364	0.745067	Chr8G0056200/Chr9G0277500/Chr7G0166000/Chr1G0000900	4
GO:0006633	fatty acid biosynthetic process	10/1477	56/11016	0.211171	0.751237	0.681283	Chr12G0211500/Chr1G0113000/Chr5G0101900/Chr6G0144000/Chr7G0050200/Chr11G0227300/Chr5G0160000/Chr12G0118500/Chr8G0016500/Chr3G0101200	10	GO:0043401	steroid hormone mediated signaling pathway	3/1140	13/11016	0.144364	0.536745	0.491332	Chr6G0303500/Chr1G0046800/Chr7G0236400	3	GO:0006298	mismatch repair	2/772	12/11016	0.203627	0.655364	0.620143	Chr9G0102700/Chr6G0080100	2	GO:0009066	aspartate family amino acid metabolic process	3/682	28/11016	0.249123	0.815879	0.74737	Chr6G0038300/Chr3G0027900/Chr5G0091200	3
GO:0000097	sulfur amino acid biosynthetic process	5/1477	24/11016	0.211605	0.751237	0.681283	Chr3G0020100/Chr11G0186000/Chr5G0091200/Chr5G0064700/Chr6G0205900	5	GO:0044770	cell cycle phase transition	3/1140	13/11016	0.144364	0.536745	0.491332	Chr8G0035500/Chr2G0071300/Chr6G0004900	3	GO:0006405	RNA export from nucleus	2/772	12/11016	0.203627	0.655364	0.620143	Chr1G0092500/Chr11G0138900	2	GO:0051704	multi-organism process	10/682	126/11016	0.253336	0.825547	0.756226	Chr3G0032000/Chr7G0246700/Chr10G0192700/Chr1G0223700/Chr4G0125700/Chr4G0071000/Chr7G0199500/Chr8G0067500/Chr4G0027500/Chr7G0104100	10
GO:0006098	pentose-phosphate shunt	4/1477	18/11016	0.214339	0.751237	0.681283	Chr4G0235100/Chr6G0160300/Chr8G0138000/Chr5G0260900	4	GO:0044772	mitotic cell cycle phase transition	3/1140	13/11016	0.144364	0.536745	0.491332	Chr8G0035500/Chr2G0071300/Chr6G0004900	3	GO:0010639	negative regulation of organelle organization	2/772	12/11016	0.203627	0.655364	0.620143	Chr6G0332300/Chr10G0233200	2	GO:0009966	regulation of signal transduction	2/682	16/11016	0.260509	0.828318	0.758765	Chr10G0151600/Chr5G0012500	2
GO:0042398	cellular modified amino acid biosynthetic process	4/1477	18/11016	0.214339	0.751237	0.681283	Chr10G0074600/Chr7G0045800/Chr10G0205400/Chr5G0103100	4	GO:0048545	response to steroid hormone	3/1140	13/11016	0.144364	0.536745	0.491332	Chr6G0303500/Chr1G0046800/Chr7G0236400	3	GO:0033866	nucleoside bisphosphate biosynthetic process	2/772	12/11016	0.203627	0.655364	0.620143	Chr1G0194400/Chr6G0220500	2	GO:0010646	regulation of cell communication	2/682	16/11016	0.260509	0.828318	0.758765	Chr10G0151600/Chr5G0012500	2
GO:0051156	glucose 6-phosphate metabolic process	4/1477	18/11016	0.214339	0.751237	0.681283	Chr4G0235100/Chr6G0160300/Chr8G0138000/Chr5G0260900	4	GO:0071367	cellular response to brassinosteroid stimulus	3/1140	13/11016	0.144364	0.536745	0.491332	Chr6G0303500/Chr1G0046800/Chr7G0236400	3	GO:0034030	ribonucleoside bisphosphate biosynthetic process	2/772	12/11016	0.203627	0.655364	0.620143	Chr1G0194400/Chr6G0220500	2	GO:0023051	regulation of signaling	2/682	16/11016	0.260509	0.828318	0.758765	Chr10G0151600/Chr5G0012500	2
GO:0055086	nucleobase-containing small molecule metabolic process	41/1477	270/11016	0.215978	0.753288	0.683144	Chr3G0036600/Chr6G0199400/Chr8G0171700/Chr7G0129700/Chr4G0235100/Chr5G0275800/Chr2G0025300/Chr6G0160300/Chr9G0296000/Chr11G0253800/Chr8G0212300/Chr8G0138000/Chr4G0172500/Chr3G0199800/Chr4G0023600/Chr7G0100000/Chr3G0014800/Chr7G0225000/Chr2G0188400/Chr7G0079600/Chr6G0192500/Chr5G0140900/Chr8G0070600/Chr6G0201600/Chr5G0175100/Chr5G0175900/Chr6G0022500/Chr2G0005700/Chr8G0225000/Chr6G0095400/Chr1G000…	41	GO:0071383	cellular response to steroid hormone stimulus	3/1140	13/11016	0.144364	0.536745	0.491332	Chr6G0303500/Chr1G0046800/Chr7G0236400	3	GO:0034033	purine nucleoside bisphosphate biosynthetic process	2/772	12/11016	0.203627	0.655364	0.620143	Chr1G0194400/Chr6G0220500	2	GO:0030042	actin filament depolymerization	2/682	16/11016	0.260509	0.828318	0.758765	Chr12G0209600/Chr10G0198700	2
GO:0015698	inorganic anion transport	7/1477	37/11016	0.22033	0.764738	0.693528	Chr10G0011500/Chr7G0260900/Chr11G0002100/Chr3G0011500/Chr4G0069900/Chr11G0151400/Chr9G0134500	7	GO:0071407	cellular response to organic cyclic compound	3/1140	13/11016	0.144364	0.536745	0.491332	Chr6G0303500/Chr1G0046800/Chr7G0236400	3	GO:0051129	negative regulation of cellular component organization	2/772	12/11016	0.203627	0.655364	0.620143	Chr6G0332300/Chr10G0233200	2	GO:0051261	protein depolymerization	2/682	16/11016	0.260509	0.828318	0.758765	Chr12G0209600/Chr10G0198700	2
GO:0055065	metal ion homeostasis	6/1477	31/11016	0.229042	0.783566	0.710602	Chr12G0090200/Chr12G0089800/Chr8G0035100/Chr10G0070400/Chr9G0292400/Chr7G0125600	6	GO:0009653	anatomical structure morphogenesis	4/1140	20/11016	0.145558	0.536745	0.491332	Chr7G0217800/Chr9G0232200/Chr10G0087500/Chr6G0316900	4	GO:0009141	nucleoside triphosphate metabolic process	12/772	131/11016	0.206884	0.662629	0.627017	Chr12G0198400/Chr9G0108100/Chr10G0236800/Chr3G0306400/Chr7G0151100/Chr6G0250900/Chr6G0021400/Chr10G0100300/Chr6G0218900/Chr9G0113700/Chr4G0102000/Chr8G0230900	12	GO:0009311	oligosaccharide metabolic process	5/682	56/11016	0.264714	0.83416	0.764116	Chr2G0172600/Chr5G0235800/Chr10G0099100/Chr4G0244300/Chr12G0144300	5
GO:0055080	cation homeostasis	6/1477	31/11016	0.229042	0.783566	0.710602	Chr12G0090200/Chr12G0089800/Chr8G0035100/Chr10G0070400/Chr9G0292400/Chr7G0125600	6	GO:0019682	glyceraldehyde-3-phosphate metabolic process	4/1140	20/11016	0.145558	0.536745	0.491332	Chr2G0077300/Chr3G0285200/Chr5G0260800/Chr5G0260900	4	GO:0051188	cofactor biosynthetic process	14/772	157/11016	0.210688	0.671568	0.635476	Chr12G0198400/Chr9G0108100/Chr12G0093300/Chr1G0194400/Chr6G0300800/Chr10G0236800/Chr10G0184700/Chr3G0306400/Chr7G0151100/Chr6G0021400/Chr4G0158800/Chr9G0113700/Chr4G0102000/Chr6G0220500	14	GO:0006099	tricarboxylic acid cycle	3/682	29/11016	0.266167	0.83416	0.764116	Chr1G0037700/Chr7G0252400/Chr5G0262600	3
GO:0098771	inorganic ion homeostasis	6/1477	31/11016	0.229042	0.783566	0.710602	Chr12G0090200/Chr12G0089800/Chr8G0035100/Chr10G0070400/Chr9G0292400/Chr7G0125600	6	GO:0042743	hydrogen peroxide metabolic process	11/1140	75/11016	0.148781	0.543406	0.497429	Chr5G0076900/Chr4G0207500/Chr3G0309100/Chr1G0231400/Chr11G0086800/Chr5G0146400/Chr6G0064000/Chr9G0106500/Chr8G0147900/Chr10G0068300/Chr5G0028200	11	GO:0019748	secondary metabolic process	4/772	34/11016	0.212585	0.674372	0.638129	Chr4G0191000/Chr7G0121300/Chr10G0066500/Chr9G0119300	4	GO:0006101	citrate metabolic process	3/682	29/11016	0.266167	0.83416	0.764116	Chr1G0037700/Chr7G0252400/Chr5G0262600	3
GO:0019362	pyridine nucleotide metabolic process	15/1477	91/11016	0.233066	0.789773	0.716232	Chr4G0235100/Chr6G0160300/Chr11G0253800/Chr8G0138000/Chr3G0199800/Chr3G0014800/Chr7G0225000/Chr7G0079600/Chr6G0192500/Chr6G0022500/Chr8G0225000/Chr6G0095400/Chr6G0067600/Chr1G0055400/Chr5G0260900	15	GO:0042744	hydrogen peroxide catabolic process	11/1140	75/11016	0.148781	0.543406	0.497429	Chr5G0076900/Chr4G0207500/Chr3G0309100/Chr1G0231400/Chr11G0086800/Chr5G0146400/Chr6G0064000/Chr9G0106500/Chr8G0147900/Chr10G0068300/Chr5G0028200	11	GO:0010604	positive regulation of macromolecule metabolic process	8/772	82/11016	0.215134	0.674616	0.63836	Chr9G0277800/Chr3G0092700/Chr8G0182000/Chr9G0114500/Chr9G0205300/Chr9G0165300/Chr1G0001300/Chr4G0253300	8	GO:0008380	RNA splicing	7/682	85/11016	0.272891	0.851159	0.779688	Chr9G0160400/Chr6G0265200/Chr2G0115600/Chr9G0201900/Chr6G0183700/Chr10G0257900/Chr11G0258900	7
GO:0046496	nicotinamide nucleotide metabolic process	15/1477	91/11016	0.233066	0.789773	0.716232	Chr4G0235100/Chr6G0160300/Chr11G0253800/Chr8G0138000/Chr3G0199800/Chr3G0014800/Chr7G0225000/Chr7G0079600/Chr6G0192500/Chr6G0022500/Chr8G0225000/Chr6G0095400/Chr6G0067600/Chr1G0055400/Chr5G0260900	15	GO:0007275	multicellular organism development	13/1140	92/11016	0.152667	0.553852	0.506992	Chr7G0217800/Chr3G0166000/Chr1G0035100/Chr10G0041500/Chr6G0181000/Chr1G0211400/Chr10G0172800/Chr8G0253400/Chr2G0061500/Chr12G0181000/Chr2G0066900/Chr12G0073700/Chr5G0125300	13	GO:0051173	positive regulation of nitrogen compound metabolic process	8/772	82/11016	0.215134	0.674616	0.63836	Chr9G0277800/Chr3G0092700/Chr8G0182000/Chr9G0114500/Chr9G0205300/Chr9G0165300/Chr1G0001300/Chr4G0253300	8	GO:0044270	cellular nitrogen compound catabolic process	9/682	115/11016	0.282128	0.856528	0.784605	Chr9G0160400/Chr1G0008100/Chr8G0099600/Chr5G0262900/Chr4G0251100/Chr12G0125000/Chr6G0067600/Chr5G0047700/Chr5G0065200	9
GO:0006650	glycerophospholipid metabolic process	14/1477	85/11016	0.244062	0.814949	0.739063	Chr7G0045800/Chr4G0128400/Chr6G0264300/Chr8G0129300/Chr7G0042000/Chr7G0183900/Chr9G0105300/Chr2G0036500/Chr10G0225800/Chr10G0012200/Chr5G0144100/Chr4G0229500/Chr10G0247500/Chr8G0301600	14	GO:0051186	cofactor metabolic process	36/1140	293/11016	0.156891	0.553852	0.506992	Chr5G0076900/Chr9G0175800/Chr3G0090600/Chr4G0207500/Chr3G0309100/Chr1G0231400/Chr8G0226300/Chr10G0228200/Chr8G0352200/Chr1G0194400/Chr11G0086800/Chr5G0146400/Chr10G0236800/Chr6G0064000/Chr3G0119700/Chr8G0196500/Chr2G0077300/Chr12G0153000/Chr9G0106500/Chr8G0147900/Chr10G0068300/Chr5G0020400/Chr6G0201800/Chr4G0200800/Chr9G0113700/Chr7G0086200/Chr8G0007400/Chr5G0028200/Chr3G0285200/Chr5G0260800/Chr5…	36	GO:0008154	actin polymerization or depolymerization	3/772	23/11016	0.215714	0.674616	0.63836	Chr6G0332300/Chr12G0168900/Chr10G0233200	3	GO:0016054	organic acid catabolic process	3/682	30/11016	0.283342	0.856528	0.784605	Chr4G0206300/Chr8G0202400/Chr8G0091700	3
GO:0006760	folic acid-containing compound metabolic process	4/1477	19/11016	0.244783	0.814949	0.739063	Chr10G0074600/Chr10G0205400/Chr8G0234600/Chr5G0103100	4	GO:0072522	purine-containing compound biosynthetic process	18/1140	135/11016	0.157403	0.553852	0.506992	Chr9G0175800/Chr11G0226900/Chr3G0090600/Chr10G0228200/Chr8G0352200/Chr11G0138400/Chr1G0194400/Chr10G0236800/Chr12G0038300/Chr6G0250900/Chr4G0200800/Chr9G0113700/Chr7G0086200/Chr2G0005700/Chr8G0007400/Chr1G0082800/Chr6G0220500/Chr4G0228600	18	GO:0009259	ribonucleotide metabolic process	15/772	171/11016	0.218253	0.675145	0.638861	Chr12G0198400/Chr9G0108100/Chr6G0130500/Chr1G0194400/Chr10G0236800/Chr3G0306400/Chr7G0151100/Chr6G0250900/Chr6G0021400/Chr10G0100300/Chr6G0218900/Chr9G0113700/Chr4G0102000/Chr6G0220500/Chr12G0091100	15	GO:0046395	carboxylic acid catabolic process	3/682	30/11016	0.283342	0.856528	0.784605	Chr4G0206300/Chr8G0202400/Chr8G0091700	3
GO:0015748	organophosphate ester transport	4/1477	19/11016	0.244783	0.814949	0.739063	Chr8G0193500/Chr4G0220700/Chr7G0055300/Chr9G0024800	4	GO:0006334	nucleosome assembly	5/1140	28/11016	0.157418	0.553852	0.506992	Chr2G0138800/Chr9G0234800/Chr2G0137800/Chr8G0185700/Chr7G0039200	5	GO:0042221	response to chemical	15/772	172/11016	0.224791	0.675145	0.638861	Chr9G0277800/Chr3G0268400/Chr4G0143600/Chr1G0052800/Chr8G0011100/Chr8G0165900/Chr5G0099100/Chr10G0032500/Chr5G0103700/Chr7G0145200/Chr5G0213800/Chr5G0213900/Chr7G0220800/Chr3G0073200/Chr6G0209100	15	GO:0070925	organelle assembly	3/682	30/11016	0.283342	0.856528	0.784605	Chr9G0009600/Chr1G0020000/Chr5G0111500	3
GO:0009086	methionine biosynthetic process	3/1477	13/11016	0.248474	0.814949	0.739063	Chr11G0186000/Chr5G0091200/Chr5G0064700	3	GO:0009808	lignin metabolic process	5/1140	28/11016	0.157418	0.553852	0.506992	Chr4G0191000/Chr8G0034600/Chr7G0121300/Chr12G0161500/Chr9G0119300	5	GO:0022411	cellular component disassembly	4/772	35/11016	0.227774	0.675145	0.638861	Chr6G0332300/Chr12G0168900/Chr1G0072200/Chr10G0233200	4	GO:0006006	glucose metabolic process	2/682	17/11016	0.284039	0.856528	0.784605	Chr9G0118600/Chr8G0152700	2
GO:0042559	pteridine-containing compound biosynthetic process	3/1477	13/11016	0.248474	0.814949	0.739063	Chr10G0074600/Chr10G0205400/Chr5G0103100	3	GO:0031497	chromatin assembly	5/1140	28/11016	0.157418	0.553852	0.506992	Chr2G0138800/Chr9G0234800/Chr2G0137800/Chr8G0185700/Chr7G0039200	5	GO:0072527	pyrimidine-containing compound metabolic process	4/772	35/11016	0.227774	0.675145	0.638861	Chr6G0250900/Chr10G0100300/Chr3G0017400/Chr6G0078000	4	GO:0007186	G protein-coupled receptor signaling pathway	2/682	17/11016	0.284039	0.856528	0.784605	Chr9G0168600/Chr5G0044900	2
GO:0051347	positive regulation of transferase activity	3/1477	13/11016	0.248474	0.814949	0.739063	Chr10G0227800/Chr4G0039000/Chr11G0122300	3	GO:0046271	phenylpropanoid catabolic process	5/1140	28/11016	0.157418	0.553852	0.506992	Chr4G0191000/Chr8G0034600/Chr7G0121300/Chr12G0161500/Chr9G0119300	5	GO:0001505	regulation of neurotransmitter levels	2/772	13/11016	0.23014	0.675145	0.638861	Chr1G0008200/Chr3G0005800	2	GO:0010033	response to organic substance	10/682	130/11016	0.284713	0.856528	0.784605	Chr9G0145100/Chr9G0038900/Chr8G0011100/Chr8G0092100/Chr2G0202900/Chr10G0250200/Chr1G0211500/Chr7G0145200/Chr10G0015400/Chr4G0152200	10
GO:1901264	carbohydrate derivative transport	3/1477	13/11016	0.248474	0.814949	0.739063	Chr4G0127300/Chr6G0069000/Chr7G0014500	3	GO:0046274	lignin catabolic process	5/1140	28/11016	0.157418	0.553852	0.506992	Chr4G0191000/Chr8G0034600/Chr7G0121300/Chr12G0161500/Chr9G0119300	5	GO:0006012	galactose metabolic process	2/772	13/11016	0.23014	0.675145	0.638861	Chr10G0105200/Chr7G0095300	2	GO:0016071	mRNA metabolic process	11/682	145/11016	0.286437	0.856528	0.784605	Chr5G0278300/Chr9G0160400/Chr6G0265200/Chr2G0115600/Chr8G0214400/Chr1G0008100/Chr8G0099600/Chr4G0110600/Chr9G0201900/Chr11G0100200/Chr11G0258900	11
GO:0048878	chemical homeostasis	8/1477	45/11016	0.250092	0.81651	0.740479	Chr12G0090200/Chr12G0089800/Chr8G0035100/Chr7G0150700/Chr10G0070400/Chr9G0292400/Chr7G0125600/Chr5G0134300	8	GO:0017001	antibiotic catabolic process	11/1140	76/11016	0.158743	0.555964	0.508925	Chr5G0076900/Chr4G0207500/Chr3G0309100/Chr1G0231400/Chr11G0086800/Chr5G0146400/Chr6G0064000/Chr9G0106500/Chr8G0147900/Chr10G0068300/Chr5G0028200	11	GO:0006074	(1->3)-beta-D-glucan metabolic process	2/772	13/11016	0.23014	0.675145	0.638861	Chr12G0016900/Chr1G0214200	2	GO:0046486	glycerolipid metabolic process	8/682	101/11016	0.287449	0.856528	0.784605	Chr1G0102700/Chr4G0038600/Chr5G0094100/Chr3G0078600/Chr4G0084300/Chr6G0213700/Chr10G0247500/Chr5G0036000	8
GO:0072528	pyrimidine-containing compound biosynthetic process	6/1477	32/11016	0.252439	0.81807	0.741893	Chr2G0025300/Chr8G0212300/Chr4G0172500/Chr5G0175100/Chr5G0103100/Chr10G0100300	6	GO:0006739	NADP metabolic process	4/1140	21/11016	0.165971	0.576018	0.527282	Chr2G0077300/Chr3G0285200/Chr5G0260800/Chr5G0260900	4	GO:0006075	(1->3)-beta-D-glucan biosynthetic process	2/772	13/11016	0.23014	0.675145	0.638861	Chr12G0016900/Chr1G0214200	2	GO:0007015	actin filament organization	4/682	44/11016	0.288996	0.856528	0.784605	Chr3G0018500/Chr5G0278700/Chr12G0209600/Chr10G0198700	4
GO:0006091	generation of precursor metabolites and energy	30/1477	197/11016	0.252858	0.81807	0.741893	Chr9G0098500/Chr9G0066100/Chr3G0031800/Chr10G0153000/Chr1G0167100/Chr5G0193500/Chr11G0042000/Chr6G0029000/Chr12G0220600/Chr11G0253800/Chr6G0082100/Chr7G0252400/Chr9G0140500/Chr3G0199800/Chr8G0141200/Chr3G0014800/Chr9G0165400/Chr7G0225000/Chr5G0076100/Chr7G0079600/Chr6G0192500/Chr7G0054200/Chr6G0022500/Chr8G0225000/Chr4G0101800/Chr5G0116800/Chr6G0067600/Chr1G0055400/Chr4G0021300/Chr2G0073300	30	GO:0009888	tissue development	4/1140	21/11016	0.165971	0.576018	0.527282	Chr10G0187300/Chr10G0172800/Chr12G0073700/Chr5G0125300	4	GO:0009163	nucleoside biosynthetic process	2/772	13/11016	0.23014	0.675145	0.638861	Chr6G0250900/Chr10G0100300	2	GO:0044282	small molecule catabolic process	4/682	44/11016	0.288996	0.856528	0.784605	Chr4G0206300/Chr8G0202400/Chr8G0091700/Chr4G0251100	4
GO:0016052	carbohydrate catabolic process	13/1477	79/11016	0.255869	0.824084	0.747347	Chr12G0127000/Chr11G0253800/Chr3G0199800/Chr3G0014800/Chr7G0225000/Chr7G0079600/Chr2G0035100/Chr6G0192500/Chr12G0078100/Chr6G0022500/Chr8G0225000/Chr6G0067600/Chr1G0055400	13	GO:0033865	nucleoside bisphosphate metabolic process	5/1140	29/11016	0.175081	0.594097	0.543832	Chr1G0194400/Chr6G0201800/Chr4G0200800/Chr6G0220500/Chr8G0080400	5	GO:0042133	neurotransmitter metabolic process	2/772	13/11016	0.23014	0.675145	0.638861	Chr1G0008200/Chr3G0005800	2	GO:0071555	cell wall organization	7/682	87/11016	0.292597	0.863294	0.790804	Chr6G0024400/Chr1G0014200/Chr10G0212300/Chr8G0019800/Chr7G0039000/Chr5G0143800/Chr10G0246800	7
GO:0050801	ion homeostasis	7/1477	39/11016	0.262721	0.842355	0.763917	Chr12G0090200/Chr12G0089800/Chr8G0035100/Chr7G0150700/Chr10G0070400/Chr9G0292400/Chr7G0125600	7	GO:0033875	ribonucleoside bisphosphate metabolic process	5/1140	29/11016	0.175081	0.594097	0.543832	Chr1G0194400/Chr6G0201800/Chr4G0200800/Chr6G0220500/Chr8G0080400	5	GO:0042455	ribonucleoside biosynthetic process	2/772	13/11016	0.23014	0.675145	0.638861	Chr6G0250900/Chr10G0100300	2	GO:0071705	nitrogen compound transport	25/682	359/11016	0.298445	0.869743	0.796711	Chr8G0056200/Chr4G0127300/Chr2G0177000/Chr9G0056000/Chr11G0185600/Chr7G0070300/Chr9G0277500/Chr7G0120600/Chr12G0106500/Chr6G0070600/Chr8G0037100/Chr7G0166000/Chr10G0268900/Chr3G0213000/Chr6G0335400/Chr7G0157700/Chr1G0000900/Chr10G0015100/Chr10G0253000/Chr2G0005500/Chr11G0250800/Chr6G0041200/Chr6G0309200/Chr7G0010400/Chr12G0090900	25
GO:0006165	nucleoside diphosphate phosphorylation	11/1477	66/11016	0.265616	0.84407	0.765472	Chr2G0025300/Chr11G0253800/Chr3G0199800/Chr3G0014800/Chr7G0225000/Chr7G0079600/Chr6G0192500/Chr6G0022500/Chr8G0225000/Chr6G0067600/Chr1G0055400	11	GO:0034032	purine nucleoside bisphosphate metabolic process	5/1140	29/11016	0.175081	0.594097	0.543832	Chr1G0194400/Chr6G0201800/Chr4G0200800/Chr6G0220500/Chr8G0080400	5	GO:0044087	regulation of cellular component biogenesis	2/772	13/11016	0.23014	0.675145	0.638861	Chr6G0332300/Chr10G0233200	2	GO:0048583	regulation of response to stimulus	3/682	31/11016	0.300607	0.869743	0.796711	Chr9G0014000/Chr10G0151600/Chr5G0012500	3
GO:0046939	nucleotide phosphorylation	11/1477	66/11016	0.265616	0.84407	0.765472	Chr2G0025300/Chr11G0253800/Chr3G0199800/Chr3G0014800/Chr7G0225000/Chr7G0079600/Chr6G0192500/Chr6G0022500/Chr8G0225000/Chr6G0067600/Chr1G0055400	11	GO:0009628	response to abiotic stimulus	12/1140	86/11016	0.175386	0.594097	0.543832	Chr7G0204500/Chr10G0095900/Chr10G0208600/Chr5G0060100/Chr7G0000500/Chr11G0252900/Chr8G0037600/Chr1G0211400/Chr8G0240300/Chr4G0217300/Chr11G0221300/Chr6G0004900	12	GO:0051168	nuclear export	2/772	13/11016	0.23014	0.675145	0.638861	Chr1G0092500/Chr11G0138900	2	GO:0033993	response to lipid	5/682	59/11016	0.301207	0.869743	0.796711	Chr9G0038900/Chr8G0011100/Chr2G0202900/Chr7G0145200/Chr4G0152200	5
GO:0006733	oxidoreduction coenzyme metabolic process	15/1477	94/11016	0.273993	0.84835	0.769354	Chr4G0235100/Chr6G0160300/Chr11G0253800/Chr8G0138000/Chr3G0199800/Chr3G0014800/Chr7G0225000/Chr7G0079600/Chr6G0192500/Chr6G0022500/Chr8G0225000/Chr6G0095400/Chr6G0067600/Chr1G0055400/Chr5G0260900	15	GO:0006073	cellular glucan metabolic process	14/1140	103/11016	0.175828	0.594097	0.543832	Chr7G0016300/Chr12G0140100/Chr11G0022100/Chr7G0085400/Chr7G0219500/Chr9G0061900/Chr2G0027000/Chr5G0165400/Chr9G0290300/Chr9G0243500/Chr3G0100000/Chr9G0251700/Chr4G0101800/Chr6G0004600	14	GO:1901659	glycosyl compound biosynthetic process	2/772	13/11016	0.23014	0.675145	0.638861	Chr6G0250900/Chr10G0100300	2	GO:0045229	external encapsulating structure organization	7/682	88/11016	0.302569	0.869743	0.796711	Chr6G0024400/Chr1G0014200/Chr10G0212300/Chr8G0019800/Chr7G0039000/Chr5G0143800/Chr10G0246800	7
GO:0008299	isoprenoid biosynthetic process	9/1477	53/11016	0.275442	0.84835	0.769354	Chr1G0079900/Chr8G0171700/Chr9G0055900/Chr3G0258900/Chr1G0029600/Chr4G0023600/Chr3G0274200/Chr8G0190000/Chr5G0232200	9	GO:0044042	glucan metabolic process	14/1140	103/11016	0.175828	0.594097	0.543832	Chr7G0016300/Chr12G0140100/Chr11G0022100/Chr7G0085400/Chr7G0219500/Chr9G0061900/Chr2G0027000/Chr5G0165400/Chr9G0290300/Chr9G0243500/Chr3G0100000/Chr9G0251700/Chr4G0101800/Chr6G0004600	14	GO:0006520	cellular amino acid metabolic process	22/772	265/11016	0.232705	0.676438	0.640084	Chr7G0241300/Chr6G0038300/Chr12G0159600/Chr8G0005000/Chr1G0021900/Chr4G0039800/Chr1G0008200/Chr7G0120500/Chr8G0091700/Chr11G0009500/Chr1G0050500/Chr3G0119400/Chr8G0299300/Chr7G0095200/Chr7G0117200/Chr8G0113400/Chr3G0017400/Chr3G0005800/Chr4G0134200/Chr4G0027600/Chr10G0183500/Chr8G0238600	22	GO:0070646	protein modification by small protein removal	4/682	45/11016	0.303182	0.869743	0.796711	Chr9G0145100/Chr7G0233800/Chr10G0015400/Chr4G0176400	4
GO:0006644	phospholipid metabolic process	17/1477	108/11016	0.275656	0.84835	0.769354	Chr7G0045800/Chr4G0128400/Chr6G0264300/Chr8G0129300/Chr7G0042000/Chr7G0183900/Chr9G0105300/Chr2G0036500/Chr10G0225800/Chr10G0012200/Chr5G0144100/Chr4G0229500/Chr5G0079500/Chr8G0343400/Chr10G0247500/Chr7G0227000/Chr8G0301600	17	GO:0032268	regulation of cellular protein metabolic process	7/1140	45/11016	0.178921	0.601896	0.55097	Chr10G0227800/Chr10G0201600/Chr4G0039000/Chr10G0086000/Chr12G0176800/Chr4G0169900/Chr8G0135200	7	GO:0009893	positive regulation of metabolic process	8/772	84/11016	0.234337	0.676438	0.640084	Chr9G0277800/Chr3G0092700/Chr8G0182000/Chr9G0114500/Chr9G0205300/Chr9G0165300/Chr1G0001300/Chr4G0253300	8	GO:0045892	negative regulation of transcription, DNA-templated	2/682	18/11016	0.307494	0.869743	0.796711	Chr6G0332700/Chr9G0127300	2
GO:0019682	glyceraldehyde-3-phosphate metabolic process	4/1477	20/11016	0.276092	0.84835	0.769354	Chr4G0235100/Chr6G0160300/Chr8G0138000/Chr5G0260900	4	GO:1903046	meiotic cell cycle process	4/1140	22/11016	0.187326	0.62742	0.574335	Chr7G0069000/Chr10G0188700/Chr10G0076000/Chr9G0251400	4	GO:0031325	positive regulation of cellular metabolic process	8/772	84/11016	0.234337	0.676438	0.640084	Chr9G0277800/Chr3G0092700/Chr8G0182000/Chr9G0114500/Chr9G0205300/Chr9G0165300/Chr1G0001300/Chr4G0253300	8	GO:1902679	negative regulation of RNA biosynthetic process	2/682	18/11016	0.307494	0.869743	0.796711	Chr6G0332700/Chr9G0127300	2
GO:1901136	carbohydrate derivative catabolic process	4/1477	20/11016	0.276092	0.84835	0.769354	Chr8G0236500/Chr5G0275800/Chr10G0212700/Chr8G0253000	4	GO:0022402	cell cycle process	13/1140	96/11016	0.19054	0.632662	0.579133	Chr8G0035500/Chr7G0069000/Chr10G0227800/Chr4G0039000/Chr8G0186700/Chr10G0188700/Chr10G0076000/Chr2G0071300/Chr9G0251400/Chr11G0037400/Chr11G0259200/Chr8G0135200/Chr6G0004900	13	GO:0007264	small GTPase mediated signal transduction	3/772	24/11016	0.234662	0.676438	0.640084	Chr8G0165900/Chr8G0182100/Chr5G0016500	3	GO:1903507	negative regulation of nucleic acid-templated transcription	2/682	18/11016	0.307494	0.869743	0.796711	Chr6G0332700/Chr9G0127300	2
GO:0005992	trehalose biosynthetic process	6/1477	33/11016	0.276455	0.84835	0.769354	Chr3G0036700/Chr9G0108900/Chr2G0040500/Chr2G0172600/Chr7G0015700/Chr4G0244300	6	GO:0016052	carbohydrate catabolic process	11/1140	79/11016	0.190541	0.632662	0.579133	Chr9G0175800/Chr3G0090600/Chr10G0228200/Chr8G0352200/Chr10G0236800/Chr10G0130600/Chr9G0113700/Chr7G0086200/Chr8G0007400/Chr1G0082800/Chr4G0228600	11	GO:0000003	reproduction	13/772	148/11016	0.237607	0.679023	0.64253	Chr9G0111000/Chr6G0270900/Chr12G0175600/Chr7G0104000/Chr11G0109600/Chr3G0032000/Chr5G0099100/Chr3G0255800/Chr1G0223700/Chr4G0125700/Chr1G0132000/Chr3G0073200/Chr9G0292100	13	GO:0015979	photosynthesis	9/682	118/11016	0.307836	0.869743	0.796711	Chr10G0153000/Chr1G0009700/Chr4G0208700/Chr6G0234300/Chr8G0141200/Chr6G0260200/Chr10G0153300/Chr12G0050300/Chr5G0132200	9
GO:0006081	cellular aldehyde metabolic process	6/1477	33/11016	0.276455	0.84835	0.769354	Chr8G0106200/Chr4G0235100/Chr6G0160300/Chr8G0138000/Chr5G0260900/Chr11G0242100	6	GO:0034728	nucleosome organization	5/1140	30/11016	0.193453	0.63657	0.58271	Chr2G0138800/Chr9G0234800/Chr2G0137800/Chr8G0185700/Chr7G0039200	5	GO:0022414	reproductive process	13/772	148/11016	0.237607	0.679023	0.64253	Chr9G0111000/Chr6G0270900/Chr12G0175600/Chr7G0104000/Chr11G0109600/Chr3G0032000/Chr5G0099100/Chr3G0255800/Chr1G0223700/Chr4G0125700/Chr1G0132000/Chr3G0073200/Chr9G0292100	13	GO:0010629	negative regulation of gene expression	6/682	74/11016	0.30833	0.869743	0.796711	Chr9G0160400/Chr6G0332700/Chr1G0008100/Chr9G0127300/Chr10G0201300/Chr8G0099600	6
GO:0009060	aerobic respiration	6/1477	33/11016	0.276455	0.84835	0.769354	Chr3G0031800/Chr6G0029000/Chr12G0220600/Chr7G0252400/Chr7G0054200/Chr5G0116800	6	GO:0046148	pigment biosynthetic process	5/1140	30/11016	0.193453	0.63657	0.58271	Chr11G0226900/Chr12G0038300/Chr2G0005700/Chr7G0235200/Chr3G0039200	5	GO:0042737	drug catabolic process	9/772	98/11016	0.247739	0.704205	0.666359	Chr5G0077000/Chr5G0076900/Chr8G0091700/Chr11G0086800/Chr10G0265400/Chr9G0106600/Chr9G0106500/Chr10G0007800/Chr5G0028200	9	GO:0019439	aromatic compound catabolic process	11/682	148/11016	0.309389	0.869743	0.796711	Chr9G0160400/Chr8G0160200/Chr8G0160300/Chr1G0008100/Chr8G0091700/Chr8G0099600/Chr5G0262900/Chr12G0125000/Chr6G0067600/Chr5G0047700/Chr5G0065200	11
GO:0009132	nucleoside diphosphate metabolic process	11/1477	67/11016	0.282399	0.850687	0.771473	Chr2G0025300/Chr11G0253800/Chr3G0199800/Chr3G0014800/Chr7G0225000/Chr7G0079600/Chr6G0192500/Chr6G0022500/Chr8G0225000/Chr6G0067600/Chr1G0055400	11	GO:0006732	coenzyme metabolic process	21/1140	166/11016	0.194208	0.63657	0.58271	Chr9G0175800/Chr3G0090600/Chr8G0226300/Chr10G0228200/Chr8G0352200/Chr1G0194400/Chr10G0236800/Chr2G0077300/Chr12G0153000/Chr6G0201800/Chr4G0200800/Chr9G0113700/Chr7G0086200/Chr8G0007400/Chr3G0285200/Chr5G0260800/Chr5G0260900/Chr1G0082800/Chr6G0220500/Chr8G0080400/Chr4G0228600	21	GO:0032879	regulation of localization	3/772	25/11016	0.253886	0.704205	0.666359	Chr4G0036100/Chr8G0350100/Chr7G0242700	3	GO:0000226	microtubule cytoskeleton organization	4/682	46/11016	0.317441	0.881032	0.807053	Chr9G0038900/Chr1G0020000/Chr5G0040800/Chr5G0111500	4
GO:0006558	L-phenylalanine metabolic process	3/1477	14/11016	0.287078	0.850687	0.771473	Chr10G0190200/Chr8G0091800/Chr11G0194900	3	GO:0000902	cell morphogenesis	3/1140	15/11016	0.197552	0.63665	0.582784	Chr9G0232200/Chr10G0087500/Chr6G0316900	3	GO:0051049	regulation of transport	3/772	25/11016	0.253886	0.704205	0.666359	Chr4G0036100/Chr8G0350100/Chr7G0242700	3	GO:0009737	response to abscisic acid	4/682	46/11016	0.317441	0.881032	0.807053	Chr9G0038900/Chr8G0011100/Chr2G0202900/Chr7G0145200	4
GO:0046470	phosphatidylcholine metabolic process	3/1477	14/11016	0.287078	0.850687	0.771473	Chr6G0264300/Chr10G0247500/Chr8G0301600	3	GO:0071249	cellular response to nitrate	3/1140	15/11016	0.197552	0.63665	0.582784	Chr5G0152200/Chr3G0140700/Chr9G0225200	3	GO:0009628	response to abiotic stimulus	8/772	86/11016	0.254107	0.704205	0.666359	Chr3G0033600/Chr3G0018700/Chr10G0208600/Chr1G0052800/Chr5G0103700/Chr4G0217300/Chr7G0220800/Chr6G0209100	8	GO:0097305	response to alcohol	4/682	46/11016	0.317441	0.881032	0.807053	Chr9G0038900/Chr8G0011100/Chr2G0202900/Chr7G0145200	4
GO:1902221	erythrose 4-phosphate/phosphoenolpyruvate family amino acid metabolic process	3/1477	14/11016	0.287078	0.850687	0.771473	Chr10G0190200/Chr8G0091800/Chr11G0194900	3	GO:1901699	cellular response to nitrogen compound	3/1140	15/11016	0.197552	0.63665	0.582784	Chr5G0152200/Chr3G0140700/Chr9G0225200	3	GO:0006188	IMP biosynthetic process	2/772	14/11016	0.256852	0.704205	0.666359	Chr6G0130500/Chr12G0091100	2	GO:0044283	small molecule biosynthetic process	23/682	333/11016	0.322561	0.885433	0.811084	Chr12G0211500/Chr6G0038300/Chr5G0080200/Chr8G0026000/Chr12G0211600/Chr10G0050300/Chr8G0005000/Chr10G0024800/Chr11G0079800/Chr3G0027900/Chr1G0077300/Chr6G0144000/Chr3G0020100/Chr10G0192200/Chr9G0118600/Chr4G0085600/Chr8G0152700/Chr2G0108300/Chr2G0057100/Chr6G0067600/Chr5G0091200/Chr11G0232500/Chr8G0187100	23
GO:0019220	regulation of phosphate metabolic process	5/1477	27/11016	0.29148	0.850687	0.771473	Chr10G0227800/Chr4G0039000/Chr2G0105200/Chr10G0014500/Chr4G0169900	5	GO:1902170	cellular response to reactive nitrogen species	3/1140	15/11016	0.197552	0.63665	0.582784	Chr5G0152200/Chr3G0140700/Chr9G0225200	3	GO:0042273	ribosomal large subunit biogenesis	2/772	14/11016	0.256852	0.704205	0.666359	Chr3G0055700/Chr9G0128400	2	GO:0006397	mRNA processing	9/682	120/11016	0.325262	0.885433	0.811084	Chr5G0278300/Chr9G0160400/Chr6G0265200/Chr2G0115600/Chr8G0214400/Chr4G0110600/Chr9G0201900/Chr11G0100200/Chr11G0258900	9
GO:0046467	membrane lipid biosynthetic process	5/1477	27/11016	0.29148	0.850687	0.771473	Chr5G0258500/Chr7G0183900/Chr10G0225800/Chr1G0123100/Chr7G0227000	5	GO:0005976	polysaccharide metabolic process	16/1140	123/11016	0.200984	0.644999	0.590427	Chr7G0016300/Chr12G0140100/Chr11G0022100/Chr7G0085400/Chr7G0219500/Chr9G0202000/Chr9G0061900/Chr2G0027000/Chr5G0165400/Chr9G0290300/Chr9G0243500/Chr3G0100000/Chr9G0251700/Chr4G0101800/Chr1G0098000/Chr6G0004600	16	GO:0046040	IMP metabolic process	2/772	14/11016	0.256852	0.704205	0.666359	Chr6G0130500/Chr12G0091100	2	GO:0097435	supramolecular fiber organization	5/682	61/11016	0.325955	0.885433	0.811084	Chr3G0018500/Chr9G0038900/Chr5G0278700/Chr12G0209600/Chr10G0198700	5
GO:0051174	regulation of phosphorus metabolic process	5/1477	27/11016	0.29148	0.850687	0.771473	Chr10G0227800/Chr4G0039000/Chr2G0105200/Chr10G0014500/Chr4G0169900	5	GO:1903047	mitotic cell cycle process	7/1140	47/11016	0.208621	0.666719	0.610309	Chr8G0035500/Chr10G0227800/Chr4G0039000/Chr8G0186700/Chr2G0071300/Chr8G0135200/Chr6G0004900	7	GO:0046165	alcohol biosynthetic process	2/772	14/11016	0.256852	0.704205	0.666359	Chr1G0089400/Chr9G0274500	2	GO:0006221	pyrimidine nucleotide biosynthetic process	2/682	19/11016	0.330793	0.885433	0.811084	Chr11G0198600/Chr6G0022400	2
GO:0006720	isoprenoid metabolic process	9/1477	54/11016	0.294545	0.850687	0.771473	Chr1G0079900/Chr8G0171700/Chr9G0055900/Chr3G0258900/Chr1G0029600/Chr4G0023600/Chr3G0274200/Chr8G0190000/Chr5G0232200	9	GO:0099402	plant organ development	4/1140	23/11016	0.209498	0.666742	0.61033	Chr1G0035100/Chr8G0253400/Chr2G0061500/Chr12G0181000	4	GO:0070588	calcium ion transmembrane transport	2/772	14/11016	0.256852	0.704205	0.666359	Chr2G0196400/Chr9G0002200	2	GO:0006857	oligopeptide transport	2/682	19/11016	0.330793	0.885433	0.811084	Chr2G0005500/Chr6G0309200	2
GO:0006096	glycolytic process	10/1477	61/11016	0.297443	0.850687	0.771473	Chr11G0253800/Chr3G0199800/Chr3G0014800/Chr7G0225000/Chr7G0079600/Chr6G0192500/Chr6G0022500/Chr8G0225000/Chr6G0067600/Chr1G0055400	10	GO:0009698	phenylpropanoid metabolic process	5/1140	31/11016	0.212462	0.672909	0.615975	Chr4G0191000/Chr8G0034600/Chr7G0121300/Chr12G0161500/Chr9G0119300	5	GO:1901700	response to oxygen-containing compound	9/772	99/11016	0.25704	0.704205	0.666359	Chr9G0277800/Chr1G0052800/Chr8G0011100/Chr8G0165900/Chr10G0032500/Chr5G0103700/Chr7G0145200/Chr7G0220800/Chr6G0209100	9	GO:0051253	negative regulation of RNA metabolic process	2/682	19/11016	0.330793	0.885433	0.811084	Chr6G0332700/Chr9G0127300	2
GO:0006757	ATP generation from ADP	10/1477	61/11016	0.297443	0.850687	0.771473	Chr11G0253800/Chr3G0199800/Chr3G0014800/Chr7G0225000/Chr7G0079600/Chr6G0192500/Chr6G0022500/Chr8G0225000/Chr6G0067600/Chr1G0055400	10	GO:0046488	phosphatidylinositol metabolic process	9/1140	64/11016	0.21319	0.672909	0.615975	Chr5G0100200/Chr8G0129300/Chr7G0042000/Chr12G0217900/Chr10G0012200/Chr4G0108200/Chr8G0103000/Chr10G0089200/Chr4G0234500	9	GO:0009664	plant-type cell wall organization	4/772	37/11016	0.258904	0.704306	0.666454	Chr9G0066200/Chr11G0049700/Chr8G0225600/Chr9G0217000	4	GO:1901606	alpha-amino acid catabolic process	2/682	19/11016	0.330793	0.885433	0.811084	Chr8G0202400/Chr8G0091700	2
GO:0009135	purine nucleoside diphosphate metabolic process	10/1477	61/11016	0.297443	0.850687	0.771473	Chr11G0253800/Chr3G0199800/Chr3G0014800/Chr7G0225000/Chr7G0079600/Chr6G0192500/Chr6G0022500/Chr8G0225000/Chr6G0067600/Chr1G0055400	10	GO:0009311	oligosaccharide metabolic process	8/1140	56/11016	0.218809	0.680091	0.622549	Chr3G0036700/Chr5G0000900/Chr9G0108900/Chr12G0191400/Chr1G0200000/Chr8G0102100/Chr6G0171600/Chr7G0227000	8	GO:0009199	ribonucleoside triphosphate metabolic process	11/772	125/11016	0.259753	0.704306	0.666454	Chr12G0198400/Chr9G0108100/Chr10G0236800/Chr3G0306400/Chr7G0151100/Chr6G0250900/Chr6G0021400/Chr10G0100300/Chr6G0218900/Chr9G0113700/Chr4G0102000	11	GO:0098662	inorganic cation transmembrane transport	11/682	151/11016	0.332775	0.885433	0.811084	Chr9G0029700/Chr1G0034500/Chr10G0054700/Chr4G0200100/Chr9G0131900/Chr10G0142600/Chr6G0266500/Chr5G0140900/Chr2G0116600/Chr12G0153200/Chr7G0221500	11
GO:0009166	nucleotide catabolic process	10/1477	61/11016	0.297443	0.850687	0.771473	Chr11G0253800/Chr3G0199800/Chr3G0014800/Chr7G0225000/Chr7G0079600/Chr6G0192500/Chr6G0022500/Chr8G0225000/Chr6G0067600/Chr1G0055400	10	GO:0019359	nicotinamide nucleotide biosynthetic process	10/1140	73/11016	0.219779	0.680091	0.622549	Chr9G0175800/Chr3G0090600/Chr10G0228200/Chr8G0352200/Chr10G0236800/Chr9G0113700/Chr7G0086200/Chr8G0007400/Chr1G0082800/Chr4G0228600	10	GO:0055086	nucleobase-containing small molecule metabolic process	22/772	270/11016	0.260264	0.704306	0.666454	Chr12G0198400/Chr9G0108100/Chr6G0130500/Chr1G0194400/Chr5G0261000/Chr10G0236800/Chr12G0038300/Chr3G0306400/Chr7G0151100/Chr6G0250900/Chr6G0021400/Chr10G0100300/Chr6G0218900/Chr6G0050800/Chr9G0113700/Chr3G0017400/Chr4G0102000/Chr4G0173300/Chr3G0285200/Chr8G0230900/Chr6G0220500/Chr12G0091100	22	GO:1901361	organic cyclic compound catabolic process	11/682	151/11016	0.332775	0.885433	0.811084	Chr9G0160400/Chr8G0160200/Chr8G0160300/Chr1G0008100/Chr8G0091700/Chr8G0099600/Chr5G0262900/Chr12G0125000/Chr6G0067600/Chr5G0047700/Chr5G0065200	11
GO:0009179	purine ribonucleoside diphosphate metabolic process	10/1477	61/11016	0.297443	0.850687	0.771473	Chr11G0253800/Chr3G0199800/Chr3G0014800/Chr7G0225000/Chr7G0079600/Chr6G0192500/Chr6G0022500/Chr8G0225000/Chr6G0067600/Chr1G0055400	10	GO:0019363	pyridine nucleotide biosynthetic process	10/1140	73/11016	0.219779	0.680091	0.622549	Chr9G0175800/Chr3G0090600/Chr10G0228200/Chr8G0352200/Chr10G0236800/Chr9G0113700/Chr7G0086200/Chr8G0007400/Chr1G0082800/Chr4G0228600	10	GO:0042545	cell wall modification	5/772	50/11016	0.271498	0.730657	0.69139	Chr8G0201100/Chr11G0125300/Chr1G0014200/Chr7G0039000/Chr5G0143300	5	GO:0009060	aerobic respiration	3/682	33/11016	0.335248	0.885433	0.811084	Chr1G0037700/Chr7G0252400/Chr5G0262600	3
GO:0009185	ribonucleoside diphosphate metabolic process	10/1477	61/11016	0.297443	0.850687	0.771473	Chr11G0253800/Chr3G0199800/Chr3G0014800/Chr7G0225000/Chr7G0079600/Chr6G0192500/Chr6G0022500/Chr8G0225000/Chr6G0067600/Chr1G0055400	10	GO:0006812	cation transport	40/1140	341/11016	0.2206	0.680091	0.622549	Chr8G0031900/Chr10G0095900/Chr8G0097100/Chr10G0060900/Chr2G0196400/Chr5G0053600/Chr1G0240800/Chr11G0113500/Chr6G0001200/Chr9G0130100/Chr12G0160400/Chr11G0138400/Chr9G0033300/Chr2G0180500/Chr12G0091800/Chr5G0078300/Chr3G0020700/Chr5G0070900/Chr3G0006600/Chr9G0273000/Chr4G0105300/Chr12G0041400/Chr11G0204100/Chr8G0079400/Chr7G0145300/Chr4G0229400/Chr10G0127600/Chr2G0059700/Chr7G0242700/Chr8G0090400/…	40	GO:0006753	nucleoside phosphate metabolic process	19/772	232/11016	0.272206	0.730657	0.69139	Chr12G0198400/Chr9G0108100/Chr6G0130500/Chr1G0194400/Chr5G0261000/Chr10G0236800/Chr3G0306400/Chr7G0151100/Chr6G0250900/Chr6G0021400/Chr10G0100300/Chr6G0218900/Chr9G0113700/Chr4G0102000/Chr4G0173300/Chr3G0285200/Chr8G0230900/Chr6G0220500/Chr12G0091100	19	GO:0022618	ribonucleoprotein complex assembly	3/682	33/11016	0.335248	0.885433	0.811084	Chr9G0009600/Chr3G0057300/Chr11G0258900	3
GO:0042866	pyruvate biosynthetic process	10/1477	61/11016	0.297443	0.850687	0.771473	Chr11G0253800/Chr3G0199800/Chr3G0014800/Chr7G0225000/Chr7G0079600/Chr6G0192500/Chr6G0022500/Chr8G0225000/Chr6G0067600/Chr1G0055400	10	GO:0006644	phospholipid metabolic process	14/1140	108/11016	0.224557	0.680091	0.622549	Chr5G0100200/Chr8G0129300/Chr7G0042000/Chr12G0217900/Chr10G0012200/Chr3G0015300/Chr4G0108200/Chr8G0103000/Chr5G0213100/Chr10G0089200/Chr7G0227000/Chr8G0301600/Chr4G0234500/Chr8G0080400	14	GO:0009067	aspartate family amino acid biosynthetic process	3/772	26/11016	0.273319	0.730688	0.691418	Chr6G0038300/Chr12G0159600/Chr4G0134200	3	GO:0071826	ribonucleoprotein complex subunit organization	3/682	33/11016	0.335248	0.885433	0.811084	Chr9G0009600/Chr3G0057300/Chr11G0258900	3
GO:0046031	ADP metabolic process	10/1477	61/11016	0.297443	0.850687	0.771473	Chr11G0253800/Chr3G0199800/Chr3G0014800/Chr7G0225000/Chr7G0079600/Chr6G0192500/Chr6G0022500/Chr8G0225000/Chr6G0067600/Chr1G0055400	10	GO:0005985	sucrose metabolic process	3/1140	16/11016	0.225686	0.680091	0.622549	Chr5G0000900/Chr12G0191400/Chr8G0102100	3	GO:0009150	purine ribonucleotide metabolic process	14/772	167/11016	0.281505	0.734071	0.69462	Chr12G0198400/Chr9G0108100/Chr6G0130500/Chr1G0194400/Chr10G0236800/Chr3G0306400/Chr7G0151100/Chr6G0250900/Chr6G0021400/Chr6G0218900/Chr9G0113700/Chr4G0102000/Chr6G0220500/Chr12G0091100	14	GO:1901575	organic substance catabolic process	25/682	368/11016	0.343349	0.903188	0.827347	Chr9G0145100/Chr9G0160400/Chr8G0160200/Chr8G0160300/Chr4G0206300/Chr8G0202400/Chr7G0233800/Chr1G0008100/Chr8G0091700/Chr6G0203100/Chr6G0202900/Chr8G0099600/Chr11G0264500/Chr5G0262900/Chr2G0035100/Chr12G0010900/Chr4G0251100/Chr10G0015400/Chr12G0125000/Chr3G0241800/Chr1G0045000/Chr6G0067600/Chr3G0057100/Chr5G0047700/Chr5G0065200	25
GO:0097435	supramolecular fiber organization	10/1477	61/11016	0.297443	0.850687	0.771473	Chr5G0258500/Chr3G0018500/Chr5G0150400/Chr10G0079400/Chr4G0012300/Chr7G0088500/Chr12G0109000/Chr3G0274600/Chr1G0082900/Chr9G0148400	10	GO:0007051	spindle organization	3/1140	16/11016	0.225686	0.680091	0.622549	Chr10G0227800/Chr4G0039000/Chr8G0135200	3	GO:0006403	RNA localization	2/772	15/11016	0.283605	0.734071	0.69462	Chr1G0092500/Chr11G0138900	2	GO:0098660	inorganic ion transmembrane transport	11/682	153/11016	0.348559	0.913224	0.836541	Chr9G0029700/Chr1G0034500/Chr10G0054700/Chr4G0200100/Chr9G0131900/Chr10G0142600/Chr6G0266500/Chr5G0140900/Chr2G0116600/Chr12G0153200/Chr7G0221500	11
GO:0005991	trehalose metabolic process	6/1477	34/11016	0.300969	0.85394	0.774424	Chr3G0036700/Chr9G0108900/Chr2G0040500/Chr2G0172600/Chr7G0015700/Chr4G0244300	6	GO:0030042	actin filament depolymerization	3/1140	16/11016	0.225686	0.680091	0.622549	Chr5G0150400/Chr6G0332300/Chr10G0233200	3	GO:0009112	nucleobase metabolic process	2/772	15/11016	0.283605	0.734071	0.69462	Chr12G0038300/Chr3G0017400	2	GO:0072350	tricarboxylic acid metabolic process	3/682	34/11016	0.352553	0.919771	0.842538	Chr1G0037700/Chr7G0252400/Chr5G0262600	3
GO:0009308	amine metabolic process	6/1477	34/11016	0.300969	0.85394	0.774424	Chr1G0021700/Chr5G0210400/Chr5G0009100/Chr8G0138400/Chr10G0216900/Chr6G0308700	6	GO:0032989	cellular component morphogenesis	3/1140	16/11016	0.225686	0.680091	0.622549	Chr9G0232200/Chr10G0087500/Chr6G0316900	3	GO:0016197	endosomal transport	2/772	15/11016	0.283605	0.734071	0.69462	Chr6G0057900/Chr3G0159700	2	GO:0006816	calcium ion transport	2/682	20/11016	0.353866	0.919771	0.842538	Chr1G0034500/Chr12G0153200	2
GO:0010035	response to inorganic substance	7/1477	41/11016	0.307135	0.860213	0.780112	Chr10G0081900/Chr1G0239000/Chr10G0173300/Chr10G0242600/Chr3G0137800/Chr1G0068900/Chr8G0162500	7	GO:0051261	protein depolymerization	3/1140	16/11016	0.225686	0.680091	0.622549	Chr5G0150400/Chr6G0332300/Chr10G0233200	3	GO:0046112	nucleobase biosynthetic process	2/772	15/11016	0.283605	0.734071	0.69462	Chr12G0038300/Chr3G0017400	2	GO:0034622	cellular protein-containing complex assembly	10/682	139/11016	0.358653	0.928528	0.85056	Chr1G0145500/Chr1G0009700/Chr3G0029100/Chr9G0009600/Chr9G0140100/Chr8G0292600/Chr8G0141200/Chr12G0096200/Chr3G0057300/Chr11G0258900	10
GO:0006694	steroid biosynthetic process	4/1477	21/11016	0.307992	0.860213	0.780112	Chr8G0179000/Chr11G0249100/Chr1G0071700/Chr4G0196600	4	GO:0071241	cellular response to inorganic substance	3/1140	16/11016	0.225686	0.680091	0.622549	Chr5G0152200/Chr3G0140700/Chr9G0225200	3	GO:0050657	nucleic acid transport	2/772	15/11016	0.283605	0.734071	0.69462	Chr1G0092500/Chr11G0138900	2	GO:0009892	negative regulation of metabolic process	6/682	79/11016	0.364107	0.935255	0.856722	Chr9G0160400/Chr6G0332700/Chr1G0008100/Chr9G0127300/Chr10G0201300/Chr8G0099600	6
GO:0009888	tissue development	4/1477	21/11016	0.307992	0.860213	0.780112	Chr9G0027300/Chr8G0124500/Chr12G0073700/Chr5G0125300	4	GO:0009072	aromatic amino acid family metabolic process	9/1140	65/11016	0.226486	0.680091	0.622549	Chr10G0086800/Chr10G0190200/Chr1G0050500/Chr11G0056200/Chr6G0326100/Chr8G0133800/Chr1G0115100/Chr8G0069300/Chr10G0183500	9	GO:0050658	RNA transport	2/772	15/11016	0.283605	0.734071	0.69462	Chr1G0092500/Chr11G0138900	2	GO:0010605	negative regulation of macromolecule metabolic process	6/682	79/11016	0.364107	0.935255	0.856722	Chr9G0160400/Chr6G0332700/Chr1G0008100/Chr9G0127300/Chr10G0201300/Chr8G0099600	6
GO:0042558	pteridine-containing compound metabolic process	4/1477	21/11016	0.307992	0.860213	0.780112	Chr10G0074600/Chr10G0205400/Chr8G0234600/Chr5G0103100	4	GO:0009312	oligosaccharide biosynthetic process	6/1140	40/11016	0.228766	0.680091	0.622549	Chr3G0036700/Chr9G0108900/Chr1G0200000/Chr8G0102100/Chr6G0171600/Chr7G0227000	6	GO:0051236	establishment of RNA localization	2/772	15/11016	0.283605	0.734071	0.69462	Chr1G0092500/Chr11G0138900	2	GO:0071702	organic substance transport	29/682	437/11016	0.375415	0.952535	0.872551	Chr8G0056200/Chr4G0127300/Chr2G0177000/Chr9G0056000/Chr11G0185600/Chr7G0070300/Chr9G0277500/Chr7G0050800/Chr7G0120600/Chr12G0106500/Chr6G0070600/Chr8G0037100/Chr7G0166000/Chr10G0268900/Chr3G0213000/Chr1G0015800/Chr6G0335400/Chr7G0157700/Chr1G0000900/Chr10G0015100/Chr10G0253000/Chr2G0005500/Chr8G0343400/Chr4G0242600/Chr11G0250800/Chr6G0041200/Chr6G0309200/Chr7G0010400/Chr12G0090900	29
GO:0006664	glycolipid metabolic process	5/1477	28/11016	0.319246	0.881317	0.799251	Chr8G0236500/Chr5G0258500/Chr7G0183900/Chr10G0225800/Chr7G0227000	5	GO:0070838	divalent metal ion transport	6/1140	40/11016	0.228766	0.680091	0.622549	Chr10G0060900/Chr2G0196400/Chr12G0160400/Chr12G0091800/Chr10G0127600/Chr7G0020300	6	GO:0006470	protein dephosphorylation	11/772	128/11016	0.285149	0.734071	0.69462	Chr8G0032000/Chr5G0122500/Chr3G0028300/Chr3G0279500/Chr2G0150800/Chr6G0270400/Chr4G0032700/Chr7G0140200/Chr12G0164000/Chr10G0227600/Chr2G0185100	11	GO:0015672	monovalent inorganic cation transport	10/682	141/11016	0.375483	0.952535	0.872551	Chr9G0029700/Chr3G0018700/Chr10G0054700/Chr4G0200100/Chr9G0131900/Chr6G0266500/Chr5G0140900/Chr2G0116600/Chr7G0221500/Chr12G0120500	10
GO:0009066	aspartate family amino acid metabolic process	5/1477	28/11016	0.319246	0.881317	0.799251	Chr6G0208300/Chr11G0186000/Chr9G0273500/Chr5G0091200/Chr5G0064700	5	GO:0072511	divalent inorganic cation transport	6/1140	40/11016	0.228766	0.680091	0.622549	Chr10G0060900/Chr2G0196400/Chr12G0160400/Chr12G0091800/Chr10G0127600/Chr7G0020300	6	GO:0006979	response to oxidative stress	10/772	115/11016	0.285656	0.734071	0.69462	Chr5G0077000/Chr5G0076900/Chr11G0086800/Chr10G0265400/Chr10G0032500/Chr9G0106600/Chr9G0106500/Chr10G0007800/Chr3G0110800/Chr5G0028200	10	GO:0009072	aromatic amino acid family metabolic process	5/682	65/11016	0.375944	0.952535	0.872551	Chr5G0080200/Chr8G0091700/Chr10G0192200/Chr12G0062500/Chr12G0062200	5
GO:1903509	liposaccharide metabolic process	5/1477	28/11016	0.319246	0.881317	0.799251	Chr8G0236500/Chr5G0258500/Chr7G0183900/Chr10G0225800/Chr7G0227000	5	GO:0051321	meiotic cell cycle	4/1140	24/11016	0.23236	0.68811	0.62989	Chr7G0069000/Chr10G0188700/Chr10G0076000/Chr9G0251400	4	GO:0072521	purine-containing compound metabolic process	15/772	182/11016	0.294289	0.753333	0.712847	Chr12G0198400/Chr9G0108100/Chr6G0130500/Chr1G0194400/Chr10G0236800/Chr12G0038300/Chr3G0306400/Chr7G0151100/Chr6G0250900/Chr6G0021400/Chr6G0218900/Chr9G0113700/Chr4G0102000/Chr6G0220500/Chr12G0091100	15	GO:0006220	pyrimidine nucleotide metabolic process	2/682	21/11016	0.376651	0.952535	0.872551	Chr11G0198600/Chr6G0022400	2
GO:0015914	phospholipid transport	3/1477	15/11016	0.326082	0.896726	0.813225	Chr8G0193500/Chr4G0220700/Chr7G0055300	3	GO:0010383	cell wall polysaccharide metabolic process	7/1140	49/11016	0.240005	0.705303	0.645628	Chr7G0016300/Chr11G0022100/Chr9G0202000/Chr5G0165400/Chr3G0100000/Chr9G0251700/Chr1G0098000	7	GO:0030258	lipid modification	4/772	40/11016	0.306936	0.767522	0.726273	Chr11G0114700/Chr9G0249100/Chr12G0217900/Chr7G0178700	4	GO:0098655	cation transmembrane transport	11/682	158/11016	0.388488	0.976491	0.894496	Chr9G0029700/Chr1G0034500/Chr10G0054700/Chr4G0200100/Chr9G0131900/Chr10G0142600/Chr6G0266500/Chr5G0140900/Chr2G0116600/Chr12G0153200/Chr7G0221500	11
GO:1901135	carbohydrate derivative metabolic process	56/1477	393/11016	0.331	0.902321	0.818299	Chr8G0236500/Chr5G0018700/Chr5G0018100/Chr5G0258500/Chr3G0036600/Chr6G0199400/Chr8G0171700/Chr7G0129700/Chr8G0302600/Chr4G0235100/Chr5G0275800/Chr4G0248400/Chr7G0008600/Chr2G0025300/Chr6G0160300/Chr11G0253800/Chr7G0183900/Chr10G0212700/Chr8G0212300/Chr7G0120700/Chr8G0138000/Chr10G0225800/Chr3G0199800/Chr4G0023600/Chr9G0223600/Chr3G0014800/Chr7G0225000/Chr2G0188400/Chr7G0079600/Chr9G0060800/Chr6G0…	56	GO:0010410	hemicellulose metabolic process	7/1140	49/11016	0.240005	0.705303	0.645628	Chr7G0016300/Chr11G0022100/Chr9G0202000/Chr5G0165400/Chr3G0100000/Chr9G0251700/Chr1G0098000	7	GO:0005985	sucrose metabolic process	2/772	16/11016	0.310263	0.767522	0.726273	Chr10G0099100/Chr8G0102100	2	GO:0006364	rRNA processing	4/682	51/11016	0.389106	0.976491	0.894496	Chr6G0135700/Chr10G0201300/Chr1G0232700/Chr3G0139100	4
GO:0042737	drug catabolic process	15/1477	98/11016	0.331903	0.902321	0.818299	Chr7G0127400/Chr3G0309100/Chr3G0073700/Chr2G0035800/Chr10G0190200/Chr8G0091800/Chr3G0215000/Chr6G0064000/Chr1G0060700/Chr10G0008000/Chr8G0147900/Chr8G0253000/Chr11G0194900/Chr9G0079400/Chr3G0139200	15	GO:0017144	drug metabolic process	36/1140	309/11016	0.248093	0.709263	0.649253	Chr5G0076900/Chr9G0175800/Chr3G0090600/Chr4G0207500/Chr3G0309100/Chr11G0004600/Chr9G0143300/Chr5G0071300/Chr1G0231400/Chr8G0226300/Chr10G0228200/Chr8G0352200/Chr4G0049800/Chr4G0049700/Chr11G0138400/Chr10G0190200/Chr11G0086800/Chr5G0146400/Chr10G0236800/Chr6G0064000/Chr1G0005300/Chr3G0178600/Chr9G0106500/Chr8G0147900/Chr9G0274500/Chr10G0025600/Chr10G0068300/Chr9G0113700/Chr7G0086200/Chr1G0098900/C…	36	GO:0044743	protein transmembrane import into intracellular organelle	2/772	16/11016	0.310263	0.767522	0.726273	Chr10G0098100/Chr10G0071400	2	GO:0007165	signal transduction	28/682	425/11016	0.393636	0.984091	0.901457	Chr7G0030600/Chr4G0250100/Chr9G0168600/Chr5G0044900/Chr4G0174400/Chr2G0134600/Chr10G0151600/Chr6G0101200/Chr8G0092100/Chr12G0060500/Chr12G0220500/Chr6G0097800/Chr2G0172100/Chr3G0050400/Chr6G0002900/Chr2G0202900/Chr10G0250200/Chr2G0204800/Chr4G0085700/Chr7G0031800/Chr10G0235500/Chr6G0327200/Chr8G0095500/Chr4G0152200/Chr5G0253800/Chr5G0012500/Chr6G0330400/Chr11G0203000	28
GO:0072524	pyridine-containing compound metabolic process	15/1477	98/11016	0.331903	0.902321	0.818299	Chr4G0235100/Chr6G0160300/Chr11G0253800/Chr8G0138000/Chr3G0199800/Chr3G0014800/Chr7G0225000/Chr7G0079600/Chr6G0192500/Chr6G0022500/Chr8G0225000/Chr6G0095400/Chr6G0067600/Chr1G0055400/Chr5G0260900	15	GO:0007186	G protein-coupled receptor signaling pathway	3/1140	17/11016	0.254516	0.709263	0.649253	Chr12G0145400/Chr5G0003300/Chr5G0052100	3	GO:0051493	regulation of cytoskeleton organization	2/772	16/11016	0.310263	0.767522	0.726273	Chr6G0332300/Chr10G0233200	2	GO:0023052	signaling	28/682	426/11016	0.398578	0.986445	0.903614	Chr7G0030600/Chr4G0250100/Chr9G0168600/Chr5G0044900/Chr4G0174400/Chr2G0134600/Chr10G0151600/Chr6G0101200/Chr8G0092100/Chr12G0060500/Chr12G0220500/Chr6G0097800/Chr2G0172100/Chr3G0050400/Chr6G0002900/Chr2G0202900/Chr10G0250200/Chr2G0204800/Chr4G0085700/Chr7G0031800/Chr10G0235500/Chr6G0327200/Chr8G0095500/Chr4G0152200/Chr5G0253800/Chr5G0012500/Chr6G0330400/Chr11G0203000	28
GO:0051187	cofactor catabolic process	13/1477	84/11016	0.333599	0.903496	0.819365	Chr12G0146600/Chr7G0127400/Chr3G0309100/Chr6G0223900/Chr3G0073700/Chr6G0064000/Chr1G0060700/Chr5G0262900/Chr10G0008000/Chr8G0147900/Chr5G0020400/Chr9G0079400/Chr3G0139200	13	GO:0009629	response to gravity	3/1140	17/11016	0.254516	0.709263	0.649253	Chr7G0204500/Chr7G0000500/Chr4G0217300	3	GO:0065002	intracellular protein transmembrane transport	2/772	16/11016	0.310263	0.767522	0.726273	Chr10G0098100/Chr10G0071400	2	GO:0009063	cellular amino acid catabolic process	2/682	22/11016	0.399096	0.986445	0.903614	Chr8G0202400/Chr8G0091700	2
GO:0006779	porphyrin-containing compound biosynthetic process	4/1477	22/11016	0.340224	0.914511	0.829354	Chr8G0032300/Chr10G0122400/Chr9G0297500/Chr6G0289800	4	GO:0009630	gravitropism	3/1140	17/11016	0.254516	0.709263	0.649253	Chr7G0204500/Chr7G0000500/Chr4G0217300	3	GO:0009126	purine nucleoside monophosphate metabolic process	11/772	131/11016	0.311232	0.767522	0.726273	Chr12G0198400/Chr9G0108100/Chr6G0130500/Chr10G0236800/Chr3G0306400/Chr7G0151100/Chr6G0021400/Chr6G0218900/Chr9G0113700/Chr4G0102000/Chr12G0091100	11	GO:0045934	negative regulation of nucleobase-containing compound metabolic process	2/682	22/11016	0.399096	0.986445	0.903614	Chr6G0332700/Chr9G0127300	2
GO:0051301	cell division	4/1477	22/11016	0.340224	0.914511	0.829354	Chr9G0072500/Chr7G0030900/Chr4G0220900/Chr7G0058400	4	GO:0005984	disaccharide metabolic process	7/1140	50/11016	0.256236	0.709263	0.649253	Chr3G0036700/Chr5G0000900/Chr9G0108900/Chr12G0191400/Chr1G0200000/Chr8G0102100/Chr6G0171600	7	GO:0009167	purine ribonucleoside monophosphate metabolic process	11/772	131/11016	0.311232	0.767522	0.726273	Chr12G0198400/Chr9G0108100/Chr6G0130500/Chr10G0236800/Chr3G0306400/Chr7G0151100/Chr6G0021400/Chr6G0218900/Chr9G0113700/Chr4G0102000/Chr12G0091100	11	GO:0044272	sulfur compound biosynthetic process	4/682	52/11016	0.403375	0.993274	0.909869	Chr6G0038300/Chr3G0027900/Chr3G0020100/Chr5G0091200	4
GO:0016999	antibiotic metabolic process	16/1477	106/11016	0.345233	0.924499	0.838412	Chr7G0127400/Chr3G0309100/Chr3G0073700/Chr3G0031800/Chr6G0029000/Chr12G0220600/Chr6G0064000/Chr1G0060700/Chr7G0252400/Chr10G0008000/Chr8G0147900/Chr7G0054200/Chr5G0116800/Chr1G0004100/Chr9G0079400/Chr3G0139200	16	GO:0042545	cell wall modification	7/1140	50/11016	0.256236	0.709263	0.649253	Chr8G0201200/Chr6G0024400/Chr5G0143500/Chr11G0125300/Chr5G0000900/Chr9G0004600/Chr3G0165300	7	GO:0006334	nucleosome assembly	3/772	28/11016	0.312565	0.767522	0.726273	Chr2G0138800/Chr1G0015900/Chr9G0010200	3	GO:0055086	nucleobase-containing small molecule metabolic process	18/682	270/11016	0.407271	0.999111	0.915216	Chr8G0171700/Chr4G0020000/Chr4G0025200/Chr11G0198600/Chr6G0016300/Chr8G0122400/Chr5G0017300/Chr2G0188400/Chr5G0140900/Chr11G0077800/Chr7G0085900/Chr6G0022400/Chr2G0108300/Chr5G0168200/Chr9G0008000/Chr6G0067600/Chr11G0232500/Chr9G0295400	18
GO:0044248	cellular catabolic process	58/1477	410/11016	0.34912	0.931413	0.844682	Chr8G0236500/Chr3G0280600/Chr12G0146600/Chr3G0007800/Chr7G0127400/Chr3G0309100/Chr2G0048400/Chr9G0160400/Chr8G0160200/Chr8G0160300/Chr6G0223900/Chr10G0118300/Chr3G0073700/Chr4G0206300/Chr4G0206500/Chr8G0034600/Chr3G0229600/Chr2G0035800/Chr10G0210100/Chr10G0190200/Chr5G0275800/Chr8G0091800/Chr4G0133400/Chr7G0126300/Chr3G0215000/Chr11G0253800/Chr6G0064000/Chr1G0060700/Chr3G0199800/Chr5G0262900/Chr3…	58	GO:0051246	regulation of protein metabolic process	7/1140	50/11016	0.256236	0.709263	0.649253	Chr10G0227800/Chr10G0201600/Chr4G0039000/Chr10G0086000/Chr12G0176800/Chr4G0169900/Chr8G0135200	7	GO:0009066	aspartate family amino acid metabolic process	3/772	28/11016	0.312565	0.767522	0.726273	Chr6G0038300/Chr12G0159600/Chr4G0134200	3	GO:0051187	cofactor catabolic process	6/682	84/11016	0.420338	0.999997	0.916028	Chr1G0060700/Chr5G0262900/Chr9G0106600/Chr12G0125000/Chr3G0241800/Chr10G0246400	6
GO:0046434	organophosphate catabolic process	11/1477	71/11016	0.352163	0.931413	0.844682	Chr11G0253800/Chr10G0212700/Chr3G0199800/Chr3G0014800/Chr7G0225000/Chr7G0079600/Chr6G0192500/Chr6G0022500/Chr8G0225000/Chr6G0067600/Chr1G0055400	11	GO:0009145	purine nucleoside triphosphate biosynthetic process	12/1140	94/11016	0.264064	0.709263	0.649253	Chr9G0175800/Chr3G0090600/Chr10G0228200/Chr8G0352200/Chr11G0138400/Chr10G0236800/Chr6G0250900/Chr9G0113700/Chr7G0086200/Chr8G0007400/Chr1G0082800/Chr4G0228600	12	GO:0031497	chromatin assembly	3/772	28/11016	0.312565	0.767522	0.726273	Chr2G0138800/Chr1G0015900/Chr9G0010200	3	GO:0008154	actin polymerization or depolymerization	2/682	23/11016	0.421155	0.999997	0.916028	Chr12G0209600/Chr10G0198700	2
GO:0033014	tetrapyrrole biosynthetic process	7/1477	43/11016	0.352852	0.931413	0.844682	Chr8G0032300/Chr10G0122400/Chr9G0297500/Chr6G0289800/Chr9G0118700/Chr5G0084500/Chr4G0059900	7	GO:0009206	purine ribonucleoside triphosphate biosynthetic process	12/1140	94/11016	0.264064	0.709263	0.649253	Chr9G0175800/Chr3G0090600/Chr10G0228200/Chr8G0352200/Chr11G0138400/Chr10G0236800/Chr6G0250900/Chr9G0113700/Chr7G0086200/Chr8G0007400/Chr1G0082800/Chr4G0228600	12	GO:0043648	dicarboxylic acid metabolic process	3/772	28/11016	0.312565	0.767522	0.726273	Chr8G0005000/Chr8G0299300/Chr4G0134200	3	GO:0009890	negative regulation of biosynthetic process	2/682	23/11016	0.421155	0.999997	0.916028	Chr6G0332700/Chr9G0127300	2
GO:0046488	phosphatidylinositol metabolic process	10/1477	64/11016	0.353025	0.931413	0.844682	Chr4G0128400/Chr8G0129300/Chr7G0042000/Chr7G0183900/Chr9G0105300/Chr2G0036500/Chr10G0225800/Chr10G0012200/Chr5G0144100/Chr4G0229500	10	GO:0009314	response to radiation	6/1140	42/11016	0.2645	0.709263	0.649253	Chr5G0060100/Chr11G0252900/Chr1G0211400/Chr8G0240300/Chr11G0221300/Chr6G0004900	6	GO:0045454	cell redox homeostasis	10/772	119/11016	0.322566	0.789156	0.746744	Chr3G0307700/Chr6G0123600/Chr8G0213800/Chr1G0227000/Chr8G0275500/Chr7G0128700/Chr10G0032500/Chr8G0163600/Chr3G0297200/Chr1G0141800	10	GO:0010558	negative regulation of macromolecule biosynthetic process	2/682	23/11016	0.421155	0.999997	0.916028	Chr6G0332700/Chr9G0127300	2
GO:0017144	drug metabolic process	44/1477	309/11016	0.356611	0.937189	0.84992	Chr7G0127400/Chr3G0309100/Chr7G0193600/Chr5G0081100/Chr7G0068400/Chr4G0049800/Chr3G0073700/Chr3G0031800/Chr2G0035800/Chr1G0021700/Chr10G0190200/Chr8G0091800/Chr3G0215000/Chr6G0029000/Chr12G0220600/Chr11G0253800/Chr12G0029100/Chr6G0064000/Chr1G0060700/Chr8G0138400/Chr7G0252400/Chr3G0199800/Chr3G0014800/Chr10G0008000/Chr7G0225000/Chr8G0147900/Chr8G0234600/Chr7G0079600/Chr6G0192500/Chr5G0140900/Chr7…	44	GO:0019439	aromatic compound catabolic process	18/1140	148/11016	0.268951	0.709263	0.649253	Chr9G0175800/Chr4G0191000/Chr3G0090600/Chr10G0228200/Chr8G0352200/Chr9G0256700/Chr8G0034600/Chr10G0190200/Chr4G0133400/Chr10G0236800/Chr7G0121300/Chr12G0161500/Chr9G0113700/Chr7G0086200/Chr8G0007400/Chr1G0082800/Chr4G0228600/Chr9G0119300	18	GO:0009856	pollination	7/772	80/11016	0.328095	0.796801	0.753979	Chr7G0104000/Chr3G0032000/Chr5G0099100/Chr1G0223700/Chr4G0125700/Chr1G0132000/Chr3G0073200	7	GO:0031327	negative regulation of cellular biosynthetic process	2/682	23/11016	0.421155	0.999997	0.916028	Chr6G0332700/Chr9G0127300	2
GO:0009056	catabolic process	64/1477	455/11016	0.357836	0.937189	0.84992	Chr8G0236500/Chr3G0280600/Chr12G0146600/Chr3G0007800/Chr7G0127400/Chr3G0309100/Chr2G0048400/Chr9G0160400/Chr12G0127000/Chr8G0160200/Chr8G0160300/Chr6G0223900/Chr10G0118300/Chr3G0073700/Chr4G0206300/Chr4G0206500/Chr8G0034600/Chr3G0229600/Chr2G0035800/Chr10G0210100/Chr10G0190200/Chr5G0275800/Chr8G0091800/Chr4G0133400/Chr7G0126300/Chr3G0215000/Chr11G0253800/Chr10G0212700/Chr6G0064000/Chr1G0060700/Ch…	64	GO:0019637	organophosphate metabolic process	42/1140	368/11016	0.271376	0.709263	0.649253	Chr9G0175800/Chr1G0050600/Chr3G0090600/Chr6G0168700/Chr11G0005400/Chr5G0100200/Chr8G0129300/Chr10G0228200/Chr8G0352200/Chr6G0271800/Chr9G0256700/Chr7G0042000/Chr11G0138400/Chr1G0194400/Chr12G0217900/Chr10G0236800/Chr10G0012200/Chr2G0077300/Chr3G0015300/Chr6G0250900/Chr9G0274500/Chr4G0108200/Chr6G0106800/Chr6G0201800/Chr4G0200800/Chr9G0113700/Chr7G0086200/Chr8G0103000/Chr5G0213100/Chr10G0127000/Ch…	42	GO:0044706	multi-multicellular organism process	7/772	80/11016	0.328095	0.796801	0.753979	Chr7G0104000/Chr3G0032000/Chr5G0099100/Chr1G0223700/Chr4G0125700/Chr1G0132000/Chr3G0073200	7	GO:2000113	negative regulation of cellular macromolecule biosynthetic process	2/682	23/11016	0.421155	0.999997	0.916028	Chr6G0332700/Chr9G0127300	2
GO:0007051	spindle organization	3/1477	16/11016	0.365057	0.939623	0.852128	Chr10G0227800/Chr4G0039000/Chr5G0111500	3	GO:0019748	secondary metabolic process	5/1140	34/11016	0.272548	0.709263	0.649253	Chr4G0191000/Chr8G0034600/Chr7G0121300/Chr12G0161500/Chr9G0119300	5	GO:0009117	nucleotide metabolic process	18/772	228/11016	0.33395	0.80001	0.757015	Chr12G0198400/Chr9G0108100/Chr6G0130500/Chr1G0194400/Chr5G0261000/Chr10G0236800/Chr3G0306400/Chr7G0151100/Chr6G0250900/Chr6G0021400/Chr10G0100300/Chr6G0218900/Chr9G0113700/Chr4G0102000/Chr4G0173300/Chr3G0285200/Chr6G0220500/Chr12G0091100	18	GO:0016072	rRNA metabolic process	4/682	54/11016	0.43171	0.999997	0.916028	Chr6G0135700/Chr10G0201300/Chr1G0232700/Chr3G0139100	4
GO:0032270	positive regulation of cellular protein metabolic process	3/1477	16/11016	0.365057	0.939623	0.852128	Chr10G0227800/Chr4G0039000/Chr11G0122300	3	GO:0042440	pigment metabolic process	5/1140	34/11016	0.272548	0.709263	0.649253	Chr11G0226900/Chr12G0038300/Chr2G0005700/Chr7G0235200/Chr3G0039200	5	GO:0006163	purine nucleotide metabolic process	14/772	174/11016	0.33507	0.80001	0.757015	Chr12G0198400/Chr9G0108100/Chr6G0130500/Chr1G0194400/Chr10G0236800/Chr3G0306400/Chr7G0151100/Chr6G0250900/Chr6G0021400/Chr6G0218900/Chr9G0113700/Chr4G0102000/Chr6G0220500/Chr12G0091100	14	GO:0046700	heterocycle catabolic process	8/682	117/11016	0.438784	0.999997	0.916028	Chr9G0160400/Chr1G0008100/Chr8G0099600/Chr5G0262900/Chr12G0125000/Chr6G0067600/Chr5G0047700/Chr5G0065200	8
GO:0051247	positive regulation of protein metabolic process	3/1477	16/11016	0.365057	0.939623	0.852128	Chr10G0227800/Chr4G0039000/Chr11G0122300	3	GO:0000278	mitotic cell cycle	7/1140	51/11016	0.272774	0.709263	0.649253	Chr8G0035500/Chr10G0227800/Chr4G0039000/Chr8G0186700/Chr2G0071300/Chr8G0135200/Chr6G0004900	7	GO:0007186	G protein-coupled receptor signaling pathway	2/772	17/11016	0.336708	0.80001	0.757015	Chr5G0044900/Chr5G0003300	2	GO:1902600	proton transmembrane transport	6/682	86/11016	0.4427	0.999997	0.916028	Chr9G0029700/Chr10G0054700/Chr9G0131900/Chr6G0266500/Chr5G0140900/Chr7G0221500	6
GO:0051493	regulation of cytoskeleton organization	3/1477	16/11016	0.365057	0.939623	0.852128	Chr5G0258500/Chr10G0227800/Chr4G0039000	3	GO:0007088	regulation of mitotic nuclear division	2/1140	10/11016	0.277417	0.709263	0.649253	Chr8G0035500/Chr2G0071300	2	GO:0009629	response to gravity	2/772	17/11016	0.336708	0.80001	0.757015	Chr3G0033600/Chr4G0217300	2	GO:0065003	protein-containing complex assembly	10/682	149/11016	0.443218	0.999997	0.916028	Chr1G0145500/Chr1G0009700/Chr3G0029100/Chr9G0009600/Chr9G0140100/Chr8G0292600/Chr8G0141200/Chr12G0096200/Chr3G0057300/Chr11G0258900	10
GO:1902600	proton transmembrane transport	13/1477	86/11016	0.366068	0.939623	0.852128	Chr3G0272400/Chr9G0029700/Chr5G0258300/Chr9G0161100/Chr9G0077300/Chr12G0131000/Chr2G0106100/Chr9G0131900/Chr9G0039700/Chr5G0140900/Chr6G0267900/Chr7G0221500/Chr9G0120100	13	GO:0007091	metaphase/anaphase transition of mitotic cell cycle	2/1140	10/11016	0.277417	0.709263	0.649253	Chr8G0035500/Chr2G0071300	2	GO:0009630	gravitropism	2/772	17/11016	0.336708	0.80001	0.757015	Chr3G0033600/Chr4G0217300	2	GO:0009605	response to external stimulus	4/682	55/11016	0.445744	0.999997	0.916028	Chr5G0028300/Chr12G0060500/Chr6G0002900/Chr12G0180400	4
GO:0019725	cellular homeostasis	23/1477	158/11016	0.369019	0.939623	0.852128	Chr4G0043000/Chr12G0090200/Chr12G0089800/Chr4G0242100/Chr7G0238900/Chr5G0269400/Chr1G0054000/Chr2G0066500/Chr8G0035100/Chr11G0009400/Chr6G0227500/Chr5G0016900/Chr4G0116000/Chr7G0150700/Chr5G0095200/Chr10G0070400/Chr9G0292400/Chr10G0247900/Chr7G0227000/Chr7G0078300/Chr8G0069700/Chr7G0125600/Chr5G0134300	23	GO:0008064	regulation of actin polymerization or depolymerization	2/1140	10/11016	0.277417	0.709263	0.649253	Chr6G0332300/Chr10G0233200	2	GO:0048522	positive regulation of cellular process	8/772	94/11016	0.33745	0.80001	0.757015	Chr9G0277800/Chr3G0092700/Chr8G0182000/Chr9G0114500/Chr9G0205300/Chr9G0165300/Chr1G0001300/Chr4G0253300	8	GO:0030258	lipid modification	3/682	40/11016	0.454226	0.999997	0.916028	Chr4G0206300/Chr7G0178700/Chr10G0078700	3
GO:0006090	pyruvate metabolic process	11/1477	72/11016	0.370061	0.939623	0.852128	Chr5G0137700/Chr11G0253800/Chr3G0199800/Chr3G0014800/Chr7G0225000/Chr7G0079600/Chr6G0192500/Chr6G0022500/Chr8G0225000/Chr6G0067600/Chr1G0055400	11	GO:0009147	pyrimidine nucleoside triphosphate metabolic process	2/1140	10/11016	0.277417	0.709263	0.649253	Chr1G0050600/Chr6G0250900	2	GO:0009161	ribonucleoside monophosphate metabolic process	11/772	134/11016	0.337862	0.80001	0.757015	Chr12G0198400/Chr9G0108100/Chr6G0130500/Chr10G0236800/Chr3G0306400/Chr7G0151100/Chr6G0021400/Chr6G0218900/Chr9G0113700/Chr4G0102000/Chr12G0091100	11	GO:0045454	cell redox homeostasis	8/682	119/11016	0.457806	0.999997	0.916028	Chr8G0213800/Chr7G0138000/Chr11G0251300/Chr12G0015600/Chr9G0054200/Chr12G0096200/Chr5G0117000/Chr6G0330400	8
GO:0006979	response to oxidative stress	17/1477	115/11016	0.371765	0.939623	0.852128	Chr7G0127400/Chr3G0309100/Chr3G0073700/Chr4G0011800/Chr8G0128100/Chr8G0127700/Chr8G0342300/Chr6G0064000/Chr1G0060700/Chr3G0276300/Chr10G0008000/Chr8G0147900/Chr2G0110700/Chr1G0068900/Chr1G0059700/Chr9G0079400/Chr3G0139200	17	GO:0010965	regulation of mitotic sister chromatid separation	2/1140	10/11016	0.277417	0.709263	0.649253	Chr8G0035500/Chr2G0071300	2	GO:0009605	response to external stimulus	5/772	55/11016	0.341494	0.805731	0.762429	Chr3G0033600/Chr5G0099100/Chr5G0262800/Chr4G0217300/Chr3G0073200	5	GO:0000398	mRNA splicing, via spliceosome	5/682	72/11016	0.462841	0.999997	0.916028	Chr9G0160400/Chr6G0265200/Chr2G0115600/Chr9G0201900/Chr11G0258900	5
GO:0044270	cellular nitrogen compound catabolic process	17/1477	115/11016	0.371765	0.939623	0.852128	Chr12G0146600/Chr9G0160400/Chr5G0275800/Chr4G0133400/Chr11G0253800/Chr3G0199800/Chr5G0262900/Chr3G0014800/Chr7G0225000/Chr7G0079600/Chr6G0192500/Chr4G0251100/Chr6G0022500/Chr8G0225000/Chr1G0124100/Chr6G0067600/Chr1G0055400	17	GO:0030041	actin filament polymerization	2/1140	10/11016	0.277417	0.709263	0.649253	Chr6G0332300/Chr10G0233200	2	GO:0009144	purine nucleoside triphosphate metabolic process	10/772	122/11016	0.350874	0.815855	0.772009	Chr12G0198400/Chr9G0108100/Chr10G0236800/Chr3G0306400/Chr7G0151100/Chr6G0250900/Chr6G0021400/Chr6G0218900/Chr9G0113700/Chr4G0102000	10	GO:0048608	reproductive structure development	2/682	25/11016	0.46397	0.999997	0.916028	Chr9G0014000/Chr3G0255800	2
GO:1901292	nucleoside phosphate catabolic process	10/1477	65/11016	0.371907	0.939623	0.852128	Chr11G0253800/Chr3G0199800/Chr3G0014800/Chr7G0225000/Chr7G0079600/Chr6G0192500/Chr6G0022500/Chr8G0225000/Chr6G0067600/Chr1G0055400	10	GO:0030071	regulation of mitotic metaphase/anaphase transition	2/1140	10/11016	0.277417	0.709263	0.649253	Chr8G0035500/Chr2G0071300	2	GO:0009205	purine ribonucleoside triphosphate metabolic process	10/772	122/11016	0.350874	0.815855	0.772009	Chr12G0198400/Chr9G0108100/Chr10G0236800/Chr3G0306400/Chr7G0151100/Chr6G0250900/Chr6G0021400/Chr6G0218900/Chr9G0113700/Chr4G0102000	10	GO:0061458	reproductive system development	2/682	25/11016	0.46397	0.999997	0.916028	Chr9G0014000/Chr3G0255800	2
GO:0006732	coenzyme metabolic process	24/1477	166/11016	0.378237	0.952251	0.86358	Chr10G0074600/Chr8G0171700/Chr4G0235100/Chr6G0160300/Chr11G0253800/Chr8G0138000/Chr10G0205400/Chr3G0199800/Chr4G0023600/Chr3G0014800/Chr7G0225000/Chr5G0160000/Chr8G0234600/Chr7G0079600/Chr6G0192500/Chr6G0201600/Chr6G0022500/Chr8G0225000/Chr6G0095400/Chr1G0004100/Chr6G0067600/Chr1G0055400/Chr5G0260900/Chr5G0103100	24	GO:0030832	regulation of actin filament length	2/1140	10/11016	0.277417	0.709263	0.649253	Chr6G0332300/Chr10G0233200	2	GO:0009110	vitamin biosynthetic process	3/772	30/11016	0.351938	0.815855	0.772009	Chr12G0093300/Chr10G0050300/Chr6G0078000	3	GO:1901698	response to nitrogen compound	2/682	25/11016	0.46397	0.999997	0.916028	Chr9G0145100/Chr10G0015400	2
GO:0019359	nicotinamide nucleotide biosynthetic process	11/1477	73/11016	0.388062	0.970156	0.879818	Chr11G0253800/Chr3G0199800/Chr3G0014800/Chr7G0225000/Chr7G0079600/Chr6G0192500/Chr6G0022500/Chr8G0225000/Chr6G0095400/Chr6G0067600/Chr1G0055400	11	GO:0030833	regulation of actin filament polymerization	2/1140	10/11016	0.277417	0.709263	0.649253	Chr6G0332300/Chr10G0233200	2	GO:0034728	nucleosome organization	3/772	30/11016	0.351938	0.815855	0.772009	Chr2G0138800/Chr1G0015900/Chr9G0010200	3	GO:0006486	protein glycosylation	7/682	104/11016	0.466283	0.999997	0.916028	Chr7G0095900/Chr1G0006500/Chr11G0185700/Chr11G0209800/Chr12G0208700/Chr4G0169800/Chr12G0024700	7
GO:0019363	pyridine nucleotide biosynthetic process	11/1477	73/11016	0.388062	0.970156	0.879818	Chr11G0253800/Chr3G0199800/Chr3G0014800/Chr7G0225000/Chr7G0079600/Chr6G0192500/Chr6G0022500/Chr8G0225000/Chr6G0095400/Chr6G0067600/Chr1G0055400	11	GO:0032271	regulation of protein polymerization	2/1140	10/11016	0.277417	0.709263	0.649253	Chr6G0332300/Chr10G0233200	2	GO:0042364	water-soluble vitamin biosynthetic process	3/772	30/11016	0.351938	0.815855	0.772009	Chr12G0093300/Chr10G0050300/Chr6G0078000	3	GO:0009101	glycoprotein biosynthetic process	7/682	104/11016	0.466283	0.999997	0.916028	Chr7G0095900/Chr1G0006500/Chr11G0185700/Chr11G0209800/Chr12G0208700/Chr4G0169800/Chr12G0024700	7
GO:0120029	proton export across plasma membrane	2/1477	10/11016	0.396013	0.986582	0.894714	Chr9G0161100/Chr6G0267900	2	GO:0032535	regulation of cellular component size	2/1140	10/11016	0.277417	0.709263	0.649253	Chr6G0332300/Chr10G0233200	2	GO:0009123	nucleoside monophosphate metabolic process	11/772	136/11016	0.355851	0.822054	0.777874	Chr12G0198400/Chr9G0108100/Chr6G0130500/Chr10G0236800/Chr3G0306400/Chr7G0151100/Chr6G0021400/Chr6G0218900/Chr9G0113700/Chr4G0102000/Chr12G0091100	11	GO:0043413	macromolecule glycosylation	7/682	104/11016	0.466283	0.999997	0.916028	Chr7G0095900/Chr1G0006500/Chr11G0185700/Chr11G0209800/Chr12G0208700/Chr4G0169800/Chr12G0024700	7
GO:0043085	positive regulation of catalytic activity	3/1477	17/11016	0.403631	1	0.906883	Chr10G0227800/Chr4G0039000/Chr11G0122300	3	GO:0032956	regulation of actin cytoskeleton organization	2/1140	10/11016	0.277417	0.709263	0.649253	Chr6G0332300/Chr10G0233200	2	GO:0006098	pentose-phosphate shunt	2/772	18/11016	0.362838	0.827801	0.783312	Chr5G0261000/Chr3G0285200	2	GO:0006490	oligosaccharide-lipid intermediate biosynthetic process	1/682	10/11016	0.472372	0.999997	0.916028	Chr4G0169800	1
GO:0007264	small GTPase mediated signal transduction	4/1477	24/11016	0.404731	1	0.906883	Chr3G0162500/Chr6G0105600/Chr3G0140500/Chr9G0057700	4	GO:0032970	regulation of actin filament-based process	2/1140	10/11016	0.277417	0.709263	0.649253	Chr6G0332300/Chr10G0233200	2	GO:0051156	glucose 6-phosphate metabolic process	2/772	18/11016	0.362838	0.827801	0.783312	Chr5G0261000/Chr3G0285200	2	GO:0043631	RNA polyadenylation	1/682	10/11016	0.472372	0.999997	0.916028	Chr5G0278300	1
GO:0051186	cofactor metabolic process	41/1477	293/11016	0.408933	1	0.906883	Chr8G0032300/Chr10G0074600/Chr12G0146600/Chr7G0127400/Chr3G0309100/Chr8G0171700/Chr6G0223900/Chr3G0073700/Chr10G0122400/Chr4G0235100/Chr6G0160300/Chr11G0253800/Chr9G0297500/Chr6G0064000/Chr1G0060700/Chr8G0138000/Chr10G0205400/Chr6G0289800/Chr3G0199800/Chr4G0023600/Chr5G0262900/Chr3G0014800/Chr10G0008000/Chr7G0225000/Chr5G0160000/Chr8G0147900/Chr8G0234600/Chr7G0079600/Chr6G0192500/Chr5G0020400/Chr…	41	GO:0033045	regulation of sister chromatid segregation	2/1140	10/11016	0.277417	0.709263	0.649253	Chr8G0035500/Chr2G0071300	2	GO:0071806	protein transmembrane transport	2/772	18/11016	0.362838	0.827801	0.783312	Chr10G0098100/Chr10G0071400	2	GO:0000375	RNA splicing, via transesterification reactions	5/682	73/11016	0.47501	0.999997	0.916028	Chr9G0160400/Chr6G0265200/Chr2G0115600/Chr9G0201900/Chr11G0258900	5
GO:0045017	glycerolipid biosynthetic process	7/1477	46/11016	0.422339	1	0.906883	Chr7G0045800/Chr7G0183900/Chr10G0225800/Chr4G0038600/Chr5G0094200/Chr3G0078600/Chr8G0301600	7	GO:0033047	regulation of mitotic sister chromatid segregation	2/1140	10/11016	0.277417	0.709263	0.649253	Chr8G0035500/Chr2G0071300	2	GO:0032259	methylation	6/772	70/11016	0.366692	0.827801	0.783312	Chr8G0202600/Chr5G0026300/Chr7G0106700/Chr8G0081300/Chr11G0010100/Chr12G0121300	6	GO:0000377	RNA splicing, via transesterification reactions with bulged adenosine as nucleophile	5/682	73/11016	0.47501	0.999997	0.916028	Chr9G0160400/Chr6G0265200/Chr2G0115600/Chr9G0201900/Chr11G0258900	5
GO:0007034	vacuolar transport	3/1477	18/11016	0.441489	1	0.906883	Chr11G0139600/Chr10G0195500/Chr11G0166700	3	GO:0043254	regulation of protein complex assembly	2/1140	10/11016	0.277417	0.709263	0.649253	Chr6G0332300/Chr10G0233200	2	GO:0006766	vitamin metabolic process	3/772	31/11016	0.371543	0.827801	0.783312	Chr12G0093300/Chr10G0050300/Chr6G0078000	3	GO:0010564	regulation of cell cycle process	2/682	26/11016	0.484667	0.999997	0.916028	Chr8G0052100/Chr7G0030900	2
GO:0006535	cysteine biosynthetic process from serine	2/1477	11/11016	0.445246	1	0.906883	Chr3G0020100/Chr6G0205900	2	GO:0044784	metaphase/anaphase transition of cell cycle	2/1140	10/11016	0.277417	0.709263	0.649253	Chr8G0035500/Chr2G0071300	2	GO:0006767	water-soluble vitamin metabolic process	3/772	31/11016	0.371543	0.827801	0.783312	Chr12G0093300/Chr10G0050300/Chr6G0078000	3	GO:0009719	response to endogenous stimulus	8/682	122/11016	0.486097	0.999997	0.916028	Chr9G0038900/Chr8G0011100/Chr8G0092100/Chr2G0202900/Chr10G0250200/Chr1G0211500/Chr7G0145200/Chr4G0152200	8
GO:0006637	acyl-CoA metabolic process	2/1477	11/11016	0.445246	1	0.906883	Chr6G0201600/Chr1G0004100	2	GO:0051306	mitotic sister chromatid separation	2/1140	10/11016	0.277417	0.709263	0.649253	Chr8G0035500/Chr2G0071300	2	GO:0055065	metal ion homeostasis	3/772	31/11016	0.371543	0.827801	0.783312	Chr3G0018700/Chr11G0043800/Chr9G0084500	3	GO:0009725	response to hormone	8/682	122/11016	0.486097	0.999997	0.916028	Chr9G0038900/Chr8G0011100/Chr8G0092100/Chr2G0202900/Chr10G0250200/Chr1G0211500/Chr7G0145200/Chr4G0152200	8
GO:0006829	zinc ion transport	2/1477	11/11016	0.445246	1	0.906883	Chr3G0215500/Chr7G0261500	2	GO:0051983	regulation of chromosome segregation	2/1140	10/11016	0.277417	0.709263	0.649253	Chr8G0035500/Chr2G0071300	2	GO:0055080	cation homeostasis	3/772	31/11016	0.371543	0.827801	0.783312	Chr3G0018700/Chr11G0043800/Chr9G0084500	3	GO:0009100	glycoprotein metabolic process	7/682	106/11016	0.486489	0.999997	0.916028	Chr7G0095900/Chr1G0006500/Chr11G0185700/Chr11G0209800/Chr12G0208700/Chr4G0169800/Chr12G0024700	7
GO:0009415	response to water	2/1477	11/11016	0.445246	1	0.906883	Chr10G0242600/Chr8G0162500	2	GO:0090066	regulation of anatomical structure size	2/1140	10/11016	0.277417	0.709263	0.649253	Chr6G0332300/Chr10G0233200	2	GO:0098771	inorganic ion homeostasis	3/772	31/11016	0.371543	0.827801	0.783312	Chr3G0018700/Chr11G0043800/Chr9G0084500	3	GO:0016579	protein deubiquitination	3/682	42/11016	0.486703	0.999997	0.916028	Chr9G0145100/Chr7G0233800/Chr10G0015400	3
GO:0019344	cysteine biosynthetic process	2/1477	11/11016	0.445246	1	0.906883	Chr3G0020100/Chr6G0205900	2	GO:0110053	regulation of actin filament organization	2/1140	10/11016	0.277417	0.709263	0.649253	Chr6G0332300/Chr10G0233200	2	GO:0009116	nucleoside metabolic process	4/772	44/11016	0.372073	0.827801	0.783312	Chr6G0250900/Chr10G0100300/Chr6G0050800/Chr4G0173300	4	GO:0009057	macromolecule catabolic process	13/682	203/11016	0.491272	0.999997	0.916028	Chr9G0145100/Chr9G0160400/Chr7G0233800/Chr1G0008100/Chr6G0203100/Chr8G0099600/Chr11G0264500/Chr2G0035100/Chr10G0015400/Chr1G0045000/Chr3G0057100/Chr5G0047700/Chr5G0065200	13
GO:0035383	thioester metabolic process	2/1477	11/11016	0.445246	1	0.906883	Chr6G0201600/Chr1G0004100	2	GO:1902099	regulation of metaphase/anaphase transition of cell cycle	2/1140	10/11016	0.277417	0.709263	0.649253	Chr8G0035500/Chr2G0071300	2	GO:1901657	glycosyl compound metabolic process	4/772	44/11016	0.372073	0.827801	0.783312	Chr6G0250900/Chr10G0100300/Chr6G0050800/Chr4G0173300	4	GO:0033014	tetrapyrrole biosynthetic process	3/682	43/11016	0.502587	0.999997	0.916028	Chr3G0213900/Chr12G0007700/Chr7G0200000	3
GO:0042026	protein refolding	2/1477	11/11016	0.445246	1	0.906883	Chr8G0224000/Chr8G0111300	2	GO:1902903	regulation of supramolecular fiber organization	2/1140	10/11016	0.277417	0.709263	0.649253	Chr6G0332300/Chr10G0233200	2	GO:0071669	plant-type cell wall organization or biogenesis	4/772	45/11016	0.38835	0.850235	0.804541	Chr9G0066200/Chr11G0049700/Chr8G0225600/Chr9G0217000	4	GO:0048856	anatomical structure development	8/682	124/11016	0.504742	0.999997	0.916028	Chr9G0014000/Chr3G0162400/Chr2G0017000/Chr11G0052000/Chr5G0101200/Chr3G0255800/Chr1G0018400/Chr8G0136100	8
GO:0071577	zinc ion transmembrane transport	2/1477	11/11016	0.445246	1	0.906883	Chr3G0215500/Chr7G0261500	2	GO:1905818	regulation of chromosome separation	2/1140	10/11016	0.277417	0.709263	0.649253	Chr8G0035500/Chr2G0071300	2	GO:0006221	pyrimidine nucleotide biosynthetic process	2/772	19/11016	0.388569	0.850235	0.804541	Chr6G0250900/Chr10G0100300	2	GO:0031324	negative regulation of cellular metabolic process	2/682	27/11016	0.50486	0.999997	0.916028	Chr6G0332700/Chr9G0127300	2
GO:0019318	hexose metabolic process	6/1477	40/11016	0.451971	1	0.906883	Chr11G0015300/Chr12G0127000/Chr5G0177100/Chr12G0078100/Chr2G0071400/Chr1G0059200	6	GO:0009152	purine ribonucleotide biosynthetic process	15/1140	122/11016	0.278692	0.710156	0.650071	Chr9G0175800/Chr3G0090600/Chr10G0228200/Chr8G0352200/Chr11G0138400/Chr1G0194400/Chr10G0236800/Chr6G0250900/Chr4G0200800/Chr9G0113700/Chr7G0086200/Chr8G0007400/Chr1G0082800/Chr6G0220500/Chr4G0228600	15	GO:0034762	regulation of transmembrane transport	2/772	19/11016	0.388569	0.850235	0.804541	Chr4G0036100/Chr7G0242700	2	GO:0051172	negative regulation of nitrogen compound metabolic process	2/682	27/11016	0.50486	0.999997	0.916028	Chr6G0332700/Chr9G0127300	2
GO:0006820	anion transport	15/1477	106/11016	0.453584	1	0.906883	Chr8G0193500/Chr10G0011500/Chr7G0260900/Chr10G0101900/Chr11G0002100/Chr3G0011500/Chr4G0069900/Chr11G0151400/Chr4G0220700/Chr6G0054300/Chr7G0055300/Chr9G0134500/Chr8G0343400/Chr11G0037900/Chr9G0055400	15	GO:0009069	serine family amino acid metabolic process	4/1140	26/11016	0.27966	0.710263	0.650168	Chr11G0266800/Chr9G0070500/Chr1G0098900/Chr6G0205900	4	GO:0034765	regulation of ion transmembrane transport	2/772	19/11016	0.388569	0.850235	0.804541	Chr4G0036100/Chr7G0242700	2	GO:0051640	organelle localization	2/682	27/11016	0.50486	0.999997	0.916028	Chr6G0124100/Chr7G0010400	2
GO:0009067	aspartate family amino acid biosynthetic process	4/1477	26/11016	0.467937	1	0.906883	Chr11G0186000/Chr9G0273500/Chr5G0091200/Chr5G0064700	4	GO:0046351	disaccharide biosynthetic process	5/1140	35/11016	0.293342	0.731303	0.669429	Chr3G0036700/Chr9G0108900/Chr1G0200000/Chr8G0102100/Chr6G0171600	5	GO:1901606	alpha-amino acid catabolic process	2/772	19/11016	0.388569	0.850235	0.804541	Chr1G0021900/Chr8G0091700	2	GO:1901617	organic hydroxy compound biosynthetic process	2/682	27/11016	0.50486	0.999997	0.916028	Chr8G0026000/Chr5G0083600	2
GO:0009247	glycolipid biosynthetic process	4/1477	26/11016	0.467937	1	0.906883	Chr5G0258500/Chr7G0183900/Chr10G0225800/Chr7G0227000	4	GO:0055086	nucleobase-containing small molecule metabolic process	31/1140	270/11016	0.295936	0.731303	0.669429	Chr9G0175800/Chr1G0050600/Chr11G0226900/Chr3G0090600/Chr10G0228200/Chr8G0352200/Chr3G0312200/Chr9G0256700/Chr11G0138400/Chr1G0194400/Chr10G0236800/Chr12G0038300/Chr2G0077300/Chr6G0250900/Chr7G0260400/Chr6G0106800/Chr6G0201800/Chr4G0200800/Chr9G0113700/Chr7G0086200/Chr2G0005700/Chr3G0017400/Chr8G0007400/Chr1G0072900/Chr3G0285200/Chr5G0260800/Chr5G0260900/Chr1G0082800/Chr6G0220500/Chr8G0080400/Chr4…	31	GO:0006357	regulation of transcription by RNA polymerase II	8/772	99/11016	0.391534	0.853904	0.808013	Chr3G0092700/Chr8G0182000/Chr9G0114500/Chr9G0205300/Chr9G0165300/Chr8G0015700/Chr1G0001300/Chr4G0253300	8	GO:0006535	cysteine biosynthetic process from serine	1/682	11/11016	0.505067	0.999997	0.916028	Chr3G0020100	1
GO:0050790	regulation of catalytic activity	6/1477	41/11016	0.476801	1	0.906883	Chr10G0227800/Chr4G0039000/Chr2G0105200/Chr10G0014500/Chr4G0169900/Chr11G0122300	6	GO:0006869	lipid transport	9/1140	70/11016	0.297002	0.731303	0.669429	Chr6G0040700/Chr5G0179400/Chr10G0003800/Chr10G0004400/Chr8G0155700/Chr7G0055300/Chr10G0139500/Chr5G0213100/Chr9G0010400	9	GO:1902600	proton transmembrane transport	7/772	86/11016	0.398073	0.86532	0.818815	Chr4G0036100/Chr11G0113500/Chr1G0012700/Chr6G0266500/Chr5G0252100/Chr6G0218900/Chr7G0242700	7	GO:0006544	glycine metabolic process	1/682	11/11016	0.505067	0.999997	0.916028	Chr8G0202400	1
GO:0008037	cell recognition	11/1477	78/11016	0.478251	1	0.906883	Chr7G0061500/Chr2G0101300/Chr3G0021100/Chr4G0125300/Chr4G0026500/Chr4G0125700/Chr1G0131900/Chr1G0132000/Chr9G0141000/Chr6G0014900/Chr4G0027500	11	GO:1901361	organic cyclic compound catabolic process	18/1140	151/11016	0.298172	0.731303	0.669429	Chr9G0175800/Chr4G0191000/Chr3G0090600/Chr10G0228200/Chr8G0352200/Chr9G0256700/Chr8G0034600/Chr10G0190200/Chr4G0133400/Chr10G0236800/Chr7G0121300/Chr12G0161500/Chr9G0113700/Chr7G0086200/Chr8G0007400/Chr1G0082800/Chr4G0228600/Chr9G0119300	18	GO:0006913	nucleocytoplasmic transport	4/772	46/11016	0.404568	0.873708	0.826753	Chr1G0022400/Chr1G0092500/Chr6G0011300/Chr11G0138900	4	GO:0006611	protein export from nucleus	1/682	11/11016	0.505067	0.999997	0.916028	Chr7G0010400	1
GO:0009875	pollen-pistil interaction	11/1477	78/11016	0.478251	1	0.906883	Chr7G0061500/Chr2G0101300/Chr3G0021100/Chr4G0125300/Chr4G0026500/Chr4G0125700/Chr1G0131900/Chr1G0132000/Chr9G0141000/Chr6G0014900/Chr4G0027500	11	GO:0006811	ion transport	53/1140	475/11016	0.298553	0.731303	0.669429	Chr8G0031900/Chr10G0095900/Chr8G0097100/Chr10G0060900/Chr2G0196400/Chr5G0053600/Chr12G0145200/Chr1G0240800/Chr11G0113500/Chr6G0001200/Chr9G0130100/Chr12G0160400/Chr7G0260900/Chr11G0138400/Chr3G0229800/Chr9G0033300/Chr6G0269900/Chr2G0180500/Chr12G0091800/Chr5G0078300/Chr3G0020700/Chr5G0070900/Chr11G0165300/Chr3G0006600/Chr9G0273000/Chr4G0105300/Chr12G0041400/Chr11G0204100/Chr8G0079400/Chr7G0145300…	53	GO:0051169	nuclear transport	4/772	46/11016	0.404568	0.873708	0.826753	Chr1G0022400/Chr1G0092500/Chr6G0011300/Chr11G0138900	4	GO:0016126	sterol biosynthetic process	1/682	11/11016	0.505067	0.999997	0.916028	Chr5G0083600	1
GO:0048544	recognition of pollen	11/1477	78/11016	0.478251	1	0.906883	Chr7G0061500/Chr2G0101300/Chr3G0021100/Chr4G0125300/Chr4G0026500/Chr4G0125700/Chr1G0131900/Chr1G0132000/Chr9G0141000/Chr6G0014900/Chr4G0027500	11	GO:0009142	nucleoside triphosphate biosynthetic process	12/1140	97/11016	0.300726	0.731303	0.669429	Chr9G0175800/Chr3G0090600/Chr10G0228200/Chr8G0352200/Chr11G0138400/Chr10G0236800/Chr6G0250900/Chr9G0113700/Chr7G0086200/Chr8G0007400/Chr1G0082800/Chr4G0228600	12	GO:0017144	drug metabolic process	23/772	309/11016	0.412748	0.882211	0.834798	Chr5G0077000/Chr5G0076900/Chr12G0198400/Chr9G0108100/Chr12G0093300/Chr10G0050300/Chr1G0008200/Chr8G0091700/Chr11G0086800/Chr10G0236800/Chr10G0265400/Chr3G0306400/Chr7G0151100/Chr9G0106600/Chr9G0106500/Chr10G0007800/Chr6G0021400/Chr9G0274500/Chr6G0218900/Chr9G0113700/Chr4G0102000/Chr6G0078000/Chr5G0028200	23	GO:0019344	cysteine biosynthetic process	1/682	11/11016	0.505067	0.999997	0.916028	Chr3G0020100	1
GO:0044093	positive regulation of molecular function	3/1477	19/11016	0.478372	1	0.906883	Chr10G0227800/Chr4G0039000/Chr11G0122300	3	GO:0009201	ribonucleoside triphosphate biosynthetic process	12/1140	97/11016	0.300726	0.731303	0.669429	Chr9G0175800/Chr3G0090600/Chr10G0228200/Chr8G0352200/Chr11G0138400/Chr10G0236800/Chr6G0250900/Chr9G0113700/Chr7G0086200/Chr8G0007400/Chr1G0082800/Chr4G0228600	12	GO:0048518	positive regulation of biological process	8/772	101/11016	0.413287	0.882211	0.834798	Chr9G0277800/Chr3G0092700/Chr8G0182000/Chr9G0114500/Chr9G0205300/Chr9G0165300/Chr1G0001300/Chr4G0253300	8	GO:0042445	hormone metabolic process	1/682	11/11016	0.505067	0.999997	0.916028	Chr11G0079800	1
GO:0051726	regulation of cell cycle	8/1477	56/11016	0.482043	1	0.906883	Chr10G0227800/Chr4G0039000/Chr1G0131400/Chr7G0030900/Chr2G0105200/Chr10G0014500/Chr4G0169900/Chr5G0096500	8	GO:0016999	antibiotic metabolic process	13/1140	106/11016	0.300923	0.731303	0.669429	Chr5G0076900/Chr4G0207500/Chr3G0309100/Chr11G0004600/Chr1G0231400/Chr11G0086800/Chr5G0146400/Chr6G0064000/Chr1G0005300/Chr9G0106500/Chr8G0147900/Chr10G0068300/Chr5G0028200	13	GO:0009084	glutamine family amino acid biosynthetic process	2/772	20/11016	0.413827	0.882211	0.834798	Chr8G0005000/Chr7G0117200	2	GO:0051235	maintenance of location	1/682	11/11016	0.505067	0.999997	0.916028	Chr7G0075900	1
GO:0009628	response to abiotic stimulus	12/1477	86/11016	0.488489	1	0.906883	Chr9G0014000/Chr8G0084000/Chr5G0060100/Chr10G0239100/Chr4G0070300/Chr10G0242600/Chr6G0082100/Chr7G0023500/Chr8G0240300/Chr6G0327200/Chr11G0221300/Chr8G0162500	12	GO:0044282	small molecule catabolic process	6/1140	44/11016	0.301521	0.731303	0.669429	Chr10G0190200/Chr10G0130600/Chr4G0108200/Chr5G0268400/Chr3G0005800/Chr1G0098900	6	GO:0019682	glyceraldehyde-3-phosphate metabolic process	2/772	20/11016	0.413827	0.882211	0.834798	Chr5G0261000/Chr3G0285200	2	GO:0071166	ribonucleoprotein complex localization	1/682	11/11016	0.505067	0.999997	0.916028	Chr7G0010400	1
GO:0006534	cysteine metabolic process	2/1477	12/11016	0.492144	1	0.906883	Chr3G0020100/Chr6G0205900	2	GO:0031324	negative regulation of cellular metabolic process	4/1140	27/11016	0.303856	0.731303	0.669429	Chr2G0079400/Chr10G0005000/Chr10G0086000/Chr12G0176800	4	GO:0046034	ATP metabolic process	9/772	115/11016	0.415949	0.883891	0.836389	Chr12G0198400/Chr9G0108100/Chr10G0236800/Chr3G0306400/Chr7G0151100/Chr6G0021400/Chr6G0218900/Chr9G0113700/Chr4G0102000	9	GO:0071426	ribonucleoprotein complex export from nucleus	1/682	11/11016	0.505067	0.999997	0.916028	Chr7G0010400	1
GO:0009309	amine biosynthetic process	2/1477	12/11016	0.492144	1	0.906883	Chr1G0021700/Chr8G0138400	2	GO:0051172	negative regulation of nitrogen compound metabolic process	4/1140	27/11016	0.303856	0.731303	0.669429	Chr2G0079400/Chr10G0005000/Chr10G0086000/Chr12G0176800	4	GO:0006790	sulfur compound metabolic process	7/772	88/11016	0.421491	0.892807	0.844825	Chr6G0038300/Chr1G0034700/Chr1G0194400/Chr3G0119700/Chr8G0196500/Chr6G0078000/Chr6G0220500	7	GO:0070647	protein modification by small protein conjugation or removal	10/682	158/11016	0.518368	0.999997	0.916028	Chr5G0007600/Chr9G0145100/Chr7G0233800/Chr2G0040600/Chr9G0157700/Chr2G0072500/Chr10G0015400/Chr3G0180500/Chr4G0176400/Chr11G0122300	10
GO:0015936	coenzyme A metabolic process	2/1477	12/11016	0.492144	1	0.906883	Chr8G0171700/Chr4G0023600	2	GO:0042546	cell wall biogenesis	8/1140	62/11016	0.309808	0.731303	0.669429	Chr11G0022100/Chr9G0202000/Chr11G0049700/Chr5G0165400/Chr3G0100000/Chr9G0251700/Chr1G0098000/Chr6G0316700	8	GO:0006323	DNA packaging	3/772	34/11016	0.429507	0.901493	0.853044	Chr2G0138800/Chr1G0015900/Chr9G0010200	3	GO:0032501	multicellular organismal process	12/682	191/11016	0.52209	0.999997	0.916028	Chr9G0014000/Chr3G0162400/Chr3G0032000/Chr7G0246700/Chr3G0255800/Chr10G0192700/Chr1G0223700/Chr4G0125700/Chr4G0071000/Chr8G0067500/Chr4G0027500/Chr7G0104100	12
GO:0042401	cellular biogenic amine biosynthetic process	2/1477	12/11016	0.492144	1	0.906883	Chr1G0021700/Chr8G0138400	2	GO:0044036	cell wall macromolecule metabolic process	8/1140	62/11016	0.309808	0.731303	0.669429	Chr7G0016300/Chr11G0022100/Chr9G0202000/Chr5G0165400/Chr3G0178600/Chr3G0100000/Chr9G0251700/Chr1G0098000	8	GO:0016311	dephosphorylation	12/772	158/11016	0.429671	0.901493	0.853044	Chr8G0032000/Chr5G0122500/Chr3G0028300/Chr12G0217900/Chr3G0279500/Chr2G0150800/Chr6G0270400/Chr4G0032700/Chr7G0140200/Chr12G0164000/Chr10G0227600/Chr2G0185100	12	GO:0009808	lignin metabolic process	2/682	28/11016	0.524532	0.999997	0.916028	Chr8G0160200/Chr8G0160300	2
GO:0048268	clathrin coat assembly	2/1477	12/11016	0.492144	1	0.906883	Chr4G0231600/Chr12G0129700	2	GO:0072525	pyridine-containing compound biosynthetic process	10/1140	80/11016	0.312813	0.731303	0.669429	Chr9G0175800/Chr3G0090600/Chr10G0228200/Chr8G0352200/Chr10G0236800/Chr9G0113700/Chr7G0086200/Chr8G0007400/Chr1G0082800/Chr4G0228600	10	GO:0019725	cellular homeostasis	12/772	158/11016	0.429671	0.901493	0.853044	Chr11G0043800/Chr3G0307700/Chr6G0123600/Chr8G0213800/Chr1G0227000/Chr8G0275500/Chr7G0128700/Chr10G0032500/Chr8G0163600/Chr9G0084500/Chr3G0297200/Chr1G0141800	12	GO:0046271	phenylpropanoid catabolic process	2/682	28/11016	0.524532	0.999997	0.916028	Chr8G0160200/Chr8G0160300	2
GO:0009117	nucleotide metabolic process	31/1477	228/11016	0.496257	1	0.906883	Chr8G0171700/Chr4G0235100/Chr2G0025300/Chr6G0160300/Chr9G0296000/Chr11G0253800/Chr8G0212300/Chr8G0138000/Chr4G0172500/Chr3G0199800/Chr4G0023600/Chr7G0100000/Chr3G0014800/Chr7G0225000/Chr2G0188400/Chr7G0079600/Chr6G0192500/Chr5G0140900/Chr6G0201600/Chr6G0022500/Chr8G0225000/Chr6G0095400/Chr1G0004100/Chr6G0067600/Chr1G0055400/Chr4G0021300/Chr5G0260900/Chr5G0103100/Chr9G0295400/Chr9G0120100/Chr10G01…	31	GO:0006754	ATP biosynthetic process	11/1140	89/11016	0.31326	0.731303	0.669429	Chr9G0175800/Chr3G0090600/Chr10G0228200/Chr8G0352200/Chr11G0138400/Chr10G0236800/Chr9G0113700/Chr7G0086200/Chr8G0007400/Chr1G0082800/Chr4G0228600	11	GO:0022607	cellular component assembly	15/772	200/11016	0.431215	0.901879	0.85341	Chr3G0108800/Chr2G0004000/Chr6G0037700/Chr2G0138800/Chr11G0049700/Chr6G0332300/Chr3G0119700/Chr3G0029100/Chr1G0015900/Chr7G0255200/Chr4G0029300/Chr9G0010200/Chr12G0225100/Chr10G0233200/Chr12G0129700	15	GO:0046274	lignin catabolic process	2/682	28/11016	0.524532	0.999997	0.916028	Chr8G0160200/Chr8G0160300	2
GO:0006066	alcohol metabolic process	4/1477	27/11016	0.498625	1	0.906883	Chr8G0179000/Chr11G0249100/Chr1G0071700/Chr1G0029600	4	GO:0006535	cysteine biosynthetic process from serine	2/1140	11/11016	0.317502	0.731303	0.669429	Chr11G0266800/Chr6G0205900	2	GO:0006325	chromatin organization	7/772	89/11016	0.433171	0.902984	0.854455	Chr3G0194800/Chr2G0138800/Chr1G0041900/Chr1G0015900/Chr9G0104700/Chr9G0010200/Chr12G0121300	7	GO:0019684	photosynthesis, light reaction	4/682	61/11016	0.527228	0.999997	0.916028	Chr10G0153000/Chr1G0009700/Chr8G0141200/Chr10G0153300	4
GO:1901617	organic hydroxy compound biosynthetic process	4/1477	27/11016	0.498625	1	0.906883	Chr8G0179000/Chr11G0249100/Chr1G0071700/Chr1G0029600	4	GO:0006611	protein export from nucleus	2/1140	11/11016	0.317502	0.731303	0.669429	Chr1G0092500/Chr9G0154600	2	GO:0006220	pyrimidine nucleotide metabolic process	2/772	21/11016	0.438553	0.902984	0.854455	Chr6G0250900/Chr10G0100300	2	GO:0006354	DNA-templated transcription, elongation	1/682	12/11016	0.535739	0.999997	0.916028	Chr6G0226400	1
GO:0048856	anatomical structure development	17/1477	124/11016	0.500567	1	0.906883	Chr9G0014000/Chr12G0125500/Chr6G0291100/Chr8G0258500/Chr11G0052000/Chr5G0101200/Chr9G0172300/Chr7G0099400/Chr4G0142400/Chr1G0018400/Chr8G0136100/Chr9G0027300/Chr8G0124500/Chr2G0066900/Chr12G0073700/Chr6G0316900/Chr5G0125300	17	GO:0006771	riboflavin metabolic process	2/1140	11/11016	0.317502	0.731303	0.669429	Chr4G0049800/Chr4G0049700	2	GO:0006487	protein N-linked glycosylation	2/772	21/11016	0.438553	0.902984	0.854455	Chr9G0014600/Chr12G0208700	2	GO:0006405	RNA export from nucleus	1/682	12/11016	0.535739	0.999997	0.916028	Chr7G0010400	1
GO:0046700	heterocycle catabolic process	16/1477	117/11016	0.507253	1	0.906883	Chr12G0146600/Chr9G0160400/Chr5G0275800/Chr4G0133400/Chr11G0253800/Chr3G0199800/Chr5G0262900/Chr3G0014800/Chr7G0225000/Chr7G0079600/Chr6G0192500/Chr6G0022500/Chr8G0225000/Chr1G0124100/Chr6G0067600/Chr1G0055400	16	GO:0009231	riboflavin biosynthetic process	2/1140	11/11016	0.317502	0.731303	0.669429	Chr4G0049800/Chr4G0049700	2	GO:0006739	NADP metabolic process	2/772	21/11016	0.438553	0.902984	0.854455	Chr5G0261000/Chr3G0285200	2	GO:0006475	internal protein amino acid acetylation	1/682	12/11016	0.535739	0.999997	0.916028	Chr8G0139900	1
GO:0009072	aromatic amino acid family metabolic process	9/1477	65/11016	0.513497	1	0.906883	Chr9G0111300/Chr10G0190200/Chr8G0091800/Chr6G0326200/Chr6G0326100/Chr10G0192200/Chr8G0133800/Chr11G0194900/Chr8G0033700	9	GO:0019344	cysteine biosynthetic process	2/1140	11/11016	0.317502	0.731303	0.669429	Chr11G0266800/Chr6G0205900	2	GO:0016485	protein processing	2/772	21/11016	0.438553	0.902984	0.854455	Chr8G0200200/Chr7G0002700	2	GO:0008272	sulfate transport	1/682	12/11016	0.535739	0.999997	0.916028	Chr10G0199500	1
GO:0009856	pollination	11/1477	80/11016	0.513735	1	0.906883	Chr7G0061500/Chr2G0101300/Chr3G0021100/Chr4G0125300/Chr4G0026500/Chr4G0125700/Chr1G0131900/Chr1G0132000/Chr9G0141000/Chr6G0014900/Chr4G0027500	11	GO:0042445	hormone metabolic process	2/1140	11/11016	0.317502	0.731303	0.669429	Chr1G0046400/Chr1G0046100	2	GO:0046351	disaccharide biosynthetic process	3/772	35/11016	0.448419	0.920439	0.870972	Chr1G0200000/Chr8G0102100/Chr6G0171600	3	GO:0009225	nucleotide-sugar metabolic process	1/682	12/11016	0.535739	0.999997	0.916028	Chr11G0077800	1
GO:0044706	multi-multicellular organism process	11/1477	80/11016	0.513735	1	0.906883	Chr7G0061500/Chr2G0101300/Chr3G0021100/Chr4G0125300/Chr4G0026500/Chr4G0125700/Chr1G0131900/Chr1G0132000/Chr9G0141000/Chr6G0014900/Chr4G0027500	11	GO:0042726	flavin-containing compound metabolic process	2/1140	11/11016	0.317502	0.731303	0.669429	Chr4G0049800/Chr4G0049700	2	GO:0009119	ribonucleoside metabolic process	2/772	22/11016	0.462697	0.941007	0.890434	Chr6G0250900/Chr10G0100300	2	GO:0016125	sterol metabolic process	1/682	12/11016	0.535739	0.999997	0.916028	Chr5G0083600	1
GO:0072525	pyridine-containing compound biosynthetic process	11/1477	80/11016	0.513735	1	0.906883	Chr11G0253800/Chr3G0199800/Chr3G0014800/Chr7G0225000/Chr7G0079600/Chr6G0192500/Chr6G0022500/Chr8G0225000/Chr6G0095400/Chr6G0067600/Chr1G0055400	11	GO:0042727	flavin-containing compound biosynthetic process	2/1140	11/11016	0.317502	0.731303	0.669429	Chr4G0049800/Chr4G0049700	2	GO:0010498	proteasomal protein catabolic process	2/772	22/11016	0.462697	0.941007	0.890434	Chr3G0225000/Chr2G0020300	2	GO:0016553	base conversion or substitution editing	1/682	12/11016	0.535739	0.999997	0.916028	Chr4G0220500	1
GO:0006367	transcription initiation from RNA polymerase II promoter	3/1477	20/11016	0.514068	1	0.906883	Chr4G0161300/Chr4G0161500/Chr12G0164100	3	GO:0044038	cell wall macromolecule biosynthetic process	2/1140	11/11016	0.317502	0.731303	0.669429	Chr9G0202000/Chr1G0098000	2	GO:0043161	proteasome-mediated ubiquitin-dependent protein catabolic process	2/772	22/11016	0.462697	0.941007	0.890434	Chr3G0225000/Chr2G0020300	2	GO:0016573	histone acetylation	1/682	12/11016	0.535739	0.999997	0.916028	Chr8G0139900	1
GO:0006576	cellular biogenic amine metabolic process	3/1477	20/11016	0.514068	1	0.906883	Chr1G0021700/Chr8G0138400/Chr10G0216900	3	GO:0045491	xylan metabolic process	2/1140	11/11016	0.317502	0.731303	0.669429	Chr9G0202000/Chr1G0098000	2	GO:0016999	antibiotic metabolic process	8/772	106/11016	0.467393	0.946759	0.895878	Chr5G0077000/Chr5G0076900/Chr11G0086800/Chr10G0265400/Chr9G0106600/Chr9G0106500/Chr10G0007800/Chr5G0028200	8	GO:0018393	internal peptidyl-lysine acetylation	1/682	12/11016	0.535739	0.999997	0.916028	Chr8G0139900	1
GO:0006890	retrograde vesicle-mediated transport, Golgi to ER	3/1477	20/11016	0.514068	1	0.906883	Chr1G0178900/Chr6G0328000/Chr5G0137500	3	GO:0045492	xylan biosynthetic process	2/1140	11/11016	0.317502	0.731303	0.669429	Chr9G0202000/Chr1G0098000	2	GO:0005984	disaccharide metabolic process	4/772	50/11016	0.468382	0.946759	0.895878	Chr1G0200000/Chr10G0099100/Chr8G0102100/Chr6G0171600	4	GO:0018394	peptidyl-lysine acetylation	1/682	12/11016	0.535739	0.999997	0.916028	Chr8G0139900	1
GO:0044106	cellular amine metabolic process	3/1477	20/11016	0.514068	1	0.906883	Chr1G0021700/Chr8G0138400/Chr10G0216900	3	GO:0051304	chromosome separation	2/1140	11/11016	0.317502	0.731303	0.669429	Chr8G0035500/Chr2G0071300	2	GO:0065003	protein-containing complex assembly	11/772	149/11016	0.474369	0.955947	0.904572	Chr2G0004000/Chr6G0037700/Chr2G0138800/Chr6G0332300/Chr3G0029100/Chr1G0015900/Chr4G0029300/Chr9G0010200/Chr12G0225100/Chr10G0233200/Chr12G0129700	11	GO:0031401	positive regulation of protein modification process	1/682	12/11016	0.535739	0.999997	0.916028	Chr11G0122300	1
GO:0006790	sulfur compound metabolic process	12/1477	88/11016	0.522265	1	0.906883	Chr6G0223900/Chr6G0208300/Chr3G0020100/Chr4G0116000/Chr11G0186000/Chr5G0160000/Chr5G0020400/Chr6G0201600/Chr1G0004100/Chr5G0091200/Chr5G0064700/Chr6G0205900	12	GO:0070589	cellular component macromolecule biosynthetic process	2/1140	11/11016	0.317502	0.731303	0.669429	Chr9G0202000/Chr1G0098000	2	GO:0044272	sulfur compound biosynthetic process	4/772	52/11016	0.499361	0.991984	0.938672	Chr6G0038300/Chr1G0194400/Chr6G0078000/Chr6G0220500	4	GO:0032886	regulation of microtubule-based process	1/682	12/11016	0.535739	0.999997	0.916028	Chr3G0162400	1
GO:0009073	aromatic amino acid family biosynthetic process	6/1477	43/11016	0.525359	1	0.906883	Chr9G0111300/Chr6G0326200/Chr6G0326100/Chr10G0192200/Chr8G0133800/Chr8G0033700	6	GO:0070592	cell wall polysaccharide biosynthetic process	2/1140	11/11016	0.317502	0.731303	0.669429	Chr9G0202000/Chr1G0098000	2	GO:0043933	protein-containing complex subunit organization	13/772	181/11016	0.505208	0.991984	0.938672	Chr2G0004000/Chr6G0037700/Chr2G0138800/Chr6G0332300/Chr12G0168900/Chr1G0072200/Chr3G0029100/Chr1G0015900/Chr4G0029300/Chr9G0010200/Chr12G0225100/Chr10G0233200/Chr12G0129700	13	GO:0051656	establishment of organelle localization	1/682	12/11016	0.535739	0.999997	0.916028	Chr7G0010400	1
GO:0065009	regulation of molecular function	6/1477	43/11016	0.525359	1	0.906883	Chr10G0227800/Chr4G0039000/Chr2G0105200/Chr10G0014500/Chr4G0169900/Chr11G0122300	6	GO:0071166	ribonucleoprotein complex localization	2/1140	11/11016	0.317502	0.731303	0.669429	Chr1G0092500/Chr9G0154600	2	GO:0006721	terpenoid metabolic process	2/772	24/11016	0.509088	0.991984	0.938672	Chr1G0192000/Chr2G0083200	2	GO:0072348	sulfur compound transport	1/682	12/11016	0.535739	0.999997	0.916028	Chr10G0199500	1
GO:0043648	dicarboxylic acid metabolic process	4/1477	28/11016	0.528521	1	0.906883	Chr3G0195000/Chr8G0005000/Chr12G0220600/Chr8G0133800	4	GO:0071426	ribonucleoprotein complex export from nucleus	2/1140	11/11016	0.317502	0.731303	0.669429	Chr1G0092500/Chr9G0154600	2	GO:0016114	terpenoid biosynthetic process	2/772	24/11016	0.509088	0.991984	0.938672	Chr1G0192000/Chr2G0083200	2	GO:0015980	energy derivation by oxidation of organic compounds	4/682	62/11016	0.54025	0.999997	0.916028	Chr1G0037700/Chr7G0252400/Chr7G0252600/Chr5G0262600	4
GO:0070887	cellular response to chemical stimulus	11/1477	81/11016	0.531218	1	0.906883	Chr8G0092100/Chr1G0239000/Chr2G0201700/Chr8G0157200/Chr2G0204200/Chr2G0204000/Chr3G0137800/Chr1G0068900/Chr4G0152200/Chr2G0200600/Chr2G0199900	11	GO:0009260	ribonucleotide biosynthetic process	15/1140	126/11016	0.322594	0.738595	0.676104	Chr9G0175800/Chr3G0090600/Chr10G0228200/Chr8G0352200/Chr11G0138400/Chr1G0194400/Chr10G0236800/Chr6G0250900/Chr4G0200800/Chr9G0113700/Chr7G0086200/Chr8G0007400/Chr1G0082800/Chr6G0220500/Chr4G0228600	15	GO:0006490	oligosaccharide-lipid intermediate biosynthetic process	1/772	10/11016	0.516582	0.991984	0.938672	Chr9G0014600	1	GO:0009056	catabolic process	28/682	455/11016	0.542417	0.999997	0.916028	Chr9G0145100/Chr9G0160400/Chr8G0160200/Chr8G0160300/Chr4G0206300/Chr8G0202400/Chr7G0233800/Chr1G0008100/Chr8G0091700/Chr6G0203100/Chr6G0202900/Chr8G0099600/Chr1G0060700/Chr11G0264500/Chr5G0262900/Chr9G0106600/Chr2G0035100/Chr12G0010900/Chr4G0251100/Chr10G0015400/Chr12G0125000/Chr3G0241800/Chr1G0045000/Chr6G0067600/Chr3G0057100/Chr5G0047700/Chr10G0246400/Chr5G0065200	28
GO:0009741	response to brassinosteroid	2/1477	13/11016	0.536448	1	0.906883	Chr8G0157200/Chr4G0152200	2	GO:0046390	ribose phosphate biosynthetic process	15/1140	126/11016	0.322594	0.738595	0.676104	Chr9G0175800/Chr3G0090600/Chr10G0228200/Chr8G0352200/Chr11G0138400/Chr1G0194400/Chr10G0236800/Chr6G0250900/Chr4G0200800/Chr9G0113700/Chr7G0086200/Chr8G0007400/Chr1G0082800/Chr6G0220500/Chr4G0228600	15	GO:0007020	microtubule nucleation	1/772	10/11016	0.516582	0.991984	0.938672	Chr12G0225100	1	GO:0022402	cell cycle process	6/682	96/11016	0.550729	0.999997	0.916028	Chr8G0052100/Chr11G0000600/Chr1G0020000/Chr5G0040800/Chr7G0030900/Chr5G0111500	6
GO:0009742	brassinosteroid mediated signaling pathway	2/1477	13/11016	0.536448	1	0.906883	Chr8G0157200/Chr4G0152200	2	GO:0009606	tropism	4/1140	28/11016	0.328262	0.749336	0.685936	Chr7G0204500/Chr7G0000500/Chr7G0086700/Chr4G0217300	4	GO:0007031	peroxisome organization	1/772	10/11016	0.516582	0.991984	0.938672	Chr10G0071400	1	GO:0044265	cellular macromolecule catabolic process	10/682	163/11016	0.558768	0.999997	0.916028	Chr9G0145100/Chr9G0160400/Chr7G0233800/Chr1G0008100/Chr8G0099600/Chr10G0015400/Chr1G0045000/Chr3G0057100/Chr5G0047700/Chr5G0065200	10
GO:0010215	cellulose microfibril organization	2/1477	13/11016	0.536448	1	0.906883	Chr4G0074300/Chr6G0011100	2	GO:0032501	multicellular organismal process	22/1140	191/11016	0.329719	0.750428	0.686936	Chr7G0217800/Chr9G0111000/Chr3G0166000/Chr7G0069000/Chr1G0035100/Chr10G0041500/Chr3G0021100/Chr6G0181000/Chr1G0225000/Chr1G0211400/Chr10G0172800/Chr8G0253400/Chr10G0076000/Chr1G0132000/Chr10G0186100/Chr9G0251400/Chr2G0061500/Chr8G0007600/Chr12G0181000/Chr2G0066900/Chr12G0073700/Chr5G0125300	22	GO:0009894	regulation of catabolic process	1/772	10/11016	0.516582	0.991984	0.938672	Chr2G0020300	1	GO:1901135	carbohydrate derivative metabolic process	24/682	393/11016	0.559104	0.999997	0.916028	Chr1G0102700/Chr7G0095900/Chr1G0006500/Chr8G0171700/Chr11G0185700/Chr11G0209800/Chr4G0020000/Chr4G0025200/Chr12G0208700/Chr7G0099600/Chr6G0016300/Chr8G0122400/Chr5G0017300/Chr2G0188400/Chr5G0140900/Chr11G0077800/Chr4G0169800/Chr7G0085900/Chr2G0108300/Chr5G0168200/Chr12G0024700/Chr9G0008000/Chr6G0067600/Chr11G0232500	24
GO:0014070	response to organic cyclic compound	2/1477	13/11016	0.536448	1	0.906883	Chr8G0157200/Chr4G0152200	2	GO:0006164	purine nucleotide biosynthetic process	15/1140	127/11016	0.33384	0.757559	0.693463	Chr9G0175800/Chr3G0090600/Chr10G0228200/Chr8G0352200/Chr11G0138400/Chr1G0194400/Chr10G0236800/Chr6G0250900/Chr4G0200800/Chr9G0113700/Chr7G0086200/Chr8G0007400/Chr1G0082800/Chr6G0220500/Chr4G0228600	15	GO:0016050	vesicle organization	1/772	10/11016	0.516582	0.991984	0.938672	Chr2G0004000	1	GO:0009110	vitamin biosynthetic process	2/682	30/11016	0.562265	0.999997	0.916028	Chr10G0050300/Chr2G0057100	2
GO:0030198	extracellular matrix organization	2/1477	13/11016	0.536448	1	0.906883	Chr4G0074300/Chr6G0011100	2	GO:0048519	negative regulation of biological process	13/1140	109/11016	0.337174	0.762869	0.698324	Chr2G0079400/Chr12G0165600/Chr8G0035500/Chr10G0005000/Chr6G0332300/Chr2G0078500/Chr10G0086000/Chr2G0071300/Chr12G0176800/Chr11G0037400/Chr11G0259200/Chr10G0233200/Chr6G0004900	13	GO:0031109	microtubule polymerization or depolymerization	1/772	10/11016	0.516582	0.991984	0.938672	Chr12G0225100	1	GO:0009765	photosynthesis, light harvesting	2/682	30/11016	0.562265	0.999997	0.916028	Chr10G0153000/Chr10G0153300	2
GO:0043062	extracellular structure organization	2/1477	13/11016	0.536448	1	0.906883	Chr4G0074300/Chr6G0011100	2	GO:0051274	beta-glucan biosynthetic process	6/1140	46/11016	0.339409	0.765666	0.700884	Chr12G0140100/Chr9G0061900/Chr2G0027000/Chr9G0290300/Chr9G0243500/Chr6G0004600	6	GO:0042180	cellular ketone metabolic process	1/772	10/11016	0.516582	0.991984	0.938672	Chr8G0026600	1	GO:0042364	water-soluble vitamin biosynthetic process	2/682	30/11016	0.562265	0.999997	0.916028	Chr10G0050300/Chr2G0057100	2
GO:0043401	steroid hormone mediated signaling pathway	2/1477	13/11016	0.536448	1	0.906883	Chr8G0157200/Chr4G0152200	2	GO:0009605	response to external stimulus	7/1140	55/11016	0.341216	0.767487	0.702551	Chr7G0204500/Chr7G0000500/Chr2G0180100/Chr7G0086700/Chr4G0217300/Chr11G0246500/Chr11G0221300	7	GO:0046785	microtubule polymerization	1/772	10/11016	0.516582	0.991984	0.938672	Chr12G0225100	1	GO:0046148	pigment biosynthetic process	2/682	30/11016	0.562265	0.999997	0.916028	Chr3G0213900/Chr4G0020000	2
GO:0044087	regulation of cellular component biogenesis	2/1477	13/11016	0.536448	1	0.906883	Chr5G0258500/Chr7G0030900	2	GO:1901136	carbohydrate derivative catabolic process	3/1140	20/11016	0.342976	0.769189	0.704109	Chr11G0005400/Chr3G0178600/Chr10G0127000	3	GO:0090558	plant epidermis development	1/772	10/11016	0.516582	0.991984	0.938672	Chr10G0172800	1	GO:0001505	regulation of neurotransmitter levels	1/682	13/11016	0.564512	0.999997	0.916028	Chr8G0202400	1
GO:0048545	response to steroid hormone	2/1477	13/11016	0.536448	1	0.906883	Chr8G0157200/Chr4G0152200	2	GO:0009108	coenzyme biosynthetic process	15/1140	128/11016	0.345173	0.771859	0.706553	Chr9G0175800/Chr3G0090600/Chr8G0226300/Chr10G0228200/Chr8G0352200/Chr1G0194400/Chr10G0236800/Chr12G0153000/Chr4G0200800/Chr9G0113700/Chr7G0086200/Chr8G0007400/Chr1G0082800/Chr6G0220500/Chr4G0228600	15	GO:0050801	ion homeostasis	3/772	39/11016	0.521224	0.991984	0.938672	Chr3G0018700/Chr11G0043800/Chr9G0084500	3	GO:0006074	(1->3)-beta-D-glucan metabolic process	1/682	13/11016	0.564512	0.999997	0.916028	Chr6G0121600	1
GO:0070726	cell wall assembly	2/1477	13/11016	0.536448	1	0.906883	Chr4G0074300/Chr6G0011100	2	GO:0010876	lipid localization	9/1140	74/11016	0.356802	0.782418	0.716219	Chr6G0040700/Chr5G0179400/Chr10G0003800/Chr10G0004400/Chr8G0155700/Chr7G0055300/Chr10G0139500/Chr5G0213100/Chr9G0010400	9	GO:0051704	multi-organism process	9/772	126/11016	0.52642	0.991984	0.938672	Chr9G0111000/Chr7G0104000/Chr11G0109600/Chr3G0032000/Chr5G0099100/Chr1G0223700/Chr4G0125700/Chr1G0132000/Chr3G0073200	9	GO:0006075	(1->3)-beta-D-glucan biosynthetic process	1/682	13/11016	0.564512	0.999997	0.916028	Chr6G0121600	1
GO:0071367	cellular response to brassinosteroid stimulus	2/1477	13/11016	0.536448	1	0.906883	Chr8G0157200/Chr4G0152200	2	GO:0010411	xyloglucan metabolic process	5/1140	38/11016	0.356972	0.782418	0.716219	Chr7G0016300/Chr11G0022100/Chr5G0165400/Chr3G0100000/Chr9G0251700	5	GO:0016051	carbohydrate biosynthetic process	8/772	112/11016	0.530746	0.991984	0.938672	Chr1G0089400/Chr9G0152800/Chr12G0016900/Chr1G0200000/Chr1G0214200/Chr9G0113700/Chr8G0102100/Chr6G0171600	8	GO:0006473	protein acetylation	1/682	13/11016	0.564512	0.999997	0.916028	Chr8G0139900	1
GO:0071383	cellular response to steroid hormone stimulus	2/1477	13/11016	0.536448	1	0.906883	Chr8G0157200/Chr4G0152200	2	GO:0006405	RNA export from nucleus	2/1140	12/11016	0.357036	0.782418	0.716219	Chr1G0092500/Chr9G0154600	2	GO:0009312	oligosaccharide biosynthetic process	3/772	40/11016	0.538598	0.991984	0.938672	Chr1G0200000/Chr8G0102100/Chr6G0171600	3	GO:0009741	response to brassinosteroid	1/682	13/11016	0.564512	0.999997	0.916028	Chr4G0152200	1
GO:0071407	cellular response to organic cyclic compound	2/1477	13/11016	0.536448	1	0.906883	Chr8G0157200/Chr4G0152200	2	GO:0006534	cysteine metabolic process	2/1140	12/11016	0.357036	0.782418	0.716219	Chr11G0266800/Chr6G0205900	2	GO:0065004	protein-DNA complex assembly	3/772	40/11016	0.538598	0.991984	0.938672	Chr2G0138800/Chr1G0015900/Chr9G0010200	3	GO:0009742	brassinosteroid mediated signaling pathway	1/682	13/11016	0.564512	0.999997	0.916028	Chr4G0152200	1
GO:0071668	plant-type cell wall assembly	2/1477	13/11016	0.536448	1	0.906883	Chr4G0074300/Chr6G0011100	2	GO:0008272	sulfate transport	2/1140	12/11016	0.357036	0.782418	0.716219	Chr10G0235700/Chr10G0235600	2	GO:0006544	glycine metabolic process	1/772	11/11016	0.550491	0.991984	0.938672	Chr1G0008200	1	GO:0014070	response to organic cyclic compound	1/682	13/11016	0.564512	0.999997	0.916028	Chr4G0152200	1
GO:0006753	nucleoside phosphate metabolic process	31/1477	232/11016	0.537993	1	0.906883	Chr8G0171700/Chr4G0235100/Chr2G0025300/Chr6G0160300/Chr9G0296000/Chr11G0253800/Chr8G0212300/Chr8G0138000/Chr4G0172500/Chr3G0199800/Chr4G0023600/Chr7G0100000/Chr3G0014800/Chr7G0225000/Chr2G0188400/Chr7G0079600/Chr6G0192500/Chr5G0140900/Chr6G0201600/Chr6G0022500/Chr8G0225000/Chr6G0095400/Chr1G0004100/Chr6G0067600/Chr1G0055400/Chr4G0021300/Chr5G0260900/Chr5G0103100/Chr9G0295400/Chr9G0120100/Chr10G01…	31	GO:0009225	nucleotide-sugar metabolic process	2/1140	12/11016	0.357036	0.782418	0.716219	Chr3G0312200/Chr1G0072900	2	GO:0006611	protein export from nucleus	1/772	11/11016	0.550491	0.991984	0.938672	Chr1G0092500	1	GO:0031503	protein-containing complex localization	1/682	13/11016	0.564512	0.999997	0.916028	Chr7G0010400	1
GO:1901701	cellular response to oxygen-containing compound	10/1477	74/11016	0.541041	1	0.906883	Chr1G0239000/Chr2G0201700/Chr8G0157200/Chr2G0204200/Chr2G0204000/Chr3G0137800/Chr1G0068900/Chr4G0152200/Chr2G0200600/Chr2G0199900	10	GO:0072348	sulfur compound transport	2/1140	12/11016	0.357036	0.782418	0.716219	Chr10G0235700/Chr10G0235600	2	GO:0006771	riboflavin metabolic process	1/772	11/11016	0.550491	0.991984	0.938672	Chr10G0050300	1	GO:0042133	neurotransmitter metabolic process	1/682	13/11016	0.564512	0.999997	0.916028	Chr8G0202400	1
GO:0019637	organophosphate metabolic process	49/1477	368/11016	0.545093	1	0.906883	Chr7G0045800/Chr4G0128400/Chr6G0264300/Chr8G0171700/Chr8G0129300/Chr7G0042000/Chr4G0235100/Chr2G0025300/Chr6G0160300/Chr9G0296000/Chr11G0253800/Chr7G0183900/Chr10G0212700/Chr9G0105300/Chr2G0036500/Chr8G0212300/Chr8G0138000/Chr10G0225800/Chr4G0172500/Chr10G0012200/Chr5G0144100/Chr3G0199800/Chr4G0023600/Chr7G0100000/Chr3G0014800/Chr7G0225000/Chr4G0229500/Chr2G0188400/Chr7G0079600/Chr6G0192500/Chr5G…	49	GO:0051273	beta-glucan metabolic process	6/1140	47/11016	0.358548	0.783495	0.717204	Chr12G0140100/Chr9G0061900/Chr2G0027000/Chr9G0290300/Chr9G0243500/Chr6G0004600	6	GO:0009231	riboflavin biosynthetic process	1/772	11/11016	0.550491	0.991984	0.938672	Chr10G0050300	1	GO:0042559	pteridine-containing compound biosynthetic process	1/682	13/11016	0.564512	0.999997	0.916028	Chr8G0026000	1
GO:0009142	nucleoside triphosphate biosynthetic process	13/1477	97/11016	0.546	1	0.906883	Chr2G0025300/Chr11G0253800/Chr8G0212300/Chr3G0199800/Chr3G0014800/Chr7G0225000/Chr7G0079600/Chr6G0192500/Chr6G0022500/Chr8G0225000/Chr6G0067600/Chr1G0055400/Chr10G0100300	13	GO:1901135	carbohydrate derivative metabolic process	43/1140	393/11016	0.371737	0.792237	0.725207	Chr9G0175800/Chr1G0050600/Chr5G0018700/Chr5G0018100/Chr11G0226900/Chr3G0090600/Chr2G0098500/Chr11G0005400/Chr11G0129700/Chr10G0228200/Chr8G0352200/Chr3G0312200/Chr11G0138400/Chr1G0194400/Chr3G0296700/Chr10G0236800/Chr10G0082500/Chr2G0077300/Chr3G0178600/Chr8G0112000/Chr5G0095300/Chr6G0015300/Chr6G0250900/Chr7G0260400/Chr6G0008800/Chr6G0201800/Chr4G0200800/Chr9G0113700/Chr7G0086200/Chr8G0103000/Ch…	43	GO:0009396	folic acid-containing compound biosynthetic process	1/772	11/11016	0.550491	0.991984	0.938672	Chr10G0184700	1	GO:0043401	steroid hormone mediated signaling pathway	1/682	13/11016	0.564512	0.999997	0.916028	Chr4G0152200	1
GO:0009201	ribonucleoside triphosphate biosynthetic process	13/1477	97/11016	0.546	1	0.906883	Chr2G0025300/Chr11G0253800/Chr8G0212300/Chr3G0199800/Chr3G0014800/Chr7G0225000/Chr7G0079600/Chr6G0192500/Chr6G0022500/Chr8G0225000/Chr6G0067600/Chr1G0055400/Chr10G0100300	13	GO:0006220	pyrimidine nucleotide metabolic process	3/1140	21/11016	0.372477	0.792237	0.725207	Chr1G0050600/Chr6G0250900/Chr6G0106800	3	GO:0009908	flower development	1/772	11/11016	0.550491	0.991984	0.938672	Chr6G0270900	1	GO:0044087	regulation of cellular component biogenesis	1/682	13/11016	0.564512	0.999997	0.916028	Chr7G0030900	1
GO:0006487	protein N-linked glycosylation	3/1477	21/11016	0.548414	1	0.906883	Chr4G0248400/Chr7G0008600/Chr2G0068900	3	GO:0006284	base-excision repair	3/1140	21/11016	0.372477	0.792237	0.725207	Chr1G0101400/Chr5G0243800/Chr9G0058800	3	GO:0015977	carbon fixation	1/772	11/11016	0.550491	0.991984	0.938672	Chr1G0083200	1	GO:0044242	cellular lipid catabolic process	1/682	13/11016	0.564512	0.999997	0.916028	Chr4G0206300	1
GO:0005996	monosaccharide metabolic process	6/1477	44/11016	0.548945	1	0.906883	Chr11G0015300/Chr12G0127000/Chr5G0177100/Chr12G0078100/Chr2G0071400/Chr1G0059200	6	GO:0006563	L-serine metabolic process	3/1140	21/11016	0.372477	0.792237	0.725207	Chr11G0266800/Chr9G0070500/Chr6G0205900	3	GO:0016126	sterol biosynthetic process	1/772	11/11016	0.550491	0.991984	0.938672	Chr5G0083500	1	GO:0048545	response to steroid hormone	1/682	13/11016	0.564512	0.999997	0.916028	Chr4G0152200	1
GO:0044272	sulfur compound biosynthetic process	7/1477	52/11016	0.556992	1	0.906883	Chr3G0020100/Chr11G0186000/Chr5G0160000/Chr1G0004100/Chr5G0091200/Chr5G0064700/Chr6G0205900	7	GO:0009070	serine family amino acid biosynthetic process	3/1140	21/11016	0.372477	0.792237	0.725207	Chr11G0266800/Chr9G0070500/Chr6G0205900	3	GO:0042726	flavin-containing compound metabolic process	1/772	11/11016	0.550491	0.991984	0.938672	Chr10G0050300	1	GO:0051052	regulation of DNA metabolic process	1/682	13/11016	0.564512	0.999997	0.916028	Chr8G0052100	1
GO:0033865	nucleoside bisphosphate metabolic process	4/1477	29/11016	0.557516	1	0.906883	Chr8G0171700/Chr4G0023600/Chr6G0201600/Chr1G0004100	4	GO:0010167	response to nitrate	3/1140	21/11016	0.372477	0.792237	0.725207	Chr5G0152200/Chr3G0140700/Chr9G0225200	3	GO:0042727	flavin-containing compound biosynthetic process	1/772	11/11016	0.550491	0.991984	0.938672	Chr10G0050300	1	GO:0051168	nuclear export	1/682	13/11016	0.564512	0.999997	0.916028	Chr7G0010400	1
GO:0033875	ribonucleoside bisphosphate metabolic process	4/1477	29/11016	0.557516	1	0.906883	Chr8G0171700/Chr4G0023600/Chr6G0201600/Chr1G0004100	4	GO:0065008	regulation of biological quality	38/1140	346/11016	0.373032	0.792237	0.725207	Chr9G0254300/Chr10G0095900/Chr3G0307700/Chr6G0157300/Chr5G0061200/Chr6G0123600/Chr5G0269400/Chr1G0046400/Chr1G0046100/Chr3G0031500/Chr3G0001800/Chr7G0000500/Chr10G0041900/Chr6G0332300/Chr7G0243700/Chr6G0227500/Chr3G0020700/Chr7G0128700/Chr7G0150700/Chr10G0032500/Chr5G0095200/Chr3G0077400/Chr5G0090500/Chr5G0001100/Chr10G0045500/Chr3G0027000/Chr8G0088200/Chr9G0142500/Chr2G0061500/Chr3G0005800/Chr1G…	38	GO:0046653	tetrahydrofolate metabolic process	1/772	11/11016	0.550491	0.991984	0.938672	Chr1G0008200	1	GO:0051347	positive regulation of transferase activity	1/682	13/11016	0.564512	0.999997	0.916028	Chr11G0122300	1
GO:0034032	purine nucleoside bisphosphate metabolic process	4/1477	29/11016	0.557516	1	0.906883	Chr8G0171700/Chr4G0023600/Chr6G0201600/Chr1G0004100	4	GO:0016054	organic acid catabolic process	4/1140	30/11016	0.377281	0.792237	0.725207	Chr10G0190200/Chr5G0268400/Chr3G0005800/Chr1G0098900	4	GO:0071166	ribonucleoprotein complex localization	1/772	11/11016	0.550491	0.991984	0.938672	Chr1G0092500	1	GO:0071367	cellular response to brassinosteroid stimulus	1/682	13/11016	0.564512	0.999997	0.916028	Chr4G0152200	1
GO:0009755	hormone-mediated signaling pathway	8/1477	60/11016	0.564169	1	0.906883	Chr8G0092100/Chr2G0201700/Chr8G0157200/Chr2G0204200/Chr2G0204000/Chr4G0152200/Chr2G0200600/Chr2G0199900	8	GO:0046395	carboxylic acid catabolic process	4/1140	30/11016	0.377281	0.792237	0.725207	Chr10G0190200/Chr5G0268400/Chr3G0005800/Chr1G0098900	4	GO:0071426	ribonucleoprotein complex export from nucleus	1/772	11/11016	0.550491	0.991984	0.938672	Chr1G0092500	1	GO:0071383	cellular response to steroid hormone stimulus	1/682	13/11016	0.564512	0.999997	0.916028	Chr4G0152200	1
GO:0032870	cellular response to hormone stimulus	8/1477	60/11016	0.564169	1	0.906883	Chr8G0092100/Chr2G0201700/Chr8G0157200/Chr2G0204200/Chr2G0204000/Chr4G0152200/Chr2G0200600/Chr2G0199900	8	GO:0050793	regulation of developmental process	4/1140	30/11016	0.377281	0.792237	0.725207	Chr9G0232200/Chr10G0087500/Chr1G0211400/Chr6G0316900	4	GO:0090567	reproductive shoot system development	1/772	11/11016	0.550491	0.991984	0.938672	Chr6G0270900	1	GO:0071407	cellular response to organic cyclic compound	1/682	13/11016	0.564512	0.999997	0.916028	Chr4G0152200	1
GO:0071310	cellular response to organic substance	8/1477	60/11016	0.564169	1	0.906883	Chr8G0092100/Chr2G0201700/Chr8G0157200/Chr2G0204200/Chr2G0204000/Chr4G0152200/Chr2G0200600/Chr2G0199900	8	GO:0006650	glycerophospholipid metabolic process	10/1140	85/11016	0.38397	0.792237	0.725207	Chr5G0100200/Chr8G0129300/Chr7G0042000/Chr12G0217900/Chr10G0012200/Chr4G0108200/Chr8G0103000/Chr10G0089200/Chr8G0301600/Chr4G0234500	10	GO:0006875	cellular metal ion homeostasis	2/772	26/11016	0.552776	0.991984	0.938672	Chr11G0043800/Chr9G0084500	2	GO:1901264	carbohydrate derivative transport	1/682	13/11016	0.564512	0.999997	0.916028	Chr4G0127300	1
GO:0071495	cellular response to endogenous stimulus	8/1477	60/11016	0.564169	1	0.906883	Chr8G0092100/Chr2G0201700/Chr8G0157200/Chr2G0204200/Chr2G0204000/Chr4G0152200/Chr2G0200600/Chr2G0199900	8	GO:0001505	regulation of neurotransmitter levels	2/1140	13/11016	0.395703	0.792237	0.725207	Chr3G0005800/Chr1G0098900	2	GO:0030003	cellular cation homeostasis	2/772	26/11016	0.552776	0.991984	0.938672	Chr11G0043800/Chr9G0084500	2	GO:0072521	purine-containing compound metabolic process	11/682	182/11016	0.57758	0.999997	0.916028	Chr8G0171700/Chr4G0020000/Chr4G0025200/Chr5G0140900/Chr7G0085900/Chr2G0108300/Chr5G0168200/Chr9G0008000/Chr6G0067600/Chr11G0232500/Chr9G0295400	11
GO:0009791	post-embryonic development	5/1477	37/11016	0.565199	1	0.906883	Chr9G0014000/Chr4G0142400/Chr9G0027300/Chr12G0073700/Chr5G0125300	5	GO:0006012	galactose metabolic process	2/1140	13/11016	0.395703	0.792237	0.725207	Chr2G0025600/Chr5G0212900	2	GO:0031047	gene silencing by RNA	2/772	26/11016	0.552776	0.991984	0.938672	Chr9G0036300/Chr12G0165600	2	GO:0006766	vitamin metabolic process	2/682	31/11016	0.580311	0.999997	0.916028	Chr10G0050300/Chr2G0057100	2
GO:0072521	purine-containing compound metabolic process	24/1477	182/11016	0.568546	1	0.906883	Chr8G0171700/Chr2G0025300/Chr9G0296000/Chr11G0253800/Chr3G0199800/Chr4G0023600/Chr7G0100000/Chr3G0014800/Chr7G0225000/Chr7G0079600/Chr6G0192500/Chr5G0140900/Chr8G0070600/Chr6G0201600/Chr6G0022500/Chr2G0005700/Chr8G0225000/Chr1G0004100/Chr6G0067600/Chr9G0096500/Chr1G0055400/Chr4G0021300/Chr9G0295400/Chr9G0120100	24	GO:0006568	tryptophan metabolic process	2/1140	13/11016	0.395703	0.792237	0.725207	Chr10G0086800/Chr1G0050500	2	GO:0008380	RNA splicing	6/772	85/11016	0.553576	0.991984	0.938672	Chr10G0215200/Chr5G0061400/Chr4G0077100/Chr8G0093300/Chr9G0011200/Chr6G0183700	6	GO:0006767	water-soluble vitamin metabolic process	2/682	31/11016	0.580311	0.999997	0.916028	Chr10G0050300/Chr2G0057100	2
GO:0032268	regulation of cellular protein metabolic process	6/1477	45/11016	0.571988	1	0.906883	Chr10G0227800/Chr4G0039000/Chr2G0105200/Chr10G0014500/Chr4G0169900/Chr11G0122300	6	GO:0006586	indolalkylamine metabolic process	2/1140	13/11016	0.395703	0.792237	0.725207	Chr10G0086800/Chr1G0050500	2	GO:0017038	protein import	3/772	41/11016	0.555606	0.991984	0.938672	Chr10G0098100/Chr6G0011300/Chr10G0071400	3	GO:0009698	phenylpropanoid metabolic process	2/682	31/11016	0.580311	0.999997	0.916028	Chr8G0160200/Chr8G0160300	2
GO:0006040	amino sugar metabolic process	2/1477	14/11016	0.578009	1	0.906883	Chr7G0129700/Chr8G0253000	2	GO:0009607	response to biotic stimulus	2/1140	13/11016	0.395703	0.792237	0.725207	Chr2G0180100/Chr11G0246500	2	GO:0009311	oligosaccharide metabolic process	4/772	56/11016	0.558789	0.991984	0.938672	Chr1G0200000/Chr10G0099100/Chr8G0102100/Chr6G0171600	4	GO:0006357	regulation of transcription by RNA polymerase II	6/682	99/11016	0.581294	0.999997	0.916028	Chr10G0151500/Chr6G0226400/Chr2G0031700/Chr8G0120100/Chr4G0175900/Chr1G0001300	6
GO:0009081	branched-chain amino acid metabolic process	2/1477	14/11016	0.578009	1	0.906883	Chr6G0246900/Chr6G0023600	2	GO:0010215	cellulose microfibril organization	2/1140	13/11016	0.395703	0.792237	0.725207	Chr11G0049700/Chr6G0316700	2	GO:0043414	macromolecule methylation	4/772	56/11016	0.558789	0.991984	0.938672	Chr5G0026300/Chr7G0106700/Chr11G0010100/Chr12G0121300	4	GO:0016053	organic acid biosynthetic process	16/682	266/11016	0.585149	0.999997	0.916028	Chr12G0211500/Chr6G0038300/Chr5G0080200/Chr12G0211600/Chr8G0005000/Chr10G0024800/Chr11G0079800/Chr3G0027900/Chr1G0077300/Chr6G0144000/Chr3G0020100/Chr10G0192200/Chr4G0085600/Chr6G0067600/Chr5G0091200/Chr8G0187100	16
GO:0071396	cellular response to lipid	7/1477	53/11016	0.578142	1	0.906883	Chr2G0201700/Chr8G0157200/Chr2G0204200/Chr2G0204000/Chr4G0152200/Chr2G0200600/Chr2G0199900	7	GO:0030198	extracellular matrix organization	2/1140	13/11016	0.395703	0.792237	0.725207	Chr11G0049700/Chr6G0316700	2	GO:0006928	movement of cell or subcellular component	5/772	71/11016	0.562035	0.991984	0.938672	Chr9G0153600/Chr11G0254300/Chr8G0337900/Chr6G0296100/Chr4G0090200	5	GO:0046394	carboxylic acid biosynthetic process	16/682	266/11016	0.585149	0.999997	0.916028	Chr12G0211500/Chr6G0038300/Chr5G0080200/Chr12G0211600/Chr8G0005000/Chr10G0024800/Chr11G0079800/Chr3G0027900/Chr1G0077300/Chr6G0144000/Chr3G0020100/Chr10G0192200/Chr4G0085600/Chr6G0067600/Chr5G0091200/Chr8G0187100	16
GO:0007346	regulation of mitotic cell cycle	3/1477	22/11016	0.581286	1	0.906883	Chr10G0227800/Chr4G0039000/Chr7G0030900	3	GO:0031503	protein-containing complex localization	2/1140	13/11016	0.395703	0.792237	0.725207	Chr1G0092500/Chr9G0154600	2	GO:0007018	microtubule-based movement	5/772	71/11016	0.562035	0.991984	0.938672	Chr9G0153600/Chr11G0254300/Chr8G0337900/Chr6G0296100/Chr4G0090200	5	GO:0006188	IMP biosynthetic process	1/682	14/11016	0.591505	0.999997	0.916028	Chr4G0025200	1
GO:0034655	nucleobase-containing compound catabolic process	14/1477	107/11016	0.582542	1	0.906883	Chr9G0160400/Chr5G0275800/Chr4G0133400/Chr11G0253800/Chr3G0199800/Chr3G0014800/Chr7G0225000/Chr7G0079600/Chr6G0192500/Chr6G0022500/Chr8G0225000/Chr1G0124100/Chr6G0067600/Chr1G0055400	14	GO:0042133	neurotransmitter metabolic process	2/1140	13/11016	0.395703	0.792237	0.725207	Chr3G0005800/Chr1G0098900	2	GO:0044085	cellular component biogenesis	22/772	319/11016	0.563971	0.991984	0.938672	Chr3G0108800/Chr2G0004000/Chr6G0037700/Chr3G0086500/Chr2G0138800/Chr11G0049700/Chr6G0332300/Chr3G0119700/Chr6G0310500/Chr3G0029100/Chr9G0078000/Chr1G0015900/Chr3G0055700/Chr5G0230100/Chr7G0255200/Chr5G0093000/Chr4G0029300/Chr9G0010200/Chr12G0225100/Chr10G0233200/Chr12G0129700/Chr9G0128400	22	GO:0006558	L-phenylalanine metabolic process	1/682	14/11016	0.591505	0.999997	0.916028	Chr8G0091700	1
GO:0070085	glycosylation	14/1477	107/11016	0.582542	1	0.906883	Chr5G0018700/Chr5G0018100/Chr8G0302600/Chr4G0248400/Chr7G0008600/Chr7G0120700/Chr9G0223600/Chr9G0060800/Chr2G0068900/Chr11G0166900/Chr5G0117400/Chr6G0015300/Chr10G0078700/Chr8G0101200	14	GO:0042430	indole-containing compound metabolic process	2/1140	13/11016	0.395703	0.792237	0.725207	Chr10G0086800/Chr1G0050500	2	GO:0042254	ribosome biogenesis	6/772	86/11016	0.565239	0.991984	0.938672	Chr3G0086500/Chr6G0310500/Chr9G0078000/Chr3G0055700/Chr5G0093000/Chr9G0128400	6	GO:0042255	ribosome assembly	1/682	14/11016	0.591505	0.999997	0.916028	Chr9G0009600	1
GO:1901137	carbohydrate derivative biosynthetic process	35/1477	267/11016	0.585494	1	0.906883	Chr5G0018700/Chr5G0018100/Chr5G0258500/Chr6G0199400/Chr7G0129700/Chr8G0302600/Chr4G0248400/Chr7G0008600/Chr2G0025300/Chr11G0253800/Chr7G0183900/Chr8G0212300/Chr7G0120700/Chr10G0225800/Chr3G0199800/Chr9G0223600/Chr3G0014800/Chr7G0225000/Chr7G0079600/Chr9G0060800/Chr6G0192500/Chr8G0070600/Chr2G0068900/Chr6G0022500/Chr8G0225000/Chr11G0166900/Chr5G0117400/Chr7G0227000/Chr1G0004100/Chr6G0067600/Chr1G0…	35	GO:0043062	extracellular structure organization	2/1140	13/11016	0.395703	0.792237	0.725207	Chr11G0049700/Chr6G0316700	2	GO:0016071	mRNA metabolic process	10/772	145/11016	0.568258	0.991984	0.938672	Chr5G0278300/Chr5G0061400/Chr4G0137300/Chr4G0077100/Chr10G0094100/Chr8G0310700/Chr12G0038400/Chr11G0115800/Chr8G0093300/Chr9G0011200	10	GO:0046040	IMP metabolic process	1/682	14/11016	0.591505	0.999997	0.916028	Chr4G0025200	1
GO:0009110	vitamin biosynthetic process	4/1477	30/11016	0.585521	1	0.906883	Chr7G0193600/Chr5G0081100/Chr7G0068400/Chr4G0049800	4	GO:0043207	response to external biotic stimulus	2/1140	13/11016	0.395703	0.792237	0.725207	Chr2G0180100/Chr11G0246500	2	GO:0034637	cellular carbohydrate biosynthetic process	7/772	101/11016	0.568361	0.991984	0.938672	Chr1G0089400/Chr9G0152800/Chr12G0016900/Chr1G0200000/Chr1G0214200/Chr8G0102100/Chr6G0171600	7	GO:0046165	alcohol biosynthetic process	1/682	14/11016	0.591505	0.999997	0.916028	Chr8G0026000	1
GO:0042364	water-soluble vitamin biosynthetic process	4/1477	30/11016	0.585521	1	0.906883	Chr7G0193600/Chr5G0081100/Chr7G0068400/Chr4G0049800	4	GO:0044087	regulation of cellular component biogenesis	2/1140	13/11016	0.395703	0.792237	0.725207	Chr6G0332300/Chr10G0233200	2	GO:0071824	protein-DNA complex subunit organization	3/772	42/11016	0.572233	0.991984	0.938672	Chr2G0138800/Chr1G0015900/Chr9G0010200	3	GO:0046470	phosphatidylcholine metabolic process	1/682	14/11016	0.591505	0.999997	0.916028	Chr10G0247500	1
GO:0046474	glycerophospholipid biosynthetic process	4/1477	30/11016	0.585521	1	0.906883	Chr7G0045800/Chr7G0183900/Chr10G0225800/Chr8G0301600	4	GO:0044242	cellular lipid catabolic process	2/1140	13/11016	0.395703	0.792237	0.725207	Chr5G0268400/Chr12G0162100	2	GO:0016458	gene silencing	2/772	27/11016	0.573567	0.991984	0.938672	Chr9G0036300/Chr12G0165600	2	GO:0090305	nucleic acid phosphodiester bond hydrolysis	1/682	14/11016	0.591505	0.999997	0.916028	Chr5G0040800	1
GO:0045333	cellular respiration	7/1477	54/11016	0.598794	1	0.906883	Chr3G0031800/Chr6G0029000/Chr12G0220600/Chr7G0252400/Chr7G0054200/Chr5G0116800/Chr4G0021300	7	GO:0046834	lipid phosphorylation	2/1140	13/11016	0.395703	0.792237	0.725207	Chr5G0100200/Chr4G0108200	2	GO:0048869	cellular developmental process	2/772	27/11016	0.573567	0.991984	0.938672	Chr9G0111000/Chr12G0181000	2	GO:1902221	erythrose 4-phosphate/phosphoenolpyruvate family amino acid metabolic process	1/682	14/11016	0.591505	0.999997	0.916028	Chr8G0091700	1
GO:0015980	energy derivation by oxidation of organic compounds	8/1477	62/11016	0.603029	1	0.906883	Chr3G0031800/Chr6G0029000/Chr12G0220600/Chr7G0252400/Chr7G0054200/Chr4G0101800/Chr5G0116800/Chr4G0021300	8	GO:0046854	phosphatidylinositol phosphorylation	2/1140	13/11016	0.395703	0.792237	0.725207	Chr5G0100200/Chr4G0108200	2	GO:0006475	internal protein amino acid acetylation	1/772	12/11016	0.582024	0.991984	0.938672	Chr3G0194800	1	GO:0006479	protein methylation	2/682	32/11016	0.597803	0.999997	0.916028	Chr1G0003600/Chr5G0069600	2
GO:0006766	vitamin metabolic process	4/1477	31/11016	0.612466	1	0.906883	Chr7G0193600/Chr5G0081100/Chr7G0068400/Chr4G0049800	4	GO:0051168	nuclear export	2/1140	13/11016	0.395703	0.792237	0.725207	Chr1G0092500/Chr9G0154600	2	GO:0006801	superoxide metabolic process	1/772	12/11016	0.582024	0.991984	0.938672	Chr10G0032500	1	GO:0008213	protein alkylation	2/682	32/11016	0.597803	0.999997	0.916028	Chr1G0003600/Chr5G0069600	2
GO:0006767	water-soluble vitamin metabolic process	4/1477	31/11016	0.612466	1	0.906883	Chr7G0193600/Chr5G0081100/Chr7G0068400/Chr4G0049800	4	GO:0051707	response to other organism	2/1140	13/11016	0.395703	0.792237	0.725207	Chr2G0180100/Chr11G0246500	2	GO:0007006	mitochondrial membrane organization	1/772	12/11016	0.582024	0.991984	0.938672	Chr10G0098100	1	GO:0015931	nucleobase-containing compound transport	2/682	32/11016	0.597803	0.999997	0.916028	Chr4G0127300/Chr7G0010400	2
GO:0043624	cellular protein complex disassembly	4/1477	31/11016	0.612466	1	0.906883	Chr12G0223500/Chr5G0150400/Chr4G0012300/Chr3G0026400	4	GO:0070726	cell wall assembly	2/1140	13/11016	0.395703	0.792237	0.725207	Chr11G0049700/Chr6G0316700	2	GO:0009082	branched-chain amino acid biosynthetic process	1/772	12/11016	0.582024	0.991984	0.938672	Chr7G0095200	1	GO:0072528	pyrimidine-containing compound biosynthetic process	2/682	32/11016	0.597803	0.999997	0.916028	Chr11G0198600/Chr6G0022400	2
GO:0008154	actin polymerization or depolymerization	3/1477	23/11016	0.612598	1	0.906883	Chr5G0258500/Chr5G0150400/Chr4G0012300	3	GO:0071668	plant-type cell wall assembly	2/1140	13/11016	0.395703	0.792237	0.725207	Chr11G0049700/Chr6G0316700	2	GO:0016125	sterol metabolic process	1/772	12/11016	0.582024	0.991984	0.938672	Chr5G0083500	1	GO:0006813	potassium ion transport	3/682	50/11016	0.605989	0.999997	0.916028	Chr4G0200100/Chr2G0116600/Chr12G0120500	3
GO:0046903	secretion	6/1477	47/11016	0.616243	1	0.906883	Chr7G0019000/Chr1G0017900/Chr1G0018800/Chr8G0343400/Chr10G0106100/Chr9G0044900	6	GO:0098542	defense response to other organism	2/1140	13/11016	0.395703	0.792237	0.725207	Chr2G0180100/Chr11G0246500	2	GO:0016553	base conversion or substitution editing	1/772	12/11016	0.582024	0.991984	0.938672	Chr7G0055100	1	GO:0048731	system development	3/682	50/11016	0.605989	0.999997	0.916028	Chr9G0014000/Chr3G0162400/Chr3G0255800	3
GO:0016197	endosomal transport	2/1477	15/11016	0.616767	1	0.906883	Chr11G0168200/Chr3G0159700	2	GO:0008654	phospholipid biosynthetic process	6/1140	49/11016	0.396973	0.792237	0.725207	Chr3G0015300/Chr8G0103000/Chr7G0227000/Chr8G0301600/Chr4G0234500/Chr8G0080400	6	GO:0016573	histone acetylation	1/772	12/11016	0.582024	0.991984	0.938672	Chr3G0194800	1	GO:0016567	protein ubiquitination	6/682	102/11016	0.610772	0.999997	0.916028	Chr5G0007600/Chr2G0040600/Chr9G0157700/Chr2G0072500/Chr3G0180500/Chr11G0122300	6
GO:0009199	ribonucleoside triphosphate metabolic process	16/1477	125/11016	0.619376	1	0.906883	Chr2G0025300/Chr11G0253800/Chr8G0212300/Chr3G0199800/Chr3G0014800/Chr7G0225000/Chr7G0079600/Chr6G0192500/Chr5G0140900/Chr6G0022500/Chr8G0225000/Chr6G0067600/Chr1G0055400/Chr4G0021300/Chr9G0120100/Chr10G0100300	16	GO:0019693	ribose phosphate metabolic process	21/1140	189/11016	0.399057	0.792237	0.725207	Chr9G0175800/Chr3G0090600/Chr10G0228200/Chr8G0352200/Chr11G0138400/Chr1G0194400/Chr10G0236800/Chr2G0077300/Chr6G0250900/Chr6G0201800/Chr4G0200800/Chr9G0113700/Chr7G0086200/Chr8G0007400/Chr3G0285200/Chr5G0260800/Chr5G0260900/Chr1G0082800/Chr6G0220500/Chr8G0080400/Chr4G0228600	21	GO:0018393	internal peptidyl-lysine acetylation	1/772	12/11016	0.582024	0.991984	0.938672	Chr3G0194800	1	GO:0034220	ion transmembrane transport	11/682	187/11016	0.614103	0.999997	0.916028	Chr9G0029700/Chr1G0034500/Chr10G0054700/Chr4G0200100/Chr9G0131900/Chr10G0142600/Chr6G0266500/Chr5G0140900/Chr2G0116600/Chr12G0153200/Chr7G0221500	11
GO:0051188	cofactor biosynthetic process	20/1477	157/11016	0.633419	1	0.906883	Chr8G0032300/Chr10G0074600/Chr10G0122400/Chr11G0253800/Chr9G0297500/Chr10G0205400/Chr6G0289800/Chr3G0199800/Chr3G0014800/Chr7G0225000/Chr5G0160000/Chr7G0079600/Chr6G0192500/Chr6G0022500/Chr8G0225000/Chr6G0095400/Chr1G0004100/Chr6G0067600/Chr1G0055400/Chr5G0103100	20	GO:0009416	response to light stimulus	5/1140	40/11016	0.399733	0.792237	0.725207	Chr5G0060100/Chr11G0252900/Chr1G0211400/Chr8G0240300/Chr11G0221300	5	GO:0018394	peptidyl-lysine acetylation	1/772	12/11016	0.582024	0.991984	0.938672	Chr3G0194800	1	GO:0006081	cellular aldehyde metabolic process	2/682	33/11016	0.614742	0.999997	0.916028	Chr11G0242100/Chr9G0128300	2
GO:0009738	abscisic acid-activated signaling pathway	5/1477	40/11016	0.637111	1	0.906883	Chr2G0201700/Chr2G0204200/Chr2G0204000/Chr2G0200600/Chr2G0199900	5	GO:0065004	protein-DNA complex assembly	5/1140	40/11016	0.399733	0.792237	0.725207	Chr2G0138800/Chr9G0234800/Chr2G0137800/Chr8G0185700/Chr7G0039200	5	GO:0048268	clathrin coat assembly	1/772	12/11016	0.582024	0.991984	0.938672	Chr12G0129700	1	GO:0006403	RNA localization	1/682	15/11016	0.616827	0.999997	0.916028	Chr7G0010400	1
GO:0071215	cellular response to abscisic acid stimulus	5/1477	40/11016	0.637111	1	0.906883	Chr2G0201700/Chr2G0204200/Chr2G0204000/Chr2G0200600/Chr2G0199900	5	GO:0009063	cellular amino acid catabolic process	3/1140	22/11016	0.401711	0.794104	0.726916	Chr10G0190200/Chr3G0005800/Chr1G0098900	3	GO:0051656	establishment of organelle localization	1/772	12/11016	0.582024	0.991984	0.938672	Chr2G0004000	1	GO:0009112	nucleobase metabolic process	1/682	15/11016	0.616827	0.999997	0.916028	Chr4G0020000	1
GO:0097306	cellular response to alcohol	5/1477	40/11016	0.637111	1	0.906883	Chr2G0201700/Chr2G0204200/Chr2G0204000/Chr2G0200600/Chr2G0199900	5	GO:0006366	transcription by RNA polymerase II	14/1140	124/11016	0.407195	0.800816	0.73306	Chr3G0092700/Chr1G0200600/Chr1G0054400/Chr2G0091400/Chr6G0191900/Chr3G0158200/Chr6G0315900/Chr9G0180800/Chr11G0048700/Chr9G0101400/Chr4G0152800/Chr7G0059400/Chr6G0316000/Chr1G0001300	14	GO:0090151	establishment of protein localization to mitochondrial membrane	1/772	12/11016	0.582024	0.991984	0.938672	Chr10G0098100	1	GO:0015914	phospholipid transport	1/682	15/11016	0.616827	0.999997	0.916028	Chr4G0242600	1
GO:0006520	cellular amino acid metabolic process	34/1477	265/11016	0.637574	1	0.906883	Chr9G0111300/Chr10G0198000/Chr6G0246900/Chr6G0023600/Chr6G0208300/Chr8G0005000/Chr2G0035800/Chr10G0190200/Chr8G0091800/Chr9G0070500/Chr5G0120800/Chr3G0215000/Chr1G0077300/Chr3G0020100/Chr6G0326200/Chr6G0326100/Chr8G0150000/Chr11G0186000/Chr10G0192200/Chr8G0133800/Chr8G0234600/Chr12G0186800/Chr3G0081000/Chr4G0004500/Chr3G0005800/Chr10G0185600/Chr11G0194900/Chr8G0033700/Chr9G0273500/Chr5G0091200/Ch…	34	GO:0008652	cellular amino acid biosynthetic process	14/1140	124/11016	0.407195	0.800816	0.73306	Chr10G0086800/Chr4G0225900/Chr11G0266800/Chr9G0080600/Chr9G0070500/Chr1G0050500/Chr11G0056200/Chr6G0326100/Chr8G0133800/Chr1G0115100/Chr8G0069300/Chr5G0052500/Chr6G0205900/Chr10G0183500	14	GO:0018205	peptidyl-lysine modification	3/772	43/11016	0.588468	0.9935	0.940106	Chr3G0194800/Chr3G0017300/Chr12G0121300	3	GO:0031123	RNA 3'-end processing	1/682	15/11016	0.616827	0.999997	0.916028	Chr5G0278300	1
GO:0015931	nucleobase-containing compound transport	4/1477	32/11016	0.638297	1	0.906883	Chr4G0127300/Chr6G0069000/Chr7G0014500/Chr9G0024800	4	GO:0000160	phosphorelay signal transduction system	6/1140	50/11016	0.416164	0.814281	0.745385	Chr7G0061800/Chr9G0267000/Chr4G0215200/Chr6G0165400/Chr12G0135400/Chr11G0105900	6	GO:0033014	tetrapyrrole biosynthetic process	3/772	43/11016	0.588468	0.9935	0.940106	Chr6G0300800/Chr6G0273900/Chr7G0200000	3	GO:0043094	cellular metabolic compound salvage	1/682	15/11016	0.616827	0.999997	0.916028	Chr3G0027900	1
GO:0032502	developmental process	18/1477	142/11016	0.638962	1	0.906883	Chr9G0014000/Chr12G0125500/Chr6G0291100/Chr8G0258500/Chr11G0052000/Chr5G0101200/Chr9G0172300/Chr7G0099400/Chr4G0142400/Chr1G0018400/Chr8G0136100/Chr9G0027300/Chr9G0291900/Chr8G0124500/Chr2G0066900/Chr12G0073700/Chr6G0316900/Chr5G0125300	18	GO:0048731	system development	6/1140	50/11016	0.416164	0.814281	0.745385	Chr7G0217800/Chr1G0035100/Chr1G0211400/Chr8G0253400/Chr2G0061500/Chr12G0181000	6	GO:0009606	tropism	2/772	28/11016	0.593644	0.9935	0.940106	Chr3G0033600/Chr4G0217300	2	GO:0046112	nucleobase biosynthetic process	1/682	15/11016	0.616827	0.999997	0.916028	Chr4G0020000	1
GO:0045454	cell redox homeostasis	15/1477	119/11016	0.64265	1	0.906883	Chr4G0043000/Chr4G0242100/Chr7G0238900/Chr5G0269400/Chr1G0054000/Chr2G0066500/Chr11G0009400/Chr6G0227500/Chr5G0016900/Chr4G0116000/Chr5G0095200/Chr10G0247900/Chr7G0227000/Chr7G0078300/Chr8G0069700	15	GO:0072521	purine-containing compound metabolic process	20/1140	182/11016	0.423152	0.822552	0.752957	Chr9G0175800/Chr11G0226900/Chr3G0090600/Chr10G0228200/Chr8G0352200/Chr11G0138400/Chr1G0194400/Chr10G0236800/Chr12G0038300/Chr6G0250900/Chr6G0201800/Chr4G0200800/Chr9G0113700/Chr7G0086200/Chr2G0005700/Chr8G0007400/Chr1G0082800/Chr6G0220500/Chr8G0080400/Chr4G0228600	20	GO:0006397	mRNA processing	8/772	120/11016	0.610378	0.9935	0.940106	Chr5G0278300/Chr5G0061400/Chr4G0137300/Chr4G0077100/Chr10G0094100/Chr11G0115800/Chr8G0093300/Chr9G0011200	8	GO:0050657	nucleic acid transport	1/682	15/11016	0.616827	0.999997	0.916028	Chr7G0010400	1
GO:0016311	dephosphorylation	20/1477	158/11016	0.645065	1	0.906883	Chr8G0032000/Chr10G0062800/Chr8G0129300/Chr10G0088800/Chr10G0240000/Chr3G0296600/Chr9G0105300/Chr2G0036500/Chr8G0290700/Chr10G0012200/Chr6G0032400/Chr5G0089700/Chr10G0039000/Chr3G0254200/Chr8G0060400/Chr12G0086600/Chr9G0109700/Chr9G0273300/Chr8G0147400/Chr8G0300100	20	GO:0034655	nucleobase-containing compound catabolic process	12/1140	107/11016	0.429797	0.822552	0.752957	Chr9G0175800/Chr3G0090600/Chr10G0228200/Chr8G0352200/Chr9G0256700/Chr4G0133400/Chr10G0236800/Chr9G0113700/Chr7G0086200/Chr8G0007400/Chr1G0082800/Chr4G0228600	12	GO:0006473	protein acetylation	1/772	13/11016	0.611348	0.9935	0.940106	Chr3G0194800	1	GO:0050658	RNA transport	1/682	15/11016	0.616827	0.999997	0.916028	Chr7G0010400	1
GO:0019693	ribose phosphate metabolic process	24/1477	189/11016	0.645989	1	0.906883	Chr8G0171700/Chr4G0235100/Chr2G0025300/Chr6G0160300/Chr11G0253800/Chr8G0212300/Chr8G0138000/Chr3G0199800/Chr4G0023600/Chr3G0014800/Chr7G0225000/Chr7G0079600/Chr6G0192500/Chr5G0140900/Chr6G0201600/Chr6G0022500/Chr8G0225000/Chr1G0004100/Chr6G0067600/Chr1G0055400/Chr4G0021300/Chr5G0260900/Chr9G0120100/Chr10G0100300	24	GO:0008154	actin polymerization or depolymerization	3/1140	23/11016	0.430543	0.822552	0.752957	Chr5G0150400/Chr6G0332300/Chr10G0233200	3	GO:0009086	methionine biosynthetic process	1/772	13/11016	0.611348	0.9935	0.940106	Chr6G0038300	1	GO:0051236	establishment of RNA localization	1/682	15/11016	0.616827	0.999997	0.916028	Chr7G0010400	1
GO:1901565	organonitrogen compound catabolic process	24/1477	189/11016	0.645989	1	0.906883	Chr8G0236500/Chr3G0280600/Chr12G0146600/Chr3G0007800/Chr2G0048400/Chr6G0223900/Chr3G0229600/Chr2G0035800/Chr10G0190200/Chr5G0275800/Chr8G0091800/Chr3G0215000/Chr5G0262900/Chr7G0065900/Chr5G0214300/Chr5G0020400/Chr4G0251100/Chr8G0253000/Chr10G0015400/Chr3G0005800/Chr1G0045000/Chr11G0194900/Chr3G0057100/Chr5G0213900	24	GO:0009890	negative regulation of biosynthetic process	3/1140	23/11016	0.430543	0.822552	0.752957	Chr2G0079400/Chr10G0005000/Chr10G0086000	3	GO:0010215	cellulose microfibril organization	1/772	13/11016	0.611348	0.9935	0.940106	Chr11G0049700	1	GO:2000241	regulation of reproductive process	1/682	15/11016	0.616827	0.999997	0.916028	Chr9G0014000	1
GO:0072593	reactive oxygen species metabolic process	11/1477	88/11016	0.646305	1	0.906883	Chr7G0127400/Chr3G0309100/Chr3G0073700/Chr12G0029100/Chr6G0064000/Chr1G0060700/Chr10G0008000/Chr8G0147900/Chr1G0068900/Chr9G0079400/Chr3G0139200	11	GO:0010558	negative regulation of macromolecule biosynthetic process	3/1140	23/11016	0.430543	0.822552	0.752957	Chr2G0079400/Chr10G0005000/Chr10G0086000	3	GO:0030198	extracellular matrix organization	1/772	13/11016	0.611348	0.9935	0.940106	Chr11G0049700	1	GO:0045944	positive regulation of transcription by RNA polymerase II	3/682	51/11016	0.619544	0.999997	0.916028	Chr8G0120100/Chr4G0175900/Chr1G0001300	3
GO:0006486	protein glycosylation	13/1477	104/11016	0.651	1	0.906883	Chr5G0018700/Chr5G0018100/Chr8G0302600/Chr4G0248400/Chr7G0008600/Chr7G0120700/Chr9G0223600/Chr9G0060800/Chr2G0068900/Chr11G0166900/Chr5G0117400/Chr6G0015300/Chr8G0101200	13	GO:0016042	lipid catabolic process	3/1140	23/11016	0.430543	0.822552	0.752957	Chr5G0268400/Chr5G0213100/Chr12G0162100	3	GO:0031503	protein-containing complex localization	1/772	13/11016	0.611348	0.9935	0.940106	Chr1G0092500	1	GO:0071554	cell wall organization or biogenesis	9/682	154/11016	0.619715	0.999997	0.916028	Chr6G0024400/Chr1G0014200/Chr10G0212300/Chr8G0019800/Chr7G0039000/Chr12G0147800/Chr5G0230100/Chr5G0143800/Chr10G0246800	9
GO:0009101	glycoprotein biosynthetic process	13/1477	104/11016	0.651	1	0.906883	Chr5G0018700/Chr5G0018100/Chr8G0302600/Chr4G0248400/Chr7G0008600/Chr7G0120700/Chr9G0223600/Chr9G0060800/Chr2G0068900/Chr11G0166900/Chr5G0117400/Chr6G0015300/Chr8G0101200	13	GO:0031327	negative regulation of cellular biosynthetic process	3/1140	23/11016	0.430543	0.822552	0.752957	Chr2G0079400/Chr10G0005000/Chr10G0086000	3	GO:0042559	pteridine-containing compound biosynthetic process	1/772	13/11016	0.611348	0.9935	0.940106	Chr10G0184700	1	GO:1901565	organonitrogen compound catabolic process	11/682	189/11016	0.628274	0.999997	0.916028	Chr9G0145100/Chr8G0202400/Chr7G0233800/Chr8G0091700/Chr5G0262900/Chr4G0251100/Chr10G0015400/Chr12G0125000/Chr3G0241800/Chr1G0045000/Chr3G0057100	11
GO:0043413	macromolecule glycosylation	13/1477	104/11016	0.651	1	0.906883	Chr5G0018700/Chr5G0018100/Chr8G0302600/Chr4G0248400/Chr7G0008600/Chr7G0120700/Chr9G0223600/Chr9G0060800/Chr2G0068900/Chr11G0166900/Chr5G0117400/Chr6G0015300/Chr8G0101200	13	GO:2000113	negative regulation of cellular macromolecule biosynthetic process	3/1140	23/11016	0.430543	0.822552	0.752957	Chr2G0079400/Chr10G0005000/Chr10G0086000	3	GO:0043062	extracellular structure organization	1/772	13/11016	0.611348	0.9935	0.940106	Chr11G0049700	1	GO:0019748	secondary metabolic process	2/682	34/11016	0.631129	0.999997	0.916028	Chr8G0160200/Chr8G0160300	2
GO:0009966	regulation of signal transduction	2/1477	16/11016	0.652726	1	0.906883	Chr3G0162500/Chr6G0105600	2	GO:0006558	L-phenylalanine metabolic process	2/1140	14/11016	0.433261	0.822552	0.752957	Chr10G0190200/Chr1G0115100	2	GO:0051052	regulation of DNA metabolic process	1/772	13/11016	0.611348	0.9935	0.940106	Chr7G0106700	1	GO:0070972	protein localization to endoplasmic reticulum	2/682	34/11016	0.631129	0.999997	0.916028	Chr7G0075900/Chr9G0277500	2
GO:0010646	regulation of cell communication	2/1477	16/11016	0.652726	1	0.906883	Chr3G0162500/Chr6G0105600	2	GO:0051336	regulation of hydrolase activity	2/1140	14/11016	0.433261	0.822552	0.752957	Chr2G0078500/Chr7G0212800	2	GO:0070726	cell wall assembly	1/772	13/11016	0.611348	0.9935	0.940106	Chr11G0049700	1	GO:0006869	lipid transport	4/682	70/11016	0.637218	0.999997	0.916028	Chr7G0050800/Chr1G0015800/Chr8G0343400/Chr4G0242600	4
GO:0023051	regulation of signaling	2/1477	16/11016	0.652726	1	0.906883	Chr3G0162500/Chr6G0105600	2	GO:0070588	calcium ion transmembrane transport	2/1140	14/11016	0.433261	0.822552	0.752957	Chr2G0196400/Chr10G0127600	2	GO:0071668	plant-type cell wall assembly	1/772	13/11016	0.611348	0.9935	0.940106	Chr11G0049700	1	GO:0005985	sucrose metabolic process	1/682	16/11016	0.640582	0.999997	0.916028	Chr10G0099100	1
GO:0030042	actin filament depolymerization	2/1477	16/11016	0.652726	1	0.906883	Chr5G0150400/Chr4G0012300	2	GO:1902221	erythrose 4-phosphate/phosphoenolpyruvate family amino acid metabolic process	2/1140	14/11016	0.433261	0.822552	0.752957	Chr10G0190200/Chr1G0115100	2	GO:0033043	regulation of organelle organization	2/772	29/11016	0.613005	0.9935	0.940106	Chr6G0332300/Chr10G0233200	2	GO:0032270	positive regulation of cellular protein metabolic process	1/682	16/11016	0.640582	0.999997	0.916028	Chr11G0122300	1
GO:0051261	protein depolymerization	2/1477	16/11016	0.652726	1	0.906883	Chr5G0150400/Chr4G0012300	2	GO:0071824	protein-DNA complex subunit organization	5/1140	42/11016	0.442175	0.837404	0.766552	Chr2G0138800/Chr9G0234800/Chr2G0137800/Chr8G0185700/Chr7G0039200	5	GO:0033865	nucleoside bisphosphate metabolic process	2/772	29/11016	0.613005	0.9935	0.940106	Chr1G0194400/Chr6G0220500	2	GO:0043543	protein acylation	1/682	16/11016	0.640582	0.999997	0.916028	Chr8G0139900	1
GO:0071241	cellular response to inorganic substance	2/1477	16/11016	0.652726	1	0.906883	Chr1G0239000/Chr3G0137800	2	GO:0005992	trehalose biosynthetic process	4/1140	33/11016	0.449917	0.847878	0.77614	Chr3G0036700/Chr9G0108900/Chr1G0200000/Chr6G0171600	4	GO:0033875	ribonucleoside bisphosphate metabolic process	2/772	29/11016	0.613005	0.9935	0.940106	Chr1G0194400/Chr6G0220500	2	GO:0051247	positive regulation of protein metabolic process	1/682	16/11016	0.640582	0.999997	0.916028	Chr11G0122300	1
GO:0008654	phospholipid biosynthetic process	6/1477	49/11016	0.657799	1	0.906883	Chr7G0045800/Chr7G0183900/Chr10G0225800/Chr5G0079500/Chr7G0227000/Chr8G0301600	6	GO:0006081	cellular aldehyde metabolic process	4/1140	33/11016	0.449917	0.847878	0.77614	Chr2G0077300/Chr3G0285200/Chr5G0260800/Chr5G0260900	4	GO:0034032	purine nucleoside bisphosphate metabolic process	2/772	29/11016	0.613005	0.9935	0.940106	Chr1G0194400/Chr6G0220500	2	GO:1990542	mitochondrial transmembrane transport	1/682	16/11016	0.640582	0.999997	0.916028	Chr7G0166000	1
GO:0009108	coenzyme biosynthetic process	16/1477	128/11016	0.658235	1	0.906883	Chr10G0074600/Chr11G0253800/Chr10G0205400/Chr3G0199800/Chr3G0014800/Chr7G0225000/Chr5G0160000/Chr7G0079600/Chr6G0192500/Chr6G0022500/Chr8G0225000/Chr6G0095400/Chr1G0004100/Chr6G0067600/Chr1G0055400/Chr5G0103100	16	GO:0000097	sulfur amino acid biosynthetic process	3/1140	24/11016	0.458855	0.860493	0.787688	Chr4G0225900/Chr11G0266800/Chr6G0205900	3	GO:0048878	chemical homeostasis	3/772	45/11016	0.619727	0.9935	0.940106	Chr3G0018700/Chr11G0043800/Chr9G0084500	3	GO:0006163	purine nucleotide metabolic process	10/682	174/11016	0.64229	0.999997	0.916028	Chr8G0171700/Chr4G0025200/Chr5G0140900/Chr7G0085900/Chr2G0108300/Chr5G0168200/Chr9G0008000/Chr6G0067600/Chr11G0232500/Chr9G0295400	10
GO:0032984	protein-containing complex disassembly	4/1477	33/11016	0.662978	1	0.906883	Chr12G0223500/Chr5G0150400/Chr4G0012300/Chr3G0026400	4	GO:0007264	small GTPase mediated signal transduction	3/1140	24/11016	0.458855	0.860493	0.787688	Chr5G0269100/Chr5G0016500/Chr4G0044500	3	GO:0019953	sexual reproduction	2/772	30/11016	0.631653	0.9935	0.940106	Chr9G0111000/Chr11G0109600	2	GO:0072593	reactive oxygen species metabolic process	5/682	88/11016	0.642572	0.999997	0.916028	Chr7G0130400/Chr8G0215000/Chr1G0060700/Chr9G0106600/Chr10G0246400	5
GO:0051246	regulation of protein metabolic process	6/1477	50/11016	0.677494	1	0.906883	Chr10G0227800/Chr4G0039000/Chr2G0105200/Chr10G0014500/Chr4G0169900/Chr11G0122300	6	GO:0006403	RNA localization	2/1140	15/11016	0.469524	0.866198	0.79291	Chr1G0092500/Chr9G0154600	2	GO:0044703	multi-organism reproductive process	2/772	30/11016	0.631653	0.9935	0.940106	Chr9G0111000/Chr11G0109600	2	GO:0006643	membrane lipid metabolic process	2/682	35/11016	0.646967	0.999997	0.916028	Chr1G0102700/Chr6G0075500	2
GO:0009100	glycoprotein metabolic process	13/1477	106/11016	0.678495	1	0.906883	Chr5G0018700/Chr5G0018100/Chr8G0302600/Chr4G0248400/Chr7G0008600/Chr7G0120700/Chr9G0223600/Chr9G0060800/Chr2G0068900/Chr11G0166900/Chr5G0117400/Chr6G0015300/Chr8G0101200	13	GO:0015914	phospholipid transport	2/1140	15/11016	0.469524	0.866198	0.79291	Chr7G0055300/Chr9G0010400	2	GO:0046148	pigment biosynthetic process	2/772	30/11016	0.631653	0.9935	0.940106	Chr12G0038300/Chr7G0235200	2	GO:0071804	cellular potassium ion transport	2/682	35/11016	0.646967	0.999997	0.916028	Chr4G0200100/Chr2G0116600	2
GO:0006887	exocytosis	5/1477	42/11016	0.680739	1	0.906883	Chr7G0019000/Chr1G0017900/Chr1G0018800/Chr10G0106100/Chr9G0044900	5	GO:0043094	cellular metabolic compound salvage	2/1140	15/11016	0.469524	0.866198	0.79291	Chr11G0226900/Chr2G0005700	2	GO:0009737	response to abscisic acid	3/772	46/11016	0.634738	0.9935	0.940106	Chr9G0277800/Chr8G0011100/Chr7G0145200	3	GO:0071805	potassium ion transmembrane transport	2/682	35/11016	0.646967	0.999997	0.916028	Chr4G0200100/Chr2G0116600	2
GO:0009832	plant-type cell wall biogenesis	2/1477	17/11016	0.685939	1	0.906883	Chr4G0074300/Chr6G0011100	2	GO:0050657	nucleic acid transport	2/1140	15/11016	0.469524	0.866198	0.79291	Chr1G0092500/Chr9G0154600	2	GO:0051274	beta-glucan biosynthetic process	3/772	46/11016	0.634738	0.9935	0.940106	Chr9G0152800/Chr12G0016900/Chr1G0214200	3	GO:0072527	pyrimidine-containing compound metabolic process	2/682	35/11016	0.646967	0.999997	0.916028	Chr11G0198600/Chr6G0022400	2
GO:0016571	histone methylation	2/1477	17/11016	0.685939	1	0.906883	Chr12G0226100/Chr11G0265300	2	GO:0050658	RNA transport	2/1140	15/11016	0.469524	0.866198	0.79291	Chr1G0092500/Chr9G0154600	2	GO:0097305	response to alcohol	3/772	46/11016	0.634738	0.9935	0.940106	Chr9G0277800/Chr8G0011100/Chr7G0145200	3	GO:0016999	antibiotic metabolic process	6/682	106/11016	0.648219	0.999997	0.916028	Chr1G0060700/Chr1G0037700/Chr7G0252400/Chr9G0106600/Chr5G0262600/Chr10G0246400	6
GO:0034968	histone lysine methylation	2/1477	17/11016	0.685939	1	0.906883	Chr12G0226100/Chr11G0265300	2	GO:0051236	establishment of RNA localization	2/1140	15/11016	0.469524	0.866198	0.79291	Chr1G0092500/Chr9G0154600	2	GO:0065008	regulation of biological quality	23/772	346/11016	0.636366	0.9935	0.940106	Chr3G0018700/Chr9G0254300/Chr8G0279700/Chr11G0043800/Chr3G0307700/Chr6G0157300/Chr6G0123600/Chr8G0213800/Chr1G0008200/Chr6G0332300/Chr1G0227000/Chr8G0275500/Chr7G0128700/Chr10G0032500/Chr8G0163600/Chr9G0084500/Chr8G0315000/Chr3G0297200/Chr1G0141800/Chr10G0261500/Chr3G0005800/Chr10G0233200/Chr4G0054700	23	GO:0006366	transcription by RNA polymerase II	7/682	124/11016	0.653912	0.999997	0.916028	Chr10G0151500/Chr6G0226400/Chr6G0237100/Chr2G0031700/Chr8G0120100/Chr4G0175900/Chr1G0001300	7
GO:0042278	purine nucleoside metabolic process	2/1477	17/11016	0.685939	1	0.906883	Chr2G0025300/Chr8G0070600	2	GO:0090407	organophosphate biosynthetic process	24/1140	225/11016	0.469802	0.866198	0.79291	Chr9G0175800/Chr3G0090600/Chr10G0228200/Chr8G0352200/Chr6G0271800/Chr11G0138400/Chr1G0194400/Chr10G0236800/Chr3G0015300/Chr6G0250900/Chr9G0274500/Chr6G0106800/Chr4G0200800/Chr9G0113700/Chr7G0086200/Chr8G0103000/Chr8G0007400/Chr7G0227000/Chr8G0301600/Chr4G0234500/Chr1G0082800/Chr6G0220500/Chr8G0080400/Chr4G0228600	24	GO:0006302	double-strand break repair	1/772	14/11016	0.638616	0.9935	0.940106	Chr3G0182500	1	GO:0034655	nucleobase-containing compound catabolic process	6/682	107/11016	0.657232	0.999997	0.916028	Chr9G0160400/Chr1G0008100/Chr8G0099600/Chr6G0067600/Chr5G0047700/Chr5G0065200	6
GO:0046128	purine ribonucleoside metabolic process	2/1477	17/11016	0.685939	1	0.906883	Chr2G0025300/Chr8G0070600	2	GO:0005991	trehalose metabolic process	4/1140	34/11016	0.473566	0.871044	0.797346	Chr3G0036700/Chr9G0108900/Chr1G0200000/Chr6G0171600	4	GO:0006555	methionine metabolic process	1/772	14/11016	0.638616	0.9935	0.940106	Chr6G0038300	1	GO:0045333	cellular respiration	3/682	54/11016	0.658278	0.999997	0.916028	Chr1G0037700/Chr7G0252400/Chr5G0262600	3
GO:0042743	hydrogen peroxide metabolic process	9/1477	75/11016	0.690826	1	0.906883	Chr7G0127400/Chr3G0309100/Chr3G0073700/Chr6G0064000/Chr1G0060700/Chr10G0008000/Chr8G0147900/Chr9G0079400/Chr3G0139200	9	GO:0032879	regulation of localization	3/1140	25/11016	0.486546	0.888525	0.813348	Chr12G0145200/Chr7G0000500/Chr7G0242700	3	GO:0006558	L-phenylalanine metabolic process	1/772	14/11016	0.638616	0.9935	0.940106	Chr8G0091700	1	GO:0032502	developmental process	8/682	142/11016	0.659541	0.999997	0.916028	Chr9G0014000/Chr3G0162400/Chr2G0017000/Chr11G0052000/Chr5G0101200/Chr3G0255800/Chr1G0018400/Chr8G0136100	8
GO:0042744	hydrogen peroxide catabolic process	9/1477	75/11016	0.690826	1	0.906883	Chr7G0127400/Chr3G0309100/Chr3G0073700/Chr6G0064000/Chr1G0060700/Chr10G0008000/Chr8G0147900/Chr9G0079400/Chr3G0139200	9	GO:0051049	regulation of transport	3/1140	25/11016	0.486546	0.888525	0.813348	Chr12G0145200/Chr7G0000500/Chr7G0242700	3	GO:0009081	branched-chain amino acid metabolic process	1/772	14/11016	0.638616	0.9935	0.940106	Chr7G0095200	1	GO:0009117	nucleotide metabolic process	13/682	228/11016	0.661529	0.999997	0.916028	Chr8G0171700/Chr4G0025200/Chr11G0198600/Chr2G0188400/Chr5G0140900/Chr7G0085900/Chr6G0022400/Chr2G0108300/Chr5G0168200/Chr9G0008000/Chr6G0067600/Chr11G0232500/Chr9G0295400	13
GO:1901700	response to oxygen-containing compound	12/1477	99/11016	0.691063	1	0.906883	Chr1G0239000/Chr10G0242600/Chr2G0201700/Chr8G0157200/Chr2G0204200/Chr2G0204000/Chr3G0137800/Chr1G0068900/Chr4G0152200/Chr8G0162500/Chr2G0200600/Chr2G0199900	12	GO:1901698	response to nitrogen compound	3/1140	25/11016	0.486546	0.888525	0.813348	Chr5G0152200/Chr3G0140700/Chr9G0225200	3	GO:0044070	regulation of anion transport	1/772	14/11016	0.638616	0.9935	0.940106	Chr8G0350100	1	GO:0003006	developmental process involved in reproduction	2/682	36/11016	0.662262	0.999997	0.916028	Chr9G0014000/Chr3G0255800	2
GO:0033993	response to lipid	7/1477	59/11016	0.693497	1	0.906883	Chr2G0201700/Chr8G0157200/Chr2G0204200/Chr2G0204000/Chr4G0152200/Chr2G0200600/Chr2G0199900	7	GO:0009141	nucleoside triphosphate metabolic process	14/1140	131/11016	0.491516	0.89547	0.819706	Chr9G0175800/Chr1G0050600/Chr3G0090600/Chr10G0228200/Chr8G0352200/Chr9G0256700/Chr11G0138400/Chr10G0236800/Chr6G0250900/Chr9G0113700/Chr7G0086200/Chr8G0007400/Chr1G0082800/Chr4G0228600	14	GO:0046470	phosphatidylcholine metabolic process	1/772	14/11016	0.638616	0.9935	0.940106	Chr7G0079000	1	GO:0010817	regulation of hormone levels	1/682	17/11016	0.662866	0.999997	0.916028	Chr11G0079800	1
GO:0009141	nucleoside triphosphate metabolic process	16/1477	131/11016	0.694895	1	0.906883	Chr2G0025300/Chr11G0253800/Chr8G0212300/Chr3G0199800/Chr3G0014800/Chr7G0225000/Chr7G0079600/Chr6G0192500/Chr5G0140900/Chr6G0022500/Chr8G0225000/Chr6G0067600/Chr1G0055400/Chr4G0021300/Chr9G0120100/Chr10G0100300	16	GO:0071103	DNA conformation change	9/1140	83/11016	0.493799	0.897497	0.821561	Chr2G0138800/Chr2G0078500/Chr8G0186700/Chr9G0234800/Chr2G0137800/Chr8G0185700/Chr6G0131300/Chr5G0232400/Chr7G0039200	9	GO:0090305	nucleic acid phosphodiester bond hydrolysis	1/772	14/11016	0.638616	0.9935	0.940106	Chr8G0310700	1	GO:0016571	histone methylation	1/682	17/11016	0.662866	0.999997	0.916028	Chr1G0003600	1
GO:0010564	regulation of cell cycle process	3/1477	26/11016	0.696744	1	0.906883	Chr10G0227800/Chr4G0039000/Chr7G0030900	3	GO:0015672	monovalent inorganic cation transport	15/1140	141/11016	0.495723	0.89873	0.82269	Chr8G0031900/Chr10G0095900/Chr11G0113500/Chr6G0001200/Chr11G0138400/Chr2G0180500/Chr5G0078300/Chr3G0020700/Chr5G0070900/Chr9G0273000/Chr12G0041400/Chr7G0242700/Chr3G0094300/Chr10G0101400/Chr11G0145200	15	GO:1902221	erythrose 4-phosphate/phosphoenolpyruvate family amino acid metabolic process	1/772	14/11016	0.638616	0.9935	0.940106	Chr8G0091700	1	GO:0034968	histone lysine methylation	1/682	17/11016	0.662866	0.999997	0.916028	Chr1G0003600	1
GO:0017001	antibiotic catabolic process	9/1477	76/11016	0.706156	1	0.906883	Chr7G0127400/Chr3G0309100/Chr3G0073700/Chr6G0064000/Chr1G0060700/Chr10G0008000/Chr8G0147900/Chr9G0079400/Chr3G0139200	9	GO:0006643	membrane lipid metabolic process	4/1140	35/11016	0.496821	0.89873	0.82269	Chr4G0081600/Chr8G0103000/Chr7G0227000/Chr12G0162100	4	GO:0007010	cytoskeleton organization	7/772	108/11016	0.639912	0.9935	0.940106	Chr3G0108800/Chr6G0332300/Chr12G0168900/Chr7G0255200/Chr11G0019300/Chr12G0225100/Chr10G0233200	7	GO:0043085	positive regulation of catalytic activity	1/682	17/11016	0.662866	0.999997	0.916028	Chr11G0122300	1
GO:0022411	cellular component disassembly	4/1477	35/11016	0.708811	1	0.906883	Chr12G0223500/Chr5G0150400/Chr4G0012300/Chr3G0026400	4	GO:1901137	carbohydrate derivative biosynthetic process	28/1140	267/11016	0.50035	0.902984	0.826584	Chr9G0175800/Chr5G0018700/Chr5G0018100/Chr3G0090600/Chr11G0129700/Chr10G0228200/Chr8G0352200/Chr3G0312200/Chr11G0138400/Chr1G0194400/Chr3G0296700/Chr10G0236800/Chr10G0082500/Chr8G0112000/Chr5G0095300/Chr6G0015300/Chr6G0250900/Chr6G0008800/Chr4G0200800/Chr9G0113700/Chr7G0086200/Chr8G0103000/Chr11G0166900/Chr8G0007400/Chr7G0227000/Chr1G0082800/Chr6G0220500/Chr4G0228600	28	GO:0071554	cell wall organization or biogenesis	10/772	154/11016	0.645311	0.9935	0.940106	Chr8G0201100/Chr11G0125300/Chr9G0066200/Chr1G0014200/Chr11G0049700/Chr7G0039000/Chr5G0230100/Chr5G0143300/Chr8G0225600/Chr9G0217000	10	GO:0032787	monocarboxylic acid metabolic process	9/682	160/11016	0.665057	0.999997	0.916028	Chr12G0211500/Chr5G0122600/Chr12G0211600/Chr4G0206300/Chr11G0079800/Chr6G0144000/Chr3G0294000/Chr6G0067600/Chr9G0128300	9
GO:0042221	response to chemical	21/1477	172/11016	0.71209	1	0.906883	Chr10G0081900/Chr8G0092100/Chr1G0239000/Chr10G0173300/Chr10G0242600/Chr2G0201700/Chr10G0250200/Chr8G0157200/Chr2G0204200/Chr2G0204000/Chr1G0211500/Chr3G0137800/Chr1G0068900/Chr1G0069600/Chr10G0015400/Chr5G0047600/Chr4G0152200/Chr8G0162500/Chr2G0200600/Chr2G0199900/Chr5G0213900	21	GO:1901701	cellular response to oxygen-containing compound	8/1140	74/11016	0.503854	0.907174	0.830419	Chr6G0303500/Chr1G0046800/Chr10G0032500/Chr5G0152200/Chr7G0236400/Chr3G0140700/Chr9G0225200/Chr2G0200600	8	GO:0034622	cellular protein-containing complex assembly	9/772	139/11016	0.646107	0.9935	0.940106	Chr2G0138800/Chr6G0332300/Chr3G0029100/Chr1G0015900/Chr4G0029300/Chr9G0010200/Chr12G0225100/Chr10G0233200/Chr12G0129700	9	GO:0048519	negative regulation of biological process	6/682	109/11016	0.674823	0.999997	0.916028	Chr9G0160400/Chr6G0332700/Chr1G0008100/Chr9G0127300/Chr10G0201300/Chr8G0099600	6
GO:0018022	peptidyl-lysine methylation	2/1477	18/11016	0.716495	1	0.906883	Chr12G0226100/Chr11G0265300	2	GO:0009056	catabolic process	47/1140	455/11016	0.529144	0.947993	0.867785	Chr5G0076900/Chr9G0175800/Chr4G0191000/Chr3G0090600/Chr4G0207500/Chr3G0309100/Chr11G0005400/Chr1G0231400/Chr10G0228200/Chr8G0352200/Chr9G0256700/Chr4G0064900/Chr8G0034600/Chr7G0234800/Chr10G0041500/Chr10G0190200/Chr11G0086800/Chr4G0133400/Chr5G0146400/Chr10G0236800/Chr6G0064000/Chr7G0121300/Chr8G0196500/Chr3G0178600/Chr10G0130600/Chr9G0106500/Chr8G0147900/Chr12G0161500/Chr4G0108200/Chr5G0268400/C…	47	GO:0008037	cell recognition	5/772	78/11016	0.646405	0.9935	0.940106	Chr7G0104000/Chr3G0032000/Chr1G0223700/Chr4G0125700/Chr1G0132000	5	GO:0009664	plant-type cell wall organization	2/682	37/11016	0.677019	0.999997	0.916028	Chr10G0212300/Chr10G0246800	2
GO:0007017	microtubule-based process	18/1477	149/11016	0.719331	1	0.906883	Chr10G0167300/Chr5G0264500/Chr10G0227800/Chr7G0254400/Chr4G0039000/Chr11G0233100/Chr11G0176300/Chr9G0092500/Chr12G0220900/Chr5G0279100/Chr7G0099400/Chr8G0314400/Chr8G0164300/Chr3G0274600/Chr11G0178500/Chr2G0016300/Chr5G0111500/Chr11G0251000	18	GO:0009127	purine nucleoside monophosphate biosynthetic process	11/1140	105/11016	0.530234	0.947993	0.867785	Chr9G0175800/Chr3G0090600/Chr10G0228200/Chr8G0352200/Chr11G0138400/Chr10G0236800/Chr9G0113700/Chr7G0086200/Chr8G0007400/Chr1G0082800/Chr4G0228600	11	GO:0009875	pollen-pistil interaction	5/772	78/11016	0.646405	0.9935	0.940106	Chr7G0104000/Chr3G0032000/Chr1G0223700/Chr4G0125700/Chr1G0132000	5	GO:0009791	post-embryonic development	2/682	37/11016	0.677019	0.999997	0.916028	Chr9G0014000/Chr3G0255800	2
GO:0032940	secretion by cell	5/1477	44/11016	0.720702	1	0.906883	Chr7G0019000/Chr1G0017900/Chr1G0018800/Chr10G0106100/Chr9G0044900	5	GO:0009168	purine ribonucleoside monophosphate biosynthetic process	11/1140	105/11016	0.530234	0.947993	0.867785	Chr9G0175800/Chr3G0090600/Chr10G0228200/Chr8G0352200/Chr11G0138400/Chr10G0236800/Chr9G0113700/Chr7G0086200/Chr8G0007400/Chr1G0082800/Chr4G0228600	11	GO:0048544	recognition of pollen	5/772	78/11016	0.646405	0.9935	0.940106	Chr7G0104000/Chr3G0032000/Chr1G0223700/Chr4G0125700/Chr1G0132000	5	GO:0015698	inorganic anion transport	2/682	37/11016	0.677019	0.999997	0.916028	Chr7G0260900/Chr10G0199500	2
GO:1901615	organic hydroxy compound metabolic process	5/1477	44/11016	0.720702	1	0.906883	Chr8G0179000/Chr11G0249100/Chr12G0184200/Chr1G0071700/Chr1G0029600	5	GO:0006753	nucleoside phosphate metabolic process	24/1140	232/11016	0.533194	0.948943	0.868654	Chr9G0175800/Chr1G0050600/Chr3G0090600/Chr10G0228200/Chr8G0352200/Chr9G0256700/Chr11G0138400/Chr1G0194400/Chr10G0236800/Chr2G0077300/Chr6G0250900/Chr6G0106800/Chr6G0201800/Chr4G0200800/Chr9G0113700/Chr7G0086200/Chr8G0007400/Chr3G0285200/Chr5G0260800/Chr5G0260900/Chr1G0082800/Chr6G0220500/Chr8G0080400/Chr4G0228600	24	GO:0006366	transcription by RNA polymerase II	8/772	124/11016	0.647453	0.9935	0.940106	Chr3G0092700/Chr8G0182000/Chr9G0114500/Chr9G0205300/Chr9G0165300/Chr8G0015700/Chr1G0001300/Chr4G0253300	8	GO:0010876	lipid localization	4/682	74/11016	0.680404	0.999997	0.916028	Chr7G0050800/Chr1G0015800/Chr8G0343400/Chr4G0242600	4
GO:0051704	multi-organism process	15/1477	126/11016	0.729066	1	0.906883	Chr7G0134500/Chr7G0061500/Chr2G0101300/Chr6G0291100/Chr3G0021100/Chr4G0125300/Chr2G0180100/Chr4G0026500/Chr4G0125700/Chr1G0131900/Chr1G0132000/Chr9G0141000/Chr7G0199500/Chr6G0014900/Chr4G0027500	15	GO:0044270	cellular nitrogen compound catabolic process	12/1140	115/11016	0.533239	0.948943	0.868654	Chr9G0175800/Chr3G0090600/Chr10G0228200/Chr8G0352200/Chr9G0256700/Chr4G0133400/Chr10G0236800/Chr9G0113700/Chr7G0086200/Chr8G0007400/Chr1G0082800/Chr4G0228600	12	GO:0033013	tetrapyrrole metabolic process	3/772	47/11016	0.649332	0.9935	0.940106	Chr6G0300800/Chr6G0273900/Chr7G0200000	3	GO:0006633	fatty acid biosynthetic process	3/682	56/11016	0.682476	0.999997	0.916028	Chr12G0211500/Chr12G0211600/Chr6G0144000	3
GO:0009145	purine nucleoside triphosphate biosynthetic process	11/1477	94/11016	0.731402	1	0.906883	Chr2G0025300/Chr11G0253800/Chr3G0199800/Chr3G0014800/Chr7G0225000/Chr7G0079600/Chr6G0192500/Chr6G0022500/Chr8G0225000/Chr6G0067600/Chr1G0055400	11	GO:0000096	sulfur amino acid metabolic process	3/1140	27/11016	0.53974	0.958288	0.877209	Chr4G0225900/Chr11G0266800/Chr6G0205900	3	GO:0051273	beta-glucan metabolic process	3/772	47/11016	0.649332	0.9935	0.940106	Chr9G0152800/Chr12G0016900/Chr1G0214200	3	GO:0006289	nucleotide-excision repair	1/682	18/11016	0.68377	0.999997	0.916028	Chr1G0045000	1
GO:0009206	purine ribonucleoside triphosphate biosynthetic process	11/1477	94/11016	0.731402	1	0.906883	Chr2G0025300/Chr11G0253800/Chr3G0199800/Chr3G0014800/Chr7G0225000/Chr7G0079600/Chr6G0192500/Chr6G0022500/Chr8G0225000/Chr6G0067600/Chr1G0055400	11	GO:0009791	post-embryonic development	4/1140	37/11016	0.541927	0.95995	0.87873	Chr1G0211400/Chr10G0172800/Chr12G0073700/Chr5G0125300	4	GO:0009639	response to red or far red light	1/772	15/11016	0.663974	0.9935	0.940106	Chr3G0033600	1	GO:0007034	vacuolar transport	1/682	18/11016	0.68377	0.999997	0.916028	Chr3G0213000	1
GO:0006163	purine nucleotide metabolic process	21/1477	174/11016	0.731837	1	0.906883	Chr8G0171700/Chr2G0025300/Chr9G0296000/Chr11G0253800/Chr3G0199800/Chr4G0023600/Chr7G0100000/Chr3G0014800/Chr7G0225000/Chr7G0079600/Chr6G0192500/Chr5G0140900/Chr6G0201600/Chr6G0022500/Chr8G0225000/Chr1G0004100/Chr6G0067600/Chr1G0055400/Chr4G0021300/Chr9G0295400/Chr9G0120100	21	GO:0051704	multi-organism process	13/1140	126/11016	0.548098	0.968644	0.886689	Chr9G0111000/Chr7G0069000/Chr11G0109600/Chr3G0021100/Chr2G0180100/Chr1G0225000/Chr10G0076000/Chr1G0132000/Chr10G0186100/Chr9G0251400/Chr11G0246500/Chr8G0007600/Chr4G0034800	13	GO:0016226	iron-sulfur cluster assembly	1/772	15/11016	0.663974	0.9935	0.940106	Chr3G0119700	1	GO:0018022	peptidyl-lysine methylation	1/682	18/11016	0.68377	0.999997	0.916028	Chr1G0003600	1
GO:0072522	purine-containing compound biosynthetic process	16/1477	135/11016	0.740031	1	0.906883	Chr2G0025300/Chr11G0253800/Chr3G0199800/Chr3G0014800/Chr7G0225000/Chr7G0079600/Chr6G0192500/Chr8G0070600/Chr6G0022500/Chr2G0005700/Chr8G0225000/Chr1G0004100/Chr6G0067600/Chr9G0096500/Chr1G0055400/Chr9G0295400	16	GO:0044248	cellular catabolic process	42/1140	410/11016	0.553158	0.975338	0.892816	Chr5G0076900/Chr9G0175800/Chr4G0191000/Chr3G0090600/Chr4G0207500/Chr3G0309100/Chr1G0231400/Chr10G0228200/Chr8G0352200/Chr9G0256700/Chr4G0064900/Chr8G0034600/Chr7G0234800/Chr10G0041500/Chr10G0190200/Chr11G0086800/Chr4G0133400/Chr5G0146400/Chr10G0236800/Chr6G0064000/Chr7G0121300/Chr8G0196500/Chr3G0178600/Chr9G0106500/Chr8G0147900/Chr12G0161500/Chr5G0268400/Chr10G0068300/Chr5G0020400/Chr9G0113700/Ch…	42	GO:0031123	RNA 3'-end processing	1/772	15/11016	0.663974	0.9935	0.940106	Chr5G0278300	1	GO:0019751	polyol metabolic process	1/682	18/11016	0.68377	0.999997	0.916028	Chr8G0026000	1
GO:0006505	GPI anchor metabolic process	2/1477	19/11016	0.744509	1	0.906883	Chr7G0183900/Chr10G0225800	2	GO:0046700	heterocycle catabolic process	12/1140	117/11016	0.55824	0.982041	0.898952	Chr9G0175800/Chr3G0090600/Chr10G0228200/Chr8G0352200/Chr9G0256700/Chr4G0133400/Chr10G0236800/Chr9G0113700/Chr7G0086200/Chr8G0007400/Chr1G0082800/Chr4G0228600	12	GO:0031163	metallo-sulfur cluster assembly	1/772	15/11016	0.663974	0.9935	0.940106	Chr3G0119700	1	GO:0022622	root system development	1/682	18/11016	0.68377	0.999997	0.916028	Chr3G0162400	1
GO:0006506	GPI anchor biosynthetic process	2/1477	19/11016	0.744509	1	0.906883	Chr7G0183900/Chr10G0225800	2	GO:0043648	dicarboxylic acid metabolic process	3/1140	28/11016	0.565117	0.991865	0.907945	Chr8G0179800/Chr11G0056200/Chr8G0133800	3	GO:0071249	cellular response to nitrate	1/772	15/11016	0.663974	0.9935	0.940106	Chr8G0165900	1	GO:0048364	root development	1/682	18/11016	0.68377	0.999997	0.916028	Chr3G0162400	1
GO:0009606	tropism	3/1477	28/11016	0.744668	1	0.906883	Chr4G0070300/Chr7G0086700/Chr7G0023500	3	GO:0009150	purine ribonucleotide metabolic process	17/1140	167/11016	0.566774	0.992502	0.908528	Chr9G0175800/Chr3G0090600/Chr10G0228200/Chr8G0352200/Chr11G0138400/Chr1G0194400/Chr10G0236800/Chr6G0250900/Chr6G0201800/Chr4G0200800/Chr9G0113700/Chr7G0086200/Chr8G0007400/Chr1G0082800/Chr6G0220500/Chr8G0080400/Chr4G0228600	17	GO:1901068	guanosine-containing compound metabolic process	1/772	15/11016	0.663974	0.9935	0.940106	Chr6G0250900	1	GO:0097164	ammonium ion metabolic process	1/682	18/11016	0.68377	0.999997	0.916028	Chr10G0247500	1
GO:0006470	protein dephosphorylation	15/1477	128/11016	0.751143	1	0.906883	Chr8G0032000/Chr10G0062800/Chr10G0088800/Chr10G0240000/Chr3G0296600/Chr6G0032400/Chr5G0089700/Chr10G0039000/Chr3G0254200/Chr8G0060400/Chr12G0086600/Chr9G0109700/Chr9G0273300/Chr8G0147400/Chr8G0300100	15	GO:0009156	ribonucleoside monophosphate biosynthetic process	11/1140	108/11016	0.569267	0.992571	0.908591	Chr9G0175800/Chr3G0090600/Chr10G0228200/Chr8G0352200/Chr11G0138400/Chr10G0236800/Chr9G0113700/Chr7G0086200/Chr8G0007400/Chr1G0082800/Chr4G0228600	11	GO:1901699	cellular response to nitrogen compound	1/772	15/11016	0.663974	0.9935	0.940106	Chr8G0165900	1	GO:0006753	nucleoside phosphate metabolic process	13/682	232/11016	0.685726	0.999997	0.916028	Chr8G0171700/Chr4G0025200/Chr11G0198600/Chr2G0188400/Chr5G0140900/Chr7G0085900/Chr6G0022400/Chr2G0108300/Chr5G0168200/Chr9G0008000/Chr6G0067600/Chr11G0232500/Chr9G0295400	13
GO:0000226	microtubule cytoskeleton organization	5/1477	46/11016	0.756956	1	0.906883	Chr10G0227800/Chr7G0254400/Chr4G0039000/Chr3G0274600/Chr5G0111500	5	GO:0009266	response to temperature stimulus	2/1140	18/11016	0.569402	0.992571	0.908591	Chr10G0208600/Chr8G0037600	2	GO:1902170	cellular response to reactive nitrogen species	1/772	15/11016	0.663974	0.9935	0.940106	Chr8G0165900	1	GO:0010411	xyloglucan metabolic process	2/682	38/11016	0.691246	0.999997	0.916028	Chr12G0147800/Chr5G0230100	2
GO:0009737	response to abscisic acid	5/1477	46/11016	0.756956	1	0.906883	Chr2G0201700/Chr2G0204200/Chr2G0204000/Chr2G0200600/Chr2G0199900	5	GO:0006091	generation of precursor metabolites and energy	20/1140	197/11016	0.571446	0.993876	0.909786	Chr9G0175800/Chr3G0090600/Chr11G0004600/Chr5G0029400/Chr7G0085400/Chr7G0219500/Chr10G0228200/Chr8G0352200/Chr10G0236800/Chr1G0005300/Chr5G0076100/Chr3G0041900/Chr9G0113700/Chr7G0086200/Chr4G0029300/Chr4G0101800/Chr8G0007400/Chr6G0048900/Chr1G0082800/Chr4G0228600	20	GO:2000241	regulation of reproductive process	1/772	15/11016	0.663974	0.9935	0.940106	Chr6G0270900	1	GO:0048522	positive regulation of cellular process	5/682	94/11016	0.699415	0.999997	0.916028	Chr10G0151600/Chr8G0120100/Chr4G0175900/Chr1G0001300/Chr11G0122300	5
GO:0097305	response to alcohol	5/1477	46/11016	0.756956	1	0.906883	Chr2G0201700/Chr2G0204200/Chr2G0204000/Chr2G0200600/Chr2G0199900	5	GO:0009117	nucleotide metabolic process	23/1140	228/11016	0.584683	1	0.915391	Chr9G0175800/Chr1G0050600/Chr3G0090600/Chr10G0228200/Chr8G0352200/Chr11G0138400/Chr1G0194400/Chr10G0236800/Chr2G0077300/Chr6G0250900/Chr6G0106800/Chr6G0201800/Chr4G0200800/Chr9G0113700/Chr7G0086200/Chr8G0007400/Chr3G0285200/Chr5G0260800/Chr5G0260900/Chr1G0082800/Chr6G0220500/Chr8G0080400/Chr4G0228600	23	GO:0006479	protein methylation	2/772	32/11016	0.666829	0.9935	0.940106	Chr5G0026300/Chr12G0121300	2	GO:0006505	GPI anchor metabolic process	1/682	19/11016	0.70338	0.999997	0.916028	Chr1G0102700	1
GO:0009165	nucleotide biosynthetic process	19/1477	161/11016	0.759793	1	0.906883	Chr2G0025300/Chr11G0253800/Chr8G0212300/Chr4G0172500/Chr3G0199800/Chr3G0014800/Chr7G0225000/Chr2G0188400/Chr7G0079600/Chr6G0192500/Chr6G0022500/Chr8G0225000/Chr6G0095400/Chr1G0004100/Chr6G0067600/Chr1G0055400/Chr5G0103100/Chr9G0295400/Chr10G0100300	19	GO:0050801	ion homeostasis	4/1140	39/11016	0.584867	1	0.915391	Chr10G0095900/Chr3G0020700/Chr7G0150700/Chr8G0007900	4	GO:0008213	protein alkylation	2/772	32/11016	0.666829	0.9935	0.940106	Chr5G0026300/Chr12G0121300	2	GO:0006506	GPI anchor biosynthetic process	1/682	19/11016	0.70338	0.999997	0.916028	Chr1G0102700	1
GO:1901293	nucleoside phosphate biosynthetic process	19/1477	161/11016	0.759793	1	0.906883	Chr2G0025300/Chr11G0253800/Chr8G0212300/Chr4G0172500/Chr3G0199800/Chr3G0014800/Chr7G0225000/Chr2G0188400/Chr7G0079600/Chr6G0192500/Chr6G0022500/Chr8G0225000/Chr6G0095400/Chr1G0004100/Chr6G0067600/Chr1G0055400/Chr5G0103100/Chr9G0295400/Chr10G0100300	19	GO:0009124	nucleoside monophosphate biosynthetic process	11/1140	110/11016	0.594534	1	0.915391	Chr9G0175800/Chr3G0090600/Chr10G0228200/Chr8G0352200/Chr11G0138400/Chr10G0236800/Chr9G0113700/Chr7G0086200/Chr8G0007400/Chr1G0082800/Chr4G0228600	11	GO:0015931	nucleobase-containing compound transport	2/772	32/11016	0.666829	0.9935	0.940106	Chr1G0092500/Chr11G0138900	2	GO:0015748	organophosphate ester transport	1/682	19/11016	0.70338	0.999997	0.916028	Chr4G0242600	1
GO:0007623	circadian rhythm	1/1477	10/11016	0.763128	1	0.906883	Chr5G0004900	1	GO:0006221	pyrimidine nucleotide biosynthetic process	2/1140	19/11016	0.599524	1	0.915391	Chr6G0250900/Chr6G0106800	2	GO:0061024	membrane organization	2/772	32/11016	0.666829	0.9935	0.940106	Chr2G0004000/Chr10G0098100	2	GO:0044093	positive regulation of molecular function	1/682	19/11016	0.70338	0.999997	0.916028	Chr11G0122300	1
GO:0008064	regulation of actin polymerization or depolymerization	1/1477	10/11016	0.763128	1	0.906883	Chr5G0258500	1	GO:0015748	organophosphate ester transport	2/1140	19/11016	0.599524	1	0.915391	Chr7G0055300/Chr9G0010400	2	GO:0044262	cellular carbohydrate metabolic process	11/772	174/11016	0.682653	0.995692	0.942181	Chr1G0089400/Chr9G0152800/Chr9G0014500/Chr12G0016900/Chr5G0230100/Chr1G0200000/Chr1G0214200/Chr10G0099100/Chr8G0102100/Chr6G0171600/Chr9G0128300	11	GO:0048580	regulation of post-embryonic development	1/682	19/11016	0.70338	0.999997	0.916028	Chr9G0014000	1
GO:0030041	actin filament polymerization	1/1477	10/11016	0.763128	1	0.906883	Chr5G0258500	1	GO:0034762	regulation of transmembrane transport	2/1140	19/11016	0.599524	1	0.915391	Chr12G0145200/Chr7G0242700	2	GO:0005992	trehalose biosynthetic process	2/772	33/11016	0.683375	0.995692	0.942181	Chr1G0200000/Chr6G0171600	2	GO:0055067	monovalent inorganic cation homeostasis	1/682	19/11016	0.70338	0.999997	0.916028	Chr3G0018700	1
GO:0030832	regulation of actin filament length	1/1477	10/11016	0.763128	1	0.906883	Chr5G0258500	1	GO:0034765	regulation of ion transmembrane transport	2/1140	19/11016	0.599524	1	0.915391	Chr12G0145200/Chr7G0242700	2	GO:0043543	protein acylation	1/772	16/11016	0.687555	0.995692	0.942181	Chr3G0194800	1	GO:0055075	potassium ion homeostasis	1/682	19/11016	0.70338	0.999997	0.916028	Chr3G0018700	1
GO:0030833	regulation of actin filament polymerization	1/1477	10/11016	0.763128	1	0.906883	Chr5G0258500	1	GO:0055067	monovalent inorganic cation homeostasis	2/1140	19/11016	0.599524	1	0.915391	Chr10G0095900/Chr3G0020700	2	GO:0046839	phospholipid dephosphorylation	1/772	16/11016	0.687555	0.995692	0.942181	Chr12G0217900	1	GO:0033554	cellular response to stress	16/682	287/11016	0.705019	0.999997	0.916028	Chr12G0196300/Chr9G0102700/Chr9G0145100/Chr3G0082000/Chr12G0149100/Chr5G0028300/Chr12G0051100/Chr10G0185200/Chr5G0163400/Chr5G0005100/Chr7G0144800/Chr10G0015400/Chr12G0222400/Chr9G0299000/Chr1G0045000/Chr3G0010300	16
GO:0032271	regulation of protein polymerization	1/1477	10/11016	0.763128	1	0.906883	Chr5G0258500	1	GO:0055075	potassium ion homeostasis	2/1140	19/11016	0.599524	1	0.915391	Chr10G0095900/Chr3G0020700	2	GO:0046856	phosphatidylinositol dephosphorylation	1/772	16/11016	0.687555	0.995692	0.942181	Chr12G0217900	1	GO:0032446	protein modification by small protein conjugation	6/682	113/11016	0.708229	0.999997	0.916028	Chr5G0007600/Chr2G0040600/Chr9G0157700/Chr2G0072500/Chr3G0180500/Chr11G0122300	6
GO:0032535	regulation of cellular component size	1/1477	10/11016	0.763128	1	0.906883	Chr5G0258500	1	GO:1901606	alpha-amino acid catabolic process	2/1140	19/11016	0.599524	1	0.915391	Chr10G0190200/Chr1G0098900	2	GO:0071241	cellular response to inorganic substance	1/772	16/11016	0.687555	0.995692	0.942181	Chr8G0165900	1	GO:0009150	purine ribonucleotide metabolic process	9/682	167/11016	0.713741	0.999997	0.916028	Chr8G0171700/Chr4G0025200/Chr5G0140900/Chr7G0085900/Chr2G0108300/Chr5G0168200/Chr9G0008000/Chr6G0067600/Chr11G0232500	9
GO:0032956	regulation of actin cytoskeleton organization	1/1477	10/11016	0.763128	1	0.906883	Chr5G0258500	1	GO:0098813	nuclear chromosome segregation	4/1140	40/11016	0.605437	1	0.915391	Chr8G0035500/Chr8G0186700/Chr10G0188700/Chr2G0071300	4	GO:1990542	mitochondrial transmembrane transport	1/772	16/11016	0.687555	0.995692	0.942181	Chr10G0098100	1	GO:0016569	covalent chromatin modification	2/682	40/11016	0.718149	0.999997	0.916028	Chr1G0003600/Chr8G0139900	2
GO:0032970	regulation of actin filament-based process	1/1477	10/11016	0.763128	1	0.906883	Chr5G0258500	1	GO:0009165	nucleotide biosynthetic process	16/1140	161/11016	0.60703	1	0.915391	Chr9G0175800/Chr3G0090600/Chr10G0228200/Chr8G0352200/Chr11G0138400/Chr1G0194400/Chr10G0236800/Chr6G0250900/Chr6G0106800/Chr4G0200800/Chr9G0113700/Chr7G0086200/Chr8G0007400/Chr1G0082800/Chr6G0220500/Chr4G0228600	16	GO:0000160	phosphorelay signal transduction system	3/772	50/11016	0.69059	0.995692	0.942181	Chr6G0011000/Chr5G0108300/Chr11G0105900	3	GO:0016570	histone modification	2/682	40/11016	0.718149	0.999997	0.916028	Chr1G0003600/Chr8G0139900	2
GO:0042775	mitochondrial ATP synthesis coupled electron transport	1/1477	10/11016	0.763128	1	0.906883	Chr4G0021300	1	GO:1901293	nucleoside phosphate biosynthetic process	16/1140	161/11016	0.60703	1	0.915391	Chr9G0175800/Chr3G0090600/Chr10G0228200/Chr8G0352200/Chr11G0138400/Chr1G0194400/Chr10G0236800/Chr6G0250900/Chr6G0106800/Chr4G0200800/Chr9G0113700/Chr7G0086200/Chr8G0007400/Chr1G0082800/Chr6G0220500/Chr4G0228600	16	GO:0005991	trehalose metabolic process	2/772	34/11016	0.699241	0.995692	0.942181	Chr1G0200000/Chr6G0171600	2	GO:0070838	divalent metal ion transport	2/682	40/11016	0.718149	0.999997	0.916028	Chr1G0034500/Chr12G0153200	2
GO:0043254	regulation of protein complex assembly	1/1477	10/11016	0.763128	1	0.906883	Chr5G0258500	1	GO:0009259	ribonucleotide metabolic process	17/1140	171/11016	0.607401	1	0.915391	Chr9G0175800/Chr3G0090600/Chr10G0228200/Chr8G0352200/Chr11G0138400/Chr1G0194400/Chr10G0236800/Chr6G0250900/Chr6G0201800/Chr4G0200800/Chr9G0113700/Chr7G0086200/Chr8G0007400/Chr1G0082800/Chr6G0220500/Chr8G0080400/Chr4G0228600	17	GO:0006873	cellular ion homeostasis	2/772	34/11016	0.699241	0.995692	0.942181	Chr11G0043800/Chr9G0084500	2	GO:0072511	divalent inorganic cation transport	2/682	40/11016	0.718149	0.999997	0.916028	Chr1G0034500/Chr12G0153200	2
GO:0043631	RNA polyadenylation	1/1477	10/11016	0.763128	1	0.906883	Chr11G0222300	1	GO:0046486	glycerolipid metabolic process	10/1140	101/11016	0.607475	1	0.915391	Chr5G0100200/Chr8G0129300/Chr7G0042000/Chr12G0217900/Chr10G0012200/Chr4G0108200/Chr8G0103000/Chr10G0089200/Chr8G0301600/Chr4G0234500	10	GO:0042440	pigment metabolic process	2/772	34/11016	0.699241	0.995692	0.942181	Chr12G0038300/Chr7G0235200	2	GO:0044248	cellular catabolic process	23/682	410/11016	0.720331	0.999997	0.916028	Chr9G0145100/Chr9G0160400/Chr8G0160200/Chr8G0160300/Chr4G0206300/Chr8G0202400/Chr7G0233800/Chr1G0008100/Chr8G0091700/Chr8G0099600/Chr1G0060700/Chr5G0262900/Chr9G0106600/Chr4G0251100/Chr10G0015400/Chr12G0125000/Chr3G0241800/Chr1G0045000/Chr6G0067600/Chr3G0057100/Chr5G0047700/Chr10G0246400/Chr5G0065200	23
GO:0048511	rhythmic process	1/1477	10/11016	0.763128	1	0.906883	Chr5G0004900	1	GO:0070887	cellular response to chemical stimulus	8/1140	81/11016	0.609735	1	0.915391	Chr6G0303500/Chr1G0046800/Chr10G0032500/Chr5G0152200/Chr7G0236400/Chr3G0140700/Chr9G0225200/Chr2G0200600	8	GO:0051604	protein maturation	2/772	34/11016	0.699241	0.995692	0.942181	Chr8G0200200/Chr7G0002700	2	GO:0007062	sister chromatid cohesion	1/682	20/11016	0.721775	0.999997	0.916028	Chr11G0000600	1
GO:0051130	positive regulation of cellular component organization	1/1477	10/11016	0.763128	1	0.906883	Chr5G0258500	1	GO:0009765	photosynthesis, light harvesting	3/1140	30/11016	0.613212	1	0.915391	Chr5G0029400/Chr5G0076100/Chr3G0041900	3	GO:0070972	protein localization to endoplasmic reticulum	2/772	34/11016	0.699241	0.995692	0.942181	Chr9G0254300/Chr8G0315000	2	GO:0009755	hormone-mediated signaling pathway	3/682	60/11016	0.72699	0.999997	0.916028	Chr8G0092100/Chr2G0202900/Chr4G0152200	3
GO:0090066	regulation of anatomical structure size	1/1477	10/11016	0.763128	1	0.906883	Chr5G0258500	1	GO:0046474	glycerophospholipid biosynthetic process	3/1140	30/11016	0.613212	1	0.915391	Chr8G0103000/Chr8G0301600/Chr4G0234500	3	GO:0006364	rRNA processing	3/772	51/11016	0.703504	0.995692	0.942181	Chr3G0086500/Chr3G0055700/Chr5G0093000	3	GO:0032870	cellular response to hormone stimulus	3/682	60/11016	0.72699	0.999997	0.916028	Chr8G0092100/Chr2G0202900/Chr4G0152200	3
GO:0110053	regulation of actin filament organization	1/1477	10/11016	0.763128	1	0.906883	Chr5G0258500	1	GO:0009144	purine nucleoside triphosphate metabolic process	12/1140	122/11016	0.618307	1	0.915391	Chr9G0175800/Chr3G0090600/Chr10G0228200/Chr8G0352200/Chr11G0138400/Chr10G0236800/Chr6G0250900/Chr9G0113700/Chr7G0086200/Chr8G0007400/Chr1G0082800/Chr4G0228600	12	GO:0000075	cell cycle checkpoint	1/772	17/11016	0.709483	0.995692	0.942181	Chr10G0169600	1	GO:0071310	cellular response to organic substance	3/682	60/11016	0.72699	0.999997	0.916028	Chr8G0092100/Chr2G0202900/Chr4G0152200	3
GO:1902903	regulation of supramolecular fiber organization	1/1477	10/11016	0.763128	1	0.906883	Chr5G0258500	1	GO:0009205	purine ribonucleoside triphosphate metabolic process	12/1140	122/11016	0.618307	1	0.915391	Chr9G0175800/Chr3G0090600/Chr10G0228200/Chr8G0352200/Chr11G0138400/Chr10G0236800/Chr6G0250900/Chr9G0113700/Chr7G0086200/Chr8G0007400/Chr1G0082800/Chr4G0228600	12	GO:0006338	chromatin remodeling	1/772	17/11016	0.709483	0.995692	0.942181	Chr9G0104700	1	GO:0071495	cellular response to endogenous stimulus	3/682	60/11016	0.72699	0.999997	0.916028	Chr8G0092100/Chr2G0202900/Chr4G0152200	3
GO:0071229	cellular response to acid chemical	6/1477	55/11016	0.764606	1	0.906883	Chr2G0201700/Chr2G0204200/Chr2G0204000/Chr3G0137800/Chr2G0200600/Chr2G0199900	6	GO:0010035	response to inorganic substance	4/1140	41/11016	0.625374	1	0.915391	Chr10G0032500/Chr5G0152200/Chr3G0140700/Chr9G0225200	4	GO:0006835	dicarboxylic acid transport	1/772	17/11016	0.709483	0.995692	0.942181	Chr11G0182700	1	GO:0016052	carbohydrate catabolic process	4/682	79/11016	0.729148	0.999997	0.916028	Chr6G0203100/Chr11G0264500/Chr2G0035100/Chr6G0067600	4
GO:0033043	regulation of organelle organization	3/1477	29/11016	0.766262	1	0.906883	Chr5G0258500/Chr10G0227800/Chr4G0039000	3	GO:0006576	cellular biogenic amine metabolic process	2/1140	20/11016	0.628029	1	0.915391	Chr10G0086800/Chr1G0050500	2	GO:0009832	plant-type cell wall biogenesis	1/772	17/11016	0.709483	0.995692	0.942181	Chr11G0049700	1	GO:0042737	drug catabolic process	5/682	98/11016	0.733669	0.999997	0.916028	Chr8G0202400/Chr8G0091700/Chr1G0060700/Chr9G0106600/Chr10G0246400	5
GO:0006754	ATP biosynthetic process	10/1477	89/11016	0.771497	1	0.906883	Chr11G0253800/Chr3G0199800/Chr3G0014800/Chr7G0225000/Chr7G0079600/Chr6G0192500/Chr6G0022500/Chr8G0225000/Chr6G0067600/Chr1G0055400	10	GO:0006890	retrograde vesicle-mediated transport, Golgi to ER	2/1140	20/11016	0.628029	1	0.915391	Chr2G0034900/Chr6G0328000	2	GO:0015740	C4-dicarboxylate transport	1/772	17/11016	0.709483	0.995692	0.942181	Chr11G0182700	1	GO:0051186	cofactor metabolic process	16/682	293/11016	0.735166	0.999997	0.916028	Chr8G0171700/Chr8G0026000/Chr3G0213900/Chr1G0060700/Chr5G0262900/Chr9G0106600/Chr8G0079900/Chr7G0085900/Chr12G0125000/Chr5G0168200/Chr8G0151200/Chr3G0241800/Chr6G0067600/Chr1G0140800/Chr10G0246400/Chr6G0283400	16
GO:0010033	response to organic substance	15/1477	130/11016	0.772004	1	0.906883	Chr8G0092100/Chr1G0239000/Chr2G0201700/Chr10G0250200/Chr8G0157200/Chr2G0204200/Chr2G0204000/Chr1G0211500/Chr1G0069600/Chr10G0015400/Chr5G0047600/Chr4G0152200/Chr2G0200600/Chr2G0199900/Chr5G0213900	15	GO:0044106	cellular amine metabolic process	2/1140	20/11016	0.628029	1	0.915391	Chr10G0086800/Chr1G0050500	2	GO:0015743	malate transport	1/772	17/11016	0.709483	0.995692	0.942181	Chr11G0182700	1	GO:0006284	base-excision repair	1/682	21/11016	0.739032	0.999997	0.916028	Chr10G0185200	1
GO:0009144	purine nucleoside triphosphate metabolic process	14/1477	122/11016	0.773387	1	0.906883	Chr2G0025300/Chr11G0253800/Chr3G0199800/Chr3G0014800/Chr7G0225000/Chr7G0079600/Chr6G0192500/Chr5G0140900/Chr6G0022500/Chr8G0225000/Chr6G0067600/Chr1G0055400/Chr4G0021300/Chr9G0120100	14	GO:0051258	protein polymerization	2/1140	20/11016	0.628029	1	0.915391	Chr6G0332300/Chr10G0233200	2	GO:0016571	histone methylation	1/772	17/11016	0.709483	0.995692	0.942181	Chr12G0121300	1	GO:0006563	L-serine metabolic process	1/682	21/11016	0.739032	0.999997	0.916028	Chr3G0020100	1
[truncated: 301 more rows]
[truncated: 58 more columns]
