# Supplementary material for: The chromosome‐scale reference genome of safflower (Carthamus tinctorius) provides insights into linoleic acid and flavonoid biosynthesis
Source: Plant Biotechnol J. 2021 Apr 8;19(9):1725–42. doi: 10.1111/pbi.13586 (PMC8428823; doi:10.1111/pbi.13586)
Supplement: Supplementary file 15 — Table S16 Expression pattern of the miRNAs and annotation of their targeted genes [file PBI-19-1725-s005.xlsx]

## Sheet: 1Supplementary Table18
cluster	miRNA	known_miRNA	target_gene	FPFM_DAF0	FPFM_DAF10	FPFM_DAF20	RPFM_miDAF0	RPFM_miDAF10	RPFM_miDAF20	correclation(target-miRNA)	ath_name	ath_blast_identity	ath_note	target_gene_nr:protein	target_gene_nr:def	target_gene_GO	target_gene_GO:def	target_gene_KO	miRNA Sequence
Cluster1	Cluster_100330	aof-miR156a,csi-miR156c-5p,csi-miR156b-5p,cas-miR156k-5p,cas-miR156f-5p,cas-miR156e-5p,cas-miR156d-5p,cas-miR156c-5p,cas-miR156b-5p,cas-miR156a,pab-miR156l,pab-miR156a,fve-miR156d,fve-miR156e,fve-miR156c,fve-miR156a,fve-miR156b,vca-miR156a-5p,ata-miR156e-5p,ata-miR156b-5p,ata-miR156a-5p,ata-miR156c-5p,ata-miR156d-5p,bra-miR156g-5p,bra-miR156f-5p,bra-miR156e-5p,bra-miR156d-5p,bra-miR156c-5p,bra-mi…	CtAH10G0189100	13.9368	1.74554	3.69446	23.4947	1291.05	3552.45	-0.671817	AT3G10420.2	61.286	P-loop containing nucleoside triphosphate hydrolases superfamily protein	XP_024969336.1	uncharacterized protein ycf45 [Cynara cardunculus var. scolymus]	GO:0005524	ATP binding[MF]		UGACAGAAGAGAGUGAGCAC
Cluster1	Cluster_100330	aof-miR156a,csi-miR156c-5p,csi-miR156b-5p,cas-miR156k-5p,cas-miR156f-5p,cas-miR156e-5p,cas-miR156d-5p,cas-miR156c-5p,cas-miR156b-5p,cas-miR156a,pab-miR156l,pab-miR156a,fve-miR156d,fve-miR156e,fve-miR156c,fve-miR156a,fve-miR156b,vca-miR156a-5p,ata-miR156e-5p,ata-miR156b-5p,ata-miR156a-5p,ata-miR156c-5p,ata-miR156d-5p,bra-miR156g-5p,bra-miR156f-5p,bra-miR156e-5p,bra-miR156d-5p,bra-miR156c-5p,bra-mi…	CtAH11G0002500	0.389194	0.335771	0.140501	23.4947	1291.05	3552.45	-0.987711	AT5G50570.1	59.615	Squamosa promoter-binding protein-like (SBP domain) transcription factor family protein	XP_024978514.1	squamosa promoter-binding-like protein 13A isoform X2 [Cynara cardunculus var. scolymus]	GO:0005634,GO:0003677	nucleus[CC],DNA binding[MF]		UGACAGAAGAGAGUGAGCAC
Cluster1	Cluster_100330	aof-miR156a,csi-miR156c-5p,csi-miR156b-5p,cas-miR156k-5p,cas-miR156f-5p,cas-miR156e-5p,cas-miR156d-5p,cas-miR156c-5p,cas-miR156b-5p,cas-miR156a,pab-miR156l,pab-miR156a,fve-miR156d,fve-miR156e,fve-miR156c,fve-miR156a,fve-miR156b,vca-miR156a-5p,ata-miR156e-5p,ata-miR156b-5p,ata-miR156a-5p,ata-miR156c-5p,ata-miR156d-5p,bra-miR156g-5p,bra-miR156f-5p,bra-miR156e-5p,bra-miR156d-5p,bra-miR156c-5p,bra-mi…	CtAH11G0166900	89.122	8.18979	1.2117	23.4947	1291.05	3552.45	-0.81774	AT2G28110.1	63.182	Exostosin family protein	XP_024985962.1	probable glucuronoxylan glucuronosyltransferase IRX7 [Cynara cardunculus var. scolymus]	GO:0006486,GO:0016757	protein glycosylation[BP],transferase activity, transferring glycosyl groups[MF]	ko:K20889	UGACAGAAGAGAGUGAGCAC
Cluster1	Cluster_100330	aof-miR156a,csi-miR156c-5p,csi-miR156b-5p,cas-miR156k-5p,cas-miR156f-5p,cas-miR156e-5p,cas-miR156d-5p,cas-miR156c-5p,cas-miR156b-5p,cas-miR156a,pab-miR156l,pab-miR156a,fve-miR156d,fve-miR156e,fve-miR156c,fve-miR156a,fve-miR156b,vca-miR156a-5p,ata-miR156e-5p,ata-miR156b-5p,ata-miR156a-5p,ata-miR156c-5p,ata-miR156d-5p,bra-miR156g-5p,bra-miR156f-5p,bra-miR156e-5p,bra-miR156d-5p,bra-miR156c-5p,bra-mi…	CtAH11G0222300	10.1911	0.740504	2.13174	23.4947	1291.05	3552.45	-0.681091	AT3G06560.1	53.445	poly(A) polymerase 3	XP_024986484.1	nuclear poly(A) polymerase 3-like, partial [Cynara cardunculus var. scolymus]	GO:0043631,GO:0004652,GO:0003723,GO:0005634,GO:0016779,GO:0031123	RNA polyadenylation[BP],polynucleotide adenylyltransferase activity[MF],RNA binding[MF],nucleus[CC],nucleotidyltransferase activity[MF],RNA 3'-end processing[BP]	ko:K14376	UGACAGAAGAGAGUGAGCAC
Cluster1	Cluster_100330	aof-miR156a,csi-miR156c-5p,csi-miR156b-5p,cas-miR156k-5p,cas-miR156f-5p,cas-miR156e-5p,cas-miR156d-5p,cas-miR156c-5p,cas-miR156b-5p,cas-miR156a,pab-miR156l,pab-miR156a,fve-miR156d,fve-miR156e,fve-miR156c,fve-miR156a,fve-miR156b,vca-miR156a-5p,ata-miR156e-5p,ata-miR156b-5p,ata-miR156a-5p,ata-miR156c-5p,ata-miR156d-5p,bra-miR156g-5p,bra-miR156f-5p,bra-miR156e-5p,bra-miR156d-5p,bra-miR156c-5p,bra-mi…	CtAH11G0265800	4.62082	0.111571	0.204631	23.4947	1291.05	3552.45	-0.763008	AT3G23510.1	66.396	Cyclopropane-fatty-acyl-phospholipid synthase	XP_024984906.1	uncharacterized protein LOC112520683 [Cynara cardunculus var. scolymus]	GO:0016491,GO:0055114	oxidoreductase activity[MF],oxidation-reduction process[BP]	ko:K00574	UGACAGAAGAGAGUGAGCAC
Cluster1	Cluster_100330	aof-miR156a,csi-miR156c-5p,csi-miR156b-5p,cas-miR156k-5p,cas-miR156f-5p,cas-miR156e-5p,cas-miR156d-5p,cas-miR156c-5p,cas-miR156b-5p,cas-miR156a,pab-miR156l,pab-miR156a,fve-miR156d,fve-miR156e,fve-miR156c,fve-miR156a,fve-miR156b,vca-miR156a-5p,ata-miR156e-5p,ata-miR156b-5p,ata-miR156a-5p,ata-miR156c-5p,ata-miR156d-5p,bra-miR156g-5p,bra-miR156f-5p,bra-miR156e-5p,bra-miR156d-5p,bra-miR156c-5p,bra-mi…	CtAH12G0156000	28.0765	0.0286426	0	23.4947	1291.05	3552.45	-0.775114	AT1G27360.1	34.386	squamosa promoter-like 11	XP_024968393.1	squamosa promoter-binding-like protein 12 [Cynara cardunculus var. scolymus]	GO:0005634,GO:0003677	nucleus[CC],DNA binding[MF]		UGACAGAAGAGAGUGAGCAC
Cluster1	Cluster_100330	aof-miR156a,csi-miR156c-5p,csi-miR156b-5p,cas-miR156k-5p,cas-miR156f-5p,cas-miR156e-5p,cas-miR156d-5p,cas-miR156c-5p,cas-miR156b-5p,cas-miR156a,pab-miR156l,pab-miR156a,fve-miR156d,fve-miR156e,fve-miR156c,fve-miR156a,fve-miR156b,vca-miR156a-5p,ata-miR156e-5p,ata-miR156b-5p,ata-miR156a-5p,ata-miR156c-5p,ata-miR156d-5p,bra-miR156g-5p,bra-miR156f-5p,bra-miR156e-5p,bra-miR156d-5p,bra-miR156c-5p,bra-mi…	CtAH01G0120400	0.864349	0.23317	0.368953	23.4947	1291.05	3552.45	-0.628955	AT2G33810.1	50.794	squamosa promoter binding protein-like 3	XP_024983695.1	squamosa promoter-binding protein 1-like [Cynara cardunculus var. scolymus] &gt;KVI00999.1 Squamosa promoter-binding protein [Cynara cardunculus var. scolymus]	GO:0005634,GO:0003677	nucleus[CC],DNA binding[MF]		UGACAGAAGAGAGUGAGCAC
Cluster1	Cluster_100330	aof-miR156a,csi-miR156c-5p,csi-miR156b-5p,cas-miR156k-5p,cas-miR156f-5p,cas-miR156e-5p,cas-miR156d-5p,cas-miR156c-5p,cas-miR156b-5p,cas-miR156a,pab-miR156l,pab-miR156a,fve-miR156d,fve-miR156e,fve-miR156c,fve-miR156a,fve-miR156b,vca-miR156a-5p,ata-miR156e-5p,ata-miR156b-5p,ata-miR156a-5p,ata-miR156c-5p,ata-miR156d-5p,bra-miR156g-5p,bra-miR156f-5p,bra-miR156e-5p,bra-miR156d-5p,bra-miR156c-5p,bra-mi…	CtAH02G0073600	15.8777	0.236012	0.253811	23.4947	1291.05	3552.45	-0.773931	AT5G43270.2	41.207	squamosa promoter binding protein-like 2	XP_024994203.1	squamosa promoter-binding-like protein 12 [Cynara cardunculus var. scolymus]	GO:0005634,GO:0003677	nucleus[CC],DNA binding[MF]		UGACAGAAGAGAGUGAGCAC
Cluster1	Cluster_100330	aof-miR156a,csi-miR156c-5p,csi-miR156b-5p,cas-miR156k-5p,cas-miR156f-5p,cas-miR156e-5p,cas-miR156d-5p,cas-miR156c-5p,cas-miR156b-5p,cas-miR156a,pab-miR156l,pab-miR156a,fve-miR156d,fve-miR156e,fve-miR156c,fve-miR156a,fve-miR156b,vca-miR156a-5p,ata-miR156e-5p,ata-miR156b-5p,ata-miR156a-5p,ata-miR156c-5p,ata-miR156d-5p,bra-miR156g-5p,bra-miR156f-5p,bra-miR156e-5p,bra-miR156d-5p,bra-miR156c-5p,bra-mi…	CtAH02G0077000	5.36355	2.60537	1.41916	23.4947	1291.05	3552.45	-0.925916	AT1G57820.3	62.5	Zinc finger (C3HC4-type RING finger) family protein	XP_024993873.1	E3 ubiquitin-protein ligase ORTHRUS 2-like isoform X4 [Cynara cardunculus var. scolymus]	NA	NA	ko:K10638	UGACAGAAGAGAGUGAGCAC
Cluster1	Cluster_100330	aof-miR156a,csi-miR156c-5p,csi-miR156b-5p,cas-miR156k-5p,cas-miR156f-5p,cas-miR156e-5p,cas-miR156d-5p,cas-miR156c-5p,cas-miR156b-5p,cas-miR156a,pab-miR156l,pab-miR156a,fve-miR156d,fve-miR156e,fve-miR156c,fve-miR156a,fve-miR156b,vca-miR156a-5p,ata-miR156e-5p,ata-miR156b-5p,ata-miR156a-5p,ata-miR156c-5p,ata-miR156d-5p,bra-miR156g-5p,bra-miR156f-5p,bra-miR156e-5p,bra-miR156d-5p,bra-miR156c-5p,bra-mi…	CtAH03G0204100	23.0854	8.18833	6.75251	23.4947	1291.05	3552.45	-0.82232	AT5G25510.1	71.486	Protein phosphatase 2A regulatory B subunit family protein	XP_024996956.1	serine/threonine protein phosphatase 2A 57 kDa regulatory subunit B&apos; kappa isoform isoform X1 [Cynara cardunculus var. scolymus]	GO:0007165,GO:0000159,GO:0019888	signal transduction[BP],protein phosphatase type 2A complex[CC],protein phosphatase regulator activity[MF]	ko:K11584	UGACAGAAGAGAGUGAGCAC
Cluster1	Cluster_100330	aof-miR156a,csi-miR156c-5p,csi-miR156b-5p,cas-miR156k-5p,cas-miR156f-5p,cas-miR156e-5p,cas-miR156d-5p,cas-miR156c-5p,cas-miR156b-5p,cas-miR156a,pab-miR156l,pab-miR156a,fve-miR156d,fve-miR156e,fve-miR156c,fve-miR156a,fve-miR156b,vca-miR156a-5p,ata-miR156e-5p,ata-miR156b-5p,ata-miR156a-5p,ata-miR156c-5p,ata-miR156d-5p,bra-miR156g-5p,bra-miR156f-5p,bra-miR156e-5p,bra-miR156d-5p,bra-miR156c-5p,bra-mi…	CtAH04G0252700	8.62308	0.385786	1.44505	23.4947	1291.05	3552.45	-0.694375	AT5G43270.2	35.123	squamosa promoter binding protein-like 2	XP_024988360.1	squamosa promoter-binding-like protein 12 isoform X1 [Cynara cardunculus var. scolymus] &gt;XP_024988361.1 squamosa promoter-binding-like protein 12 isoform X1 [Cynara cardunculus var. scolymus]	GO:0005634,GO:0003677	nucleus[CC],DNA binding[MF]		UGACAGAAGAGAGUGAGCAC
Cluster1	Cluster_100330	aof-miR156a,csi-miR156c-5p,csi-miR156b-5p,cas-miR156k-5p,cas-miR156f-5p,cas-miR156e-5p,cas-miR156d-5p,cas-miR156c-5p,cas-miR156b-5p,cas-miR156a,pab-miR156l,pab-miR156a,fve-miR156d,fve-miR156e,fve-miR156c,fve-miR156a,fve-miR156b,vca-miR156a-5p,ata-miR156e-5p,ata-miR156b-5p,ata-miR156a-5p,ata-miR156c-5p,ata-miR156d-5p,bra-miR156g-5p,bra-miR156f-5p,bra-miR156e-5p,bra-miR156d-5p,bra-miR156c-5p,bra-mi…	CtAH04G0253500	1.34204	0.0518427	0	23.4947	1291.05	3552.45	-0.795669	AT5G50570.1	70.297	Squamosa promoter-binding protein-like (SBP domain) transcription factor family protein	XP_024987775.1	squamosa promoter-binding-like protein 13A [Cynara cardunculus var. scolymus]	GO:0005634,GO:0003677	nucleus[CC],DNA binding[MF]		UGACAGAAGAGAGUGAGCAC
Cluster1	Cluster_100330	aof-miR156a,csi-miR156c-5p,csi-miR156b-5p,cas-miR156k-5p,cas-miR156f-5p,cas-miR156e-5p,cas-miR156d-5p,cas-miR156c-5p,cas-miR156b-5p,cas-miR156a,pab-miR156l,pab-miR156a,fve-miR156d,fve-miR156e,fve-miR156c,fve-miR156a,fve-miR156b,vca-miR156a-5p,ata-miR156e-5p,ata-miR156b-5p,ata-miR156a-5p,ata-miR156c-5p,ata-miR156d-5p,bra-miR156g-5p,bra-miR156f-5p,bra-miR156e-5p,bra-miR156d-5p,bra-miR156c-5p,bra-mi…	CtAH05G0146900	6.9956	4.50659	1.83628	23.4947	1291.05	3552.45	-0.99009	AT2G18950.2	74.576	homogentisate phytyltransferase 1	XP_024979519.1	homogentisate phytyltransferase 1, chloroplastic [Cynara cardunculus var. scolymus] &gt;XP_024979520.1 homogentisate phytyltransferase 1, chloroplastic [Cynara cardunculus var. scolymus] &gt;XP_024979521.1 homogentisate phytyltransferase 1, chloroplastic [Cynara cardunculus var. scolymus]	GO:0016021,GO:0016765	integral component of membrane[CC],transferase activity, transferring alkyl or aryl (other than methyl) groups[MF]	ko:K09833	UGACAGAAGAGAGUGAGCAC
Cluster1	Cluster_100330	aof-miR156a,csi-miR156c-5p,csi-miR156b-5p,cas-miR156k-5p,cas-miR156f-5p,cas-miR156e-5p,cas-miR156d-5p,cas-miR156c-5p,cas-miR156b-5p,cas-miR156a,pab-miR156l,pab-miR156a,fve-miR156d,fve-miR156e,fve-miR156c,fve-miR156a,fve-miR156b,vca-miR156a-5p,ata-miR156e-5p,ata-miR156b-5p,ata-miR156a-5p,ata-miR156c-5p,ata-miR156d-5p,bra-miR156g-5p,bra-miR156f-5p,bra-miR156e-5p,bra-miR156d-5p,bra-miR156c-5p,bra-mi…	CtAH06G0067100	35.8489	5.77561	0.691718	23.4947	1291.05	3552.45	-0.852208	AT1G55340.1	60.488	hypothetical protein (DUF1639)	XP_024983422.1	uncharacterized protein LOC112519501 [Cynara cardunculus var. scolymus]	NA	NA		UGACAGAAGAGAGUGAGCAC
Cluster1	Cluster_100330	aof-miR156a,csi-miR156c-5p,csi-miR156b-5p,cas-miR156k-5p,cas-miR156f-5p,cas-miR156e-5p,cas-miR156d-5p,cas-miR156c-5p,cas-miR156b-5p,cas-miR156a,pab-miR156l,pab-miR156a,fve-miR156d,fve-miR156e,fve-miR156c,fve-miR156a,fve-miR156b,vca-miR156a-5p,ata-miR156e-5p,ata-miR156b-5p,ata-miR156a-5p,ata-miR156c-5p,ata-miR156d-5p,bra-miR156g-5p,bra-miR156f-5p,bra-miR156e-5p,bra-miR156d-5p,bra-miR156c-5p,bra-mi…	CtAH06G0256800	20.9587	6.40307	10.9835	23.4947	1291.05	3552.45	-0.542338	AT1G17720.2	75.835	Protein phosphatase 2A%2C regulatory subunit PR55	KVH97958.1	Protein phosphatase 2A, regulatory subunit PR55 [Cynara cardunculus var. scolymus]	GO:0000159,GO:0019888,GO:0005515	protein phosphatase type 2A complex[CC],protein phosphatase regulator activity[MF],protein binding[MF]	ko:K04354	UGACAGAAGAGAGUGAGCAC
Cluster1	Cluster_100330	aof-miR156a,csi-miR156c-5p,csi-miR156b-5p,cas-miR156k-5p,cas-miR156f-5p,cas-miR156e-5p,cas-miR156d-5p,cas-miR156c-5p,cas-miR156b-5p,cas-miR156a,pab-miR156l,pab-miR156a,fve-miR156d,fve-miR156e,fve-miR156c,fve-miR156a,fve-miR156b,vca-miR156a-5p,ata-miR156e-5p,ata-miR156b-5p,ata-miR156a-5p,ata-miR156c-5p,ata-miR156d-5p,bra-miR156g-5p,bra-miR156f-5p,bra-miR156e-5p,bra-miR156d-5p,bra-miR156c-5p,bra-mi…	CtAH06G0316600	11.2303	0.235713	0.934105	23.4947	1291.05	3552.45	-0.737429	AT1G69170.1	38.312	Squamosa promoter-binding protein-like (SBP domain) transcription factor family protein	XP_024972916.1	squamosa promoter-binding-like protein 6 [Cynara cardunculus var. scolymus]	GO:0005634,GO:0003677	nucleus[CC],DNA binding[MF]		UGACAGAAGAGAGUGAGCAC
Cluster1	Cluster_100330	aof-miR156a,csi-miR156c-5p,csi-miR156b-5p,cas-miR156k-5p,cas-miR156f-5p,cas-miR156e-5p,cas-miR156d-5p,cas-miR156c-5p,cas-miR156b-5p,cas-miR156a,pab-miR156l,pab-miR156a,fve-miR156d,fve-miR156e,fve-miR156c,fve-miR156a,fve-miR156b,vca-miR156a-5p,ata-miR156e-5p,ata-miR156b-5p,ata-miR156a-5p,ata-miR156c-5p,ata-miR156d-5p,bra-miR156g-5p,bra-miR156f-5p,bra-miR156e-5p,bra-miR156d-5p,bra-miR156c-5p,bra-mi…	CtAH07G0001300	6.14317	0.224207	0.300791	23.4947	1291.05	3552.45	-0.767372	AT5G43270.2	45.769	squamosa promoter binding protein-like 2	XP_024991191.1	squamosa promoter-binding-like protein 10 isoform X1 [Cynara cardunculus var. scolymus]	GO:0005634,GO:0003677	nucleus[CC],DNA binding[MF]		UGACAGAAGAGAGUGAGCAC
Cluster1	Cluster_100330	aof-miR156a,csi-miR156c-5p,csi-miR156b-5p,cas-miR156k-5p,cas-miR156f-5p,cas-miR156e-5p,cas-miR156d-5p,cas-miR156c-5p,cas-miR156b-5p,cas-miR156a,pab-miR156l,pab-miR156a,fve-miR156d,fve-miR156e,fve-miR156c,fve-miR156a,fve-miR156b,vca-miR156a-5p,ata-miR156e-5p,ata-miR156b-5p,ata-miR156a-5p,ata-miR156c-5p,ata-miR156d-5p,bra-miR156g-5p,bra-miR156f-5p,bra-miR156e-5p,bra-miR156d-5p,bra-miR156c-5p,bra-mi…	CtAH07G0074200	2.34351	0.177844	0.122122	23.4947	1291.05	3552.45	-0.788279	AT3G12120.2,AT3G12120.2	58.268,58.005	fatty acid desaturase 2,fatty acid desaturase 2	AGC65502.1,AEK06376.1	FAD2-5 protein [Carthamus tinctorius],microsomal oleate desaturase FAD2-7 [Carthamus tinctorius]	GO:0006629,GO:0006629	lipid metabolic process[BP],lipid metabolic process[BP]	ko:K10256,ko:K10256	UGACAGAAGAGAGUGAGCAC
Cluster1	Cluster_100330	aof-miR156a,csi-miR156c-5p,csi-miR156b-5p,cas-miR156k-5p,cas-miR156f-5p,cas-miR156e-5p,cas-miR156d-5p,cas-miR156c-5p,cas-miR156b-5p,cas-miR156a,pab-miR156l,pab-miR156a,fve-miR156d,fve-miR156e,fve-miR156c,fve-miR156a,fve-miR156b,vca-miR156a-5p,ata-miR156e-5p,ata-miR156b-5p,ata-miR156a-5p,ata-miR156c-5p,ata-miR156d-5p,bra-miR156g-5p,bra-miR156f-5p,bra-miR156e-5p,bra-miR156d-5p,bra-miR156c-5p,bra-mi…	CtAH07G0120000	30.9414	7.27018	12.3417	23.4947	1291.05	3552.45	-0.629664	AT5G05710.1	84.615	Pleckstrin homology (PH) domain superfamily protein	XP_024991483.1	pleckstrin homology domain-containing protein 1 [Cynara cardunculus var. scolymus] &gt;KVI04886.1 Pleckstrin homology domain-containing protein [Cynara cardunculus var. scolymus]	NA	NA		UGACAGAAGAGAGUGAGCAC
Cluster1	Cluster_100330	aof-miR156a,csi-miR156c-5p,csi-miR156b-5p,cas-miR156k-5p,cas-miR156f-5p,cas-miR156e-5p,cas-miR156d-5p,cas-miR156c-5p,cas-miR156b-5p,cas-miR156a,pab-miR156l,pab-miR156a,fve-miR156d,fve-miR156e,fve-miR156c,fve-miR156a,fve-miR156b,vca-miR156a-5p,ata-miR156e-5p,ata-miR156b-5p,ata-miR156a-5p,ata-miR156c-5p,ata-miR156d-5p,bra-miR156g-5p,bra-miR156f-5p,bra-miR156e-5p,bra-miR156d-5p,bra-miR156c-5p,bra-mi…	CtAH07G0241700	2.66703	2.73216	1.93769	23.4947	1291.05	3552.45	-0.906321	AT1G53160.3	73.75	squamosa promoter binding protein-like 4	XP_024959706.1	squamosa promoter-binding protein 2-like [Cynara cardunculus var. scolymus]	GO:0005634,GO:0003677	nucleus[CC],DNA binding[MF]		UGACAGAAGAGAGUGAGCAC
Cluster1	Cluster_100330	aof-miR156a,csi-miR156c-5p,csi-miR156b-5p,cas-miR156k-5p,cas-miR156f-5p,cas-miR156e-5p,cas-miR156d-5p,cas-miR156c-5p,cas-miR156b-5p,cas-miR156a,pab-miR156l,pab-miR156a,fve-miR156d,fve-miR156e,fve-miR156c,fve-miR156a,fve-miR156b,vca-miR156a-5p,ata-miR156e-5p,ata-miR156b-5p,ata-miR156a-5p,ata-miR156c-5p,ata-miR156d-5p,bra-miR156g-5p,bra-miR156f-5p,bra-miR156e-5p,bra-miR156d-5p,bra-miR156c-5p,bra-mi…	CtAH08G0029800	26.1652	6.85698	10.1566	23.4947	1291.05	3552.45	-0.663567	AT2G40730.1	75.031	kinase family with ARM repeat domain-containing protein	XP_024975331.1	probable inactive serine/threonine-protein kinase scy1 [Cynara cardunculus var. scolymus]	GO:0004672,GO:0006468,GO:0005524	protein kinase activity[MF],protein phosphorylation[BP],ATP binding[MF]	ko:K08876	UGACAGAAGAGAGUGAGCAC
Cluster1	Cluster_100330	aof-miR156a,csi-miR156c-5p,csi-miR156b-5p,cas-miR156k-5p,cas-miR156f-5p,cas-miR156e-5p,cas-miR156d-5p,cas-miR156c-5p,cas-miR156b-5p,cas-miR156a,pab-miR156l,pab-miR156a,fve-miR156d,fve-miR156e,fve-miR156c,fve-miR156a,fve-miR156b,vca-miR156a-5p,ata-miR156e-5p,ata-miR156b-5p,ata-miR156a-5p,ata-miR156c-5p,ata-miR156d-5p,bra-miR156g-5p,bra-miR156f-5p,bra-miR156e-5p,bra-miR156d-5p,bra-miR156c-5p,bra-mi…	CtAH08G0118400	23.3524	9.48356	9.25642	23.4947	1291.05	3552.45	-0.783376	AT3G26890.4	37.629	meiosis CtAHomosome segregation family protein	XP_024996756.1	uncharacterized protein LOC112529648 [Cynara cardunculus var. scolymus]	NA	NA		UGACAGAAGAGAGUGAGCAC
Cluster1	Cluster_100330	aof-miR156a,csi-miR156c-5p,csi-miR156b-5p,cas-miR156k-5p,cas-miR156f-5p,cas-miR156e-5p,cas-miR156d-5p,cas-miR156c-5p,cas-miR156b-5p,cas-miR156a,pab-miR156l,pab-miR156a,fve-miR156d,fve-miR156e,fve-miR156c,fve-miR156a,fve-miR156b,vca-miR156a-5p,ata-miR156e-5p,ata-miR156b-5p,ata-miR156a-5p,ata-miR156c-5p,ata-miR156d-5p,bra-miR156g-5p,bra-miR156f-5p,bra-miR156e-5p,bra-miR156d-5p,bra-miR156c-5p,bra-mi…	CtAH08G0127100	12.9391	3.44098	3.60421	23.4947	1291.05	3552.45	-0.764974	AT5G14790.1,AT5G14790.1,NA	43.254,56.897,NA	ARM repeat superfamily protein,ARM repeat superfamily protein,NA	KVI09180.1,XP_024992238.1,NA	Armadillo-like helical [Cynara cardunculus var. scolymus],uncharacterized protein LOC112526077 [Cynara cardunculus var. scolymus] &gt;XP_024992245.1 uncharacterized protein LOC112526077 [Cynara cardunculus var. scolymus],NA	NA,NA,NA	NA,NA,NA	,,NA	UGACAGAAGAGAGUGAGCAC
Cluster1	Cluster_100330	aof-miR156a,csi-miR156c-5p,csi-miR156b-5p,cas-miR156k-5p,cas-miR156f-5p,cas-miR156e-5p,cas-miR156d-5p,cas-miR156c-5p,cas-miR156b-5p,cas-miR156a,pab-miR156l,pab-miR156a,fve-miR156d,fve-miR156e,fve-miR156c,fve-miR156a,fve-miR156b,vca-miR156a-5p,ata-miR156e-5p,ata-miR156b-5p,ata-miR156a-5p,ata-miR156c-5p,ata-miR156d-5p,bra-miR156g-5p,bra-miR156f-5p,bra-miR156e-5p,bra-miR156d-5p,bra-miR156c-5p,bra-mi…	CtAH09G0071600	0.652189	0.188601	0.149316	23.4947	1291.05	3552.45	-0.817064	NA	NA	NA	XP_024969784.1	squamosa promoter-binding-like protein 6 [Cynara cardunculus var. scolymus]	NA	NA	NA	UGACAGAAGAGAGUGAGCAC
Cluster1	Cluster_100330	aof-miR156a,csi-miR156c-5p,csi-miR156b-5p,cas-miR156k-5p,cas-miR156f-5p,cas-miR156e-5p,cas-miR156d-5p,cas-miR156c-5p,cas-miR156b-5p,cas-miR156a,pab-miR156l,pab-miR156a,fve-miR156d,fve-miR156e,fve-miR156c,fve-miR156a,fve-miR156b,vca-miR156a-5p,ata-miR156e-5p,ata-miR156b-5p,ata-miR156a-5p,ata-miR156c-5p,ata-miR156d-5p,bra-miR156g-5p,bra-miR156f-5p,bra-miR156e-5p,bra-miR156d-5p,bra-miR156c-5p,bra-mi…	CtAH09G0129900	16.8888	2.43225	1.30237	23.4947	1291.05	3552.45	-0.814031	AT5G50570.1,AT5G50570.1	40.636,40.636	Squamosa promoter-binding protein-like (SBP domain) transcription factor family protein,Squamosa promoter-binding protein-like (SBP domain) transcription factor family protein	XP_024977060.1,KVH98982.1	squamosa promoter-binding-like protein 13A [Cynara cardunculus var. scolymus],Transcription factor, SBP-box [Cynara cardunculus var. scolymus]	GO:0005634,GO:0003677,GO:0005634,GO:0003677	nucleus[CC],DNA binding[MF],nucleus[CC],DNA binding[MF]	,	UGACAGAAGAGAGUGAGCAC
Cluster1	Cluster_101871	aof-miR319a,bra-miR319-3p,sly-miR319b,stu-miR319a-3p,mtr-miR319d-3p,mes-miR319e,mes-miR319d,mes-miR319c,mes-miR319b,mes-miR319a,mdm-miR319b-3p,mdm-miR319a,hbr-miR319,nta-miR319b,nta-miR319a,lus-miR319a,cca-miR319,vun-miR319a,amg-miR319,aau-miR319,gma-miR319m,gma-miR319k,gma-miR319j,gma-miR319h,tae-miR319,aly-miR319b-3p,aly-miR319a-3p,rco-miR319c,rco-miR319b,rco-miR319a,aqc-miR319,vvi-miR319f,vvi-…	CtAH02G0052100	0.443683	0.493412	0.0193715	26.0429	43.1369	121.663	-0.965356	AT4G02340.1	60	alpha/beta-Hydrolases superfamily protein	KVH95128.1	hypothetical protein Ccrd_002847 [Cynara cardunculus var. scolymus]	GO:0003824	catalytic activity[MF]		UUGGACUGAAGGGAGCUCCCU
Cluster1	Cluster_101871	aof-miR319a,bra-miR319-3p,sly-miR319b,stu-miR319a-3p,mtr-miR319d-3p,mes-miR319e,mes-miR319d,mes-miR319c,mes-miR319b,mes-miR319a,mdm-miR319b-3p,mdm-miR319a,hbr-miR319,nta-miR319b,nta-miR319a,lus-miR319a,cca-miR319,vun-miR319a,amg-miR319,aau-miR319,gma-miR319m,gma-miR319k,gma-miR319j,gma-miR319h,tae-miR319,aly-miR319b-3p,aly-miR319a-3p,rco-miR319c,rco-miR319b,rco-miR319a,aqc-miR319,vvi-miR319f,vvi-…	CtAH03G0203700	0.0778182	0	0.00484233	26.0429	43.1369	121.663	-0.594337	AT1G22220.1	27.273	F-box family protein	XP_024996516.1	F-box protein At4g18380-like [Cynara cardunculus var. scolymus]	GO:0005515	protein binding[MF]		UUGGACUGAAGGGAGCUCCCU
Cluster1	Cluster_101871	aof-miR319a,bra-miR319-3p,sly-miR319b,stu-miR319a-3p,mtr-miR319d-3p,mes-miR319e,mes-miR319d,mes-miR319c,mes-miR319b,mes-miR319a,mdm-miR319b-3p,mdm-miR319a,hbr-miR319,nta-miR319b,nta-miR319a,lus-miR319a,cca-miR319,vun-miR319a,amg-miR319,aau-miR319,gma-miR319m,gma-miR319k,gma-miR319j,gma-miR319h,tae-miR319,aly-miR319b-3p,aly-miR319a-3p,rco-miR319c,rco-miR319b,rco-miR319a,aqc-miR319,vvi-miR319f,vvi-…	CtAH05G0082000	1.41429	0.478707	0.251829	26.0429	43.1369	121.663	-0.768925	AT4G38062.1	40.762	basic helix loop helix (bHLH) DNA-binding superfamily protein	PWA41458.1	hypothetical protein CTI12_AA553700 [Artemisia annua]	NA	NA	ko:K20283,ko:K20478	UUGGACUGAAGGGAGCUCCCU
Cluster1	Cluster_101871	aof-miR319a,bra-miR319-3p,sly-miR319b,stu-miR319a-3p,mtr-miR319d-3p,mes-miR319e,mes-miR319d,mes-miR319c,mes-miR319b,mes-miR319a,mdm-miR319b-3p,mdm-miR319a,hbr-miR319,nta-miR319b,nta-miR319a,lus-miR319a,cca-miR319,vun-miR319a,amg-miR319,aau-miR319,gma-miR319m,gma-miR319k,gma-miR319j,gma-miR319h,tae-miR319,aly-miR319b-3p,aly-miR319a-3p,rco-miR319c,rco-miR319b,rco-miR319a,aqc-miR319,vvi-miR319f,vvi-…	CtAH05G0118200	36.7752	49.4584	30.7978	26.0429	43.1369	121.663	-0.624288	AT3G15030.1	48.124	TCP family transcription factor 4	XP_023771332.1	transcription factor TCP4-like isoform X1 [Lactuca sativa]	GO:0003700	DNA-binding transcription factor activity[MF]		UUGGACUGAAGGGAGCUCCCU
Cluster1	Cluster_101871	aof-miR319a,bra-miR319-3p,sly-miR319b,stu-miR319a-3p,mtr-miR319d-3p,mes-miR319e,mes-miR319d,mes-miR319c,mes-miR319b,mes-miR319a,mdm-miR319b-3p,mdm-miR319a,hbr-miR319,nta-miR319b,nta-miR319a,lus-miR319a,cca-miR319,vun-miR319a,amg-miR319,aau-miR319,gma-miR319m,gma-miR319k,gma-miR319j,gma-miR319h,tae-miR319,aly-miR319b-3p,aly-miR319a-3p,rco-miR319c,rco-miR319b,rco-miR319a,aqc-miR319,vvi-miR319f,vvi-…	CtAH07G0069900	23.8864	1.94533	5.15849	26.0429	43.1369	121.663	-0.527796	AT5G23130.1	42.609	Peptidoglycan-binding LysM domain-containing protein	XP_024989680.1	uncharacterized protein LOC112524192 [Cynara cardunculus var. scolymus]	NA	NA		UUGGACUGAAGGGAGCUCCCU
Cluster1	Cluster_101871	aof-miR319a,bra-miR319-3p,sly-miR319b,stu-miR319a-3p,mtr-miR319d-3p,mes-miR319e,mes-miR319d,mes-miR319c,mes-miR319b,mes-miR319a,mdm-miR319b-3p,mdm-miR319a,hbr-miR319,nta-miR319b,nta-miR319a,lus-miR319a,cca-miR319,vun-miR319a,amg-miR319,aau-miR319,gma-miR319m,gma-miR319k,gma-miR319j,gma-miR319h,tae-miR319,aly-miR319b-3p,aly-miR319a-3p,rco-miR319c,rco-miR319b,rco-miR319a,aqc-miR319,vvi-miR319f,vvi-…	CtAH07G0247100	0.991129	0	0	26.0429	43.1369	121.663	-0.638082	NA	NA	NA	XP_023747330.1	uncharacterized protein LOC111895480 [Lactuca sativa] &gt;PLY63547.1 hypothetical protein LSAT_0X5400 [Lactuca sativa]	GO:0003700	DNA-binding transcription factor activity[MF]		UUGGACUGAAGGGAGCUCCCU
Cluster1	Cluster_101871	aof-miR319a,bra-miR319-3p,sly-miR319b,stu-miR319a-3p,mtr-miR319d-3p,mes-miR319e,mes-miR319d,mes-miR319c,mes-miR319b,mes-miR319a,mdm-miR319b-3p,mdm-miR319a,hbr-miR319,nta-miR319b,nta-miR319a,lus-miR319a,cca-miR319,vun-miR319a,amg-miR319,aau-miR319,gma-miR319m,gma-miR319k,gma-miR319j,gma-miR319h,tae-miR319,aly-miR319b-3p,aly-miR319a-3p,rco-miR319c,rco-miR319b,rco-miR319a,aqc-miR319,vvi-miR319f,vvi-…	CtAH08G0254200	6.67277	0.918278	1.93644	26.0429	43.1369	121.663	-0.501612	AT5G06100.5	36.63	myb domain protein 33	XP_024968960.1	transcription factor GAMYB-like [Cynara cardunculus var. scolymus]	GO:0003677	DNA binding[MF]	ko:K09422	UUGGACUGAAGGGAGCUCCCU
Cluster1	Cluster_111915	cas-miR171c-5p,fve-miR171c-5p,lus-miR171d,gma-miR171c-5p,aly-miR171c-5p,ath-miR171c-5p,fve-miR171f-5p,stu-miR171d-5p,lja-miR171d-3p,gma-miR171l,gma-miR171k-5p,mtr-miR171e-5p,osa-miR171c-5p,ata-miR171c-5p,bdi-miR171c-5p,zma-miR171c-5p,nta-miR171a,gma-miR171o-5p,aly-miR171b-5p,sly-miR171c,sly-miR171b-5p,ath-miR171b-5p,ptc-miR171a-5p,zma-miR171b-5p,zma-miR171i-5p,tcf-miR-10295,gra-miR8670b,gra-miR86…	CtAH10G0145800	40.2629	15.4599	19.5069	33.4451	158.095	178.69	-0.959924	AT1G79120.2,NA	63.218,NA	Ubiquitin carboxyl-terminal hydrolase family protein,NA	XP_024981964.1,NA	protein WHAT&apos;S THIS FACTOR 1 homolog [Cynara cardunculus var. scolymus],NA	NA,NA	NA,NA	,NA	AGAUGUUGGUGCGGUUCAAUC
Cluster1	Cluster_111915	cas-miR171c-5p,fve-miR171c-5p,lus-miR171d,gma-miR171c-5p,aly-miR171c-5p,ath-miR171c-5p,fve-miR171f-5p,stu-miR171d-5p,lja-miR171d-3p,gma-miR171l,gma-miR171k-5p,mtr-miR171e-5p,osa-miR171c-5p,ata-miR171c-5p,bdi-miR171c-5p,zma-miR171c-5p,nta-miR171a,gma-miR171o-5p,aly-miR171b-5p,sly-miR171c,sly-miR171b-5p,ath-miR171b-5p,ptc-miR171a-5p,zma-miR171b-5p,zma-miR171i-5p,tcf-miR-10295,gra-miR8670b,gra-miR86…	CtAH10G0205400	3.55861	0.16459	0.988008	33.4451	158.095	178.69	-0.933727	AT5G05980.2	57.944	DHFS-FPGS homolog B	XP_024976447.1	folylpolyglutamate synthase isoform X2 [Cynara cardunculus var. scolymus]	GO:0016874,GO:0009396,GO:0004326,GO:0005524,GO:0009058	ligase activity[MF],folic acid-containing compound biosynthetic process[BP],tetrahydrofolylpolyglutamate synthase activity[MF],ATP binding[MF],biosynthetic process[BP]	ko:K01930	AGAUGUUGGUGCGGUUCAAUC
Cluster1	Cluster_111915	cas-miR171c-5p,fve-miR171c-5p,lus-miR171d,gma-miR171c-5p,aly-miR171c-5p,ath-miR171c-5p,fve-miR171f-5p,stu-miR171d-5p,lja-miR171d-3p,gma-miR171l,gma-miR171k-5p,mtr-miR171e-5p,osa-miR171c-5p,ata-miR171c-5p,bdi-miR171c-5p,zma-miR171c-5p,nta-miR171a,gma-miR171o-5p,aly-miR171b-5p,sly-miR171c,sly-miR171b-5p,ath-miR171b-5p,ptc-miR171a-5p,zma-miR171b-5p,zma-miR171i-5p,tcf-miR-10295,gra-miR8670b,gra-miR86…	CtAH11G0126900	14.5387	5.13015	5.2301	33.4451	158.095	178.69	-0.990124	AT3G11220.1	63.143	Paxneb protein-like protein	XP_024987129.1	elongator complex protein 4 isoform X2 [Cynara cardunculus var. scolymus]	GO:0002098,GO:0033588	tRNA wobble uridine modification[BP],Elongator holoenzyme complex[CC]	ko:K11375	AGAUGUUGGUGCGGUUCAAUC
Cluster1	Cluster_111915	cas-miR171c-5p,fve-miR171c-5p,lus-miR171d,gma-miR171c-5p,aly-miR171c-5p,ath-miR171c-5p,fve-miR171f-5p,stu-miR171d-5p,lja-miR171d-3p,gma-miR171l,gma-miR171k-5p,mtr-miR171e-5p,osa-miR171c-5p,ata-miR171c-5p,bdi-miR171c-5p,zma-miR171c-5p,nta-miR171a,gma-miR171o-5p,aly-miR171b-5p,sly-miR171c,sly-miR171b-5p,ath-miR171b-5p,ptc-miR171a-5p,zma-miR171b-5p,zma-miR171i-5p,tcf-miR-10295,gra-miR8670b,gra-miR86…	CtAH11G0158400	0.873779	0.505407	0.0546433	33.4451	158.095	178.69	-0.900361	AT4G24015.1	45.509	RING/U-box superfamily protein	XP_024986881.1	probable E3 ubiquitin-protein ligase RHA4A [Cynara cardunculus var. scolymus] &gt;KVH89990.1 Zinc finger, RING/FYVE/PHD-type [Cynara cardunculus var. scolymus]	NA	NA	ko:K19039	AGAUGUUGGUGCGGUUCAAUC
Cluster1	Cluster_111915	cas-miR171c-5p,fve-miR171c-5p,lus-miR171d,gma-miR171c-5p,aly-miR171c-5p,ath-miR171c-5p,fve-miR171f-5p,stu-miR171d-5p,lja-miR171d-3p,gma-miR171l,gma-miR171k-5p,mtr-miR171e-5p,osa-miR171c-5p,ata-miR171c-5p,bdi-miR171c-5p,zma-miR171c-5p,nta-miR171a,gma-miR171o-5p,aly-miR171b-5p,sly-miR171c,sly-miR171b-5p,ath-miR171b-5p,ptc-miR171a-5p,zma-miR171b-5p,zma-miR171i-5p,tcf-miR-10295,gra-miR8670b,gra-miR86…	CtAH11G0170600	64.5897	14.3769	9.47277	33.4451	158.095	178.69	-0.998703	AT3G44735.2	62.5	PHYTOSULFOKINE 3 PRECURSOR	XP_024986806.1	putative phytosulfokines 6 [Cynara cardunculus var. scolymus] &gt;KVH90687.1 hypothetical protein Ccrd_007279 [Cynara cardunculus var. scolymus]	GO:0008283,GO:0005576,GO:0008083	cell population proliferation[BP],extracellular region[CC],growth factor activity[MF]		AGAUGUUGGUGCGGUUCAAUC
Cluster1	Cluster_111915	cas-miR171c-5p,fve-miR171c-5p,lus-miR171d,gma-miR171c-5p,aly-miR171c-5p,ath-miR171c-5p,fve-miR171f-5p,stu-miR171d-5p,lja-miR171d-3p,gma-miR171l,gma-miR171k-5p,mtr-miR171e-5p,osa-miR171c-5p,ata-miR171c-5p,bdi-miR171c-5p,zma-miR171c-5p,nta-miR171a,gma-miR171o-5p,aly-miR171b-5p,sly-miR171c,sly-miR171b-5p,ath-miR171b-5p,ptc-miR171a-5p,zma-miR171b-5p,zma-miR171i-5p,tcf-miR-10295,gra-miR8670b,gra-miR86…	CtAH02G0081900	24.3023	9.13523	20.3845	33.4451	158.095	178.69	-0.600108	AT3G19850.1	43.543	Phototropic-responsive NPH3 family protein	XP_024995177.1	BTB/POZ domain-containing protein At1g50280 [Cynara cardunculus var. scolymus] &gt;KVH95754.1 BTB/POZ fold [Cynara cardunculus var. scolymus]	NA	NA		AGAUGUUGGUGCGGUUCAAUC
Cluster1	Cluster_111915	cas-miR171c-5p,fve-miR171c-5p,lus-miR171d,gma-miR171c-5p,aly-miR171c-5p,ath-miR171c-5p,fve-miR171f-5p,stu-miR171d-5p,lja-miR171d-3p,gma-miR171l,gma-miR171k-5p,mtr-miR171e-5p,osa-miR171c-5p,ata-miR171c-5p,bdi-miR171c-5p,zma-miR171c-5p,nta-miR171a,gma-miR171o-5p,aly-miR171b-5p,sly-miR171c,sly-miR171b-5p,ath-miR171b-5p,ptc-miR171a-5p,zma-miR171b-5p,zma-miR171i-5p,tcf-miR-10295,gra-miR8670b,gra-miR86…	CtAH06G0095400	23.9541	2.54283	8.3906	33.4451	158.095	178.69	-0.921535	AT3G21070.2	71.209	NAD kinase 1	XP_021982699.1	NAD(H) kinase 1-like [Helianthus annuus] &gt;OTG37902.1 putative NAD kinase 1 [Helianthus annuus]	GO:0006741,GO:0003951,GO:0019674	NADP biosynthetic process[BP],NAD+ kinase activity[MF],NAD metabolic process[BP]	ko:K00858	AGAUGUUGGUGCGGUUCAAUC
Cluster1	Cluster_111915	cas-miR171c-5p,fve-miR171c-5p,lus-miR171d,gma-miR171c-5p,aly-miR171c-5p,ath-miR171c-5p,fve-miR171f-5p,stu-miR171d-5p,lja-miR171d-3p,gma-miR171l,gma-miR171k-5p,mtr-miR171e-5p,osa-miR171c-5p,ata-miR171c-5p,bdi-miR171c-5p,zma-miR171c-5p,nta-miR171a,gma-miR171o-5p,aly-miR171b-5p,sly-miR171c,sly-miR171b-5p,ath-miR171b-5p,ptc-miR171a-5p,zma-miR171b-5p,zma-miR171i-5p,tcf-miR-10295,gra-miR8670b,gra-miR86…	CtAH06G0095600	47.5365	15.594	39.4308	33.4451	158.095	178.69	-0.596207	AT1G04170.2	89.247	eukaryotic translation initiation factor 2 gamma subunit	XP_024982843.1	eukaryotic translation initiation factor 2 subunit gamma-like [Cynara cardunculus var. scolymus] &gt;XP_024982844.1 eukaryotic translation initiation factor 2 subunit gamma-like [Cynara cardunculus var. scolymus]	GO:0003924,GO:0005525	GTPase activity[MF],GTP binding[MF]	ko:K03242	AGAUGUUGGUGCGGUUCAAUC
Cluster1	Cluster_111915	cas-miR171c-5p,fve-miR171c-5p,lus-miR171d,gma-miR171c-5p,aly-miR171c-5p,ath-miR171c-5p,fve-miR171f-5p,stu-miR171d-5p,lja-miR171d-3p,gma-miR171l,gma-miR171k-5p,mtr-miR171e-5p,osa-miR171c-5p,ata-miR171c-5p,bdi-miR171c-5p,zma-miR171c-5p,nta-miR171a,gma-miR171o-5p,aly-miR171b-5p,sly-miR171c,sly-miR171b-5p,ath-miR171b-5p,ptc-miR171a-5p,zma-miR171b-5p,zma-miR171i-5p,tcf-miR-10295,gra-miR8670b,gra-miR86…	CtAH07G0012800	0.814584	0.00656113	0.00179173	33.4451	158.095	178.69	-0.992033	AT5G14620.1	50.909	domains rearranged methyltransferase 2	XP_024989797.1	DNA (cytosine-5)-methyltransferase DRM2-like [Cynara cardunculus var. scolymus]	GO:0008168,GO:0006306	methyltransferase activity[MF],DNA methylation[BP]		AGAUGUUGGUGCGGUUCAAUC
Cluster1	Cluster_111915	cas-miR171c-5p,fve-miR171c-5p,lus-miR171d,gma-miR171c-5p,aly-miR171c-5p,ath-miR171c-5p,fve-miR171f-5p,stu-miR171d-5p,lja-miR171d-3p,gma-miR171l,gma-miR171k-5p,mtr-miR171e-5p,osa-miR171c-5p,ata-miR171c-5p,bdi-miR171c-5p,zma-miR171c-5p,nta-miR171a,gma-miR171o-5p,aly-miR171b-5p,sly-miR171c,sly-miR171b-5p,ath-miR171b-5p,ptc-miR171a-5p,zma-miR171b-5p,zma-miR171i-5p,tcf-miR-10295,gra-miR8670b,gra-miR86…	CtAH08G0038400	0.273332	0.0461537	0.191988	33.4451	158.095	178.69	-0.684079	AT3G28410.1	30.387	F-box/RNI-like superfamily protein	KVI09941.1	FBD-like protein, partial [Cynara cardunculus var. scolymus]	GO:0005515	protein binding[MF]		AGAUGUUGGUGCGGUUCAAUC
Cluster1	Cluster_111915	cas-miR171c-5p,fve-miR171c-5p,lus-miR171d,gma-miR171c-5p,aly-miR171c-5p,ath-miR171c-5p,fve-miR171f-5p,stu-miR171d-5p,lja-miR171d-3p,gma-miR171l,gma-miR171k-5p,mtr-miR171e-5p,osa-miR171c-5p,ata-miR171c-5p,bdi-miR171c-5p,zma-miR171c-5p,nta-miR171a,gma-miR171o-5p,aly-miR171b-5p,sly-miR171c,sly-miR171b-5p,ath-miR171b-5p,ptc-miR171a-5p,zma-miR171b-5p,zma-miR171i-5p,tcf-miR-10295,gra-miR8670b,gra-miR86…	CtAH09G0153900	6.94007	0.420729	0.834588	33.4451	158.095	178.69	-0.982357	AT1G55760.1	56.839	BTB/POZ domain-containing protein	XP_024976891.1	BTB/POZ domain-containing protein At1g55760-like [Cynara cardunculus var. scolymus] &gt;XP_024976892.1 BTB/POZ domain-containing protein At1g55760-like [Cynara cardunculus var. scolymus] &gt;XP_024976893.1 BTB/POZ domain-containing protein At1g55760-like [Cynara cardunculus var. scolymus]	GO:0005515	protein binding[MF]	ko:K10523	AGAUGUUGGUGCGGUUCAAUC
Cluster1	Cluster_129258	csi-miR403b-3p,cas-miR403,bra-miR403-3p,ppe-miR403,aly-miR403b-3p,ptc-miR403d,mes-miR403b,mes-miR403a,mdm-miR403b,mdm-miR403a,hpe-miR403a,har-miR403a,htu-miR403e,htu-miR403d,htu-miR403c,htu-miR403b,htu-miR403a,bna-miR403,tcc-miR403b,tcc-miR403a,csi-miR403a-3p,aly-miR403a-3p,rco-miR403b,rco-miR403a,vvi-miR403f,vvi-miR403e,vvi-miR403d,vvi-miR403c,vvi-miR403b,vvi-miR403a,ptc-miR403c-3p,ptc-miR403b,p…	CtAH11G0037400	12.4362	4.18522	1.78413	854.314	1576.15	3160.83	-0.867941	AT1G49620.1	37.815	Cyclin-dependent kinase inhibitor family protein	XP_024978297.1	cyclin-dependent kinase inhibitor 7-like [Cynara cardunculus var. scolymus] &gt;KVH92532.1 Cyclin-dependent kinase inhibitor [Cynara cardunculus var. scolymus]	GO:0007050,GO:0005634,GO:0004861	cell cycle arrest[BP],nucleus[CC],cyclin-dependent protein serine/threonine kinase inhibitor activity[MF]		UUAGAUUCACGCACAAACUCG
Cluster1	Cluster_129258	csi-miR403b-3p,cas-miR403,bra-miR403-3p,ppe-miR403,aly-miR403b-3p,ptc-miR403d,mes-miR403b,mes-miR403a,mdm-miR403b,mdm-miR403a,hpe-miR403a,har-miR403a,htu-miR403e,htu-miR403d,htu-miR403c,htu-miR403b,htu-miR403a,bna-miR403,tcc-miR403b,tcc-miR403a,csi-miR403a-3p,aly-miR403a-3p,rco-miR403b,rco-miR403a,vvi-miR403f,vvi-miR403e,vvi-miR403d,vvi-miR403c,vvi-miR403b,vvi-miR403a,ptc-miR403c-3p,ptc-miR403b,p…	CtAH11G0167600	33.8564	4.75767	10.0166	854.314	1576.15	3160.83	-0.616342	AT3G44890.1	70.051	ribosomal protein L9	XP_024985847.1	50S ribosomal protein L9, chloroplastic [Cynara cardunculus var. scolymus] &gt;KVH90740.1 Ribosomal protein L9 [Cynara cardunculus var. scolymus]	GO:0006412,GO:0005840,GO:0003735	translation[BP],ribosome[CC],structural constituent of ribosome[MF]	ko:K02939	UUAGAUUCACGCACAAACUCG
Cluster1	Cluster_129258	csi-miR403b-3p,cas-miR403,bra-miR403-3p,ppe-miR403,aly-miR403b-3p,ptc-miR403d,mes-miR403b,mes-miR403a,mdm-miR403b,mdm-miR403a,hpe-miR403a,har-miR403a,htu-miR403e,htu-miR403d,htu-miR403c,htu-miR403b,htu-miR403a,bna-miR403,tcc-miR403b,tcc-miR403a,csi-miR403a-3p,aly-miR403a-3p,rco-miR403b,rco-miR403a,vvi-miR403f,vvi-miR403e,vvi-miR403d,vvi-miR403c,vvi-miR403b,vvi-miR403a,ptc-miR403c-3p,ptc-miR403b,p…	CtAH12G0073800	19.2525	8.28107	10.7742	854.314	1576.15	3160.83	-0.577779	AT1G06890.2	83.193	nodulin MtN21 /EamA-like transporter family protein	XP_024967508.1	UDP-xylose transporter 3-like isoform X1 [Cynara cardunculus var. scolymus] &gt;KVI11372.1 protein of unknown function DUF250 [Cynara cardunculus var. scolymus]	NA	NA	ko:K15285	UUAGAUUCACGCACAAACUCG
Cluster1	Cluster_129258	csi-miR403b-3p,cas-miR403,bra-miR403-3p,ppe-miR403,aly-miR403b-3p,ptc-miR403d,mes-miR403b,mes-miR403a,mdm-miR403b,mdm-miR403a,hpe-miR403a,har-miR403a,htu-miR403e,htu-miR403d,htu-miR403c,htu-miR403b,htu-miR403a,bna-miR403,tcc-miR403b,tcc-miR403a,csi-miR403a-3p,aly-miR403a-3p,rco-miR403b,rco-miR403a,vvi-miR403f,vvi-miR403e,vvi-miR403d,vvi-miR403c,vvi-miR403b,vvi-miR403a,ptc-miR403c-3p,ptc-miR403b,p…	CtAH12G0222600	31.3395	18.2163	18.9632	854.314	1576.15	3160.83	-0.705971	AT2G47310.1	37.262	flowering time control protein-related / FCA gamma-like protein	XP_024966269.1	flowering time control protein FCA isoform X1 [Cynara cardunculus var. scolymus] &gt;KVI12543.1 Nucleotide-binding, alpha-beta plait [Cynara cardunculus var. scolymus]	GO:0003676,GO:0005515	nucleic acid binding[MF],protein binding[MF]	ko:K13207	UUAGAUUCACGCACAAACUCG
Cluster1	Cluster_129258	csi-miR403b-3p,cas-miR403,bra-miR403-3p,ppe-miR403,aly-miR403b-3p,ptc-miR403d,mes-miR403b,mes-miR403a,mdm-miR403b,mdm-miR403a,hpe-miR403a,har-miR403a,htu-miR403e,htu-miR403d,htu-miR403c,htu-miR403b,htu-miR403a,bna-miR403,tcc-miR403b,tcc-miR403a,csi-miR403a-3p,aly-miR403a-3p,rco-miR403b,rco-miR403a,vvi-miR403f,vvi-miR403e,vvi-miR403d,vvi-miR403c,vvi-miR403b,vvi-miR403a,ptc-miR403c-3p,ptc-miR403b,p…	CtAH01G0147400	0.001659	0	0	854.314	1576.15	3160.83	-0.740951	AT1G43260.1	53.138	hAT transposon superfamily protein	XP_022041546.1	uncharacterized protein LOC110944139 [Helianthus annuus]	GO:0046983,GO:0003677	protein dimerization activity[MF],DNA binding[MF]		UUAGAUUCACGCACAAACUCG
Cluster1	Cluster_129258	csi-miR403b-3p,cas-miR403,bra-miR403-3p,ppe-miR403,aly-miR403b-3p,ptc-miR403d,mes-miR403b,mes-miR403a,mdm-miR403b,mdm-miR403a,hpe-miR403a,har-miR403a,htu-miR403e,htu-miR403d,htu-miR403c,htu-miR403b,htu-miR403a,bna-miR403,tcc-miR403b,tcc-miR403a,csi-miR403a-3p,aly-miR403a-3p,rco-miR403b,rco-miR403a,vvi-miR403f,vvi-miR403e,vvi-miR403d,vvi-miR403c,vvi-miR403b,vvi-miR403a,ptc-miR403c-3p,ptc-miR403b,p…	CtAH01G0152100	8.19278	2.35796	3.69594	854.314	1576.15	3160.83	-0.576003	AT4G19490.1	60	VPS54	KVH87491.1	Vacuolar protein sorting-associated protein 54 [Cynara cardunculus var. scolymus]	GO:0000938,GO:0042147	GARP complex[CC],retrograde transport, endosome to Golgi[BP]	ko:K17600	UUAGAUUCACGCACAAACUCG
Cluster1	Cluster_129258	csi-miR403b-3p,cas-miR403,bra-miR403-3p,ppe-miR403,aly-miR403b-3p,ptc-miR403d,mes-miR403b,mes-miR403a,mdm-miR403b,mdm-miR403a,hpe-miR403a,har-miR403a,htu-miR403e,htu-miR403d,htu-miR403c,htu-miR403b,htu-miR403a,bna-miR403,tcc-miR403b,tcc-miR403a,csi-miR403a-3p,aly-miR403a-3p,rco-miR403b,rco-miR403a,vvi-miR403f,vvi-miR403e,vvi-miR403d,vvi-miR403c,vvi-miR403b,vvi-miR403a,ptc-miR403c-3p,ptc-miR403b,p…	CtAH02G0117400	0.0034172	0	0	854.314	1576.15	3160.83	-0.740951	AT1G43260.1	55.67	hAT transposon superfamily protein	XP_022041700.1	uncharacterized protein LOC110944347 [Helianthus annuus]	NA	NA		UUAGAUUCACGCACAAACUCG
Cluster1	Cluster_129258	csi-miR403b-3p,cas-miR403,bra-miR403-3p,ppe-miR403,aly-miR403b-3p,ptc-miR403d,mes-miR403b,mes-miR403a,mdm-miR403b,mdm-miR403a,hpe-miR403a,har-miR403a,htu-miR403e,htu-miR403d,htu-miR403c,htu-miR403b,htu-miR403a,bna-miR403,tcc-miR403b,tcc-miR403a,csi-miR403a-3p,aly-miR403a-3p,rco-miR403b,rco-miR403a,vvi-miR403f,vvi-miR403e,vvi-miR403d,vvi-miR403c,vvi-miR403b,vvi-miR403a,ptc-miR403c-3p,ptc-miR403b,p…	CtAH03G0277800	24.5391	11.412	8.39878	854.314	1576.15	3160.83	-0.847339	AT1G07705.2	53.14	NOT2 / NOT3 / NOT5 family	XP_024996687.1	probable NOT transcription complex subunit VIP2 isoform X2 [Cynara cardunculus var. scolymus]	GO:0006355,GO:0005634,GO:0030015	regulation of transcription, DNA-templated[BP],nucleus[CC],CCR4-NOT core complex[CC]	ko:K12605	UUAGAUUCACGCACAAACUCG
Cluster1	Cluster_129258	csi-miR403b-3p,cas-miR403,bra-miR403-3p,ppe-miR403,aly-miR403b-3p,ptc-miR403d,mes-miR403b,mes-miR403a,mdm-miR403b,mdm-miR403a,hpe-miR403a,har-miR403a,htu-miR403e,htu-miR403d,htu-miR403c,htu-miR403b,htu-miR403a,bna-miR403,tcc-miR403b,tcc-miR403a,csi-miR403a-3p,aly-miR403a-3p,rco-miR403b,rco-miR403a,vvi-miR403f,vvi-miR403e,vvi-miR403d,vvi-miR403c,vvi-miR403b,vvi-miR403a,ptc-miR403c-3p,ptc-miR403b,p…	CtAH04G0217800	40.7957	1.97379	11.2007	854.314	1576.15	3160.83	-0.568771	AT1G31280.1	45.434	Argonaute family protein	XP_024987369.1	protein argonaute 2-like [Cynara cardunculus var. scolymus]	GO:0003676,GO:0005515	nucleic acid binding[MF],protein binding[MF]	ko:K11593	UUAGAUUCACGCACAAACUCG
Cluster1	Cluster_129258	csi-miR403b-3p,cas-miR403,bra-miR403-3p,ppe-miR403,aly-miR403b-3p,ptc-miR403d,mes-miR403b,mes-miR403a,mdm-miR403b,mdm-miR403a,hpe-miR403a,har-miR403a,htu-miR403e,htu-miR403d,htu-miR403c,htu-miR403b,htu-miR403a,bna-miR403,tcc-miR403b,tcc-miR403a,csi-miR403a-3p,aly-miR403a-3p,rco-miR403b,rco-miR403a,vvi-miR403f,vvi-miR403e,vvi-miR403d,vvi-miR403c,vvi-miR403b,vvi-miR403a,ptc-miR403c-3p,ptc-miR403b,p…	CtAH05G0195000	38.2047	0.735876	4.05885	854.314	1576.15	3160.83	-0.684771	AT1G31280.1	45.285	Argonaute family protein	XP_024959189.1	protein argonaute 2-like [Cynara cardunculus var. scolymus]	GO:0003676,GO:0005515	nucleic acid binding[MF],protein binding[MF]	ko:K11593	UUAGAUUCACGCACAAACUCG
Cluster1	Cluster_129258	csi-miR403b-3p,cas-miR403,bra-miR403-3p,ppe-miR403,aly-miR403b-3p,ptc-miR403d,mes-miR403b,mes-miR403a,mdm-miR403b,mdm-miR403a,hpe-miR403a,har-miR403a,htu-miR403e,htu-miR403d,htu-miR403c,htu-miR403b,htu-miR403a,bna-miR403,tcc-miR403b,tcc-miR403a,csi-miR403a-3p,aly-miR403a-3p,rco-miR403b,rco-miR403a,vvi-miR403f,vvi-miR403e,vvi-miR403d,vvi-miR403c,vvi-miR403b,vvi-miR403a,ptc-miR403c-3p,ptc-miR403b,p…	CtAH06G0256600	39.6116	2.24812	0.093442	854.314	1576.15	3160.83	-0.77264	AT3G13690.3	58.942	kinase with adenine nucleotide alpha hydrolases-like domain-containing protein	XP_024973089.1	inactive protein kinase SELMODRAFT_444075-like [Cynara cardunculus var. scolymus]	GO:0004672,GO:0006468,GO:0005524	protein kinase activity[MF],protein phosphorylation[BP],ATP binding[MF]	ko:K04733	UUAGAUUCACGCACAAACUCG
Cluster1	Cluster_129258	csi-miR403b-3p,cas-miR403,bra-miR403-3p,ppe-miR403,aly-miR403b-3p,ptc-miR403d,mes-miR403b,mes-miR403a,mdm-miR403b,mdm-miR403a,hpe-miR403a,har-miR403a,htu-miR403e,htu-miR403d,htu-miR403c,htu-miR403b,htu-miR403a,bna-miR403,tcc-miR403b,tcc-miR403a,csi-miR403a-3p,aly-miR403a-3p,rco-miR403b,rco-miR403a,vvi-miR403f,vvi-miR403e,vvi-miR403d,vvi-miR403c,vvi-miR403b,vvi-miR403a,ptc-miR403c-3p,ptc-miR403b,p…	CtAH06G0270000	38.3129	4.25664	1.02564	854.314	1576.15	3160.83	-0.791198	AT1G80870.1	51.862	Protein kinase superfamily protein	XP_024973085.1	putative receptor-like protein kinase At1g80870 [Cynara cardunculus var. scolymus]	GO:0004672,GO:0006468,GO:0005524	protein kinase activity[MF],protein phosphorylation[BP],ATP binding[MF]		UUAGAUUCACGCACAAACUCG
Cluster1	Cluster_129258	csi-miR403b-3p,cas-miR403,bra-miR403-3p,ppe-miR403,aly-miR403b-3p,ptc-miR403d,mes-miR403b,mes-miR403a,mdm-miR403b,mdm-miR403a,hpe-miR403a,har-miR403a,htu-miR403e,htu-miR403d,htu-miR403c,htu-miR403b,htu-miR403a,bna-miR403,tcc-miR403b,tcc-miR403a,csi-miR403a-3p,aly-miR403a-3p,rco-miR403b,rco-miR403a,vvi-miR403f,vvi-miR403e,vvi-miR403d,vvi-miR403c,vvi-miR403b,vvi-miR403a,ptc-miR403c-3p,ptc-miR403b,p…	CtAH06G0290100	45.404	11.8543	17.916	854.314	1576.15	3160.83	-0.616382	AT5G27410.2	73.285	D-aminoacid aminotransferase-like PLP-dependent enzymes superfamily protein	XP_024972471.1	branched-chain-amino-acid aminotransferase-like protein 2 isoform X1 [Cynara cardunculus var. scolymus]	GO:0003824	catalytic activity[MF]	ko:K00826	UUAGAUUCACGCACAAACUCG
Cluster1	Cluster_129258	csi-miR403b-3p,cas-miR403,bra-miR403-3p,ppe-miR403,aly-miR403b-3p,ptc-miR403d,mes-miR403b,mes-miR403a,mdm-miR403b,mdm-miR403a,hpe-miR403a,har-miR403a,htu-miR403e,htu-miR403d,htu-miR403c,htu-miR403b,htu-miR403a,bna-miR403,tcc-miR403b,tcc-miR403a,csi-miR403a-3p,aly-miR403a-3p,rco-miR403b,rco-miR403a,vvi-miR403f,vvi-miR403e,vvi-miR403d,vvi-miR403c,vvi-miR403b,vvi-miR403a,ptc-miR403c-3p,ptc-miR403b,p…	CtAH07G0151300	23.3051	3.78665	5.02513	854.314	1576.15	3160.83	-0.70171	AT5G53310.1	62.437	myosin heavy chain-like protein	KVI04675.1	Myosin tail 2 [Cynara cardunculus var. scolymus]	GO:0003774,GO:0016459	motor activity[MF],myosin complex[CC]		UUAGAUUCACGCACAAACUCG
Cluster1	Cluster_129258	csi-miR403b-3p,cas-miR403,bra-miR403-3p,ppe-miR403,aly-miR403b-3p,ptc-miR403d,mes-miR403b,mes-miR403a,mdm-miR403b,mdm-miR403a,hpe-miR403a,har-miR403a,htu-miR403e,htu-miR403d,htu-miR403c,htu-miR403b,htu-miR403a,bna-miR403,tcc-miR403b,tcc-miR403a,csi-miR403a-3p,aly-miR403a-3p,rco-miR403b,rco-miR403a,vvi-miR403f,vvi-miR403e,vvi-miR403d,vvi-miR403c,vvi-miR403b,vvi-miR403a,ptc-miR403c-3p,ptc-miR403b,p…	CtAH09G0021400	1.02086	0.272081	0.137112	854.314	1576.15	3160.83	-0.828664	AT1G79890.1	51.299	RAD3-like DNA-binding helicase protein	XP_024969558.1	ATP-dependent DNA helicase DDX11 isoform X3 [Cynara cardunculus var. scolymus]	GO:0003677,GO:0016818,GO:0003676,GO:0008026,GO:0006139,GO:0004003,GO:0005524	DNA binding[MF],hydrolase activity, acting on acid anhydrides, in phosphorus-containing anhydrides[MF],nucleic acid binding[MF],nucleobase-containing compound metabolic process[BP],ATP binding[MF]	ko:K11273	UUAGAUUCACGCACAAACUCG
Cluster1	Cluster_129258	csi-miR403b-3p,cas-miR403,bra-miR403-3p,ppe-miR403,aly-miR403b-3p,ptc-miR403d,mes-miR403b,mes-miR403a,mdm-miR403b,mdm-miR403a,hpe-miR403a,har-miR403a,htu-miR403e,htu-miR403d,htu-miR403c,htu-miR403b,htu-miR403a,bna-miR403,tcc-miR403b,tcc-miR403a,csi-miR403a-3p,aly-miR403a-3p,rco-miR403b,rco-miR403a,vvi-miR403f,vvi-miR403e,vvi-miR403d,vvi-miR403c,vvi-miR403b,vvi-miR403a,ptc-miR403c-3p,ptc-miR403b,p…	CtAH09G0059400	74.5976	14.1198	28.6416	854.314	1576.15	3160.83	-0.56664	AT1G74920.1,AT1G74920.1	78.311,71.429	aldehyde dehydrogenase 10A8,aldehyde dehydrogenase 10A8	KAA8548043.1,XP_023730203.1	hypothetical protein F0562_004696 [Nyssa sinensis],betaine aldehyde dehydrogenase 1, chloroplastic-like [Lactuca sativa] &gt;PLY76628.1 hypothetical protein LSAT_4X73580 [Lactuca sativa]	GO:0016491,GO:0055114,GO:0016779,GO:0009058,GO:0016620,GO:0016491,GO:0055114	oxidoreductase activity[MF],oxidation-reduction process[BP],nucleotidyltransferase activity[MF],biosynthetic process[BP],oxidoreductase activity, acting on the aldehyde or oxo group of donors, NAD or NADP as acceptor[MF],oxidoreductase activity[MF],oxidation-reduction process[BP]	ko:K00130,ko:K00130	UUAGAUUCACGCACAAACUCG
Cluster1	Cluster_135896	aof-miR156a,csi-miR156c-5p,csi-miR156b-5p,cas-miR156k-5p,cas-miR156f-5p,cas-miR156e-5p,cas-miR156d-5p,cas-miR156c-5p,cas-miR156b-5p,cas-miR156a,pab-miR156l,pab-miR156a,fve-miR156d,fve-miR156e,fve-miR156c,fve-miR156a,fve-miR156b,vca-miR156a-5p,ata-miR156e-5p,ata-miR156b-5p,ata-miR156a-5p,ata-miR156c-5p,ata-miR156d-5p,bra-miR156g-5p,bra-miR156f-5p,bra-miR156e-5p,bra-miR156d-5p,bra-miR156c-5p,bra-mi…	CtAH10G0189100	13.9368	1.74554	3.69446	1.11127	26.8611	57.1652	-0.751922	AT3G10420.2	61.286	P-loop containing nucleoside triphosphate hydrolases superfamily protein	XP_024969336.1	uncharacterized protein ycf45 [Cynara cardunculus var. scolymus]	GO:0005524	ATP binding[MF]		UGACAGAAGAGAGUGAGCAC
Cluster1	Cluster_135896	aof-miR156a,csi-miR156c-5p,csi-miR156b-5p,cas-miR156k-5p,cas-miR156f-5p,cas-miR156e-5p,cas-miR156d-5p,cas-miR156c-5p,cas-miR156b-5p,cas-miR156a,pab-miR156l,pab-miR156a,fve-miR156d,fve-miR156e,fve-miR156c,fve-miR156a,fve-miR156b,vca-miR156a-5p,ata-miR156e-5p,ata-miR156b-5p,ata-miR156a-5p,ata-miR156c-5p,ata-miR156d-5p,bra-miR156g-5p,bra-miR156f-5p,bra-miR156e-5p,bra-miR156d-5p,bra-miR156c-5p,bra-mi…	CtAH11G0002500	0.389194	0.335771	0.140501	1.11127	26.8611	57.1652	-0.963438	AT5G50570.1	59.615	Squamosa promoter-binding protein-like (SBP domain) transcription factor family protein	XP_024978514.1	squamosa promoter-binding-like protein 13A isoform X2 [Cynara cardunculus var. scolymus]	GO:0005634,GO:0003677	nucleus[CC],DNA binding[MF]		UGACAGAAGAGAGUGAGCAC
Cluster1	Cluster_135896	aof-miR156a,csi-miR156c-5p,csi-miR156b-5p,cas-miR156k-5p,cas-miR156f-5p,cas-miR156e-5p,cas-miR156d-5p,cas-miR156c-5p,cas-miR156b-5p,cas-miR156a,pab-miR156l,pab-miR156a,fve-miR156d,fve-miR156e,fve-miR156c,fve-miR156a,fve-miR156b,vca-miR156a-5p,ata-miR156e-5p,ata-miR156b-5p,ata-miR156a-5p,ata-miR156c-5p,ata-miR156d-5p,bra-miR156g-5p,bra-miR156f-5p,bra-miR156e-5p,bra-miR156d-5p,bra-miR156c-5p,bra-mi…	CtAH11G0166900	89.122	8.18979	1.2117	1.11127	26.8611	57.1652	-0.878057	AT2G28110.1	63.182	Exostosin family protein	XP_024985962.1	probable glucuronoxylan glucuronosyltransferase IRX7 [Cynara cardunculus var. scolymus]	GO:0006486,GO:0016757	protein glycosylation[BP],transferase activity, transferring glycosyl groups[MF]	ko:K20889	UGACAGAAGAGAGUGAGCAC
Cluster1	Cluster_135896	aof-miR156a,csi-miR156c-5p,csi-miR156b-5p,cas-miR156k-5p,cas-miR156f-5p,cas-miR156e-5p,cas-miR156d-5p,cas-miR156c-5p,cas-miR156b-5p,cas-miR156a,pab-miR156l,pab-miR156a,fve-miR156d,fve-miR156e,fve-miR156c,fve-miR156a,fve-miR156b,vca-miR156a-5p,ata-miR156e-5p,ata-miR156b-5p,ata-miR156a-5p,ata-miR156c-5p,ata-miR156d-5p,bra-miR156g-5p,bra-miR156f-5p,bra-miR156e-5p,bra-miR156d-5p,bra-miR156c-5p,bra-mi…	CtAH11G0222300	10.1911	0.740504	2.13174	1.11127	26.8611	57.1652	-0.760163	AT3G06560.1	53.445	poly(A) polymerase 3	XP_024986484.1	nuclear poly(A) polymerase 3-like, partial [Cynara cardunculus var. scolymus]	GO:0043631,GO:0004652,GO:0003723,GO:0005634,GO:0016779,GO:0031123	RNA polyadenylation[BP],polynucleotide adenylyltransferase activity[MF],RNA binding[MF],nucleus[CC],nucleotidyltransferase activity[MF],RNA 3'-end processing[BP]	ko:K14376	UGACAGAAGAGAGUGAGCAC
Cluster1	Cluster_135896	aof-miR156a,csi-miR156c-5p,csi-miR156b-5p,cas-miR156k-5p,cas-miR156f-5p,cas-miR156e-5p,cas-miR156d-5p,cas-miR156c-5p,cas-miR156b-5p,cas-miR156a,pab-miR156l,pab-miR156a,fve-miR156d,fve-miR156e,fve-miR156c,fve-miR156a,fve-miR156b,vca-miR156a-5p,ata-miR156e-5p,ata-miR156b-5p,ata-miR156a-5p,ata-miR156c-5p,ata-miR156d-5p,bra-miR156g-5p,bra-miR156f-5p,bra-miR156e-5p,bra-miR156d-5p,bra-miR156c-5p,bra-mi…	CtAH11G0265800	4.62082	0.111571	0.204631	1.11127	26.8611	57.1652	-0.831758	AT3G23510.1	66.396	Cyclopropane-fatty-acyl-phospholipid synthase	XP_024984906.1	uncharacterized protein LOC112520683 [Cynara cardunculus var. scolymus]	GO:0016491,GO:0055114	oxidoreductase activity[MF],oxidation-reduction process[BP]	ko:K00574	UGACAGAAGAGAGUGAGCAC
Cluster1	Cluster_135896	aof-miR156a,csi-miR156c-5p,csi-miR156b-5p,cas-miR156k-5p,cas-miR156f-5p,cas-miR156e-5p,cas-miR156d-5p,cas-miR156c-5p,cas-miR156b-5p,cas-miR156a,pab-miR156l,pab-miR156a,fve-miR156d,fve-miR156e,fve-miR156c,fve-miR156a,fve-miR156b,vca-miR156a-5p,ata-miR156e-5p,ata-miR156b-5p,ata-miR156a-5p,ata-miR156c-5p,ata-miR156d-5p,bra-miR156g-5p,bra-miR156f-5p,bra-miR156e-5p,bra-miR156d-5p,bra-miR156c-5p,bra-mi…	CtAH12G0156000	28.0765	0.0286426	0	1.11127	26.8611	57.1652	-0.842123	AT1G27360.1	34.386	squamosa promoter-like 11	XP_024968393.1	squamosa promoter-binding-like protein 12 [Cynara cardunculus var. scolymus]	GO:0005634,GO:0003677	nucleus[CC],DNA binding[MF]		UGACAGAAGAGAGUGAGCAC
Cluster1	Cluster_135896	aof-miR156a,csi-miR156c-5p,csi-miR156b-5p,cas-miR156k-5p,cas-miR156f-5p,cas-miR156e-5p,cas-miR156d-5p,cas-miR156c-5p,cas-miR156b-5p,cas-miR156a,pab-miR156l,pab-miR156a,fve-miR156d,fve-miR156e,fve-miR156c,fve-miR156a,fve-miR156b,vca-miR156a-5p,ata-miR156e-5p,ata-miR156b-5p,ata-miR156a-5p,ata-miR156c-5p,ata-miR156d-5p,bra-miR156g-5p,bra-miR156f-5p,bra-miR156e-5p,bra-miR156d-5p,bra-miR156c-5p,bra-mi…	CtAH01G0087400	3.20676	1.15731	2.03314	1.11127	26.8611	57.1652	-0.531543	NA	NA	NA	NA	NA	NA	NA	NA	UGACAGAAGAGAGUGAGCAC
Cluster1	Cluster_135896	aof-miR156a,csi-miR156c-5p,csi-miR156b-5p,cas-miR156k-5p,cas-miR156f-5p,cas-miR156e-5p,cas-miR156d-5p,cas-miR156c-5p,cas-miR156b-5p,cas-miR156a,pab-miR156l,pab-miR156a,fve-miR156d,fve-miR156e,fve-miR156c,fve-miR156a,fve-miR156b,vca-miR156a-5p,ata-miR156e-5p,ata-miR156b-5p,ata-miR156a-5p,ata-miR156c-5p,ata-miR156d-5p,bra-miR156g-5p,bra-miR156f-5p,bra-miR156e-5p,bra-miR156d-5p,bra-miR156c-5p,bra-mi…	CtAH01G0120400	0.864349	0.23317	0.368953	1.11127	26.8611	57.1652	-0.713528	AT2G33810.1	50.794	squamosa promoter binding protein-like 3	XP_024983695.1	squamosa promoter-binding protein 1-like [Cynara cardunculus var. scolymus] &gt;KVI00999.1 Squamosa promoter-binding protein [Cynara cardunculus var. scolymus]	GO:0005634,GO:0003677	nucleus[CC],DNA binding[MF]		UGACAGAAGAGAGUGAGCAC
Cluster1	Cluster_135896	aof-miR156a,csi-miR156c-5p,csi-miR156b-5p,cas-miR156k-5p,cas-miR156f-5p,cas-miR156e-5p,cas-miR156d-5p,cas-miR156c-5p,cas-miR156b-5p,cas-miR156a,pab-miR156l,pab-miR156a,fve-miR156d,fve-miR156e,fve-miR156c,fve-miR156a,fve-miR156b,vca-miR156a-5p,ata-miR156e-5p,ata-miR156b-5p,ata-miR156a-5p,ata-miR156c-5p,ata-miR156d-5p,bra-miR156g-5p,bra-miR156f-5p,bra-miR156e-5p,bra-miR156d-5p,bra-miR156c-5p,bra-mi…	CtAH02G0073600	15.8777	0.236012	0.253811	1.11127	26.8611	57.1652	-0.841113	AT5G43270.2	41.207	squamosa promoter binding protein-like 2	XP_024994203.1	squamosa promoter-binding-like protein 12 [Cynara cardunculus var. scolymus]	GO:0005634,GO:0003677	nucleus[CC],DNA binding[MF]		UGACAGAAGAGAGUGAGCAC
Cluster1	Cluster_135896	aof-miR156a,csi-miR156c-5p,csi-miR156b-5p,cas-miR156k-5p,cas-miR156f-5p,cas-miR156e-5p,cas-miR156d-5p,cas-miR156c-5p,cas-miR156b-5p,cas-miR156a,pab-miR156l,pab-miR156a,fve-miR156d,fve-miR156e,fve-miR156c,fve-miR156a,fve-miR156b,vca-miR156a-5p,ata-miR156e-5p,ata-miR156b-5p,ata-miR156a-5p,ata-miR156c-5p,ata-miR156d-5p,bra-miR156g-5p,bra-miR156f-5p,bra-miR156e-5p,bra-miR156d-5p,bra-miR156c-5p,bra-mi…	CtAH02G0077000	5.36355	2.60537	1.41916	1.11127	26.8611	57.1652	-0.962958	AT1G57820.3	62.5	Zinc finger (C3HC4-type RING finger) family protein	XP_024993873.1	E3 ubiquitin-protein ligase ORTHRUS 2-like isoform X4 [Cynara cardunculus var. scolymus]	NA	NA	ko:K10638	UGACAGAAGAGAGUGAGCAC
Cluster1	Cluster_135896	aof-miR156a,csi-miR156c-5p,csi-miR156b-5p,cas-miR156k-5p,cas-miR156f-5p,cas-miR156e-5p,cas-miR156d-5p,cas-miR156c-5p,cas-miR156b-5p,cas-miR156a,pab-miR156l,pab-miR156a,fve-miR156d,fve-miR156e,fve-miR156c,fve-miR156a,fve-miR156b,vca-miR156a-5p,ata-miR156e-5p,ata-miR156b-5p,ata-miR156a-5p,ata-miR156c-5p,ata-miR156d-5p,bra-miR156g-5p,bra-miR156f-5p,bra-miR156e-5p,bra-miR156d-5p,bra-miR156c-5p,bra-mi…	CtAH03G0204100	23.0854	8.18833	6.75251	1.11127	26.8611	57.1652	-0.881858	AT5G25510.1	71.486	Protein phosphatase 2A regulatory B subunit family protein	XP_024996956.1	serine/threonine protein phosphatase 2A 57 kDa regulatory subunit B&apos; kappa isoform isoform X1 [Cynara cardunculus var. scolymus]	GO:0007165,GO:0000159,GO:0019888	signal transduction[BP],protein phosphatase type 2A complex[CC],protein phosphatase regulator activity[MF]	ko:K11584	UGACAGAAGAGAGUGAGCAC
Cluster1	Cluster_135896	aof-miR156a,csi-miR156c-5p,csi-miR156b-5p,cas-miR156k-5p,cas-miR156f-5p,cas-miR156e-5p,cas-miR156d-5p,cas-miR156c-5p,cas-miR156b-5p,cas-miR156a,pab-miR156l,pab-miR156a,fve-miR156d,fve-miR156e,fve-miR156c,fve-miR156a,fve-miR156b,vca-miR156a-5p,ata-miR156e-5p,ata-miR156b-5p,ata-miR156a-5p,ata-miR156c-5p,ata-miR156d-5p,bra-miR156g-5p,bra-miR156f-5p,bra-miR156e-5p,bra-miR156d-5p,bra-miR156c-5p,bra-mi…	CtAH04G0252700	8.62308	0.385786	1.44505	1.11127	26.8611	57.1652	-0.771925	AT5G43270.2	35.123	squamosa promoter binding protein-like 2	XP_024988360.1	squamosa promoter-binding-like protein 12 isoform X1 [Cynara cardunculus var. scolymus] &gt;XP_024988361.1 squamosa promoter-binding-like protein 12 isoform X1 [Cynara cardunculus var. scolymus]	GO:0005634,GO:0003677	nucleus[CC],DNA binding[MF]		UGACAGAAGAGAGUGAGCAC
Cluster1	Cluster_135896	aof-miR156a,csi-miR156c-5p,csi-miR156b-5p,cas-miR156k-5p,cas-miR156f-5p,cas-miR156e-5p,cas-miR156d-5p,cas-miR156c-5p,cas-miR156b-5p,cas-miR156a,pab-miR156l,pab-miR156a,fve-miR156d,fve-miR156e,fve-miR156c,fve-miR156a,fve-miR156b,vca-miR156a-5p,ata-miR156e-5p,ata-miR156b-5p,ata-miR156a-5p,ata-miR156c-5p,ata-miR156d-5p,bra-miR156g-5p,bra-miR156f-5p,bra-miR156e-5p,bra-miR156d-5p,bra-miR156c-5p,bra-mi…	CtAH04G0253500	1.34204	0.0518427	0	1.11127	26.8611	57.1652	-0.859568	AT5G50570.1	70.297	Squamosa promoter-binding protein-like (SBP domain) transcription factor family protein	XP_024987775.1	squamosa promoter-binding-like protein 13A [Cynara cardunculus var. scolymus]	GO:0005634,GO:0003677	nucleus[CC],DNA binding[MF]		UGACAGAAGAGAGUGAGCAC
Cluster1	Cluster_135896	aof-miR156a,csi-miR156c-5p,csi-miR156b-5p,cas-miR156k-5p,cas-miR156f-5p,cas-miR156e-5p,cas-miR156d-5p,cas-miR156c-5p,cas-miR156b-5p,cas-miR156a,pab-miR156l,pab-miR156a,fve-miR156d,fve-miR156e,fve-miR156c,fve-miR156a,fve-miR156b,vca-miR156a-5p,ata-miR156e-5p,ata-miR156b-5p,ata-miR156a-5p,ata-miR156c-5p,ata-miR156d-5p,bra-miR156g-5p,bra-miR156f-5p,bra-miR156e-5p,bra-miR156d-5p,bra-miR156c-5p,bra-mi…	CtAH05G0146900	6.9956	4.50659	1.83628	1.11127	26.8611	57.1652	-0.999647	AT2G18950.2	74.576	homogentisate phytyltransferase 1	XP_024979519.1	homogentisate phytyltransferase 1, chloroplastic [Cynara cardunculus var. scolymus] &gt;XP_024979520.1 homogentisate phytyltransferase 1, chloroplastic [Cynara cardunculus var. scolymus] &gt;XP_024979521.1 homogentisate phytyltransferase 1, chloroplastic [Cynara cardunculus var. scolymus]	GO:0016021,GO:0016765	integral component of membrane[CC],transferase activity, transferring alkyl or aryl (other than methyl) groups[MF]	ko:K09833	UGACAGAAGAGAGUGAGCAC
Cluster1	Cluster_135896	aof-miR156a,csi-miR156c-5p,csi-miR156b-5p,cas-miR156k-5p,cas-miR156f-5p,cas-miR156e-5p,cas-miR156d-5p,cas-miR156c-5p,cas-miR156b-5p,cas-miR156a,pab-miR156l,pab-miR156a,fve-miR156d,fve-miR156e,fve-miR156c,fve-miR156a,fve-miR156b,vca-miR156a-5p,ata-miR156e-5p,ata-miR156b-5p,ata-miR156a-5p,ata-miR156c-5p,ata-miR156d-5p,bra-miR156g-5p,bra-miR156f-5p,bra-miR156e-5p,bra-miR156d-5p,bra-miR156c-5p,bra-mi…	CtAH06G0067100	35.8489	5.77561	0.691718	1.11127	26.8611	57.1652	-0.906325	AT1G55340.1	60.488	hypothetical protein (DUF1639)	XP_024983422.1	uncharacterized protein LOC112519501 [Cynara cardunculus var. scolymus]	NA	NA		UGACAGAAGAGAGUGAGCAC
Cluster1	Cluster_135896	aof-miR156a,csi-miR156c-5p,csi-miR156b-5p,cas-miR156k-5p,cas-miR156f-5p,cas-miR156e-5p,cas-miR156d-5p,cas-miR156c-5p,cas-miR156b-5p,cas-miR156a,pab-miR156l,pab-miR156a,fve-miR156d,fve-miR156e,fve-miR156c,fve-miR156a,fve-miR156b,vca-miR156a-5p,ata-miR156e-5p,ata-miR156b-5p,ata-miR156a-5p,ata-miR156c-5p,ata-miR156d-5p,bra-miR156g-5p,bra-miR156f-5p,bra-miR156e-5p,bra-miR156d-5p,bra-miR156c-5p,bra-mi…	CtAH06G0256800	20.9587	6.40307	10.9835	1.11127	26.8611	57.1652	-0.634631	AT1G17720.2	75.835	Protein phosphatase 2A%2C regulatory subunit PR55	KVH97958.1	Protein phosphatase 2A, regulatory subunit PR55 [Cynara cardunculus var. scolymus]	GO:0000159,GO:0019888,GO:0005515	protein phosphatase type 2A complex[CC],protein phosphatase regulator activity[MF],protein binding[MF]	ko:K04354	UGACAGAAGAGAGUGAGCAC
Cluster1	Cluster_135896	aof-miR156a,csi-miR156c-5p,csi-miR156b-5p,cas-miR156k-5p,cas-miR156f-5p,cas-miR156e-5p,cas-miR156d-5p,cas-miR156c-5p,cas-miR156b-5p,cas-miR156a,pab-miR156l,pab-miR156a,fve-miR156d,fve-miR156e,fve-miR156c,fve-miR156a,fve-miR156b,vca-miR156a-5p,ata-miR156e-5p,ata-miR156b-5p,ata-miR156a-5p,ata-miR156c-5p,ata-miR156d-5p,bra-miR156g-5p,bra-miR156f-5p,bra-miR156e-5p,bra-miR156d-5p,bra-miR156c-5p,bra-mi…	CtAH06G0316600	11.2303	0.235713	0.934105	1.11127	26.8611	57.1652	-0.809658	AT1G69170.1	38.312	Squamosa promoter-binding protein-like (SBP domain) transcription factor family protein	XP_024972916.1	squamosa promoter-binding-like protein 6 [Cynara cardunculus var. scolymus]	GO:0005634,GO:0003677	nucleus[CC],DNA binding[MF]		UGACAGAAGAGAGUGAGCAC
Cluster1	Cluster_135896	aof-miR156a,csi-miR156c-5p,csi-miR156b-5p,cas-miR156k-5p,cas-miR156f-5p,cas-miR156e-5p,cas-miR156d-5p,cas-miR156c-5p,cas-miR156b-5p,cas-miR156a,pab-miR156l,pab-miR156a,fve-miR156d,fve-miR156e,fve-miR156c,fve-miR156a,fve-miR156b,vca-miR156a-5p,ata-miR156e-5p,ata-miR156b-5p,ata-miR156a-5p,ata-miR156c-5p,ata-miR156d-5p,bra-miR156g-5p,bra-miR156f-5p,bra-miR156e-5p,bra-miR156d-5p,bra-miR156c-5p,bra-mi…	CtAH07G0001300	6.14317	0.224207	0.300791	1.11127	26.8611	57.1652	-0.835502	AT5G43270.2	45.769	squamosa promoter binding protein-like 2	XP_024991191.1	squamosa promoter-binding-like protein 10 isoform X1 [Cynara cardunculus var. scolymus]	GO:0005634,GO:0003677	nucleus[CC],DNA binding[MF]		UGACAGAAGAGAGUGAGCAC
Cluster1	Cluster_135896	aof-miR156a,csi-miR156c-5p,csi-miR156b-5p,cas-miR156k-5p,cas-miR156f-5p,cas-miR156e-5p,cas-miR156d-5p,cas-miR156c-5p,cas-miR156b-5p,cas-miR156a,pab-miR156l,pab-miR156a,fve-miR156d,fve-miR156e,fve-miR156c,fve-miR156a,fve-miR156b,vca-miR156a-5p,ata-miR156e-5p,ata-miR156b-5p,ata-miR156a-5p,ata-miR156c-5p,ata-miR156d-5p,bra-miR156g-5p,bra-miR156f-5p,bra-miR156e-5p,bra-miR156d-5p,bra-miR156c-5p,bra-mi…	CtAH07G0074200	2.34351	0.177844	0.122122	1.11127	26.8611	57.1652	-0.85332	AT3G12120.2,AT3G12120.2	58.268,58.005	fatty acid desaturase 2,fatty acid desaturase 2	AGC65502.1,AEK06376.1	FAD2-5 protein [Carthamus tinctorius],microsomal oleate desaturase FAD2-7 [Carthamus tinctorius]	GO:0006629,GO:0006629	lipid metabolic process[BP],lipid metabolic process[BP]	ko:K10256,ko:K10256	UGACAGAAGAGAGUGAGCAC
Cluster1	Cluster_135896	aof-miR156a,csi-miR156c-5p,csi-miR156b-5p,cas-miR156k-5p,cas-miR156f-5p,cas-miR156e-5p,cas-miR156d-5p,cas-miR156c-5p,cas-miR156b-5p,cas-miR156a,pab-miR156l,pab-miR156a,fve-miR156d,fve-miR156e,fve-miR156c,fve-miR156a,fve-miR156b,vca-miR156a-5p,ata-miR156e-5p,ata-miR156b-5p,ata-miR156a-5p,ata-miR156c-5p,ata-miR156d-5p,bra-miR156g-5p,bra-miR156f-5p,bra-miR156e-5p,bra-miR156d-5p,bra-miR156c-5p,bra-mi…	CtAH07G0120000	30.9414	7.27018	12.3417	1.11127	26.8611	57.1652	-0.714167	AT5G05710.1	84.615	Pleckstrin homology (PH) domain superfamily protein	XP_024991483.1	pleckstrin homology domain-containing protein 1 [Cynara cardunculus var. scolymus] &gt;KVI04886.1 Pleckstrin homology domain-containing protein [Cynara cardunculus var. scolymus]	NA	NA		UGACAGAAGAGAGUGAGCAC
Cluster1	Cluster_135896	aof-miR156a,csi-miR156c-5p,csi-miR156b-5p,cas-miR156k-5p,cas-miR156f-5p,cas-miR156e-5p,cas-miR156d-5p,cas-miR156c-5p,cas-miR156b-5p,cas-miR156a,pab-miR156l,pab-miR156a,fve-miR156d,fve-miR156e,fve-miR156c,fve-miR156a,fve-miR156b,vca-miR156a-5p,ata-miR156e-5p,ata-miR156b-5p,ata-miR156a-5p,ata-miR156c-5p,ata-miR156d-5p,bra-miR156g-5p,bra-miR156f-5p,bra-miR156e-5p,bra-miR156d-5p,bra-miR156c-5p,bra-mi…	CtAH07G0241700	2.66703	2.73216	1.93769	1.11127	26.8611	57.1652	-0.852204	AT1G53160.3	73.75	squamosa promoter binding protein-like 4	XP_024959706.1	squamosa promoter-binding protein 2-like [Cynara cardunculus var. scolymus]	GO:0005634,GO:0003677	nucleus[CC],DNA binding[MF]		UGACAGAAGAGAGUGAGCAC
Cluster1	Cluster_135896	aof-miR156a,csi-miR156c-5p,csi-miR156b-5p,cas-miR156k-5p,cas-miR156f-5p,cas-miR156e-5p,cas-miR156d-5p,cas-miR156c-5p,cas-miR156b-5p,cas-miR156a,pab-miR156l,pab-miR156a,fve-miR156d,fve-miR156e,fve-miR156c,fve-miR156a,fve-miR156b,vca-miR156a-5p,ata-miR156e-5p,ata-miR156b-5p,ata-miR156a-5p,ata-miR156c-5p,ata-miR156d-5p,bra-miR156g-5p,bra-miR156f-5p,bra-miR156e-5p,bra-miR156d-5p,bra-miR156c-5p,bra-mi…	CtAH08G0029800	26.1652	6.85698	10.1566	1.11127	26.8611	57.1652	-0.744569	AT2G40730.1	75.031	kinase family with ARM repeat domain-containing protein	XP_024975331.1	probable inactive serine/threonine-protein kinase scy1 [Cynara cardunculus var. scolymus]	GO:0004672,GO:0006468,GO:0005524	protein kinase activity[MF],protein phosphorylation[BP],ATP binding[MF]	ko:K08876	UGACAGAAGAGAGUGAGCAC
Cluster1	Cluster_135896	aof-miR156a,csi-miR156c-5p,csi-miR156b-5p,cas-miR156k-5p,cas-miR156f-5p,cas-miR156e-5p,cas-miR156d-5p,cas-miR156c-5p,cas-miR156b-5p,cas-miR156a,pab-miR156l,pab-miR156a,fve-miR156d,fve-miR156e,fve-miR156c,fve-miR156a,fve-miR156b,vca-miR156a-5p,ata-miR156e-5p,ata-miR156b-5p,ata-miR156a-5p,ata-miR156c-5p,ata-miR156d-5p,bra-miR156g-5p,bra-miR156f-5p,bra-miR156e-5p,bra-miR156d-5p,bra-miR156c-5p,bra-mi…	CtAH08G0118400	23.3524	9.48356	9.25642	1.11127	26.8611	57.1652	-0.849159	AT3G26890.4	37.629	meiosis CtAHomosome segregation family protein	XP_024996756.1	uncharacterized protein LOC112529648 [Cynara cardunculus var. scolymus]	NA	NA		UGACAGAAGAGAGUGAGCAC
Cluster1	Cluster_135896	aof-miR156a,csi-miR156c-5p,csi-miR156b-5p,cas-miR156k-5p,cas-miR156f-5p,cas-miR156e-5p,cas-miR156d-5p,cas-miR156c-5p,cas-miR156b-5p,cas-miR156a,pab-miR156l,pab-miR156a,fve-miR156d,fve-miR156e,fve-miR156c,fve-miR156a,fve-miR156b,vca-miR156a-5p,ata-miR156e-5p,ata-miR156b-5p,ata-miR156a-5p,ata-miR156c-5p,ata-miR156d-5p,bra-miR156g-5p,bra-miR156f-5p,bra-miR156e-5p,bra-miR156d-5p,bra-miR156c-5p,bra-mi…	CtAH08G0127100	12.9391	3.44098	3.60421	1.11127	26.8611	57.1652	-0.833445	AT5G14790.1,AT5G14790.1,NA	43.254,56.897,NA	ARM repeat superfamily protein,ARM repeat superfamily protein,NA	KVI09180.1,XP_024992238.1,NA	Armadillo-like helical [Cynara cardunculus var. scolymus],uncharacterized protein LOC112526077 [Cynara cardunculus var. scolymus] &gt;XP_024992245.1 uncharacterized protein LOC112526077 [Cynara cardunculus var. scolymus],NA	NA,NA,NA	NA,NA,NA	,,NA	UGACAGAAGAGAGUGAGCAC
Cluster1	Cluster_135896	aof-miR156a,csi-miR156c-5p,csi-miR156b-5p,cas-miR156k-5p,cas-miR156f-5p,cas-miR156e-5p,cas-miR156d-5p,cas-miR156c-5p,cas-miR156b-5p,cas-miR156a,pab-miR156l,pab-miR156a,fve-miR156d,fve-miR156e,fve-miR156c,fve-miR156a,fve-miR156b,vca-miR156a-5p,ata-miR156e-5p,ata-miR156b-5p,ata-miR156a-5p,ata-miR156c-5p,ata-miR156d-5p,bra-miR156g-5p,bra-miR156f-5p,bra-miR156e-5p,bra-miR156d-5p,bra-miR156c-5p,bra-mi…	CtAH09G0071600	0.652189	0.188601	0.149316	1.11127	26.8611	57.1652	-0.877495	NA	NA	NA	XP_024969784.1	squamosa promoter-binding-like protein 6 [Cynara cardunculus var. scolymus]	NA	NA	NA	UGACAGAAGAGAGUGAGCAC
Cluster1	Cluster_135896	aof-miR156a,csi-miR156c-5p,csi-miR156b-5p,cas-miR156k-5p,cas-miR156f-5p,cas-miR156e-5p,cas-miR156d-5p,cas-miR156c-5p,cas-miR156b-5p,cas-miR156a,pab-miR156l,pab-miR156a,fve-miR156d,fve-miR156e,fve-miR156c,fve-miR156a,fve-miR156b,vca-miR156a-5p,ata-miR156e-5p,ata-miR156b-5p,ata-miR156a-5p,ata-miR156c-5p,ata-miR156d-5p,bra-miR156g-5p,bra-miR156f-5p,bra-miR156e-5p,bra-miR156d-5p,bra-miR156c-5p,bra-mi…	CtAH09G0129900	16.8888	2.43225	1.30237	1.11127	26.8611	57.1652	-0.874969	AT5G50570.1,AT5G50570.1	40.636,40.636	Squamosa promoter-binding protein-like (SBP domain) transcription factor family protein,Squamosa promoter-binding protein-like (SBP domain) transcription factor family protein	XP_024977060.1,KVH98982.1	squamosa promoter-binding-like protein 13A [Cynara cardunculus var. scolymus],Transcription factor, SBP-box [Cynara cardunculus var. scolymus]	GO:0005634,GO:0003677,GO:0005634,GO:0003677	nucleus[CC],DNA binding[MF],nucleus[CC],DNA binding[MF]	,	UGACAGAAGAGAGUGAGCAC
Cluster1	Cluster_135896	aof-miR156a,csi-miR156c-5p,csi-miR156b-5p,cas-miR156k-5p,cas-miR156f-5p,cas-miR156e-5p,cas-miR156d-5p,cas-miR156c-5p,cas-miR156b-5p,cas-miR156a,pab-miR156l,pab-miR156a,fve-miR156d,fve-miR156e,fve-miR156c,fve-miR156a,fve-miR156b,vca-miR156a-5p,ata-miR156e-5p,ata-miR156b-5p,ata-miR156a-5p,ata-miR156c-5p,ata-miR156d-5p,bra-miR156g-5p,bra-miR156f-5p,bra-miR156e-5p,bra-miR156d-5p,bra-miR156c-5p,bra-mi…	CtAH09G0187900	29.5405	9.65519	17.787	1.11127	26.8611	57.1652	-0.549273	AT4G16580.1	56.768	Protein phosphatase 2C family protein	XP_024976492.1	probable protein phosphatase 2C 55 isoform X1 [Cynara cardunculus var. scolymus] &gt;XP_024976493.1 probable protein phosphatase 2C 55 isoform X1 [Cynara cardunculus var. scolymus] &gt;XP_024976494.1 probable protein phosphatase 2C 55 isoform X1 [Cynara cardunculus var. scolymus]	GO:0003824	catalytic activity[MF]	ko:K17508	UGACAGAAGAGAGUGAGCAC
Cluster1	Cluster_139526	fve-miR171f-5p,lja-miR171d-3p,gma-miR171l,gma-miR171k-5p,mtr-miR171e-5p,zma-miR171n-5p,zma-miR171a-5p,mle-miR-92a-5p,sly-miR1918,cpo-miR-125a-3p,pal-miR-125a-3p,chi-miR-125a-3p,cpi-miR-125a-3p,gga-miR-6675-5p,mmu-miR-6369,cgr-miR-125a-3p,aca-miR-125a-3p,ppy-miR-125a-3p,eca-miR-125a-3p,ptr-miR-125a,mml-miR-125a-3p,rno-miR-125a-3p,hsa-miR-125a-3p,mmu-miR-125a-3p	CtAH10G0233100	23.2214	3.82194	5.33273	4.20527	8.29564	32.3296	-0.555149	AT1G71780.1	57.732	WD repeat protein	XP_024971805.1	uncharacterized protein LOC112510573 [Cynara cardunculus var. scolymus] &gt;KVI07220.1 hypothetical protein Ccrd_014402 [Cynara cardunculus var. scolymus]	NA	NA		CGAUGUUGGUGAGGUUCAAUC
Cluster1	Cluster_139526	fve-miR171f-5p,lja-miR171d-3p,gma-miR171l,gma-miR171k-5p,mtr-miR171e-5p,zma-miR171n-5p,zma-miR171a-5p,mle-miR-92a-5p,sly-miR1918,cpo-miR-125a-3p,pal-miR-125a-3p,chi-miR-125a-3p,cpi-miR-125a-3p,gga-miR-6675-5p,mmu-miR-6369,cgr-miR-125a-3p,aca-miR-125a-3p,ppy-miR-125a-3p,eca-miR-125a-3p,ptr-miR-125a,mml-miR-125a-3p,rno-miR-125a-3p,hsa-miR-125a-3p,mmu-miR-125a-3p	CtAH10G0271600	2.02391	0.39911	0.470431	4.20527	8.29564	32.3296	-0.580837	AT5G07610.1	29.82	F-box family protein	PLY93472.1	hypothetical protein LSAT_9X51201 [Lactuca sativa]	GO:0005515	protein binding[MF]		CGAUGUUGGUGAGGUUCAAUC
Cluster1	Cluster_139526	fve-miR171f-5p,lja-miR171d-3p,gma-miR171l,gma-miR171k-5p,mtr-miR171e-5p,zma-miR171n-5p,zma-miR171a-5p,mle-miR-92a-5p,sly-miR1918,cpo-miR-125a-3p,pal-miR-125a-3p,chi-miR-125a-3p,cpi-miR-125a-3p,gga-miR-6675-5p,mmu-miR-6369,cgr-miR-125a-3p,aca-miR-125a-3p,ppy-miR-125a-3p,eca-miR-125a-3p,ptr-miR-125a,mml-miR-125a-3p,rno-miR-125a-3p,hsa-miR-125a-3p,mmu-miR-125a-3p	CtAH11G0189100	0.0886788	0.0064478	0.0031874	4.20527	8.29564	32.3296	-0.638279	AT3G25830.1	44.746	terpene synthase-like sequence-1%2C8-cineole	KVG47623.1	Terpene synthase, metal-binding domain-containing protein [Cynara cardunculus var. scolymus]	GO:0000287,GO:0016829,GO:0010333	magnesium ion binding[MF],lyase activity[MF],terpene synthase activity[MF]	ko:K07385,ko:K12467,ko:K12742,ko:K18108,ko:K19968,ko:K21925	CGAUGUUGGUGAGGUUCAAUC
Cluster1	Cluster_139526	fve-miR171f-5p,lja-miR171d-3p,gma-miR171l,gma-miR171k-5p,mtr-miR171e-5p,zma-miR171n-5p,zma-miR171a-5p,mle-miR-92a-5p,sly-miR1918,cpo-miR-125a-3p,pal-miR-125a-3p,chi-miR-125a-3p,cpi-miR-125a-3p,gga-miR-6675-5p,mmu-miR-6369,cgr-miR-125a-3p,aca-miR-125a-3p,ppy-miR-125a-3p,eca-miR-125a-3p,ptr-miR-125a,mml-miR-125a-3p,rno-miR-125a-3p,hsa-miR-125a-3p,mmu-miR-125a-3p	CtAH12G0087100	51.9479	19.7496	18.6071	4.20527	8.29564	32.3296	-0.635603	AT5G25760.2,AT5G25760.2,AT5G25760.2	68.137,68.137,83.893	peroxin4,peroxin4,peroxin4	KAD5317822.1,EPS73350.1,XP_020887885.1	hypothetical protein E3N88_17768 [Mikania micrantha],ubiquitin carrier protein, partial [Genlisea aurea],protein PEROXIN-4 isoform X2 [Arabidopsis lyrata subsp. lyrata]	NA,NA,NA	NA,NA,NA	,ko:K10689,	CGAUGUUGGUGAGGUUCAAUC
Cluster1	Cluster_139526	fve-miR171f-5p,lja-miR171d-3p,gma-miR171l,gma-miR171k-5p,mtr-miR171e-5p,zma-miR171n-5p,zma-miR171a-5p,mle-miR-92a-5p,sly-miR1918,cpo-miR-125a-3p,pal-miR-125a-3p,chi-miR-125a-3p,cpi-miR-125a-3p,gga-miR-6675-5p,mmu-miR-6369,cgr-miR-125a-3p,aca-miR-125a-3p,ppy-miR-125a-3p,eca-miR-125a-3p,ptr-miR-125a,mml-miR-125a-3p,rno-miR-125a-3p,hsa-miR-125a-3p,mmu-miR-125a-3p	CtAH01G0047300	26.833	0.10192	0.0172861	4.20527	8.29564	32.3296	-0.614176	AT4G36740.2	57.674	homeobox protein 40	XP_024975497.1	homeobox-leucine zipper protein ATHB-40 [Cynara cardunculus var. scolymus]	GO:0006355,GO:0003677,GO:0043565	regulation of transcription, DNA-templated[BP],DNA binding[MF],sequence-specific DNA binding[MF]	ko:K09338	CGAUGUUGGUGAGGUUCAAUC
Cluster1	Cluster_139526	fve-miR171f-5p,lja-miR171d-3p,gma-miR171l,gma-miR171k-5p,mtr-miR171e-5p,zma-miR171n-5p,zma-miR171a-5p,mle-miR-92a-5p,sly-miR1918,cpo-miR-125a-3p,pal-miR-125a-3p,chi-miR-125a-3p,cpi-miR-125a-3p,gga-miR-6675-5p,mmu-miR-6369,cgr-miR-125a-3p,aca-miR-125a-3p,ppy-miR-125a-3p,eca-miR-125a-3p,ptr-miR-125a,mml-miR-125a-3p,rno-miR-125a-3p,hsa-miR-125a-3p,mmu-miR-125a-3p	CtAH04G0028000	4.3297	2.83465	2.09952	4.20527	8.29564	32.3296	-0.834902	AT2G25170.2	56.25	CtAHomatin remodeling factor CHD3 (PICKLE)	KVH99834.1	CtAHomo domain-containing protein [Cynara cardunculus var. scolymus]	NA	NA	ko:K11642,ko:K11643,ko:K14435	CGAUGUUGGUGAGGUUCAAUC
Cluster1	Cluster_139526	fve-miR171f-5p,lja-miR171d-3p,gma-miR171l,gma-miR171k-5p,mtr-miR171e-5p,zma-miR171n-5p,zma-miR171a-5p,mle-miR-92a-5p,sly-miR1918,cpo-miR-125a-3p,pal-miR-125a-3p,chi-miR-125a-3p,cpi-miR-125a-3p,gga-miR-6675-5p,mmu-miR-6369,cgr-miR-125a-3p,aca-miR-125a-3p,ppy-miR-125a-3p,eca-miR-125a-3p,ptr-miR-125a,mml-miR-125a-3p,rno-miR-125a-3p,hsa-miR-125a-3p,mmu-miR-125a-3p	CtAH04G0099200	3.24723	2.52497	1.51927	4.20527	8.29564	32.3296	-0.957043	AT2G25170.3	30.542	CtAHomatin remodeling factor CHD3 (PICKLE)	KVH99834.1	CtAHomo domain-containing protein [Cynara cardunculus var. scolymus]	NA	NA	ko:K11642,ko:K11643,ko:K14435	CGAUGUUGGUGAGGUUCAAUC
Cluster1	Cluster_139526	fve-miR171f-5p,lja-miR171d-3p,gma-miR171l,gma-miR171k-5p,mtr-miR171e-5p,zma-miR171n-5p,zma-miR171a-5p,mle-miR-92a-5p,sly-miR1918,cpo-miR-125a-3p,pal-miR-125a-3p,chi-miR-125a-3p,cpi-miR-125a-3p,gga-miR-6675-5p,mmu-miR-6369,cgr-miR-125a-3p,aca-miR-125a-3p,ppy-miR-125a-3p,eca-miR-125a-3p,ptr-miR-125a,mml-miR-125a-3p,rno-miR-125a-3p,hsa-miR-125a-3p,mmu-miR-125a-3p	CtAH05G0045600	12.1964	2.63869	2.69254	4.20527	8.29564	32.3296	-0.608136	AT4G29950.1	49.578	Ypt/Rab-GAP domain of gyp1p superfamily protein	XP_024961844.1	uncharacterized protein LOC112502224 [Cynara cardunculus var. scolymus] &gt;XP_024961845.1 uncharacterized protein LOC112502224 [Cynara cardunculus var. scolymus]	NA	NA	ko:K18469	CGAUGUUGGUGAGGUUCAAUC
Cluster1	Cluster_139526	fve-miR171f-5p,lja-miR171d-3p,gma-miR171l,gma-miR171k-5p,mtr-miR171e-5p,zma-miR171n-5p,zma-miR171a-5p,mle-miR-92a-5p,sly-miR1918,cpo-miR-125a-3p,pal-miR-125a-3p,chi-miR-125a-3p,cpi-miR-125a-3p,gga-miR-6675-5p,mmu-miR-6369,cgr-miR-125a-3p,aca-miR-125a-3p,ppy-miR-125a-3p,eca-miR-125a-3p,ptr-miR-125a,mml-miR-125a-3p,rno-miR-125a-3p,hsa-miR-125a-3p,mmu-miR-125a-3p	CtAH05G0094700	41.8676	2.27357	3.34957	4.20527	8.29564	32.3296	-0.592976	NA	NA	NA	NA	NA	NA	NA	NA	CGAUGUUGGUGAGGUUCAAUC
Cluster1	Cluster_139526	fve-miR171f-5p,lja-miR171d-3p,gma-miR171l,gma-miR171k-5p,mtr-miR171e-5p,zma-miR171n-5p,zma-miR171a-5p,mle-miR-92a-5p,sly-miR1918,cpo-miR-125a-3p,pal-miR-125a-3p,chi-miR-125a-3p,cpi-miR-125a-3p,gga-miR-6675-5p,mmu-miR-6369,cgr-miR-125a-3p,aca-miR-125a-3p,ppy-miR-125a-3p,eca-miR-125a-3p,ptr-miR-125a,mml-miR-125a-3p,rno-miR-125a-3p,hsa-miR-125a-3p,mmu-miR-125a-3p	CtAH06G0227900	0.100863	0.0330679	0	4.20527	8.29564	32.3296	-0.833812	AT1G17950.1	59.322	myb domain protein 52	XP_024972764.1	transcription factor MYB52-like [Cynara cardunculus var. scolymus] &gt;KVH98789.1 hypothetical protein Ccrd_022983 [Cynara cardunculus var. scolymus]	GO:0003677	DNA binding[MF]	ko:K09422	CGAUGUUGGUGAGGUUCAAUC
Cluster1	Cluster_139526	fve-miR171f-5p,lja-miR171d-3p,gma-miR171l,gma-miR171k-5p,mtr-miR171e-5p,zma-miR171n-5p,zma-miR171a-5p,mle-miR-92a-5p,sly-miR1918,cpo-miR-125a-3p,pal-miR-125a-3p,chi-miR-125a-3p,cpi-miR-125a-3p,gga-miR-6675-5p,mmu-miR-6369,cgr-miR-125a-3p,aca-miR-125a-3p,ppy-miR-125a-3p,eca-miR-125a-3p,ptr-miR-125a,mml-miR-125a-3p,rno-miR-125a-3p,hsa-miR-125a-3p,mmu-miR-125a-3p	CtAH07G0224200	16.6089	6.86538	5.01625	4.20527	8.29564	32.3296	-0.722632	AT2G32940.1	57.274	Argonaute family protein	XP_024959437.1	protein argonaute 16 [Cynara cardunculus var. scolymus]	GO:0003676,GO:0005515	nucleic acid binding[MF],protein binding[MF]	ko:K11593	CGAUGUUGGUGAGGUUCAAUC
Cluster1	Cluster_139526	fve-miR171f-5p,lja-miR171d-3p,gma-miR171l,gma-miR171k-5p,mtr-miR171e-5p,zma-miR171n-5p,zma-miR171a-5p,mle-miR-92a-5p,sly-miR1918,cpo-miR-125a-3p,pal-miR-125a-3p,chi-miR-125a-3p,cpi-miR-125a-3p,gga-miR-6675-5p,mmu-miR-6369,cgr-miR-125a-3p,aca-miR-125a-3p,ppy-miR-125a-3p,eca-miR-125a-3p,ptr-miR-125a,mml-miR-125a-3p,rno-miR-125a-3p,hsa-miR-125a-3p,mmu-miR-125a-3p	CtAH07G0251500	10.2881	6.70281	6.36787	4.20527	8.29564	32.3296	-0.671138	AT4G26965.1	65.926	NADH:ubiquinone oxidoreductase%2C 17.2kDa subunit	XP_024960181.1	NADH dehydrogenase [ubiquinone] 1 alpha subcomplex assembly factor 2 isoform X1 [Cynara cardunculus var. scolymus] &gt;KVI02287.1 NADH:ubiquinone oxidoreductase, 17.2kDa subunit [Cynara cardunculus var. scolymus]	GO:0016020,GO:0008137,GO:0009055	membrane[CC],NADH dehydrogenase (ubiquinone) activity[MF],electron transfer activity[MF]	ko:K18160	CGAUGUUGGUGAGGUUCAAUC
Cluster1	Cluster_139526	fve-miR171f-5p,lja-miR171d-3p,gma-miR171l,gma-miR171k-5p,mtr-miR171e-5p,zma-miR171n-5p,zma-miR171a-5p,mle-miR-92a-5p,sly-miR1918,cpo-miR-125a-3p,pal-miR-125a-3p,chi-miR-125a-3p,cpi-miR-125a-3p,gga-miR-6675-5p,mmu-miR-6369,cgr-miR-125a-3p,aca-miR-125a-3p,ppy-miR-125a-3p,eca-miR-125a-3p,ptr-miR-125a,mml-miR-125a-3p,rno-miR-125a-3p,hsa-miR-125a-3p,mmu-miR-125a-3p	CtAH08G0317700	3.76708	0.429833	0.528464	4.20527	8.29564	32.3296	-0.591269	NA,NA	NA,NA	NA,NA	NA,PWA77198.1	NA,F-box domain-containing protein [Artemisia annua]	NA,NA	NA,NA	NA,NA	CGAUGUUGGUGAGGUUCAAUC
Cluster1	Cluster_139526	fve-miR171f-5p,lja-miR171d-3p,gma-miR171l,gma-miR171k-5p,mtr-miR171e-5p,zma-miR171n-5p,zma-miR171a-5p,mle-miR-92a-5p,sly-miR1918,cpo-miR-125a-3p,pal-miR-125a-3p,chi-miR-125a-3p,cpi-miR-125a-3p,gga-miR-6675-5p,mmu-miR-6369,cgr-miR-125a-3p,aca-miR-125a-3p,ppy-miR-125a-3p,eca-miR-125a-3p,ptr-miR-125a,mml-miR-125a-3p,rno-miR-125a-3p,hsa-miR-125a-3p,mmu-miR-125a-3p	CtAH09G0038300	55.1941	26.0754	23.4787	4.20527	8.29564	32.3296	-0.668659	AT5G13980.2,AT5G61970.1	65.015,65.714	Glycosyl hydrolase family 38 protein,signal recognition particle-related / SRP-like protein	XP_024969231.1,KVI06121.1	probable alpha-mannosidase At5g13980 [Cynara cardunculus var. scolymus],Signal recognition particle subunit SRP68 [Cynara cardunculus var. scolymus]	GO:0003824,GO:0005975,GO:0030246,GO:0006013,GO:0004559,GO:0005786,GO:0006614,GO:0030942,GO:0005047,GO:0008312	catalytic activity[MF],carbohydrate metabolic process[BP],carbohydrate binding[MF],mannose metabolic process[BP],alpha-mannosidase activity[MF],signal recognition particle, endoplasmic reticulum targeting[CC],SRP-dependent cotranslational protein targeting to membrane[BP],endoplasmic reticulum signal peptide binding[MF],signal recognition particle binding[MF],7S RNA binding[MF]	ko:K01191,ko:K03107	CGAUGUUGGUGAGGUUCAAUC
Cluster1	Cluster_139526	fve-miR171f-5p,lja-miR171d-3p,gma-miR171l,gma-miR171k-5p,mtr-miR171e-5p,zma-miR171n-5p,zma-miR171a-5p,mle-miR-92a-5p,sly-miR1918,cpo-miR-125a-3p,pal-miR-125a-3p,chi-miR-125a-3p,cpi-miR-125a-3p,gga-miR-6675-5p,mmu-miR-6369,cgr-miR-125a-3p,aca-miR-125a-3p,ppy-miR-125a-3p,eca-miR-125a-3p,ptr-miR-125a,mml-miR-125a-3p,rno-miR-125a-3p,hsa-miR-125a-3p,mmu-miR-125a-3p	CtAH09G0163400	11.1423	1.41371	1.81267	4.20527	8.29564	32.3296	-0.582956	NA	NA	NA	KVH98058.1	Leucine-rich repeat-containing protein [Cynara cardunculus var. scolymus]	GO:0005515	protein binding[MF]	NA	CGAUGUUGGUGAGGUUCAAUC
Cluster1	Cluster_139526	fve-miR171f-5p,lja-miR171d-3p,gma-miR171l,gma-miR171k-5p,mtr-miR171e-5p,zma-miR171n-5p,zma-miR171a-5p,mle-miR-92a-5p,sly-miR1918,cpo-miR-125a-3p,pal-miR-125a-3p,chi-miR-125a-3p,cpi-miR-125a-3p,gga-miR-6675-5p,mmu-miR-6369,cgr-miR-125a-3p,aca-miR-125a-3p,ppy-miR-125a-3p,eca-miR-125a-3p,ptr-miR-125a,mml-miR-125a-3p,rno-miR-125a-3p,hsa-miR-125a-3p,mmu-miR-125a-3p	CtAH09G0163500	4.31058	0.00730407	0	4.20527	8.29564	32.3296	-0.613174	AT1G07390.4,AT1G58190.2	33.418,35.081	receptor like protein 1,receptor like protein 9	KVH98049.1,XP_024963648.1	Leucine-rich repeat-containing protein [Cynara cardunculus var. scolymus],receptor-like protein 9a [Cynara cardunculus var. scolymus]	GO:0005515,GO:0005515	protein binding[MF],protein binding[MF]	,	CGAUGUUGGUGAGGUUCAAUC
Cluster1	Cluster_158265	hpo-miR-45-5p,gra-miR8700,prd-miR-7922-5p,ppy-miR-613	CtAH12G0004500	1.31075	0.208341	0.705034	15.0067	18.7179	22.6746	-0.533001	AT2G17525.1	55.513	Pentatricopeptide repeat (PPR) superfamily protein	XP_024962055.1	pentatricopeptide repeat-containing protein At2g17525, mitochondrial [Cynara cardunculus var. scolymus]	GO:0005515	protein binding[MF]		AUAAACGGUUACUAGGAUGUUCCU
Cluster1	Cluster_158265	hpo-miR-45-5p,gra-miR8700,prd-miR-7922-5p,ppy-miR-613	CtAH12G0113900	2.10896	0.295622	0.0069088	15.0067	18.7179	22.6746	-0.915093	AT1G52190.1	52.749	Major facilitator superfamily protein	XP_024965725.1	protein NRT1/ PTR FAMILY 1.1-like [Cynara cardunculus var. scolymus] &gt;KVI11587.1 Major facilitator superfamily domain, general substrate transporter [Cynara cardunculus var. scolymus]	GO:0006857,GO:0055085,GO:0016020,GO:0022857,GO:0005215	oligopeptide transport[BP],transmembrane transport[BP],membrane[CC],transmembrane transporter activity[MF],transporter activity[MF]	ko:K14206,ko:K14638	AUAAACGGUUACUAGGAUGUUCCU
Cluster1	Cluster_158265	hpo-miR-45-5p,gra-miR8700,prd-miR-7922-5p,ppy-miR-613	CtAH02G0004300	34.1552	3.31719	0.483554	15.0067	18.7179	22.6746	-0.893304	NA,AT1G72180.1	NA,53.822	NA,Leucine-rich receptor-like protein kinase family protein	NA,XP_024994229.1	NA,receptor protein-tyrosine kinase CEPR2 [Cynara cardunculus var. scolymus] &gt;KVH95549.1 Leucine-rich repeat-containing protein [Cynara cardunculus var. scolymus]	NA,GO:0005515,GO:0004672,GO:0006468,GO:0005524	NA,protein binding[MF],protein kinase activity[MF],protein phosphorylation[BP],ATP binding[MF]	NA,	AUAAACGGUUACUAGGAUGUUCCU
Cluster1	Cluster_158265	hpo-miR-45-5p,gra-miR8700,prd-miR-7922-5p,ppy-miR-613	CtAH06G0185500	6.06556	2.70461	3.82912	15.0067	18.7179	22.6746	-0.639498	NA	NA	NA	XP_024986333.1	uncharacterized protein LOC112521607 isoform X1 [Cynara cardunculus var. scolymus] &gt;XP_024986334.1 uncharacterized protein LOC112521607 isoform X1 [Cynara cardunculus var. scolymus] &gt;XP_024986335.1 uncharacterized protein LOC112521607 isoform X1 [Cynara cardunculus var. scolymus] &gt;XP_024986336.1 uncharacterized protein LOC112521607 isoform X1 [Cynara cardunculus var. scolymus]	NA	NA		AUAAACGGUUACUAGGAUGUUCCU
Cluster1	Cluster_158265	hpo-miR-45-5p,gra-miR8700,prd-miR-7922-5p,ppy-miR-613	CtAH06G0327200	31.4502	0.894422	8.8312	15.0067	18.7179	22.6746	-0.700233	AT4G08920.1	75.477	cryptoCtAHome 1	XP_024972884.1	cryptoCtAHome-1-like [Cynara cardunculus var. scolymus]	GO:0009882,GO:0009785	blue light photoreceptor activity[MF],blue light signaling pathway[BP]	ko:K12118,ko:K12119	AUAAACGGUUACUAGGAUGUUCCU
Cluster1	Cluster_158265	hpo-miR-45-5p,gra-miR8700,prd-miR-7922-5p,ppy-miR-613	CtAH08G0055800	27.7464	11.4444	0.717736	15.0067	18.7179	22.6746	-0.990627	AT5G17600.1	37.143	RING/U-box superfamily protein	XP_024989172.1	RING-H2 finger protein ATL52-like [Cynara cardunculus var. scolymus] &gt;KVI09797.1 Zinc finger, RING/FYVE/PHD-type [Cynara cardunculus var. scolymus]	NA	NA		AUAAACGGUUACUAGGAUGUUCCU
Cluster1	Cluster_158265	hpo-miR-45-5p,gra-miR8700,prd-miR-7922-5p,ppy-miR-613	CtAH09G0020100	27.8178	11.7139	17.3392	15.0067	18.7179	22.6746	-0.626754	AT3G16170.1	54.341	AMP-dependent synthetase and ligase family protein	XP_024971314.1	LOW QUALITY PROTEIN: malonate--CoA ligase [Cynara cardunculus var. scolymus]	GO:0003824	catalytic activity[MF]	ko:K18660	AUAAACGGUUACUAGGAUGUUCCU
Cluster1	Cluster_158265	hpo-miR-45-5p,gra-miR8700,prd-miR-7922-5p,ppy-miR-613	CtAH09G0078900	544.608	81.2804	232.468	15.0067	18.7179	22.6746	-0.646543	AT3G51030.1	67.257	thioredoxin H-type 1	XP_024970227.1	thioredoxin H-type 1-like [Cynara cardunculus var. scolymus] &gt;KVI06527.1 Thioredoxin [Cynara cardunculus var. scolymus]	GO:0015035,GO:0006662,GO:0045454	protein disulfide oxidoreductase activity[MF],glycerol ether metabolic process[BP],cell redox homeostasis[BP]	ko:K03671	AUAAACGGUUACUAGGAUGUUCCU
Cluster1	Cluster_158265	hpo-miR-45-5p,gra-miR8700,prd-miR-7922-5p,ppy-miR-613	CtAH09G0275100	11.749	5.20619	8.13566	15.0067	18.7179	22.6746	-0.535736	AT3G47120.2	79.31	RNA recognition motif (RRM)-containing protein	XP_024980732.1	zinc finger CCCH domain-containing protein 25 isoform X1 [Cynara cardunculus var. scolymus] &gt;KVH94079.1 Nucleotide-binding, alpha-beta plait [Cynara cardunculus var. scolymus]	GO:0003676	nucleic acid binding[MF]	ko:K13107	AUAAACGGUUACUAGGAUGUUCCU
Cluster1	Cluster_218611	aof-miR167a,csi-miR167e-5p,csi-miR167d-5p,ata-miR167e-5p,ata-miR167a-5p,ata-miR167c-5p,bdi-miR167f,cpa-miR167b,cpa-miR167a,ppe-miR167b,ppe-miR167a,stu-miR167d-5p,stu-miR167a-5p,stu-miR167b-5p,stu-miR167c-5p,mes-miR167c,cme-miR167b,cme-miR167a,mdm-miR167g,mdm-miR167f,mdm-miR167e,mdm-miR167d,mdm-miR167c,mdm-miR167b,ghr-miR167b,nta-miR167e,nta-miR167d,lus-miR167h,lus-miR167e,lus-miR167d,lus-miR167c,…	CtAH10G0183600	64.8369	5.34114	21.6358	119.447	491.779	1395.93	-0.516658	AT1G78280.1,AT1G78280.1	56.737,59.482	transferases%2C transferring glycosyl groups,transferases%2C transferring glycosyl groups	KVI06839.1,XP_024970918.1	F-box domain, cyclin-like protein [Cynara cardunculus var. scolymus],F-box protein At1g78280 [Cynara cardunculus var. scolymus]	GO:0005515,GO:0005515	protein binding[MF],protein binding[MF]	,	UGAAGCUGCCAGCAUGAUCUAGC
Cluster1	Cluster_218611	aof-miR167a,csi-miR167e-5p,csi-miR167d-5p,ata-miR167e-5p,ata-miR167a-5p,ata-miR167c-5p,bdi-miR167f,cpa-miR167b,cpa-miR167a,ppe-miR167b,ppe-miR167a,stu-miR167d-5p,stu-miR167a-5p,stu-miR167b-5p,stu-miR167c-5p,mes-miR167c,cme-miR167b,cme-miR167a,mdm-miR167g,mdm-miR167f,mdm-miR167e,mdm-miR167d,mdm-miR167c,mdm-miR167b,ghr-miR167b,nta-miR167e,nta-miR167d,lus-miR167h,lus-miR167e,lus-miR167d,lus-miR167c,…	CtAH11G0169900	15.6263	0.0794385	0.118205	119.447	491.779	1395.93	-0.723584	AT5G22740.1	71.508	cellulose synthase-like A02	XP_024985955.1	glucomannan 4-beta-mannosyltransferase 2-like isoform X1 [Cynara cardunculus var. scolymus]	NA	NA	ko:K13680	UGAAGCUGCCAGCAUGAUCUAGC
Cluster1	Cluster_218611	aof-miR167a,csi-miR167e-5p,csi-miR167d-5p,ata-miR167e-5p,ata-miR167a-5p,ata-miR167c-5p,bdi-miR167f,cpa-miR167b,cpa-miR167a,ppe-miR167b,ppe-miR167a,stu-miR167d-5p,stu-miR167a-5p,stu-miR167b-5p,stu-miR167c-5p,mes-miR167c,cme-miR167b,cme-miR167a,mdm-miR167g,mdm-miR167f,mdm-miR167e,mdm-miR167d,mdm-miR167c,mdm-miR167b,ghr-miR167b,nta-miR167e,nta-miR167d,lus-miR167h,lus-miR167e,lus-miR167d,lus-miR167c,…	CtAH11G0218500	4.83398	1.11869	0.266951	119.447	491.779	1395.93	-0.834606	AT3G58650.1	29.977	GPI-anchored adhesin-like protein	XP_024986478.1	uncharacterized protein LOC112521714 [Cynara cardunculus var. scolymus]	NA	NA		UGAAGCUGCCAGCAUGAUCUAGC
Cluster1	Cluster_218611	aof-miR167a,csi-miR167e-5p,csi-miR167d-5p,ata-miR167e-5p,ata-miR167a-5p,ata-miR167c-5p,bdi-miR167f,cpa-miR167b,cpa-miR167a,ppe-miR167b,ppe-miR167a,stu-miR167d-5p,stu-miR167a-5p,stu-miR167b-5p,stu-miR167c-5p,mes-miR167c,cme-miR167b,cme-miR167a,mdm-miR167g,mdm-miR167f,mdm-miR167e,mdm-miR167d,mdm-miR167c,mdm-miR167b,ghr-miR167b,nta-miR167e,nta-miR167d,lus-miR167h,lus-miR167e,lus-miR167d,lus-miR167c,…	CtAH12G0188000	5.35817	0.829258	0.421564	119.447	491.779	1395.93	-0.774299	AT5G02010.1	66.527	RHO guanyl-nucleotide exchange factor 7	XP_024966906.1	rop guanine nucleotide exchange factor 7-like isoform X1 [Cynara cardunculus var. scolymus]	GO:0005089	Rho guanyl-nucleotide exchange factor activity[MF]		UGAAGCUGCCAGCAUGAUCUAGC
Cluster1	Cluster_218611	aof-miR167a,csi-miR167e-5p,csi-miR167d-5p,ata-miR167e-5p,ata-miR167a-5p,ata-miR167c-5p,bdi-miR167f,cpa-miR167b,cpa-miR167a,ppe-miR167b,ppe-miR167a,stu-miR167d-5p,stu-miR167a-5p,stu-miR167b-5p,stu-miR167c-5p,mes-miR167c,cme-miR167b,cme-miR167a,mdm-miR167g,mdm-miR167f,mdm-miR167e,mdm-miR167d,mdm-miR167c,mdm-miR167b,ghr-miR167b,nta-miR167e,nta-miR167d,lus-miR167h,lus-miR167e,lus-miR167d,lus-miR167c,…	CtAH01G0069600	81.0323	6.20853	7.21791	119.447	491.779	1395.93	-0.716925	AT5G37020.1	66.182	auxin response factor 8	XP_024974073.1	auxin response factor 8 [Cynara cardunculus var. scolymus]	GO:0006355,GO:0009725,GO:0003677,GO:0005634,GO:0005515	regulation of transcription, DNA-templated[BP],response to hormone[BP],DNA binding[MF],nucleus[CC],protein binding[MF]		UGAAGCUGCCAGCAUGAUCUAGC
Cluster1	Cluster_218611	aof-miR167a,csi-miR167e-5p,csi-miR167d-5p,ata-miR167e-5p,ata-miR167a-5p,ata-miR167c-5p,bdi-miR167f,cpa-miR167b,cpa-miR167a,ppe-miR167b,ppe-miR167a,stu-miR167d-5p,stu-miR167a-5p,stu-miR167b-5p,stu-miR167c-5p,mes-miR167c,cme-miR167b,cme-miR167a,mdm-miR167g,mdm-miR167f,mdm-miR167e,mdm-miR167d,mdm-miR167c,mdm-miR167b,ghr-miR167b,nta-miR167e,nta-miR167d,lus-miR167h,lus-miR167e,lus-miR167d,lus-miR167c,…	CtAH01G0198100	38.7325	5.0534	4.82518	119.447	491.779	1395.93	-0.72909	AT1G30330.1	63.333	auxin response factor 6	XP_023733022.1	auxin response factor 6 [Lactuca sativa] &gt;PLY74555.1 hypothetical protein LSAT_7X27300 [Lactuca sativa]	NA	NA		UGAAGCUGCCAGCAUGAUCUAGC
Cluster1	Cluster_218611	aof-miR167a,csi-miR167e-5p,csi-miR167d-5p,ata-miR167e-5p,ata-miR167a-5p,ata-miR167c-5p,bdi-miR167f,cpa-miR167b,cpa-miR167a,ppe-miR167b,ppe-miR167a,stu-miR167d-5p,stu-miR167a-5p,stu-miR167b-5p,stu-miR167c-5p,mes-miR167c,cme-miR167b,cme-miR167a,mdm-miR167g,mdm-miR167f,mdm-miR167e,mdm-miR167d,mdm-miR167c,mdm-miR167b,ghr-miR167b,nta-miR167e,nta-miR167d,lus-miR167h,lus-miR167e,lus-miR167d,lus-miR167c,…	CtAH05G0088400	3.61325	0.419102	0.668883	119.447	491.779	1395.93	-0.674864	AT1G49960.1	56.586	Xanthine/uracil permease family protein	XP_024979403.1	nucleobase-ascorbate transporter 4-like [Cynara cardunculus var. scolymus]	GO:0016020,GO:0055085,GO:0022857	membrane[CC],transmembrane transport[BP],transmembrane transporter activity[MF]	ko:K14611	UGAAGCUGCCAGCAUGAUCUAGC
Cluster1	Cluster_218611	aof-miR167a,csi-miR167e-5p,csi-miR167d-5p,ata-miR167e-5p,ata-miR167a-5p,ata-miR167c-5p,bdi-miR167f,cpa-miR167b,cpa-miR167a,ppe-miR167b,ppe-miR167a,stu-miR167d-5p,stu-miR167a-5p,stu-miR167b-5p,stu-miR167c-5p,mes-miR167c,cme-miR167b,cme-miR167a,mdm-miR167g,mdm-miR167f,mdm-miR167e,mdm-miR167d,mdm-miR167c,mdm-miR167b,ghr-miR167b,nta-miR167e,nta-miR167d,lus-miR167h,lus-miR167e,lus-miR167d,lus-miR167c,…	CtAH08G0176800	48.1856	8.73836	17.2525	119.447	491.779	1395.93	-0.568433	AT5G37020.1	67.31	auxin response factor 8	XP_024991006.1	auxin response factor 8-like isoform X1 [Cynara cardunculus var. scolymus]	GO:0006355,GO:0009725,GO:0003677,GO:0005634,GO:0005515	regulation of transcription, DNA-templated[BP],response to hormone[BP],DNA binding[MF],nucleus[CC],protein binding[MF]		UGAAGCUGCCAGCAUGAUCUAGC
Cluster1	Cluster_218611	aof-miR167a,csi-miR167e-5p,csi-miR167d-5p,ata-miR167e-5p,ata-miR167a-5p,ata-miR167c-5p,bdi-miR167f,cpa-miR167b,cpa-miR167a,ppe-miR167b,ppe-miR167a,stu-miR167d-5p,stu-miR167a-5p,stu-miR167b-5p,stu-miR167c-5p,mes-miR167c,cme-miR167b,cme-miR167a,mdm-miR167g,mdm-miR167f,mdm-miR167e,mdm-miR167d,mdm-miR167c,mdm-miR167b,ghr-miR167b,nta-miR167e,nta-miR167d,lus-miR167h,lus-miR167e,lus-miR167d,lus-miR167c,…	CtAH08G0286600	2.82433	0.839512	1.22662	119.447	491.779	1395.93	-0.586009	AT3G60400.1	48.727	Mitochondrial transcription termination factor family protein	KVI07894.1	Mitochodrial transcription termination factor-related protein [Cynara cardunculus var. scolymus]	GO:0006355,GO:0003690	regulation of transcription, DNA-templated[BP],double-stranded DNA binding[MF]		UGAAGCUGCCAGCAUGAUCUAGC
Cluster1	Cluster_218611	aof-miR167a,csi-miR167e-5p,csi-miR167d-5p,ata-miR167e-5p,ata-miR167a-5p,ata-miR167c-5p,bdi-miR167f,cpa-miR167b,cpa-miR167a,ppe-miR167b,ppe-miR167a,stu-miR167d-5p,stu-miR167a-5p,stu-miR167b-5p,stu-miR167c-5p,mes-miR167c,cme-miR167b,cme-miR167a,mdm-miR167g,mdm-miR167f,mdm-miR167e,mdm-miR167d,mdm-miR167c,mdm-miR167b,ghr-miR167b,nta-miR167e,nta-miR167d,lus-miR167h,lus-miR167e,lus-miR167d,lus-miR167c,…	CtAH09G0031200	1.6616	0.860699	0.263462	119.447	491.779	1395.93	-0.949248	NA	NA	NA	NA	NA	NA	NA	NA	UGAAGCUGCCAGCAUGAUCUAGC
Cluster1	Cluster_218611	aof-miR167a,csi-miR167e-5p,csi-miR167d-5p,ata-miR167e-5p,ata-miR167a-5p,ata-miR167c-5p,bdi-miR167f,cpa-miR167b,cpa-miR167a,ppe-miR167b,ppe-miR167a,stu-miR167d-5p,stu-miR167a-5p,stu-miR167b-5p,stu-miR167c-5p,mes-miR167c,cme-miR167b,cme-miR167a,mdm-miR167g,mdm-miR167f,mdm-miR167e,mdm-miR167d,mdm-miR167c,mdm-miR167b,ghr-miR167b,nta-miR167e,nta-miR167d,lus-miR167h,lus-miR167e,lus-miR167d,lus-miR167c,…	CtAH09G0048200	3.21095	1.8366	2.16806	119.447	491.779	1395.93	-0.546319	AT1G24440.1	53.333	RING/U-box superfamily protein	XP_024970209.1	E3 ubiquitin-protein ligase AIRP2-like isoform X1 [Cynara cardunculus var. scolymus]	NA	NA		UGAAGCUGCCAGCAUGAUCUAGC
Cluster1	Cluster_218611	aof-miR167a,csi-miR167e-5p,csi-miR167d-5p,ata-miR167e-5p,ata-miR167a-5p,ata-miR167c-5p,bdi-miR167f,cpa-miR167b,cpa-miR167a,ppe-miR167b,ppe-miR167a,stu-miR167d-5p,stu-miR167a-5p,stu-miR167b-5p,stu-miR167c-5p,mes-miR167c,cme-miR167b,cme-miR167a,mdm-miR167g,mdm-miR167f,mdm-miR167e,mdm-miR167d,mdm-miR167c,mdm-miR167b,ghr-miR167b,nta-miR167e,nta-miR167d,lus-miR167h,lus-miR167e,lus-miR167d,lus-miR167c,…	CtAH09G0055900	93.2777	8.3635	4.6806	119.447	491.779	1395.93	-0.749886	AT5G62790.1	73.617	1-deoxy-D-xylulose 5-phosphate reductoisomerase	KVI06333.1	1-deoxy-D-xylulose 5-phosphate reductoisomerase [Cynara cardunculus var. scolymus]	GO:0046872,GO:0030604,GO:0008299,GO:0070402,GO:0055114,GO:0005515	metal ion binding[MF],1-deoxy-D-xylulose-5-phosphate reductoisomerase activity[MF],isoprenoid biosynthetic process[BP],NADPH binding[MF],oxidation-reduction process[BP],protein binding[MF]	ko:K00099	UGAAGCUGCCAGCAUGAUCUAGC
Cluster1	Cluster_221577	aof-miR390,mes-miR390b,cas-miR390b,cas-miR390a-5p,pab-miR390b,pab-miR390a,fve-miR390b,fve-miR390a,ata-miR390-5p,bra-miR390-5p,sly-miR390b-5p,atr-miR390.2,cpa-miR390b,cpa-miR390a,ppe-miR390,lja-miR390b-5p,lja-miR390a-5p,cme-miR390c,cme-miR390a,cme-miR390d,mdm-miR390f,mdm-miR390e,mdm-miR390d,mdm-miR390c,mdm-miR390b,mdm-miR390a,hex-miR390b,hex-miR390a,gma-miR390g,gma-miR390f,nta-miR390c,nta-miR390b,…	CtAH10G0011200	22.0945	6.68671	9.98584	21.6541	41.1883	42.686	-0.96414	AT2G41700.1	68.204	ATP-binding cassette A1	XP_024980780.1	ABC transporter A family member 1 isoform X1 [Cynara cardunculus var. scolymus]	GO:0055085,GO:0042626,GO:0016021,GO:0005524,GO:0016887	transmembrane transport[BP],ATPase-coupled transmembrane transporter activity[MF],integral component of membrane[CC],ATP binding[MF],ATPase activity[MF]	ko:K05642,ko:K05643,ko:K05645	AAGCUCAGGAGGGAUAGCGCC
Cluster1	Cluster_221577	aof-miR390,mes-miR390b,cas-miR390b,cas-miR390a-5p,pab-miR390b,pab-miR390a,fve-miR390b,fve-miR390a,ata-miR390-5p,bra-miR390-5p,sly-miR390b-5p,atr-miR390.2,cpa-miR390b,cpa-miR390a,ppe-miR390,lja-miR390b-5p,lja-miR390a-5p,cme-miR390c,cme-miR390a,cme-miR390d,mdm-miR390f,mdm-miR390e,mdm-miR390d,mdm-miR390c,mdm-miR390b,mdm-miR390a,hex-miR390b,hex-miR390a,gma-miR390g,gma-miR390f,nta-miR390c,nta-miR390b,…	CtAH12G0068200	433.135	273.778	85.062	21.6541	41.1883	42.686	-0.873525	AT3G22440.1	66.667	FRIGIDA-like protein	XP_024963962.1	FRIGIDA-like protein 4a [Cynara cardunculus var. scolymus] &gt;KVH29266.1 Frigida-like protein [Cynara cardunculus var. scolymus]	NA	NA		AAGCUCAGGAGGGAUAGCGCC
Cluster1	Cluster_221577	aof-miR390,mes-miR390b,cas-miR390b,cas-miR390a-5p,pab-miR390b,pab-miR390a,fve-miR390b,fve-miR390a,ata-miR390-5p,bra-miR390-5p,sly-miR390b-5p,atr-miR390.2,cpa-miR390b,cpa-miR390a,ppe-miR390,lja-miR390b-5p,lja-miR390a-5p,cme-miR390c,cme-miR390a,cme-miR390d,mdm-miR390f,mdm-miR390e,mdm-miR390d,mdm-miR390c,mdm-miR390b,mdm-miR390a,hex-miR390b,hex-miR390a,gma-miR390g,gma-miR390f,nta-miR390c,nta-miR390b,…	CtAH12G0215600	6.37884	1.40988	4.29247	21.6541	41.1883	42.686	-0.777756	AT2G48060.2	63.545	piezo-type mechanosensitive ion channel component	XP_024966705.1	piezo-type mechanosensitive ion channel homolog isoform X5 [Cynara cardunculus var. scolymus]	NA	NA	ko:K22128	AAGCUCAGGAGGGAUAGCGCC
Cluster1	Cluster_221577	aof-miR390,mes-miR390b,cas-miR390b,cas-miR390a-5p,pab-miR390b,pab-miR390a,fve-miR390b,fve-miR390a,ata-miR390-5p,bra-miR390-5p,sly-miR390b-5p,atr-miR390.2,cpa-miR390b,cpa-miR390a,ppe-miR390,lja-miR390b-5p,lja-miR390a-5p,cme-miR390c,cme-miR390a,cme-miR390d,mdm-miR390f,mdm-miR390e,mdm-miR390d,mdm-miR390c,mdm-miR390b,mdm-miR390a,hex-miR390b,hex-miR390a,gma-miR390g,gma-miR390f,nta-miR390c,nta-miR390b,…	CtAH02G0162100	1.12955	0.004521	0.00230547	21.6541	41.1883	42.686	-0.998069	AT4G08850.1	48.163	Leucine-rich repeat receptor-like protein kinase family protein	XP_023732157.1	MDIS1-interacting receptor like kinase 2-like [Lactuca sativa] &gt;PLY75147.1 hypothetical protein LSAT_4X41340 [Lactuca sativa]	GO:0005515,GO:0004672,GO:0006468,GO:0005524	protein binding[MF],protein kinase activity[MF],protein phosphorylation[BP],ATP binding[MF]		AAGCUCAGGAGGGAUAGCGCC
Cluster1	Cluster_221577	aof-miR390,mes-miR390b,cas-miR390b,cas-miR390a-5p,pab-miR390b,pab-miR390a,fve-miR390b,fve-miR390a,ata-miR390-5p,bra-miR390-5p,sly-miR390b-5p,atr-miR390.2,cpa-miR390b,cpa-miR390a,ppe-miR390,lja-miR390b-5p,lja-miR390a-5p,cme-miR390c,cme-miR390a,cme-miR390d,mdm-miR390f,mdm-miR390e,mdm-miR390d,mdm-miR390c,mdm-miR390b,mdm-miR390a,hex-miR390b,hex-miR390a,gma-miR390g,gma-miR390f,nta-miR390c,nta-miR390b,…	CtAH02G0162300	1.62699	0.0134353	0.00153467	21.6541	41.1883	42.686	-0.998348	AT4G08850.1	46.951	Leucine-rich repeat receptor-like protein kinase family protein	XP_023732157.1	MDIS1-interacting receptor like kinase 2-like [Lactuca sativa] &gt;PLY75147.1 hypothetical protein LSAT_4X41340 [Lactuca sativa]	GO:0005515,GO:0004672,GO:0006468,GO:0005524	protein binding[MF],protein kinase activity[MF],protein phosphorylation[BP],ATP binding[MF]		AAGCUCAGGAGGGAUAGCGCC
Cluster1	Cluster_221577	aof-miR390,mes-miR390b,cas-miR390b,cas-miR390a-5p,pab-miR390b,pab-miR390a,fve-miR390b,fve-miR390a,ata-miR390-5p,bra-miR390-5p,sly-miR390b-5p,atr-miR390.2,cpa-miR390b,cpa-miR390a,ppe-miR390,lja-miR390b-5p,lja-miR390a-5p,cme-miR390c,cme-miR390a,cme-miR390d,mdm-miR390f,mdm-miR390e,mdm-miR390d,mdm-miR390c,mdm-miR390b,mdm-miR390a,hex-miR390b,hex-miR390a,gma-miR390g,gma-miR390f,nta-miR390c,nta-miR390b,…	CtAH02G0162500	0.0009956	0	0	21.6541	41.1883	42.686	-0.997962	AT4G08850.1,AT1G35710.1	48.237,43.836	Leucine-rich repeat receptor-like protein kinase family protein,kinase family with leucine-rich repeat domain-containing protein	XP_023732157.1,XP_023757691.1	MDIS1-interacting receptor like kinase 2-like [Lactuca sativa] &gt;PLY75147.1 hypothetical protein LSAT_4X41340 [Lactuca sativa],probable leucine-rich repeat receptor-like protein kinase At1g35710 [Lactuca sativa]	GO:0005515,GO:0004672,GO:0006468,GO:0005524,NA	protein binding[MF],protein kinase activity[MF],protein phosphorylation[BP],ATP binding[MF],NA	,	AAGCUCAGGAGGGAUAGCGCC
Cluster1	Cluster_221577	aof-miR390,mes-miR390b,cas-miR390b,cas-miR390a-5p,pab-miR390b,pab-miR390a,fve-miR390b,fve-miR390a,ata-miR390-5p,bra-miR390-5p,sly-miR390b-5p,atr-miR390.2,cpa-miR390b,cpa-miR390a,ppe-miR390,lja-miR390b-5p,lja-miR390a-5p,cme-miR390c,cme-miR390a,cme-miR390d,mdm-miR390f,mdm-miR390e,mdm-miR390d,mdm-miR390c,mdm-miR390b,mdm-miR390a,hex-miR390b,hex-miR390a,gma-miR390g,gma-miR390f,nta-miR390c,nta-miR390b,…	CtAH02G0162800	0.0366902	0	0.00822793	21.6541	41.1883	42.686	-0.961275	AT4G08850.1,AT4G08850.1	46.350,45.619	Leucine-rich repeat receptor-like protein kinase family protein,Leucine-rich repeat receptor-like protein kinase family protein	XP_023732157.1,PLY80740.1	MDIS1-interacting receptor like kinase 2-like [Lactuca sativa] &gt;PLY75147.1 hypothetical protein LSAT_4X41340 [Lactuca sativa],hypothetical protein LSAT_3X64001 [Lactuca sativa]	GO:0005515,GO:0004672,GO:0006468,GO:0005524,GO:0005515	protein binding[MF],protein kinase activity[MF],protein phosphorylation[BP],ATP binding[MF],protein binding[MF]	,	AAGCUCAGGAGGGAUAGCGCC
Cluster1	Cluster_221577	aof-miR390,mes-miR390b,cas-miR390b,cas-miR390a-5p,pab-miR390b,pab-miR390a,fve-miR390b,fve-miR390a,ata-miR390-5p,bra-miR390-5p,sly-miR390b-5p,atr-miR390.2,cpa-miR390b,cpa-miR390a,ppe-miR390,lja-miR390b-5p,lja-miR390a-5p,cme-miR390c,cme-miR390a,cme-miR390d,mdm-miR390f,mdm-miR390e,mdm-miR390d,mdm-miR390c,mdm-miR390b,mdm-miR390a,hex-miR390b,hex-miR390a,gma-miR390g,gma-miR390f,nta-miR390c,nta-miR390b,…	CtAH02G0213000	10.5207	2.04431	1.31724	21.6541	41.1883	42.686	-0.999974	NA	NA	NA	NA	NA	NA	NA	NA	AAGCUCAGGAGGGAUAGCGCC
Cluster1	Cluster_221577	aof-miR390,mes-miR390b,cas-miR390b,cas-miR390a-5p,pab-miR390b,pab-miR390a,fve-miR390b,fve-miR390a,ata-miR390-5p,bra-miR390-5p,sly-miR390b-5p,atr-miR390.2,cpa-miR390b,cpa-miR390a,ppe-miR390,lja-miR390b-5p,lja-miR390a-5p,cme-miR390c,cme-miR390a,cme-miR390d,mdm-miR390f,mdm-miR390e,mdm-miR390d,mdm-miR390c,mdm-miR390b,mdm-miR390a,hex-miR390b,hex-miR390a,gma-miR390g,gma-miR390f,nta-miR390c,nta-miR390b,…	CtAH03G0215000	88.5302	5.69066	10.5286	21.6541	41.1883	42.686	-0.99329	AT4G33010.1	83.973	glycine decarboxylase P-protein 1	XP_024996027.1	glycine dehydrogenase (decarboxylating) A, mitochondrial [Cynara cardunculus var. scolymus]	GO:0004375,GO:0003824,GO:0006546,GO:0055114,GO:0006544	glycine dehydrogenase (decarboxylating) activity[MF],catalytic activity[MF],glycine catabolic process[BP],oxidation-reduction process[BP],glycine metabolic process[BP]	ko:K00281	AAGCUCAGGAGGGAUAGCGCC
Cluster1	Cluster_221577	aof-miR390,mes-miR390b,cas-miR390b,cas-miR390a-5p,pab-miR390b,pab-miR390a,fve-miR390b,fve-miR390a,ata-miR390-5p,bra-miR390-5p,sly-miR390b-5p,atr-miR390.2,cpa-miR390b,cpa-miR390a,ppe-miR390,lja-miR390b-5p,lja-miR390a-5p,cme-miR390c,cme-miR390a,cme-miR390d,mdm-miR390f,mdm-miR390e,mdm-miR390d,mdm-miR390c,mdm-miR390b,mdm-miR390a,hex-miR390b,hex-miR390a,gma-miR390g,gma-miR390f,nta-miR390c,nta-miR390b,…	CtAH04G0150000	0.0403795	0	0	21.6541	41.1883	42.686	-0.997962	AT3G24255.4	25.277	RNA-directed DNA polymerase (reverse transcriptase)-related family protein	OTG08794.1	putative RNA-directed DNA polymerase, eukaryota, Reverse transcriptase zinc-binding domain protein [Helianthus annuus]	NA	NA		AAGCUCAGGAGGGAUAGCGCC
Cluster1	Cluster_221577	aof-miR390,mes-miR390b,cas-miR390b,cas-miR390a-5p,pab-miR390b,pab-miR390a,fve-miR390b,fve-miR390a,ata-miR390-5p,bra-miR390-5p,sly-miR390b-5p,atr-miR390.2,cpa-miR390b,cpa-miR390a,ppe-miR390,lja-miR390b-5p,lja-miR390a-5p,cme-miR390c,cme-miR390a,cme-miR390d,mdm-miR390f,mdm-miR390e,mdm-miR390d,mdm-miR390c,mdm-miR390b,mdm-miR390a,hex-miR390b,hex-miR390a,gma-miR390g,gma-miR390f,nta-miR390c,nta-miR390b,…	CtAH07G0152100	2.17961	0.222098	0.112162	21.6541	41.1883	42.686	-0.999862	AT5G53190.1	55.426	Nodulin MtN3 family protein	XP_024991533.1	bidirectional sugar transporter SWEET3b [Cynara cardunculus var. scolymus]	GO:0016021	integral component of membrane[CC]	ko:K15382	AAGCUCAGGAGGGAUAGCGCC
Cluster1	Cluster_221577	aof-miR390,mes-miR390b,cas-miR390b,cas-miR390a-5p,pab-miR390b,pab-miR390a,fve-miR390b,fve-miR390a,ata-miR390-5p,bra-miR390-5p,sly-miR390b-5p,atr-miR390.2,cpa-miR390b,cpa-miR390a,ppe-miR390,lja-miR390b-5p,lja-miR390a-5p,cme-miR390c,cme-miR390a,cme-miR390d,mdm-miR390f,mdm-miR390e,mdm-miR390d,mdm-miR390c,mdm-miR390b,mdm-miR390a,hex-miR390b,hex-miR390a,gma-miR390g,gma-miR390f,nta-miR390c,nta-miR390b,…	CtAH07G0221800	65.5634	0.601603	7.22362	21.6541	41.1883	42.686	-0.987761	AT2G05710.1	85.312	aconitase 3	XP_024960272.1	aconitate hydratase, cytoplasmic [Cynara cardunculus var. scolymus] &gt;KVI02020.1 Aconitase/3-isopropylmalate dehydratase large subunit, alpha/beta/alpha [Cynara cardunculus var. scolymus]	NA	NA	ko:K01681	AAGCUCAGGAGGGAUAGCGCC
Cluster1	Cluster_221577	aof-miR390,mes-miR390b,cas-miR390b,cas-miR390a-5p,pab-miR390b,pab-miR390a,fve-miR390b,fve-miR390a,ata-miR390-5p,bra-miR390-5p,sly-miR390b-5p,atr-miR390.2,cpa-miR390b,cpa-miR390a,ppe-miR390,lja-miR390b-5p,lja-miR390a-5p,cme-miR390c,cme-miR390a,cme-miR390d,mdm-miR390f,mdm-miR390e,mdm-miR390d,mdm-miR390c,mdm-miR390b,mdm-miR390a,hex-miR390b,hex-miR390a,gma-miR390g,gma-miR390f,nta-miR390c,nta-miR390b,…	CtAH09G0003500	11.7124	1.4713	1.59161	21.6541	41.1883	42.686	-0.997256	AT1G72300.1	55.441	Leucine-rich receptor-like protein kinase family protein	XP_024970059.1	tyrosine-sulfated glycopeptide receptor 1-like [Cynara cardunculus var. scolymus]	GO:0005515,GO:0004672,GO:0006468,GO:0005524	protein binding[MF],protein kinase activity[MF],protein phosphorylation[BP],ATP binding[MF]		AAGCUCAGGAGGGAUAGCGCC
Cluster1	Cluster_221577	aof-miR390,mes-miR390b,cas-miR390b,cas-miR390a-5p,pab-miR390b,pab-miR390a,fve-miR390b,fve-miR390a,ata-miR390-5p,bra-miR390-5p,sly-miR390b-5p,atr-miR390.2,cpa-miR390b,cpa-miR390a,ppe-miR390,lja-miR390b-5p,lja-miR390a-5p,cme-miR390c,cme-miR390a,cme-miR390d,mdm-miR390f,mdm-miR390e,mdm-miR390d,mdm-miR390c,mdm-miR390b,mdm-miR390a,hex-miR390b,hex-miR390a,gma-miR390g,gma-miR390f,nta-miR390c,nta-miR390b,…	CtAH09G0191400	13.2254	1.64634	1.05227	21.6541	41.1883	42.686	-0.999789	AT1G47380.1	75.54	Protein phosphatase 2C family protein	XP_024976692.1	probable protein phosphatase 2C 12 [Cynara cardunculus var. scolymus] &gt;XP_024976693.1 probable protein phosphatase 2C 12 [Cynara cardunculus var. scolymus]	GO:0006470,GO:0003824,GO:0004722	protein dephosphorylation[BP],catalytic activity[MF],protein serine/threonine phosphatase activity[MF]	ko:K14803,ko:K17500	AAGCUCAGGAGGGAUAGCGCC
Cluster1	Cluster_221577	aof-miR390,mes-miR390b,cas-miR390b,cas-miR390a-5p,pab-miR390b,pab-miR390a,fve-miR390b,fve-miR390a,ata-miR390-5p,bra-miR390-5p,sly-miR390b-5p,atr-miR390.2,cpa-miR390b,cpa-miR390a,ppe-miR390,lja-miR390b-5p,lja-miR390a-5p,cme-miR390c,cme-miR390a,cme-miR390d,mdm-miR390f,mdm-miR390e,mdm-miR390d,mdm-miR390c,mdm-miR390b,mdm-miR390a,hex-miR390b,hex-miR390a,gma-miR390g,gma-miR390f,nta-miR390c,nta-miR390b,…	CtAH09G0212900	19.9507	3.33395	2.48389	21.6541	41.1883	42.686	-0.999786	AT1G77280.1	57.529	kinase with adenine nucleotide alpha hydrolases-like domain-containing protein	XP_023731845.1	calcium/calmodulin-regulated receptor-like kinase 1 isoform X2 [Lactuca sativa]	GO:0004672,GO:0006468,GO:0005524	protein kinase activity[MF],protein phosphorylation[BP],ATP binding[MF]		AAGCUCAGGAGGGAUAGCGCC
Cluster1	Cluster_22649	prd-miR-5358b-5p,mmu-miR-1932,oan-miR-1421am,hsa-miR-1231,osa-miR167i-3p,osa-miR167e-3p,ath-miR167c-3p	CtAH11G0072100	8.76805	0.168006	1.29855	249.708	974.439	3175.69	-0.599153	AT1G66880.2	39.755	Protein kinase superfamily protein	XP_024982475.1	LEAF RUST 10 DISEASE-RESISTANCE LOCUS RECEPTOR-LIKE PROTEIN KINASE-like 1.4 [Cynara cardunculus var. scolymus]	GO:0006468,GO:0030247,GO:0005524,GO:0004672,GO:0016787	protein phosphorylation[BP],polysaccharide binding[MF],ATP binding[MF],protein kinase activity[MF],hydrolase activity[MF]		CUAGGUCAUGCGGACAGCUUCACU
Cluster1	Cluster_29940	aof-miR160c,pab-miR160d,fve-miR160a,fve-miR160b,eun-miR160-5p,ata-miR160c-5p,ata-miR160a-5p,ata-miR160b-5p,atr-miR160,cpa-miR160f-5p,cpa-miR160e,cpa-miR160c-5p,cpa-miR160b,cpa-miR160a,ppe-miR160b,ppe-miR160a,stu-miR160b,stu-miR160a-5p,mes-miR160h,mes-miR160g,mes-miR160d,mes-miR160b,mes-miR160a,cme-miR160c,cme-miR160b,cme-miR160a,mdm-miR160e,mdm-miR160d,mdm-miR160c,mdm-miR160b,mdm-miR160a,gma-miR1…	CtAH11G0194100	13.3573	5.10147	2.09915	11.779	12.8288	15.7782	-0.862389	AT4G30080.1	56.324	auxin response factor 16	XP_024986751.1	auxin response factor 18-like [Cynara cardunculus var. scolymus]	GO:0006355,GO:0009725,GO:0003677,GO:0005634,GO:0005515	regulation of transcription, DNA-templated[BP],response to hormone[BP],DNA binding[MF],nucleus[CC],protein binding[MF]		UGCCUGGCUCCCUGUAUGCCA
Cluster1	Cluster_29940	aof-miR160c,pab-miR160d,fve-miR160a,fve-miR160b,eun-miR160-5p,ata-miR160c-5p,ata-miR160a-5p,ata-miR160b-5p,atr-miR160,cpa-miR160f-5p,cpa-miR160e,cpa-miR160c-5p,cpa-miR160b,cpa-miR160a,ppe-miR160b,ppe-miR160a,stu-miR160b,stu-miR160a-5p,mes-miR160h,mes-miR160g,mes-miR160d,mes-miR160b,mes-miR160a,cme-miR160c,cme-miR160b,cme-miR160a,mdm-miR160e,mdm-miR160d,mdm-miR160c,mdm-miR160b,mdm-miR160a,gma-miR1…	CtAH04G0000500	21.9623	3.76742	8.35675	11.779	12.8288	15.7782	-0.509491	AT4G38200.1	62.821	SEC7-like guanine nucleotide exchange family protein	XP_024961495.1	brefeldin A-inhibited guanine nucleotide-exchange protein 1 isoform X1 [Cynara cardunculus var. scolymus]	GO:0032012,GO:0005086	regulation of ARF protein signal transduction[BP],ARF guanyl-nucleotide exchange factor activity[MF]	ko:K18442	UGCCUGGCUCCCUGUAUGCCA
Cluster1	Cluster_29940	aof-miR160c,pab-miR160d,fve-miR160a,fve-miR160b,eun-miR160-5p,ata-miR160c-5p,ata-miR160a-5p,ata-miR160b-5p,atr-miR160,cpa-miR160f-5p,cpa-miR160e,cpa-miR160c-5p,cpa-miR160b,cpa-miR160a,ppe-miR160b,ppe-miR160a,stu-miR160b,stu-miR160a-5p,mes-miR160h,mes-miR160g,mes-miR160d,mes-miR160b,mes-miR160a,cme-miR160c,cme-miR160b,cme-miR160a,mdm-miR160e,mdm-miR160d,mdm-miR160c,mdm-miR160b,mdm-miR160a,gma-miR1…	CtAH04G0140400	0.0890115	0.00250107	0.004136	11.779	12.8288	15.7782	-0.691104	AT1G17420.1	50.812	lipoxygenase 3	KVH96998.1	Lipase/lipooxygenase, PLAT/LH2 [Cynara cardunculus var. scolymus]	GO:0016491,GO:0046872,GO:0016702,GO:0055114,GO:0005515	oxidoreductase activity[MF],metal ion binding[MF],oxidoreductase activity, acting on single donors with incorporation of molecular oxygen, incorporation of two atoms of oxygen[MF],oxidation-reduction process[BP],protein binding[MF]	ko:K00454	UGCCUGGCUCCCUGUAUGCCA
Cluster1	Cluster_29940	aof-miR160c,pab-miR160d,fve-miR160a,fve-miR160b,eun-miR160-5p,ata-miR160c-5p,ata-miR160a-5p,ata-miR160b-5p,atr-miR160,cpa-miR160f-5p,cpa-miR160e,cpa-miR160c-5p,cpa-miR160b,cpa-miR160a,ppe-miR160b,ppe-miR160a,stu-miR160b,stu-miR160a-5p,mes-miR160h,mes-miR160g,mes-miR160d,mes-miR160b,mes-miR160a,cme-miR160c,cme-miR160b,cme-miR160a,mdm-miR160e,mdm-miR160d,mdm-miR160c,mdm-miR160b,mdm-miR160a,gma-miR1…	CtAH07G0101600	4.69106	0.0346502	0.346548	11.779	12.8288	15.7782	-0.659077	AT4G30080.1	56.344	auxin response factor 16	XP_024990472.1	auxin response factor 16-like [Cynara cardunculus var. scolymus]	GO:0006355,GO:0009725,GO:0003677,GO:0005634,GO:0005515	regulation of transcription, DNA-templated[BP],response to hormone[BP],DNA binding[MF],nucleus[CC],protein binding[MF]		UGCCUGGCUCCCUGUAUGCCA
Cluster1	Cluster_29940	aof-miR160c,pab-miR160d,fve-miR160a,fve-miR160b,eun-miR160-5p,ata-miR160c-5p,ata-miR160a-5p,ata-miR160b-5p,atr-miR160,cpa-miR160f-5p,cpa-miR160e,cpa-miR160c-5p,cpa-miR160b,cpa-miR160a,ppe-miR160b,ppe-miR160a,stu-miR160b,stu-miR160a-5p,mes-miR160h,mes-miR160g,mes-miR160d,mes-miR160b,mes-miR160a,cme-miR160c,cme-miR160b,cme-miR160a,mdm-miR160e,mdm-miR160d,mdm-miR160c,mdm-miR160b,mdm-miR160a,gma-miR1…	CtAH08G0109300	11.4587	2.23198	3.92473	11.779	12.8288	15.7782	-0.56988	AT4G30080.1	54.367	auxin response factor 16	XP_024981016.1	auxin response factor 18 [Cynara cardunculus var. scolymus] &gt;KVI09337.1 Aux/IAA-ARF-dimerization [Cynara cardunculus var. scolymus]	GO:0006355,GO:0009725,GO:0003677,GO:0005634,GO:0005515	regulation of transcription, DNA-templated[BP],response to hormone[BP],DNA binding[MF],nucleus[CC],protein binding[MF]		UGCCUGGCUCCCUGUAUGCCA
Cluster1	Cluster_33755	ppe-miR1511-3p,bdi-miR7782-3p,fve-miR1511,lja-miR1511-3p,bdi-miR845,bdi-miR7783-3p,mdm-miR1511,cme-miR1863,osa-miR1863b,osa-miR1863a,gma-miR1511,aof-miR5139b,aof-miR8155,aof-miR5139a,cas-miR5139,cas-miR845,fve-miR845,cpa-miR8155,cme-miR845,rgl-miR5139,aly-miR845b-3p,aly-miR845a-3p,vvi-miR845e,vvi-miR845d,vvi-miR845c,vvi-miR845b,vvi-miR845a,ath-miR845b,ath-miR845a,ath-miR829-3p.1,sfr-miR-10478-5p,…	CtAH10G0208100	69.2585	19.5234	15.866	307.953	725.414	1092.94	-0.910816	AT5G05610.2	78.333	alfin-like 1	XP_024969020.1	PHD finger protein ALFIN-LIKE 2-like [Cynara cardunculus var. scolymus]	GO:0006355,GO:0042393	regulation of transcription, DNA-templated[BP],histone binding[MF]		ACUUGCUCUGAUACCAUAUAGG
Cluster1	Cluster_33755	ppe-miR1511-3p,bdi-miR7782-3p,fve-miR1511,lja-miR1511-3p,bdi-miR845,bdi-miR7783-3p,mdm-miR1511,cme-miR1863,osa-miR1863b,osa-miR1863a,gma-miR1511,aof-miR5139b,aof-miR8155,aof-miR5139a,cas-miR5139,cas-miR845,fve-miR845,cpa-miR8155,cme-miR845,rgl-miR5139,aly-miR845b-3p,aly-miR845a-3p,vvi-miR845e,vvi-miR845d,vvi-miR845c,vvi-miR845b,vvi-miR845a,ath-miR845b,ath-miR845a,ath-miR829-3p.1,sfr-miR-10478-5p,…	CtAH11G0004700	7.92609	0.900915	2.32962	307.953	725.414	1092.94	-0.777263	AT5G40670.1	35.897	PQ-loop repeat family protein / transmembrane family protein	XP_024977489.1	cystinosin homolog isoform X2 [Cynara cardunculus var. scolymus]	NA	NA	ko:K12386	ACUUGCUCUGAUACCAUAUAGG
Cluster1	Cluster_33755	ppe-miR1511-3p,bdi-miR7782-3p,fve-miR1511,lja-miR1511-3p,bdi-miR845,bdi-miR7783-3p,mdm-miR1511,cme-miR1863,osa-miR1863b,osa-miR1863a,gma-miR1511,aof-miR5139b,aof-miR8155,aof-miR5139a,cas-miR5139,cas-miR845,fve-miR845,cpa-miR8155,cme-miR845,rgl-miR5139,aly-miR845b-3p,aly-miR845a-3p,vvi-miR845e,vvi-miR845d,vvi-miR845c,vvi-miR845b,vvi-miR845a,ath-miR845b,ath-miR845a,ath-miR829-3p.1,sfr-miR-10478-5p,…	CtAH11G0064500	0.69609	0.0136185	0	307.953	725.414	1092.94	-0.891668	NA	NA	NA	KVH92387.1	hypothetical protein Ccrd_005570 [Cynara cardunculus var. scolymus]	NA	NA	NA	ACUUGCUCUGAUACCAUAUAGG
Cluster1	Cluster_33755	ppe-miR1511-3p,bdi-miR7782-3p,fve-miR1511,lja-miR1511-3p,bdi-miR845,bdi-miR7783-3p,mdm-miR1511,cme-miR1863,osa-miR1863b,osa-miR1863a,gma-miR1511,aof-miR5139b,aof-miR8155,aof-miR5139a,cas-miR5139,cas-miR845,fve-miR845,cpa-miR8155,cme-miR845,rgl-miR5139,aly-miR845b-3p,aly-miR845a-3p,vvi-miR845e,vvi-miR845d,vvi-miR845c,vvi-miR845b,vvi-miR845a,ath-miR845b,ath-miR845a,ath-miR829-3p.1,sfr-miR-10478-5p,…	CtAH12G0162800	16.2144	1.53516	1.35685	307.953	725.414	1092.94	-0.888637	AT5G59010.2	71.483	kinase with tetratricopeptide repeat domain-containing protein	XP_024964591.1	serine/threonine-protein kinase BSK5-like [Cynara cardunculus var. scolymus]	GO:0005515	protein binding[MF]	ko:K14500	ACUUGCUCUGAUACCAUAUAGG
Cluster1	Cluster_33755	ppe-miR1511-3p,bdi-miR7782-3p,fve-miR1511,lja-miR1511-3p,bdi-miR845,bdi-miR7783-3p,mdm-miR1511,cme-miR1863,osa-miR1863b,osa-miR1863a,gma-miR1511,aof-miR5139b,aof-miR8155,aof-miR5139a,cas-miR5139,cas-miR845,fve-miR845,cpa-miR8155,cme-miR845,rgl-miR5139,aly-miR845b-3p,aly-miR845a-3p,vvi-miR845e,vvi-miR845d,vvi-miR845c,vvi-miR845b,vvi-miR845a,ath-miR845b,ath-miR845a,ath-miR829-3p.1,sfr-miR-10478-5p,…	CtAH02G0084500	18.735	6.72545	11.3863	307.953	725.414	1092.94	-0.63562	AT3G22270.1	48.768	Topoisomerase II-associated protein PAT1	XP_024993312.1	protein PAT1 homolog 1-like [Cynara cardunculus var. scolymus] &gt;KVH95799.1 hypothetical protein Ccrd_002116 [Cynara cardunculus var. scolymus]	GO:0000290	deadenylation-dependent decapping of nuclear-transcribed mRNA[BP]	ko:K12617	ACUUGCUCUGAUACCAUAUAGG
Cluster1	Cluster_33755	ppe-miR1511-3p,bdi-miR7782-3p,fve-miR1511,lja-miR1511-3p,bdi-miR845,bdi-miR7783-3p,mdm-miR1511,cme-miR1863,osa-miR1863b,osa-miR1863a,gma-miR1511,aof-miR5139b,aof-miR8155,aof-miR5139a,cas-miR5139,cas-miR845,fve-miR845,cpa-miR8155,cme-miR845,rgl-miR5139,aly-miR845b-3p,aly-miR845a-3p,vvi-miR845e,vvi-miR845d,vvi-miR845c,vvi-miR845b,vvi-miR845a,ath-miR845b,ath-miR845a,ath-miR829-3p.1,sfr-miR-10478-5p,…	CtAH02G0217500	0.552049	0.137715	0.148015	307.953	725.414	1092.94	-0.873386	AT5G56730.1	53.307	Insulinase (Peptidase family M16) protein	PWA80900.1	insulinase (Peptidase family M16) protein [Artemisia annua]	GO:0006508,GO:0004222,GO:0003824,GO:0046872	proteolysis[BP],metalloendopeptidase activity[MF],catalytic activity[MF],metal ion binding[MF]		ACUUGCUCUGAUACCAUAUAGG
Cluster1	Cluster_33755	ppe-miR1511-3p,bdi-miR7782-3p,fve-miR1511,lja-miR1511-3p,bdi-miR845,bdi-miR7783-3p,mdm-miR1511,cme-miR1863,osa-miR1863b,osa-miR1863a,gma-miR1511,aof-miR5139b,aof-miR8155,aof-miR5139a,cas-miR5139,cas-miR845,fve-miR845,cpa-miR8155,cme-miR845,rgl-miR5139,aly-miR845b-3p,aly-miR845a-3p,vvi-miR845e,vvi-miR845d,vvi-miR845c,vvi-miR845b,vvi-miR845a,ath-miR845b,ath-miR845a,ath-miR829-3p.1,sfr-miR-10478-5p,…	CtAH03G0267000	24.0999	0.872782	4.50117	307.953	725.414	1092.94	-0.806496	AT5G24320.1	39.271	Transducin/WD40 repeat-like superfamily protein	XP_024995744.1	uncharacterized WD repeat-containing protein C18H10.05-like [Cynara cardunculus var. scolymus]	GO:0005515	protein binding[MF]	ko:K20241	ACUUGCUCUGAUACCAUAUAGG
Cluster1	Cluster_33755	ppe-miR1511-3p,bdi-miR7782-3p,fve-miR1511,lja-miR1511-3p,bdi-miR845,bdi-miR7783-3p,mdm-miR1511,cme-miR1863,osa-miR1863b,osa-miR1863a,gma-miR1511,aof-miR5139b,aof-miR8155,aof-miR5139a,cas-miR5139,cas-miR845,fve-miR845,cpa-miR8155,cme-miR845,rgl-miR5139,aly-miR845b-3p,aly-miR845a-3p,vvi-miR845e,vvi-miR845d,vvi-miR845c,vvi-miR845b,vvi-miR845a,ath-miR845b,ath-miR845a,ath-miR829-3p.1,sfr-miR-10478-5p,…	CtAH03G0268600	255.645	21.5154	40.0937	307.953	725.414	1092.94	-0.848143	AT5G42050.1	56.267	DCD (Development and Cell Death) domain protein	XP_024996456.1	B2 protein-like [Cynara cardunculus var. scolymus]	NA	NA		ACUUGCUCUGAUACCAUAUAGG
Cluster1	Cluster_33755	ppe-miR1511-3p,bdi-miR7782-3p,fve-miR1511,lja-miR1511-3p,bdi-miR845,bdi-miR7783-3p,mdm-miR1511,cme-miR1863,osa-miR1863b,osa-miR1863a,gma-miR1511,aof-miR5139b,aof-miR8155,aof-miR5139a,cas-miR5139,cas-miR845,fve-miR845,cpa-miR8155,cme-miR845,rgl-miR5139,aly-miR845b-3p,aly-miR845a-3p,vvi-miR845e,vvi-miR845d,vvi-miR845c,vvi-miR845b,vvi-miR845a,ath-miR845b,ath-miR845a,ath-miR829-3p.1,sfr-miR-10478-5p,…	CtAH05G0100200	36.7978	20.5875	8.69244	307.953	725.414	1092.94	-0.998664	AT1G49340.2,AT1G49340.2	67.992,56.950	Phosphatidylinositol 3- and 4-kinase family protein,Phosphatidylinositol 3- and 4-kinase family protein	XP_023771570.1,KVH93237.1	phosphatidylinositol 4-kinase alpha 1-like isoform X1 [Lactuca sativa],Armadillo-type fold [Cynara cardunculus var. scolymus]	GO:0048015,GO:0046854,GO:0016301,GO:0048015,GO:0046854	phosphatidylinositol-mediated signaling[BP],phosphatidylinositol phosphorylation[BP],kinase activity[MF],phosphatidylinositol-mediated signaling[BP],phosphatidylinositol phosphorylation[BP]	ko:K00888,ko:K00888	ACUUGCUCUGAUACCAUAUAGG
Cluster1	Cluster_33755	ppe-miR1511-3p,bdi-miR7782-3p,fve-miR1511,lja-miR1511-3p,bdi-miR845,bdi-miR7783-3p,mdm-miR1511,cme-miR1863,osa-miR1863b,osa-miR1863a,gma-miR1511,aof-miR5139b,aof-miR8155,aof-miR5139a,cas-miR5139,cas-miR845,fve-miR845,cpa-miR8155,cme-miR845,rgl-miR5139,aly-miR845b-3p,aly-miR845a-3p,vvi-miR845e,vvi-miR845d,vvi-miR845c,vvi-miR845b,vvi-miR845a,ath-miR845b,ath-miR845a,ath-miR829-3p.1,sfr-miR-10478-5p,…	CtAH06G0003200	29.0236	6.25772	6.442	307.953	725.414	1092.94	-0.880478	AT3G17000.1	51.765	ubiquitin-conjugating enzyme 32	KVH99752.1	Ubiquitin-conjugating enzyme, E2 [Cynara cardunculus var. scolymus]	NA	NA	ko:K10578	ACUUGCUCUGAUACCAUAUAGG
Cluster1	Cluster_33755	ppe-miR1511-3p,bdi-miR7782-3p,fve-miR1511,lja-miR1511-3p,bdi-miR845,bdi-miR7783-3p,mdm-miR1511,cme-miR1863,osa-miR1863b,osa-miR1863a,gma-miR1511,aof-miR5139b,aof-miR8155,aof-miR5139a,cas-miR5139,cas-miR845,fve-miR845,cpa-miR8155,cme-miR845,rgl-miR5139,aly-miR845b-3p,aly-miR845a-3p,vvi-miR845e,vvi-miR845d,vvi-miR845c,vvi-miR845b,vvi-miR845a,ath-miR845b,ath-miR845a,ath-miR829-3p.1,sfr-miR-10478-5p,…	CtAH06G0274900	20.4688	2.40179	1.88701	307.953	725.414	1092.94	-0.894911	AT1G24260.2	94.118	K-box region and MADS-box transcription factor family protein	KAD6118837.1	hypothetical protein E3N88_10108 [Mikania micrantha]	GO:0046983,GO:0003677	protein dimerization activity[MF],DNA binding[MF]	ko:K09264	ACUUGCUCUGAUACCAUAUAGG
Cluster1	Cluster_33755	ppe-miR1511-3p,bdi-miR7782-3p,fve-miR1511,lja-miR1511-3p,bdi-miR845,bdi-miR7783-3p,mdm-miR1511,cme-miR1863,osa-miR1863b,osa-miR1863a,gma-miR1511,aof-miR5139b,aof-miR8155,aof-miR5139a,cas-miR5139,cas-miR845,fve-miR845,cpa-miR8155,cme-miR845,rgl-miR5139,aly-miR845b-3p,aly-miR845a-3p,vvi-miR845e,vvi-miR845d,vvi-miR845c,vvi-miR845b,vvi-miR845a,ath-miR845b,ath-miR845a,ath-miR829-3p.1,sfr-miR-10478-5p,…	CtAH09G0032200	0.705837	0.0741958	0.23352	307.953	725.414	1092.94	-0.743946	AT1G80660.1	85.251	H[+]-ATPase 9	XP_024969344.1	plasma membrane ATPase-like isoform X2 [Cynara cardunculus var. scolymus]	GO:0120029,GO:0016021,GO:0000166,GO:0008553	proton export across plasma membrane[BP],integral component of membrane[CC],nucleotide binding[MF],proton-exporting ATPase activity, phosphorylative mechanism[MF]	ko:K01535	ACUUGCUCUGAUACCAUAUAGG
Cluster1	Cluster_43986	aof-miR168a,csi-miR168-5p,pab-miR168a,fve-miR168-5p,lja-miR168-5p,vca-miR168b-5p,vca-miR168a-5p,bra-miR168a-5p,atr-miR168,ppe-miR168,mdm-miR168b,mdm-miR168a,nta-miR168e,nta-miR168d,lus-miR168b,lus-miR168a,cca-miR168a,mes-miR168a,vun-miR168,mtr-miR168c-5p,mtr-miR168b,tcc-miR168,aly-miR168b-5p,aly-miR168a-5p,rco-miR168,crt-miR168,ccl-miR168,vvi-miR168,bna-miR168a,ptc-miR168b-5p,ptc-miR168a-5p,gma-m…	CtAH11G0089600	19.0987	4.52537	8.73012	22.6473	30.3422	31.9257	-0.902911	AT2G18090.2	73.016	PHD finger family protein / SWIB complex BAF60b domain-containing protein / GYF domain-containing protein	KVH92316.1	GYF-like protein [Cynara cardunculus var. scolymus]	NA	NA	ko:K01062	UCGCUUGGUGCAGGUCGGGAA
Cluster1	Cluster_43986	aof-miR168a,csi-miR168-5p,pab-miR168a,fve-miR168-5p,lja-miR168-5p,vca-miR168b-5p,vca-miR168a-5p,bra-miR168a-5p,atr-miR168,ppe-miR168,mdm-miR168b,mdm-miR168a,nta-miR168e,nta-miR168d,lus-miR168b,lus-miR168a,cca-miR168a,mes-miR168a,vun-miR168,mtr-miR168c-5p,mtr-miR168b,tcc-miR168,aly-miR168b-5p,aly-miR168a-5p,rco-miR168,crt-miR168,ccl-miR168,vvi-miR168,bna-miR168a,ptc-miR168b-5p,ptc-miR168a-5p,gma-m…	CtAH11G0143500	37.7252	8.75224	14.206	22.6473	30.3422	31.9257	-0.943335	AT5G09330.4	58.706	NAC domain containing protein 82	XP_024985332.1	NAC domain containing protein 52-like [Cynara cardunculus var. scolymus] &gt;XP_024985333.1 NAC domain containing protein 52-like [Cynara cardunculus var. scolymus]	GO:0006355,GO:0003677	regulation of transcription, DNA-templated[BP],DNA binding[MF]		UCGCUUGGUGCAGGUCGGGAA
Cluster1	Cluster_43986	aof-miR168a,csi-miR168-5p,pab-miR168a,fve-miR168-5p,lja-miR168-5p,vca-miR168b-5p,vca-miR168a-5p,bra-miR168a-5p,atr-miR168,ppe-miR168,mdm-miR168b,mdm-miR168a,nta-miR168e,nta-miR168d,lus-miR168b,lus-miR168a,cca-miR168a,mes-miR168a,vun-miR168,mtr-miR168c-5p,mtr-miR168b,tcc-miR168,aly-miR168b-5p,aly-miR168a-5p,rco-miR168,crt-miR168,ccl-miR168,vvi-miR168,bna-miR168a,ptc-miR168b-5p,ptc-miR168a-5p,gma-m…	CtAH12G0118500	47.2113	7.3535	9.34484	22.6473	30.3422	31.9257	-0.979152	AT1G08510.1	69.022	fatty acyl-ACP thioesterases B	XP_024966608.1	palmitoyl-acyl carrier protein thioesterase, chloroplastic-like isoform X1 [Cynara cardunculus var. scolymus] &gt;XP_024966609.1 palmitoyl-acyl carrier protein thioesterase, chloroplastic-like isoform X1 [Cynara cardunculus var. scolymus] &gt;KVI11625.1 Acyl-ACP thioesterase [Cynara cardunculus var. scolymus]	GO:0006633,GO:0016790	fatty acid biosynthetic process[BP],thiolester hydrolase activity[MF]	ko:K10781	UCGCUUGGUGCAGGUCGGGAA
Cluster1	Cluster_43986	aof-miR168a,csi-miR168-5p,pab-miR168a,fve-miR168-5p,lja-miR168-5p,vca-miR168b-5p,vca-miR168a-5p,bra-miR168a-5p,atr-miR168,ppe-miR168,mdm-miR168b,mdm-miR168a,nta-miR168e,nta-miR168d,lus-miR168b,lus-miR168a,cca-miR168a,mes-miR168a,vun-miR168,mtr-miR168c-5p,mtr-miR168b,tcc-miR168,aly-miR168b-5p,aly-miR168a-5p,rco-miR168,crt-miR168,ccl-miR168,vvi-miR168,bna-miR168a,ptc-miR168b-5p,ptc-miR168a-5p,gma-m…	CtAH04G0205300	80.0573	27.927	47.6377	22.6473	30.3422	31.9257	-0.855659	AT3G58610.2	89.033	ketol-acid reductoisomerase	XP_024987614.1	ketol-acid reductoisomerase, chloroplastic-like [Cynara cardunculus var. scolymus]	GO:0055114,GO:0016491,GO:0004455,GO:0009082	oxidation-reduction process[BP],oxidoreductase activity[MF],ketol-acid reductoisomerase activity[MF],branched-chain amino acid biosynthetic process[BP]	ko:K00053	UCGCUUGGUGCAGGUCGGGAA
Cluster1	Cluster_43986	aof-miR168a,csi-miR168-5p,pab-miR168a,fve-miR168-5p,lja-miR168-5p,vca-miR168b-5p,vca-miR168a-5p,bra-miR168a-5p,atr-miR168,ppe-miR168,mdm-miR168b,mdm-miR168a,nta-miR168e,nta-miR168d,lus-miR168b,lus-miR168a,cca-miR168a,mes-miR168a,vun-miR168,mtr-miR168c-5p,mtr-miR168b,tcc-miR168,aly-miR168b-5p,aly-miR168a-5p,rco-miR168,crt-miR168,ccl-miR168,vvi-miR168,bna-miR168a,ptc-miR168b-5p,ptc-miR168a-5p,gma-m…	CtAH07G0174200	214.397	39.9886	70.3235	22.6473	30.3422	31.9257	-0.948062	AT1G48410.1	77.149	Stabilizer of iron transporter SufD / Polynucleotidyl transferase	XP_024989726.1	protein argonaute 1-like [Cynara cardunculus var. scolymus]	GO:0003676,GO:0005515	nucleic acid binding[MF],protein binding[MF]	ko:K11593	UCGCUUGGUGCAGGUCGGGAA
Cluster1	Cluster_43986	aof-miR168a,csi-miR168-5p,pab-miR168a,fve-miR168-5p,lja-miR168-5p,vca-miR168b-5p,vca-miR168a-5p,bra-miR168a-5p,atr-miR168,ppe-miR168,mdm-miR168b,mdm-miR168a,nta-miR168e,nta-miR168d,lus-miR168b,lus-miR168a,cca-miR168a,mes-miR168a,vun-miR168,mtr-miR168c-5p,mtr-miR168b,tcc-miR168,aly-miR168b-5p,aly-miR168a-5p,rco-miR168,crt-miR168,ccl-miR168,vvi-miR168,bna-miR168a,ptc-miR168b-5p,ptc-miR168a-5p,gma-m…	CtAH08G0164000	37.0562	15.4951	27.3311	22.6473	30.3422	31.9257	-0.738284	AT4G36210.3,AT2G16485.1	57.670,45.676	transmembrane/coiled-coil protein (DUF726),GW repeat- and PHD finger-containing protein NERD	XP_024991603.1,XP_024990886.1	uncharacterized membrane protein YFL034W-like isoform X1 [Cynara cardunculus var. scolymus],zinc finger CCCH domain-containing protein 44-like [Cynara cardunculus var. scolymus]	NA,GO:0003677,GO:0046872,GO:0005515	NA,DNA binding[MF],metal ion binding[MF],protein binding[MF]	,ko:K01062	UCGCUUGGUGCAGGUCGGGAA
Cluster1	Cluster_43986	aof-miR168a,csi-miR168-5p,pab-miR168a,fve-miR168-5p,lja-miR168-5p,vca-miR168b-5p,vca-miR168a-5p,bra-miR168a-5p,atr-miR168,ppe-miR168,mdm-miR168b,mdm-miR168a,nta-miR168e,nta-miR168d,lus-miR168b,lus-miR168a,cca-miR168a,mes-miR168a,vun-miR168,mtr-miR168c-5p,mtr-miR168b,tcc-miR168,aly-miR168b-5p,aly-miR168a-5p,rco-miR168,crt-miR168,ccl-miR168,vvi-miR168,bna-miR168a,ptc-miR168b-5p,ptc-miR168a-5p,gma-m…	CtAH08G0288500	122.728	21.5173	19.306	22.6473	30.3422	31.9257	-0.990007	AT1G48410.1	77.149	Stabilizer of iron transporter SufD / Polynucleotidyl transferase	KVI07875.1	Argonaute/Dicer protein, PAZ [Cynara cardunculus var. scolymus]	GO:0003676,GO:0005515	nucleic acid binding[MF],protein binding[MF]	ko:K11593	UCGCUUGGUGCAGGUCGGGAA
Cluster1	Cluster_59822	zma-miR164h-5p,aof-miR164,csi-miR164d-5p,csi-miR164c-5p,csi-miR164b-5p,cas-miR164,fve-miR164b,fve-miR164a-5p,ata-miR164c-5p,ata-miR164b-5p,ata-miR164a-5p,bra-miR164e-5p,bra-miR164c-5p,bra-miR164d-5p,bra-miR164b-5p,sly-miR164b-5p,sly-miR164a-5p,atr-miR164b,atr-miR164a,cpa-miR164c,cpa-miR164b,cpa-miR164a,ppe-miR164c,ppe-miR164b,ppe-miR164a,mes-miR164c,mes-miR164b,mes-miR164a,cme-miR164d,cme-miR164c…	CtAH11G0205800	44.8261	0.605499	1.20281	61.7323	426.406	2928.63	-0.588276	NA	NA	NA	XP_024985027.1	uncharacterized protein LOC112520744 [Cynara cardunculus var. scolymus]	GO:0005515	protein binding[MF]		UGGAGAAGCAGGGCACGUGUA
Cluster1	Cluster_59822	zma-miR164h-5p,aof-miR164,csi-miR164d-5p,csi-miR164c-5p,csi-miR164b-5p,cas-miR164,fve-miR164b,fve-miR164a-5p,ata-miR164c-5p,ata-miR164b-5p,ata-miR164a-5p,bra-miR164e-5p,bra-miR164c-5p,bra-miR164d-5p,bra-miR164b-5p,sly-miR164b-5p,sly-miR164a-5p,atr-miR164b,atr-miR164a,cpa-miR164c,cpa-miR164b,cpa-miR164a,ppe-miR164c,ppe-miR164b,ppe-miR164a,mes-miR164c,mes-miR164b,mes-miR164a,cme-miR164d,cme-miR164c…	CtAH02G0207200	18.5508	11.8726	12.6543	61.7323	426.406	2928.63	-0.508504	AT3G16980.1	88.596	RNA polymerases M/15 Kd subunit	XP_024963039.1	DNA-directed RNA polymerases II, IV and V subunit 9A [Cynara cardunculus var. scolymus] &gt;KVH87674.1 DNA-directed RNA polymerase, M/15kDa subunit [Cynara cardunculus var. scolymus]	GO:0006351,GO:0008270,GO:0003676,GO:0006379	transcription, DNA-templated[BP],zinc ion binding[MF],nucleic acid binding[MF],mRNA cleavage[BP]	ko:K03017	UGGAGAAGCAGGGCACGUGUA
Cluster1	Cluster_59822	zma-miR164h-5p,aof-miR164,csi-miR164d-5p,csi-miR164c-5p,csi-miR164b-5p,cas-miR164,fve-miR164b,fve-miR164a-5p,ata-miR164c-5p,ata-miR164b-5p,ata-miR164a-5p,bra-miR164e-5p,bra-miR164c-5p,bra-miR164d-5p,bra-miR164b-5p,sly-miR164b-5p,sly-miR164a-5p,atr-miR164b,atr-miR164a,cpa-miR164c,cpa-miR164b,cpa-miR164a,ppe-miR164c,ppe-miR164b,ppe-miR164a,mes-miR164c,mes-miR164b,mes-miR164a,cme-miR164d,cme-miR164c…	CtAH03G0029200	2.0636	0.102993	0.0506922	61.7323	426.406	2928.63	-0.615875	AT5G53950.1	49.877	NAC (No Apical Meristem) domain transcriptional regulator superfamily protein	XP_024966522.1	protein CUP-SHAPED COTYLEDON 2-like [Cynara cardunculus var. scolymus] &gt;KVI10482.1 No apical meristem (NAM) protein [Cynara cardunculus var. scolymus]	GO:0006355,GO:0003677	regulation of transcription, DNA-templated[BP],DNA binding[MF]		UGGAGAAGCAGGGCACGUGUA
Cluster1	Cluster_59822	zma-miR164h-5p,aof-miR164,csi-miR164d-5p,csi-miR164c-5p,csi-miR164b-5p,cas-miR164,fve-miR164b,fve-miR164a-5p,ata-miR164c-5p,ata-miR164b-5p,ata-miR164a-5p,bra-miR164e-5p,bra-miR164c-5p,bra-miR164d-5p,bra-miR164b-5p,sly-miR164b-5p,sly-miR164a-5p,atr-miR164b,atr-miR164a,cpa-miR164c,cpa-miR164b,cpa-miR164a,ppe-miR164c,ppe-miR164b,ppe-miR164a,mes-miR164c,mes-miR164b,mes-miR164a,cme-miR164d,cme-miR164c…	CtAH03G0295900	0.00322453	0	0	61.7323	426.406	2928.63	-0.597759	AT3G21620.1	70.968	ERD (early-responsive to dehydration stress) family protein	XP_024966984.1	CSC1-like protein At3g21620 [Cynara cardunculus var. scolymus]	NA	NA	ko:K21989	UGGAGAAGCAGGGCACGUGUA
Cluster1	Cluster_59822	zma-miR164h-5p,aof-miR164,csi-miR164d-5p,csi-miR164c-5p,csi-miR164b-5p,cas-miR164,fve-miR164b,fve-miR164a-5p,ata-miR164c-5p,ata-miR164b-5p,ata-miR164a-5p,bra-miR164e-5p,bra-miR164c-5p,bra-miR164d-5p,bra-miR164b-5p,sly-miR164b-5p,sly-miR164a-5p,atr-miR164b,atr-miR164a,cpa-miR164c,cpa-miR164b,cpa-miR164a,ppe-miR164c,ppe-miR164b,ppe-miR164a,mes-miR164c,mes-miR164b,mes-miR164a,cme-miR164d,cme-miR164c…	CtAH06G0074900	0.939889	1.30023	0.0859009	61.7323	426.406	2928.63	-0.917052	AT4G13600.1	56.069	Carbohydrate-binding X8 domain superfamily protein	XP_024984497.1	PLASMODESMATA CALLOSE-BINDING PROTEIN 3-like [Cynara cardunculus var. scolymus] &gt;KVI00334.1 hypothetical protein Ccrd_021416 [Cynara cardunculus var. scolymus]	NA	NA		UGGAGAAGCAGGGCACGUGUA
Cluster1	Cluster_59822	zma-miR164h-5p,aof-miR164,csi-miR164d-5p,csi-miR164c-5p,csi-miR164b-5p,cas-miR164,fve-miR164b,fve-miR164a-5p,ata-miR164c-5p,ata-miR164b-5p,ata-miR164a-5p,bra-miR164e-5p,bra-miR164c-5p,bra-miR164d-5p,bra-miR164b-5p,sly-miR164b-5p,sly-miR164a-5p,atr-miR164b,atr-miR164a,cpa-miR164c,cpa-miR164b,cpa-miR164a,ppe-miR164c,ppe-miR164b,ppe-miR164a,mes-miR164c,mes-miR164b,mes-miR164a,cme-miR164d,cme-miR164c…	CtAH06G0109700	0.218998	0.0144149	0.0380234	61.7323	426.406	2928.63	-0.509875	AT5G48050.1	34.173	Copia-like polyprotein/retrotransposon	KAD6454414.1	hypothetical protein E3N88_09120 [Mikania micrantha]	NA	NA		UGGAGAAGCAGGGCACGUGUA
Cluster1	Cluster_59822	zma-miR164h-5p,aof-miR164,csi-miR164d-5p,csi-miR164c-5p,csi-miR164b-5p,cas-miR164,fve-miR164b,fve-miR164a-5p,ata-miR164c-5p,ata-miR164b-5p,ata-miR164a-5p,bra-miR164e-5p,bra-miR164c-5p,bra-miR164d-5p,bra-miR164b-5p,sly-miR164b-5p,sly-miR164a-5p,atr-miR164b,atr-miR164a,cpa-miR164c,cpa-miR164b,cpa-miR164a,ppe-miR164c,ppe-miR164b,ppe-miR164a,mes-miR164c,mes-miR164b,mes-miR164a,cme-miR164d,cme-miR164c…	CtAH06G0320200	8.92214	0.125298	0.0463793	61.7323	426.406	2928.63	-0.603941	AT5G61430.1,NA	53.186,NA	NAC domain containing protein 100,NA	XP_024972849.1,NA	NAC domain-containing protein 100-like [Cynara cardunculus var. scolymus] &gt;KVH98511.1 No apical meristem (NAM) protein [Cynara cardunculus var. scolymus],NA	GO:0006355,GO:0003677,NA	regulation of transcription, DNA-templated[BP],DNA binding[MF],NA	,NA	UGGAGAAGCAGGGCACGUGUA
Cluster1	Cluster_59822	zma-miR164h-5p,aof-miR164,csi-miR164d-5p,csi-miR164c-5p,csi-miR164b-5p,cas-miR164,fve-miR164b,fve-miR164a-5p,ata-miR164c-5p,ata-miR164b-5p,ata-miR164a-5p,bra-miR164e-5p,bra-miR164c-5p,bra-miR164d-5p,bra-miR164b-5p,sly-miR164b-5p,sly-miR164a-5p,atr-miR164b,atr-miR164a,cpa-miR164c,cpa-miR164b,cpa-miR164a,ppe-miR164c,ppe-miR164b,ppe-miR164a,mes-miR164c,mes-miR164b,mes-miR164a,cme-miR164d,cme-miR164c…	CtAH08G0353100	0.158817	0	0	61.7323	426.406	2928.63	-0.597759	AT3G21620.1	63.514	ERD (early-responsive to dehydration stress) family protein	XP_024966984.1	CSC1-like protein At3g21620 [Cynara cardunculus var. scolymus]	NA	NA	ko:K21989	UGGAGAAGCAGGGCACGUGUA
Cluster1	Cluster_59822	zma-miR164h-5p,aof-miR164,csi-miR164d-5p,csi-miR164c-5p,csi-miR164b-5p,cas-miR164,fve-miR164b,fve-miR164a-5p,ata-miR164c-5p,ata-miR164b-5p,ata-miR164a-5p,bra-miR164e-5p,bra-miR164c-5p,bra-miR164d-5p,bra-miR164b-5p,sly-miR164b-5p,sly-miR164a-5p,atr-miR164b,atr-miR164a,cpa-miR164c,cpa-miR164b,cpa-miR164a,ppe-miR164c,ppe-miR164b,ppe-miR164a,mes-miR164c,mes-miR164b,mes-miR164a,cme-miR164d,cme-miR164c…	CtAH09G0066400	10.7146	0.625222	0.186418	61.7323	426.406	2928.63	-0.626885	AT5G61430.1	53.429	NAC domain containing protein 100	XP_024970735.1	NAC domain-containing protein 79-like [Cynara cardunculus var. scolymus] &gt;KVI06442.1 No apical meristem (NAM) protein [Cynara cardunculus var. scolymus]	GO:0006355,GO:0003677	regulation of transcription, DNA-templated[BP],DNA binding[MF]		UGGAGAAGCAGGGCACGUGUA
Cluster1	Cluster_59822	zma-miR164h-5p,aof-miR164,csi-miR164d-5p,csi-miR164c-5p,csi-miR164b-5p,cas-miR164,fve-miR164b,fve-miR164a-5p,ata-miR164c-5p,ata-miR164b-5p,ata-miR164a-5p,bra-miR164e-5p,bra-miR164c-5p,bra-miR164d-5p,bra-miR164b-5p,sly-miR164b-5p,sly-miR164a-5p,atr-miR164b,atr-miR164a,cpa-miR164c,cpa-miR164b,cpa-miR164a,ppe-miR164c,ppe-miR164b,ppe-miR164a,mes-miR164c,mes-miR164b,mes-miR164a,cme-miR164d,cme-miR164c…	CtAH09G0122200	47.0054	7.63063	2.54556	61.7323	426.406	2928.63	-0.678249	AT1G16650.1,AT1G56010.2	50.936,50.599	S-adenosyl-L-methionine-dependent methyltransferases superfamily protein,NAC domain containing protein 1	XP_024976863.1,XP_024977109.1	methyltransferase-like protein 25 [Cynara cardunculus var. scolymus] &gt;KVH99237.1 Methyltransferase domain-containing protein [Cynara cardunculus var. scolymus],NAC domain-containing protein 21/22-like [Cynara cardunculus var. scolymus] &gt;KVH99236.1 No apical meristem (NAM) protein [Cynara cardunculus var. scolymus]	NA,GO:0006355,GO:0003677	NA,regulation of transcription, DNA-templated[BP],DNA binding[MF]	,	UGGAGAAGCAGGGCACGUGUA
Cluster1	Cluster_59822	zma-miR164h-5p,aof-miR164,csi-miR164d-5p,csi-miR164c-5p,csi-miR164b-5p,cas-miR164,fve-miR164b,fve-miR164a-5p,ata-miR164c-5p,ata-miR164b-5p,ata-miR164a-5p,bra-miR164e-5p,bra-miR164c-5p,bra-miR164d-5p,bra-miR164b-5p,sly-miR164b-5p,sly-miR164a-5p,atr-miR164b,atr-miR164a,cpa-miR164c,cpa-miR164b,cpa-miR164a,ppe-miR164c,ppe-miR164b,ppe-miR164a,mes-miR164c,mes-miR164b,mes-miR164a,cme-miR164d,cme-miR164c…	CtAH09G0166100	3.58971	0.377494	0.0822076	61.7323	426.406	2928.63	-0.656876	AT5G61430.1	54.023	NAC domain containing protein 100	XP_024977119.1	NAC domain-containing protein 100-like [Cynara cardunculus var. scolymus] &gt;KVH98868.1 hypothetical protein Ccrd_022903 [Cynara cardunculus var. scolymus]	GO:0006355,GO:0003677	regulation of transcription, DNA-templated[BP],DNA binding[MF]		UGGAGAAGCAGGGCACGUGUA
Cluster1	Cluster_59822	zma-miR164h-5p,aof-miR164,csi-miR164d-5p,csi-miR164c-5p,csi-miR164b-5p,cas-miR164,fve-miR164b,fve-miR164a-5p,ata-miR164c-5p,ata-miR164b-5p,ata-miR164a-5p,bra-miR164e-5p,bra-miR164c-5p,bra-miR164d-5p,bra-miR164b-5p,sly-miR164b-5p,sly-miR164a-5p,atr-miR164b,atr-miR164a,cpa-miR164c,cpa-miR164b,cpa-miR164a,ppe-miR164c,ppe-miR164b,ppe-miR164a,mes-miR164c,mes-miR164b,mes-miR164a,cme-miR164d,cme-miR164c…	CtAH09G0230300	3.15511	2.1747	1.53755	61.7323	426.406	2928.63	-0.863611	AT1G65440.3,NA	50.617,NA	global transcription factor group B1,NA	XP_024981876.1,KVH94774.1	transcription elongation factor SPT6 homolog [Cynara cardunculus var. scolymus],Nucleic acid-binding, OB-fold, partial [Cynara cardunculus var. scolymus]	GO:0006139,GO:0032968,NA	nucleobase-containing compound metabolic process[BP],positive regulation of transcription elongation from RNA polymerase II promoter[BP],NA	ko:K11292,ko:K11292	UGGAGAAGCAGGGCACGUGUA
Cluster1	Cluster_71946	aof-miR168a,csi-miR168-5p,pab-miR168a,fve-miR168-5p,lja-miR168-5p,vca-miR168b-5p,vca-miR168a-5p,bra-miR168a-5p,atr-miR168,ppe-miR168,mdm-miR168b,mdm-miR168a,nta-miR168e,nta-miR168d,lus-miR168b,lus-miR168a,cca-miR168a,mes-miR168a,vun-miR168,mtr-miR168c-5p,mtr-miR168b,tcc-miR168,aly-miR168b-5p,aly-miR168a-5p,rco-miR168,crt-miR168,ccl-miR168,vvi-miR168,bna-miR168a,ptc-miR168b-5p,ptc-miR168a-5p,gma-m…	CtAH11G0089600	19.0987	4.52537	8.73012	251.05	600.056	545.65	-0.990395	AT2G18090.2	73.016	PHD finger family protein / SWIB complex BAF60b domain-containing protein / GYF domain-containing protein	KVH92316.1	GYF-like protein [Cynara cardunculus var. scolymus]	NA	NA	ko:K01062	UCGCUUGGUGCAGGUCGGGAA
Cluster1	Cluster_71946	aof-miR168a,csi-miR168-5p,pab-miR168a,fve-miR168-5p,lja-miR168-5p,vca-miR168b-5p,vca-miR168a-5p,bra-miR168a-5p,atr-miR168,ppe-miR168,mdm-miR168b,mdm-miR168a,nta-miR168e,nta-miR168d,lus-miR168b,lus-miR168a,cca-miR168a,mes-miR168a,vun-miR168,mtr-miR168c-5p,mtr-miR168b,tcc-miR168,aly-miR168b-5p,aly-miR168a-5p,rco-miR168,crt-miR168,ccl-miR168,vvi-miR168,bna-miR168a,ptc-miR168b-5p,ptc-miR168a-5p,gma-m…	CtAH11G0143500	37.7252	8.75224	14.206	251.05	600.056	545.65	-0.999467	AT5G09330.4	58.706	NAC domain containing protein 82	XP_024985332.1	NAC domain containing protein 52-like [Cynara cardunculus var. scolymus] &gt;XP_024985333.1 NAC domain containing protein 52-like [Cynara cardunculus var. scolymus]	GO:0006355,GO:0003677	regulation of transcription, DNA-templated[BP],DNA binding[MF]		UCGCUUGGUGCAGGUCGGGAA
Cluster1	Cluster_71946	aof-miR168a,csi-miR168-5p,pab-miR168a,fve-miR168-5p,lja-miR168-5p,vca-miR168b-5p,vca-miR168a-5p,bra-miR168a-5p,atr-miR168,ppe-miR168,mdm-miR168b,mdm-miR168a,nta-miR168e,nta-miR168d,lus-miR168b,lus-miR168a,cca-miR168a,mes-miR168a,vun-miR168,mtr-miR168c-5p,mtr-miR168b,tcc-miR168,aly-miR168b-5p,aly-miR168a-5p,rco-miR168,crt-miR168,ccl-miR168,vvi-miR168,bna-miR168a,ptc-miR168b-5p,ptc-miR168a-5p,gma-m…	CtAH12G0118500	47.2113	7.3535	9.34484	251.05	600.056	545.65	-0.9949	AT1G08510.1	69.022	fatty acyl-ACP thioesterases B	XP_024966608.1	palmitoyl-acyl carrier protein thioesterase, chloroplastic-like isoform X1 [Cynara cardunculus var. scolymus] &gt;XP_024966609.1 palmitoyl-acyl carrier protein thioesterase, chloroplastic-like isoform X1 [Cynara cardunculus var. scolymus] &gt;KVI11625.1 Acyl-ACP thioesterase [Cynara cardunculus var. scolymus]	GO:0006633,GO:0016790	fatty acid biosynthetic process[BP],thiolester hydrolase activity[MF]	ko:K10781	UCGCUUGGUGCAGGUCGGGAA
Cluster1	Cluster_71946	aof-miR168a,csi-miR168-5p,pab-miR168a,fve-miR168-5p,lja-miR168-5p,vca-miR168b-5p,vca-miR168a-5p,bra-miR168a-5p,atr-miR168,ppe-miR168,mdm-miR168b,mdm-miR168a,nta-miR168e,nta-miR168d,lus-miR168b,lus-miR168a,cca-miR168a,mes-miR168a,vun-miR168,mtr-miR168c-5p,mtr-miR168b,tcc-miR168,aly-miR168b-5p,aly-miR168a-5p,rco-miR168,crt-miR168,ccl-miR168,vvi-miR168,bna-miR168a,ptc-miR168b-5p,ptc-miR168a-5p,gma-m…	CtAH04G0205300	80.0573	27.927	47.6377	251.05	600.056	545.65	-0.971721	AT3G58610.2	89.033	ketol-acid reductoisomerase	XP_024987614.1	ketol-acid reductoisomerase, chloroplastic-like [Cynara cardunculus var. scolymus]	GO:0055114,GO:0016491,GO:0004455,GO:0009082	oxidation-reduction process[BP],oxidoreductase activity[MF],ketol-acid reductoisomerase activity[MF],branched-chain amino acid biosynthetic process[BP]	ko:K00053	UCGCUUGGUGCAGGUCGGGAA
Cluster1	Cluster_71946	aof-miR168a,csi-miR168-5p,pab-miR168a,fve-miR168-5p,lja-miR168-5p,vca-miR168b-5p,vca-miR168a-5p,bra-miR168a-5p,atr-miR168,ppe-miR168,mdm-miR168b,mdm-miR168a,nta-miR168e,nta-miR168d,lus-miR168b,lus-miR168a,cca-miR168a,mes-miR168a,vun-miR168,mtr-miR168c-5p,mtr-miR168b,tcc-miR168,aly-miR168b-5p,aly-miR168a-5p,rco-miR168,crt-miR168,ccl-miR168,vvi-miR168,bna-miR168a,ptc-miR168b-5p,ptc-miR168a-5p,gma-m…	CtAH07G0174200	214.397	39.9886	70.3235	251.05	600.056	545.65	-0.999836	AT1G48410.1	77.149	Stabilizer of iron transporter SufD / Polynucleotidyl transferase	XP_024989726.1	protein argonaute 1-like [Cynara cardunculus var. scolymus]	GO:0003676,GO:0005515	nucleic acid binding[MF],protein binding[MF]	ko:K11593	UCGCUUGGUGCAGGUCGGGAA
Cluster1	Cluster_71946	aof-miR168a,csi-miR168-5p,pab-miR168a,fve-miR168-5p,lja-miR168-5p,vca-miR168b-5p,vca-miR168a-5p,bra-miR168a-5p,atr-miR168,ppe-miR168,mdm-miR168b,mdm-miR168a,nta-miR168e,nta-miR168d,lus-miR168b,lus-miR168a,cca-miR168a,mes-miR168a,vun-miR168,mtr-miR168c-5p,mtr-miR168b,tcc-miR168,aly-miR168b-5p,aly-miR168a-5p,rco-miR168,crt-miR168,ccl-miR168,vvi-miR168,bna-miR168a,ptc-miR168b-5p,ptc-miR168a-5p,gma-m…	CtAH08G0164000	37.0562	15.4951	27.3311	251.05	600.056	545.65	-0.907004	AT4G36210.3,AT2G16485.1	57.670,45.676	transmembrane/coiled-coil protein (DUF726),GW repeat- and PHD finger-containing protein NERD	XP_024991603.1,XP_024990886.1	uncharacterized membrane protein YFL034W-like isoform X1 [Cynara cardunculus var. scolymus],zinc finger CCCH domain-containing protein 44-like [Cynara cardunculus var. scolymus]	NA,GO:0003677,GO:0046872,GO:0005515	NA,DNA binding[MF],metal ion binding[MF],protein binding[MF]	,ko:K01062	UCGCUUGGUGCAGGUCGGGAA
Cluster1	Cluster_71946	aof-miR168a,csi-miR168-5p,pab-miR168a,fve-miR168-5p,lja-miR168-5p,vca-miR168b-5p,vca-miR168a-5p,bra-miR168a-5p,atr-miR168,ppe-miR168,mdm-miR168b,mdm-miR168a,nta-miR168e,nta-miR168d,lus-miR168b,lus-miR168a,cca-miR168a,mes-miR168a,vun-miR168,mtr-miR168c-5p,mtr-miR168b,tcc-miR168,aly-miR168b-5p,aly-miR168a-5p,rco-miR168,crt-miR168,ccl-miR168,vvi-miR168,bna-miR168a,ptc-miR168b-5p,ptc-miR168a-5p,gma-m…	CtAH08G0288500	122.728	21.5173	19.306	251.05	600.056	545.65	-0.986566	AT1G48410.1	77.149	Stabilizer of iron transporter SufD / Polynucleotidyl transferase	KVI07875.1	Argonaute/Dicer protein, PAZ [Cynara cardunculus var. scolymus]	GO:0003676,GO:0005515	nucleic acid binding[MF],protein binding[MF]	ko:K11593	UCGCUUGGUGCAGGUCGGGAA
Cluster1	Cluster_92715	mle-miR-315-5p,pca-miR-315-5p,dqu-miR-315-5p,bdo-miR-315,tcf-miR-315-5p,cja-miR-9925,atr-miR390.1,pma-miR-315,nlo-miR-315,nvi-miR-315,api-miR-315,cqu-miR-71-5p,cqu-miR-315,aae-miR-315-5p,aae-miR-71-5p,dpu-miR-315,tca-miR-315,sko-miR-315,lgi-miR-315,cte-miR-315,dya-miR-315,dwi-miR-315,dvi-miR-315a,dsi-miR-315,dse-miR-315,dpe-miR-315,dmo-miR-315,dgr-miR-315,der-miR-315,dan-miR-315,mmu-miR-743b-3p,a…	CtAH11G0220100	23.3034	10.5971	2.60608	2871.11	4116.89	5185.91	-0.996242	AT3G66658.2	80	aldehyde dehydrogenase 22A1	XP_024987107.1	aldehyde dehydrogenase 22A1 [Cynara cardunculus var. scolymus]	GO:0016491,GO:0016620,GO:0055114	oxidoreductase activity[MF],oxidoreductase activity, acting on the aldehyde or oxo group of donors, NAD or NADP as acceptor[MF],oxidation-reduction process[BP]		AUAAAGCUCAGAAAGACAUCGU
Cluster1	Cluster_92715	mle-miR-315-5p,pca-miR-315-5p,dqu-miR-315-5p,bdo-miR-315,tcf-miR-315-5p,cja-miR-9925,atr-miR390.1,pma-miR-315,nlo-miR-315,nvi-miR-315,api-miR-315,cqu-miR-71-5p,cqu-miR-315,aae-miR-315-5p,aae-miR-71-5p,dpu-miR-315,tca-miR-315,sko-miR-315,lgi-miR-315,cte-miR-315,dya-miR-315,dwi-miR-315,dvi-miR-315a,dsi-miR-315,dse-miR-315,dpe-miR-315,dmo-miR-315,dgr-miR-315,der-miR-315,dan-miR-315,mmu-miR-743b-3p,a…	CtAH02G0130900	8.05557	1.52797	3.05822	2871.11	4116.89	5185.91	-0.761232	AT5G17680.1	35.891	disease resistance protein (TIR-NBS-LRR class)	XP_024995279.1	TMV resistance protein N-like [Cynara cardunculus var. scolymus]	GO:0043531,GO:0007165,GO:0005515	ADP binding[MF],signal transduction[BP],protein binding[MF]	ko:K22038	AUAAAGCUCAGAAAGACAUCGU
Cluster1	Cluster_92715	mle-miR-315-5p,pca-miR-315-5p,dqu-miR-315-5p,bdo-miR-315,tcf-miR-315-5p,cja-miR-9925,atr-miR390.1,pma-miR-315,nlo-miR-315,nvi-miR-315,api-miR-315,cqu-miR-71-5p,cqu-miR-315,aae-miR-315-5p,aae-miR-71-5p,dpu-miR-315,tca-miR-315,sko-miR-315,lgi-miR-315,cte-miR-315,dya-miR-315,dwi-miR-315,dvi-miR-315a,dsi-miR-315,dse-miR-315,dpe-miR-315,dmo-miR-315,dgr-miR-315,der-miR-315,dan-miR-315,mmu-miR-743b-3p,a…	CtAH04G0021000	7.35798	1.0552	3.22092	2871.11	4116.89	5185.91	-0.678936	AT5G17680.2	36.478	disease resistance protein (TIR-NBS-LRR class)	XP_024959650.1	TMV resistance protein N-like [Cynara cardunculus var. scolymus]	GO:0050662,GO:0043531,GO:0016616,GO:0055114,GO:0015936,GO:0007165,GO:0004420,GO:0005515	coenzyme binding[MF],ADP binding[MF],oxidoreductase activity, acting on the CH-OH group of donors, NAD or NADP as acceptor[MF],oxidation-reduction process[BP],coenzyme A metabolic process[BP],signal transduction[BP],hydroxymethylglutaryl-CoA reductase (NADPH) activity[MF],protein binding[MF]		AUAAAGCUCAGAAAGACAUCGU
Cluster1	Cluster_92715	mle-miR-315-5p,pca-miR-315-5p,dqu-miR-315-5p,bdo-miR-315,tcf-miR-315-5p,cja-miR-9925,atr-miR390.1,pma-miR-315,nlo-miR-315,nvi-miR-315,api-miR-315,cqu-miR-71-5p,cqu-miR-315,aae-miR-315-5p,aae-miR-71-5p,dpu-miR-315,tca-miR-315,sko-miR-315,lgi-miR-315,cte-miR-315,dya-miR-315,dwi-miR-315,dvi-miR-315a,dsi-miR-315,dse-miR-315,dpe-miR-315,dmo-miR-315,dgr-miR-315,der-miR-315,dan-miR-315,mmu-miR-743b-3p,a…	CtAH04G0064000	0.495235	0.0412628	0.0128969	2871.11	4116.89	5185.91	-0.910165	AT5G36930.3	35.59	Disease resistance protein (TIR-NBS-LRR class) family	PSS21673.1	TMV resistance protein like [Actinidia chinensis var. chinensis]	GO:0043531,GO:0007165,GO:0005515	ADP binding[MF],signal transduction[BP],protein binding[MF]		AUAAAGCUCAGAAAGACAUCGU
Cluster1	Cluster_92715	mle-miR-315-5p,pca-miR-315-5p,dqu-miR-315-5p,bdo-miR-315,tcf-miR-315-5p,cja-miR-9925,atr-miR390.1,pma-miR-315,nlo-miR-315,nvi-miR-315,api-miR-315,cqu-miR-71-5p,cqu-miR-315,aae-miR-315-5p,aae-miR-71-5p,dpu-miR-315,tca-miR-315,sko-miR-315,lgi-miR-315,cte-miR-315,dya-miR-315,dwi-miR-315,dvi-miR-315a,dsi-miR-315,dse-miR-315,dpe-miR-315,dmo-miR-315,dgr-miR-315,der-miR-315,dan-miR-315,mmu-miR-743b-3p,a…	CtAH04G0174400	0.455835	0.0105031	0.211903	2871.11	4116.89	5185.91	-0.583266	AT5G17680.2	31.657	disease resistance protein (TIR-NBS-LRR class)	PWA75811.1	disease resistance protein (TIR-NBS-LRR class) [Artemisia annua]	GO:0043531,GO:0007165,GO:0005515	ADP binding[MF],signal transduction[BP],protein binding[MF]	ko:K22038	AUAAAGCUCAGAAAGACAUCGU
Cluster1	Cluster_92715	mle-miR-315-5p,pca-miR-315-5p,dqu-miR-315-5p,bdo-miR-315,tcf-miR-315-5p,cja-miR-9925,atr-miR390.1,pma-miR-315,nlo-miR-315,nvi-miR-315,api-miR-315,cqu-miR-71-5p,cqu-miR-315,aae-miR-315-5p,aae-miR-71-5p,dpu-miR-315,tca-miR-315,sko-miR-315,lgi-miR-315,cte-miR-315,dya-miR-315,dwi-miR-315,dvi-miR-315a,dsi-miR-315,dse-miR-315,dpe-miR-315,dmo-miR-315,dgr-miR-315,der-miR-315,dan-miR-315,mmu-miR-743b-3p,a…	CtAH04G0219100	0.00603027	0	0	2871.11	4116.89	5185.91	-0.887208	AT1G13570.2,NA,NA	36.527,NA,NA	F-box/RNI-like superfamily protein,NA,NA	XP_024988895.1,OTF97513.1,KVH97454.1	F-box/FBD/LRR-repeat protein At1g13570-like [Cynara cardunculus var. scolymus],putative ribonuclease H-like domain-containing protein [Helianthus annuus],F-box domain, cyclin-like protein [Cynara cardunculus var. scolymus]	GO:0005515,GO:0005515,GO:0005515	protein binding[MF],protein binding[MF],protein binding[MF]	,NA,NA	AUAAAGCUCAGAAAGACAUCGU
Cluster1	Cluster_92715	mle-miR-315-5p,pca-miR-315-5p,dqu-miR-315-5p,bdo-miR-315,tcf-miR-315-5p,cja-miR-9925,atr-miR390.1,pma-miR-315,nlo-miR-315,nvi-miR-315,api-miR-315,cqu-miR-71-5p,cqu-miR-315,aae-miR-315-5p,aae-miR-71-5p,dpu-miR-315,tca-miR-315,sko-miR-315,lgi-miR-315,cte-miR-315,dya-miR-315,dwi-miR-315,dvi-miR-315a,dsi-miR-315,dse-miR-315,dpe-miR-315,dmo-miR-315,dgr-miR-315,der-miR-315,dan-miR-315,mmu-miR-743b-3p,a…	CtAH05G0202200	8.73771	1.15324	1.40241	2871.11	4116.89	5185.91	-0.873497	AT5G36930.3	37.449	Disease resistance protein (TIR-NBS-LRR class) family	XP_024961631.1	putative disease resistance protein At4g11170 [Cynara cardunculus var. scolymus]	GO:0006468,GO:0043531,GO:0005524,GO:0004672,GO:0007165,GO:0005515	protein phosphorylation[BP],ADP binding[MF],ATP binding[MF],protein kinase activity[MF],signal transduction[BP],protein binding[MF]		AUAAAGCUCAGAAAGACAUCGU
Cluster1	Cluster_92715	mle-miR-315-5p,pca-miR-315-5p,dqu-miR-315-5p,bdo-miR-315,tcf-miR-315-5p,cja-miR-9925,atr-miR390.1,pma-miR-315,nlo-miR-315,nvi-miR-315,api-miR-315,cqu-miR-71-5p,cqu-miR-315,aae-miR-315-5p,aae-miR-71-5p,dpu-miR-315,tca-miR-315,sko-miR-315,lgi-miR-315,cte-miR-315,dya-miR-315,dwi-miR-315,dvi-miR-315a,dsi-miR-315,dse-miR-315,dpe-miR-315,dmo-miR-315,dgr-miR-315,der-miR-315,dan-miR-315,mmu-miR-743b-3p,a…	CtAH05G0253900	0.0342361	0.00489773	0	2871.11	4116.89	5185.91	-0.940436	AT5G36930.3	38.978	Disease resistance protein (TIR-NBS-LRR class) family	XP_024963274.1	TMV resistance protein N-like [Cynara cardunculus var. scolymus]	GO:0043531,GO:0007165,GO:0005515	ADP binding[MF],signal transduction[BP],protein binding[MF]		AUAAAGCUCAGAAAGACAUCGU
Cluster1	Cluster_92715	mle-miR-315-5p,pca-miR-315-5p,dqu-miR-315-5p,bdo-miR-315,tcf-miR-315-5p,cja-miR-9925,atr-miR390.1,pma-miR-315,nlo-miR-315,nvi-miR-315,api-miR-315,cqu-miR-71-5p,cqu-miR-315,aae-miR-315-5p,aae-miR-71-5p,dpu-miR-315,tca-miR-315,sko-miR-315,lgi-miR-315,cte-miR-315,dya-miR-315,dwi-miR-315,dvi-miR-315a,dsi-miR-315,dse-miR-315,dpe-miR-315,dmo-miR-315,dgr-miR-315,der-miR-315,dan-miR-315,mmu-miR-743b-3p,a…	CtAH06G0091000	0.00502667	0	0.000424267	2871.11	4116.89	5185.91	-0.849528	AT5G36930.2	30.311	Disease resistance protein (TIR-NBS-LRR class) family	XP_024983203.1	disease resistance protein RML1A-like [Cynara cardunculus var. scolymus]	GO:0043531,GO:0007165,GO:0005515	ADP binding[MF],signal transduction[BP],protein binding[MF]		AUAAAGCUCAGAAAGACAUCGU
Cluster1	Cluster_92715	mle-miR-315-5p,pca-miR-315-5p,dqu-miR-315-5p,bdo-miR-315,tcf-miR-315-5p,cja-miR-9925,atr-miR390.1,pma-miR-315,nlo-miR-315,nvi-miR-315,api-miR-315,cqu-miR-71-5p,cqu-miR-315,aae-miR-315-5p,aae-miR-71-5p,dpu-miR-315,tca-miR-315,sko-miR-315,lgi-miR-315,cte-miR-315,dya-miR-315,dwi-miR-315,dvi-miR-315a,dsi-miR-315,dse-miR-315,dpe-miR-315,dmo-miR-315,dgr-miR-315,der-miR-315,dan-miR-315,mmu-miR-743b-3p,a…	CtAH06G0118100	0.225477	0	0	2871.11	4116.89	5185.91	-0.887208	AT4G11170.1	51.079	Disease resistance protein (TIR-NBS-LRR class) family	XP_024989860.1	TMV resistance protein N-like [Cynara cardunculus var. scolymus]	GO:0007165,GO:0005515	signal transduction[BP],protein binding[MF]		AUAAAGCUCAGAAAGACAUCGU
Cluster1	Cluster_92715	mle-miR-315-5p,pca-miR-315-5p,dqu-miR-315-5p,bdo-miR-315,tcf-miR-315-5p,cja-miR-9925,atr-miR390.1,pma-miR-315,nlo-miR-315,nvi-miR-315,api-miR-315,cqu-miR-71-5p,cqu-miR-315,aae-miR-315-5p,aae-miR-71-5p,dpu-miR-315,tca-miR-315,sko-miR-315,lgi-miR-315,cte-miR-315,dya-miR-315,dwi-miR-315,dvi-miR-315a,dsi-miR-315,dse-miR-315,dpe-miR-315,dmo-miR-315,dgr-miR-315,der-miR-315,dan-miR-315,mmu-miR-743b-3p,a…	CtAH07G0028300	0.0218719	0	0	2871.11	4116.89	5185.91	-0.887208	AT5G17680.1	36.077	disease resistance protein (TIR-NBS-LRR class)	XP_024989992.1	TMV resistance protein N-like [Cynara cardunculus var. scolymus]	GO:0043531,GO:0007165,GO:0005515	ADP binding[MF],signal transduction[BP],protein binding[MF]	ko:K22038	AUAAAGCUCAGAAAGACAUCGU
Cluster1	Cluster_92715	mle-miR-315-5p,pca-miR-315-5p,dqu-miR-315-5p,bdo-miR-315,tcf-miR-315-5p,cja-miR-9925,atr-miR390.1,pma-miR-315,nlo-miR-315,nvi-miR-315,api-miR-315,cqu-miR-71-5p,cqu-miR-315,aae-miR-315-5p,aae-miR-71-5p,dpu-miR-315,tca-miR-315,sko-miR-315,lgi-miR-315,cte-miR-315,dya-miR-315,dwi-miR-315,dvi-miR-315a,dsi-miR-315,dse-miR-315,dpe-miR-315,dmo-miR-315,dgr-miR-315,der-miR-315,dan-miR-315,mmu-miR-743b-3p,a…	CtAH07G0030200	0.284501	0.0067084	0.118249	2871.11	4116.89	5185.91	-0.62948	AT2G20142.1	40.816	Toll-Interleukin-Resistance (TIR) domain family protein	XP_024989844.1	TMV resistance protein N-like [Cynara cardunculus var. scolymus]	GO:0007165,GO:0005515	signal transduction[BP],protein binding[MF]	ko:K22038	AUAAAGCUCAGAAAGACAUCGU
Cluster1	Cluster_92715	mle-miR-315-5p,pca-miR-315-5p,dqu-miR-315-5p,bdo-miR-315,tcf-miR-315-5p,cja-miR-9925,atr-miR390.1,pma-miR-315,nlo-miR-315,nvi-miR-315,api-miR-315,cqu-miR-71-5p,cqu-miR-315,aae-miR-315-5p,aae-miR-71-5p,dpu-miR-315,tca-miR-315,sko-miR-315,lgi-miR-315,cte-miR-315,dya-miR-315,dwi-miR-315,dvi-miR-315a,dsi-miR-315,dse-miR-315,dpe-miR-315,dmo-miR-315,dgr-miR-315,der-miR-315,dan-miR-315,mmu-miR-743b-3p,a…	CtAH07G0031000	8.94451	0.863061	2.1929	2871.11	4116.89	5185.91	-0.805906	AT5G17680.1,AT5G17680.1	30.435,42.890	disease resistance protein (TIR-NBS-LRR class),disease resistance protein (TIR-NBS-LRR class)	OTG17259.1,XP_024989844.1	putative NB-ARC [Helianthus annuus],TMV resistance protein N-like [Cynara cardunculus var. scolymus]	GO:0043531,GO:0007165,GO:0005515,GO:0043531,GO:0007165,GO:0005515	ADP binding[MF],signal transduction[BP],protein binding[MF],ADP binding[MF],signal transduction[BP],protein binding[MF]	ko:K22038,	AUAAAGCUCAGAAAGACAUCGU
Cluster1	Cluster_92715	mle-miR-315-5p,pca-miR-315-5p,dqu-miR-315-5p,bdo-miR-315,tcf-miR-315-5p,cja-miR-9925,atr-miR390.1,pma-miR-315,nlo-miR-315,nvi-miR-315,api-miR-315,cqu-miR-71-5p,cqu-miR-315,aae-miR-315-5p,aae-miR-71-5p,dpu-miR-315,tca-miR-315,sko-miR-315,lgi-miR-315,cte-miR-315,dya-miR-315,dwi-miR-315,dvi-miR-315a,dsi-miR-315,dse-miR-315,dpe-miR-315,dmo-miR-315,dgr-miR-315,der-miR-315,dan-miR-315,mmu-miR-743b-3p,a…	CtAH07G0032100	5.99571	0.941366	1.88257	2871.11	4116.89	5185.91	-0.792728	AT5G17680.1	37.57	disease resistance protein (TIR-NBS-LRR class)	XP_024989989.1	TMV resistance protein N-like [Cynara cardunculus var. scolymus]	GO:0043531,GO:0007165,GO:0005515	ADP binding[MF],signal transduction[BP],protein binding[MF]	ko:K22038	AUAAAGCUCAGAAAGACAUCGU
Cluster1	Cluster_92715	mle-miR-315-5p,pca-miR-315-5p,dqu-miR-315-5p,bdo-miR-315,tcf-miR-315-5p,cja-miR-9925,atr-miR390.1,pma-miR-315,nlo-miR-315,nvi-miR-315,api-miR-315,cqu-miR-71-5p,cqu-miR-315,aae-miR-315-5p,aae-miR-71-5p,dpu-miR-315,tca-miR-315,sko-miR-315,lgi-miR-315,cte-miR-315,dya-miR-315,dwi-miR-315,dvi-miR-315a,dsi-miR-315,dse-miR-315,dpe-miR-315,dmo-miR-315,dgr-miR-315,der-miR-315,dan-miR-315,mmu-miR-743b-3p,a…	CtAH07G0223800	0.780763	0.0997679	0.0231041	2871.11	4116.89	5185.91	-0.925856	AT5G17680.2	36.709	disease resistance protein (TIR-NBS-LRR class)	PWA86310.1	toll/interleukin-1 receptor (TIR) domain-containing protein [Artemisia annua]	GO:0043531,GO:0007165,GO:0005515	ADP binding[MF],signal transduction[BP],protein binding[MF]	ko:K22038	AUAAAGCUCAGAAAGACAUCGU
Cluster1	Cluster_92715	mle-miR-315-5p,pca-miR-315-5p,dqu-miR-315-5p,bdo-miR-315,tcf-miR-315-5p,cja-miR-9925,atr-miR390.1,pma-miR-315,nlo-miR-315,nvi-miR-315,api-miR-315,cqu-miR-71-5p,cqu-miR-315,aae-miR-315-5p,aae-miR-71-5p,dpu-miR-315,tca-miR-315,sko-miR-315,lgi-miR-315,cte-miR-315,dya-miR-315,dwi-miR-315,dvi-miR-315a,dsi-miR-315,dse-miR-315,dpe-miR-315,dmo-miR-315,dgr-miR-315,der-miR-315,dan-miR-315,mmu-miR-743b-3p,a…	CtAH07G0223900	3.22053	0.551404	1.54349	2871.11	4116.89	5185.91	-0.655428	AT5G17680.2	32.709	disease resistance protein (TIR-NBS-LRR class)	XP_024963043.1	TMV resistance protein N-like [Cynara cardunculus var. scolymus]	GO:0043531,GO:0007165,GO:0005515	ADP binding[MF],signal transduction[BP],protein binding[MF]	ko:K22038	AUAAAGCUCAGAAAGACAUCGU
Cluster1	Cluster_92715	mle-miR-315-5p,pca-miR-315-5p,dqu-miR-315-5p,bdo-miR-315,tcf-miR-315-5p,cja-miR-9925,atr-miR390.1,pma-miR-315,nlo-miR-315,nvi-miR-315,api-miR-315,cqu-miR-71-5p,cqu-miR-315,aae-miR-315-5p,aae-miR-71-5p,dpu-miR-315,tca-miR-315,sko-miR-315,lgi-miR-315,cte-miR-315,dya-miR-315,dwi-miR-315,dvi-miR-315a,dsi-miR-315,dse-miR-315,dpe-miR-315,dmo-miR-315,dgr-miR-315,der-miR-315,dan-miR-315,mmu-miR-743b-3p,a…	CtAH07G0225900	1.51568	0.296836	0.611526	2871.11	4116.89	5185.91	-0.744606	AT5G17680.2	32.266	disease resistance protein (TIR-NBS-LRR class)	XP_024963043.1	TMV resistance protein N-like [Cynara cardunculus var. scolymus]	GO:0043531,GO:0007165,GO:0005515	ADP binding[MF],signal transduction[BP],protein binding[MF]		AUAAAGCUCAGAAAGACAUCGU
Cluster1	Cluster_92715	mle-miR-315-5p,pca-miR-315-5p,dqu-miR-315-5p,bdo-miR-315,tcf-miR-315-5p,cja-miR-9925,atr-miR390.1,pma-miR-315,nlo-miR-315,nvi-miR-315,api-miR-315,cqu-miR-71-5p,cqu-miR-315,aae-miR-315-5p,aae-miR-71-5p,dpu-miR-315,tca-miR-315,sko-miR-315,lgi-miR-315,cte-miR-315,dya-miR-315,dwi-miR-315,dvi-miR-315a,dsi-miR-315,dse-miR-315,dpe-miR-315,dmo-miR-315,dgr-miR-315,der-miR-315,dan-miR-315,mmu-miR-743b-3p,a…	CtAH07G0226000	5.05208	1.0475	0.783721	2871.11	4116.89	5185.91	-0.911299	AT5G17680.2	32.482	disease resistance protein (TIR-NBS-LRR class)	XP_024963043.1	TMV resistance protein N-like [Cynara cardunculus var. scolymus]	GO:0043531,GO:0007165,GO:0005515	ADP binding[MF],signal transduction[BP],protein binding[MF]		AUAAAGCUCAGAAAGACAUCGU
Cluster1	Cluster_92715	mle-miR-315-5p,pca-miR-315-5p,dqu-miR-315-5p,bdo-miR-315,tcf-miR-315-5p,cja-miR-9925,atr-miR390.1,pma-miR-315,nlo-miR-315,nvi-miR-315,api-miR-315,cqu-miR-71-5p,cqu-miR-315,aae-miR-315-5p,aae-miR-71-5p,dpu-miR-315,tca-miR-315,sko-miR-315,lgi-miR-315,cte-miR-315,dya-miR-315,dwi-miR-315,dvi-miR-315a,dsi-miR-315,dse-miR-315,dpe-miR-315,dmo-miR-315,dgr-miR-315,der-miR-315,dan-miR-315,mmu-miR-743b-3p,a…	CtAH07G0226800	8.75021	3.98794	3.37304	2871.11	4116.89	5185.91	-0.93055	AT1G27180.1	40.361	disease resistance protein (TIR-NBS-LRR class)	PWA75788.1	toll/interleukin-1 receptor (TIR) domain-containing protein [Artemisia annua]	GO:0007165,GO:0005515	signal transduction[BP],protein binding[MF]	ko:K22038	AUAAAGCUCAGAAAGACAUCGU
Cluster1	Cluster_92715	mle-miR-315-5p,pca-miR-315-5p,dqu-miR-315-5p,bdo-miR-315,tcf-miR-315-5p,cja-miR-9925,atr-miR390.1,pma-miR-315,nlo-miR-315,nvi-miR-315,api-miR-315,cqu-miR-71-5p,cqu-miR-315,aae-miR-315-5p,aae-miR-71-5p,dpu-miR-315,tca-miR-315,sko-miR-315,lgi-miR-315,cte-miR-315,dya-miR-315,dwi-miR-315,dvi-miR-315a,dsi-miR-315,dse-miR-315,dpe-miR-315,dmo-miR-315,dgr-miR-315,der-miR-315,dan-miR-315,mmu-miR-743b-3p,a…	CtAH07G0256800	2.59296	0.389382	0.630571	2871.11	4116.89	5185.91	-0.836747	AT1G48900.1,AT5G17680.1	78.507,39.819	Signal recognition particle%2C SRP54 subunit protein,disease resistance protein (TIR-NBS-LRR class)	XP_024972631.1,XP_024963047.1	signal recognition particle 54 kDa protein 2 [Cynara cardunculus var. scolymus] &gt;KVH98037.1 AAA+ ATPase domain-containing protein [Cynara cardunculus var. scolymus],TMV resistance protein N-like [Cynara cardunculus var. scolymus]	GO:0003924,GO:0006614,GO:0008312,GO:0005525,GO:0048500,GO:0043531,GO:0007165,GO:0005515	GTPase activity[MF],SRP-dependent cotranslational protein targeting to membrane[BP],7S RNA binding[MF],GTP binding[MF],signal recognition particle[CC],ADP binding[MF],signal transduction[BP],protein binding[MF]	ko:K03106,	AUAAAGCUCAGAAAGACAUCGU
Cluster1	Cluster_92715	mle-miR-315-5p,pca-miR-315-5p,dqu-miR-315-5p,bdo-miR-315,tcf-miR-315-5p,cja-miR-9925,atr-miR390.1,pma-miR-315,nlo-miR-315,nvi-miR-315,api-miR-315,cqu-miR-71-5p,cqu-miR-315,aae-miR-315-5p,aae-miR-71-5p,dpu-miR-315,tca-miR-315,sko-miR-315,lgi-miR-315,cte-miR-315,dya-miR-315,dwi-miR-315,dvi-miR-315a,dsi-miR-315,dse-miR-315,dpe-miR-315,dmo-miR-315,dgr-miR-315,der-miR-315,dan-miR-315,mmu-miR-743b-3p,a…	CtAH07G0257100	5.66288	3.69029	2.47962	2871.11	4116.89	5185.91	-0.995654	AT1G27180.7,AT1G69550.1	36.585,28.482	disease resistance protein (TIR-NBS-LRR class),disease resistance protein (TIR-NBS-LRR class)	KVH87667.1,XP_024963043.1	Leucine rich repeat 5 [Cynara cardunculus var. scolymus],TMV resistance protein N-like [Cynara cardunculus var. scolymus]	NA,NA	NA,NA	,	AUAAAGCUCAGAAAGACAUCGU
Cluster1	Cluster_92715	mle-miR-315-5p,pca-miR-315-5p,dqu-miR-315-5p,bdo-miR-315,tcf-miR-315-5p,cja-miR-9925,atr-miR390.1,pma-miR-315,nlo-miR-315,nvi-miR-315,api-miR-315,cqu-miR-71-5p,cqu-miR-315,aae-miR-315-5p,aae-miR-71-5p,dpu-miR-315,tca-miR-315,sko-miR-315,lgi-miR-315,cte-miR-315,dya-miR-315,dwi-miR-315,dvi-miR-315a,dsi-miR-315,dse-miR-315,dpe-miR-315,dmo-miR-315,dgr-miR-315,der-miR-315,dan-miR-315,mmu-miR-743b-3p,a…	CtAH08G0050300	6.05408	3.58435	3.80922	2871.11	4116.89	5185.91	-0.846209	AT5G17680.2,AT1G69550.1	41.447,32.024	disease resistance protein (TIR-NBS-LRR class),disease resistance protein (TIR-NBS-LRR class)	XP_024958871.1,PLY76250.1	TMV resistance protein N-like [Cynara cardunculus var. scolymus],hypothetical protein LSAT_4X37921 [Lactuca sativa]	GO:0043531,GO:0007165,GO:0005515,NA	ADP binding[MF],signal transduction[BP],protein binding[MF],NA	ko:K22038,NA	AUAAAGCUCAGAAAGACAUCGU
Cluster1	Cluster_92715	mle-miR-315-5p,pca-miR-315-5p,dqu-miR-315-5p,bdo-miR-315,tcf-miR-315-5p,cja-miR-9925,atr-miR390.1,pma-miR-315,nlo-miR-315,nvi-miR-315,api-miR-315,cqu-miR-71-5p,cqu-miR-315,aae-miR-315-5p,aae-miR-71-5p,dpu-miR-315,tca-miR-315,sko-miR-315,lgi-miR-315,cte-miR-315,dya-miR-315,dwi-miR-315,dvi-miR-315a,dsi-miR-315,dse-miR-315,dpe-miR-315,dmo-miR-315,dgr-miR-315,der-miR-315,dan-miR-315,mmu-miR-743b-3p,a…	CtAH08G0159900	6.54792	0.391718	1.07194	2871.11	4116.89	5185.91	-0.836199	AT5G36930.3,NA	34.820,NA	Disease resistance protein (TIR-NBS-LRR class) family,NA	XP_024961631.1,KVI08832.1	putative disease resistance protein At4g11170 [Cynara cardunculus var. scolymus],Armadillo-like helical [Cynara cardunculus var. scolymus]	GO:0043531,GO:0007165,GO:0005515,NA	ADP binding[MF],signal transduction[BP],protein binding[MF],NA	,NA	AUAAAGCUCAGAAAGACAUCGU
Cluster1	Cluster_95584	cja-miR-9941,ppc-miR-8351-3p,ptc-miR6447,hsa-miR-4713-3p,gma-miR4372a,bta-miR-2441	CtAH10G0014200	17.135	3.04438	0.376235	79.9469	92.3321	210.672	-0.687626	AT3G63200.1	67.775	PATATIN-like protein 9	XP_024982238.1	probable inactive patatin-like protein 9 [Cynara cardunculus var. scolymus] &gt;KVH94408.1 Acyl transferase/acyl hydrolase/lysophospholipase [Cynara cardunculus var. scolymus]	GO:0006629	lipid metabolic process[BP]		ACAUGUGACGACAGUGGGACU
Cluster1	Cluster_95584	cja-miR-9941,ppc-miR-8351-3p,ptc-miR6447,hsa-miR-4713-3p,gma-miR4372a,bta-miR-2441	CtAH01G0177200	3.71186	0.435233	0.0555741	79.9469	92.3321	210.672	-0.647336	NA	NA	NA	NA	NA	NA	NA	NA	ACAUGUGACGACAGUGGGACU
Cluster1	Cluster_95584	cja-miR-9941,ppc-miR-8351-3p,ptc-miR6447,hsa-miR-4713-3p,gma-miR4372a,bta-miR-2441	CtAH02G0133700	15.4724	2.61145	2.95737	79.9469	92.3321	210.672	-0.552958	AT2G03480.1	62.362	QUASIMODO2 LIKE 2	XP_024993930.1	probable methyltransferase PMT5 [Cynara cardunculus var. scolymus] &gt;XP_024993931.1 probable methyltransferase PMT5 [Cynara cardunculus var. scolymus] &gt;XP_024993932.1 probable methyltransferase PMT5 [Cynara cardunculus var. scolymus]	GO:0008168	methyltransferase activity[MF]		ACAUGUGACGACAGUGGGACU
Cluster1	Cluster_95584	cja-miR-9941,ppc-miR-8351-3p,ptc-miR6447,hsa-miR-4713-3p,gma-miR4372a,bta-miR-2441	CtAH09G0129900	16.8888	2.43225	1.30237	79.9469	92.3321	210.672	-0.624557	AT5G50570.1,AT5G50570.1	40.636,40.636	Squamosa promoter-binding protein-like (SBP domain) transcription factor family protein,Squamosa promoter-binding protein-like (SBP domain) transcription factor family protein	XP_024977060.1,KVH98982.1	squamosa promoter-binding-like protein 13A [Cynara cardunculus var. scolymus],Transcription factor, SBP-box [Cynara cardunculus var. scolymus]	GO:0005634,GO:0003677,GO:0005634,GO:0003677	nucleus[CC],DNA binding[MF],nucleus[CC],DNA binding[MF]	,	ACAUGUGACGACAGUGGGACU
Cluster2	Cluster_109602	ata-miR166c-3p,bdi-miR166j,lus-miR166f,pab-miR166b,ptc-miR166q,ptc-miR166o,ptc-miR166n,sly-miR166c-3p,stu-miR166b,cme-miR166e,lus-miR166e,dpr-miR166a,ssl-miR166a,tcc-miR166c,pab-miR166a,aqc-miR166d,aqc-miR166c,aqc-miR166a,sbi-miR166k,mtr-miR166f,mtr-miR166c,mtr-miR166b,zma-miR166m-3p,zma-miR166l-3p,sbi-miR166f,osa-miR166h-3p,osa-miR166g-3p,aof-miR166d,aof-miR166a,csi-miR166g-3p,csi-miR166f-3p,csi…	CtAH03G0202700	0.619345	0.575344	0.135688	2112.39	873.789	3830.23	-0.871453	AT1G48120.1	36.344	serine/threonine-protein phosphatase 7 long form-like protein	KAD1131213.1	hypothetical protein E3N88_43241 [Mikania micrantha]	NA	NA	ko:K12448	UCGGACCAGGCUUCAUUCCUU
Cluster2	Cluster_109602	ata-miR166c-3p,bdi-miR166j,lus-miR166f,pab-miR166b,ptc-miR166q,ptc-miR166o,ptc-miR166n,sly-miR166c-3p,stu-miR166b,cme-miR166e,lus-miR166e,dpr-miR166a,ssl-miR166a,tcc-miR166c,pab-miR166a,aqc-miR166d,aqc-miR166c,aqc-miR166a,sbi-miR166k,mtr-miR166f,mtr-miR166c,mtr-miR166b,zma-miR166m-3p,zma-miR166l-3p,sbi-miR166f,osa-miR166h-3p,osa-miR166g-3p,aof-miR166d,aof-miR166a,csi-miR166g-3p,csi-miR166f-3p,csi…	CtAH05G0161700	0.671318	21.5865	6.08644	2112.39	873.789	3830.23	-0.645591	AT1G76690.1	80.387	12-oxophytodienoate reductase 2	XP_024987743.1	12-oxophytodienoate reductase 1-like [Cynara cardunculus var. scolymus]	GO:0016491,GO:0010181,GO:0003824,GO:0055114	oxidoreductase activity[MF],FMN binding[MF],catalytic activity[MF],oxidation-reduction process[BP]	ko:K05894	UCGGACCAGGCUUCAUUCCUU
Cluster2	Cluster_109810	aof-miR159,fve-miR159a-3p,mdm-miR159f,mdm-miR159e,mdm-miR159d,vca-miR159-3p,atr-miR159,cpa-miR159a,ppe-miR159,mes-miR159b,cme-miR159a,htu-miR159a,hbr-miR159a,nta-miR159,mes-miR159a-3p,gma-miR159e-3p,csi-miR159a-3p,ahy-miR159,aly-miR159a-3p,rco-miR159,pvu-miR159a.1,mtr-miR159a,bra-miR159a,sly-miR159,vvi-miR159c,bna-miR159,ptc-miR159b,ptc-miR159a,gma-miR159a-3p,ath-miR159a,cas-miR159b-3p,cas-miR159…	CtAH10G0109600	0.00195567	0.0474445	0	30474.5	25295.7	78883.7	-0.603393	AT1G55050.2	34.082	hypothetical protein	XP_024980943.1	uncharacterized protein LOC112517802 [Cynara cardunculus var. scolymus] &gt;KVH94447.1 Homeodomain-like protein [Cynara cardunculus var. scolymus]	GO:0003677	DNA binding[MF]		UUUGGAUUGAAGGGAGCUCUA
Cluster2	Cluster_109810	aof-miR159,fve-miR159a-3p,mdm-miR159f,mdm-miR159e,mdm-miR159d,vca-miR159-3p,atr-miR159,cpa-miR159a,ppe-miR159,mes-miR159b,cme-miR159a,htu-miR159a,hbr-miR159a,nta-miR159,mes-miR159a-3p,gma-miR159e-3p,csi-miR159a-3p,ahy-miR159,aly-miR159a-3p,rco-miR159,pvu-miR159a.1,mtr-miR159a,bra-miR159a,sly-miR159,vvi-miR159c,bna-miR159,ptc-miR159b,ptc-miR159a,gma-miR159a-3p,ath-miR159a,cas-miR159b-3p,cas-miR159…	CtAH01G0159000	50.6232	25.0099	21.5961	30474.5	25295.7	78883.7	-0.517283	AT5G46570.1	69.656	BR-signaling kinase 2	XP_024992581.1	serine/threonine-protein kinase BSK2-like [Cynara cardunculus var. scolymus]	GO:0005515,GO:0004672,GO:0006468,GO:0005524	protein binding[MF],protein kinase activity[MF],protein phosphorylation[BP],ATP binding[MF]	ko:K14500	UUUGGAUUGAAGGGAGCUCUA
Cluster2	Cluster_109810	aof-miR159,fve-miR159a-3p,mdm-miR159f,mdm-miR159e,mdm-miR159d,vca-miR159-3p,atr-miR159,cpa-miR159a,ppe-miR159,mes-miR159b,cme-miR159a,htu-miR159a,hbr-miR159a,nta-miR159,mes-miR159a-3p,gma-miR159e-3p,csi-miR159a-3p,ahy-miR159,aly-miR159a-3p,rco-miR159,pvu-miR159a.1,mtr-miR159a,bra-miR159a,sly-miR159,vvi-miR159c,bna-miR159,ptc-miR159b,ptc-miR159a,gma-miR159a-3p,ath-miR159a,cas-miR159b-3p,cas-miR159…	CtAH02G0052100	0.443683	0.493412	0.0193715	30474.5	25295.7	78883.7	-0.999969	AT4G02340.1	60	alpha/beta-Hydrolases superfamily protein	KVH95128.1	hypothetical protein Ccrd_002847 [Cynara cardunculus var. scolymus]	GO:0003824	catalytic activity[MF]		UUUGGAUUGAAGGGAGCUCUA
Cluster2	Cluster_109810	aof-miR159,fve-miR159a-3p,mdm-miR159f,mdm-miR159e,mdm-miR159d,vca-miR159-3p,atr-miR159,cpa-miR159a,ppe-miR159,mes-miR159b,cme-miR159a,htu-miR159a,hbr-miR159a,nta-miR159,mes-miR159a-3p,gma-miR159e-3p,csi-miR159a-3p,ahy-miR159,aly-miR159a-3p,rco-miR159,pvu-miR159a.1,mtr-miR159a,bra-miR159a,sly-miR159,vvi-miR159c,bna-miR159,ptc-miR159b,ptc-miR159a,gma-miR159a-3p,ath-miR159a,cas-miR159b-3p,cas-miR159…	CtAH03G0148800	11.3062	3.33755	1.69028	30474.5	25295.7	78883.7	-0.561943	AT4G00440.3	30.585	GPI-anchored adhesin-like protein%2C putative (DUF3741)	XP_024995952.1	protein TRM32-like [Cynara cardunculus var. scolymus]	NA	NA		UUUGGAUUGAAGGGAGCUCUA
Cluster2	Cluster_109810	aof-miR159,fve-miR159a-3p,mdm-miR159f,mdm-miR159e,mdm-miR159d,vca-miR159-3p,atr-miR159,cpa-miR159a,ppe-miR159,mes-miR159b,cme-miR159a,htu-miR159a,hbr-miR159a,nta-miR159,mes-miR159a-3p,gma-miR159e-3p,csi-miR159a-3p,ahy-miR159,aly-miR159a-3p,rco-miR159,pvu-miR159a.1,mtr-miR159a,bra-miR159a,sly-miR159,vvi-miR159c,bna-miR159,ptc-miR159b,ptc-miR159a,gma-miR159a-3p,ath-miR159a,cas-miR159b-3p,cas-miR159…	CtAH03G0176600	1.74048	1.14877	1.05734	30474.5	25295.7	78883.7	-0.53073	AT3G22470.1	42.308	Pentatricopeptide repeat (PPR) superfamily protein	XP_024996455.1	putative pentatricopeptide repeat-containing protein At1g12700, mitochondrial [Cynara cardunculus var. scolymus]	GO:0005515	protein binding[MF]	ko:K17710,ko:K17964	UUUGGAUUGAAGGGAGCUCUA
Cluster2	Cluster_109810	aof-miR159,fve-miR159a-3p,mdm-miR159f,mdm-miR159e,mdm-miR159d,vca-miR159-3p,atr-miR159,cpa-miR159a,ppe-miR159,mes-miR159b,cme-miR159a,htu-miR159a,hbr-miR159a,nta-miR159,mes-miR159a-3p,gma-miR159e-3p,csi-miR159a-3p,ahy-miR159,aly-miR159a-3p,rco-miR159,pvu-miR159a.1,mtr-miR159a,bra-miR159a,sly-miR159,vvi-miR159c,bna-miR159,ptc-miR159b,ptc-miR159a,gma-miR159a-3p,ath-miR159a,cas-miR159b-3p,cas-miR159…	CtAH03G0309200	10.3353	6.73651	5.94663	30474.5	25295.7	78883.7	-0.569187	AT5G23550.1	76.571	Got1/Sft2-like vescicle transport protein family	XP_024986875.1	vesicle transport protein SFT2B [Cynara cardunculus var. scolymus] &gt;KVH89631.1 Vesicle transport protein, Got1/SFT2-like protein [Cynara cardunculus var. scolymus]	GO:0016021,GO:0016192	integral component of membrane[CC],vesicle-mediated transport[BP]		UUUGGAUUGAAGGGAGCUCUA
Cluster2	Cluster_109810	aof-miR159,fve-miR159a-3p,mdm-miR159f,mdm-miR159e,mdm-miR159d,vca-miR159-3p,atr-miR159,cpa-miR159a,ppe-miR159,mes-miR159b,cme-miR159a,htu-miR159a,hbr-miR159a,nta-miR159,mes-miR159a-3p,gma-miR159e-3p,csi-miR159a-3p,ahy-miR159,aly-miR159a-3p,rco-miR159,pvu-miR159a.1,mtr-miR159a,bra-miR159a,sly-miR159,vvi-miR159c,bna-miR159,ptc-miR159b,ptc-miR159a,gma-miR159a-3p,ath-miR159a,cas-miR159b-3p,cas-miR159…	CtAH04G0163800	11.3558	6.79364	2.13034	30474.5	25295.7	78883.7	-0.822509	AT5G46570.1	78.514	BR-signaling kinase 2	XP_024987703.1	serine/threonine-protein kinase BSK2-like [Cynara cardunculus var. scolymus] &gt;KVH97122.1 Protein kinase, catalytic domain-containing protein [Cynara cardunculus var. scolymus]	GO:0005515,GO:0004672,GO:0006468,GO:0005524	protein binding[MF],protein kinase activity[MF],protein phosphorylation[BP],ATP binding[MF]	ko:K14500	UUUGGAUUGAAGGGAGCUCUA
Cluster2	Cluster_109810	aof-miR159,fve-miR159a-3p,mdm-miR159f,mdm-miR159e,mdm-miR159d,vca-miR159-3p,atr-miR159,cpa-miR159a,ppe-miR159,mes-miR159b,cme-miR159a,htu-miR159a,hbr-miR159a,nta-miR159,mes-miR159a-3p,gma-miR159e-3p,csi-miR159a-3p,ahy-miR159,aly-miR159a-3p,rco-miR159,pvu-miR159a.1,mtr-miR159a,bra-miR159a,sly-miR159,vvi-miR159c,bna-miR159,ptc-miR159b,ptc-miR159a,gma-miR159a-3p,ath-miR159a,cas-miR159b-3p,cas-miR159…	CtAH05G0082000	1.41429	0.478707	0.251829	30474.5	25295.7	78883.7	-0.581877	AT4G38062.1	40.762	basic helix loop helix (bHLH) DNA-binding superfamily protein	PWA41458.1	hypothetical protein CTI12_AA553700 [Artemisia annua]	NA	NA	ko:K20283,ko:K20478	UUUGGAUUGAAGGGAGCUCUA
Cluster2	Cluster_109810	aof-miR159,fve-miR159a-3p,mdm-miR159f,mdm-miR159e,mdm-miR159d,vca-miR159-3p,atr-miR159,cpa-miR159a,ppe-miR159,mes-miR159b,cme-miR159a,htu-miR159a,hbr-miR159a,nta-miR159,mes-miR159a-3p,gma-miR159e-3p,csi-miR159a-3p,ahy-miR159,aly-miR159a-3p,rco-miR159,pvu-miR159a.1,mtr-miR159a,bra-miR159a,sly-miR159,vvi-miR159c,bna-miR159,ptc-miR159b,ptc-miR159a,gma-miR159a-3p,ath-miR159a,cas-miR159b-3p,cas-miR159…	CtAH07G0247000	0.0230111	0.0843352	0	30474.5	25295.7	78883.7	-0.769723	NA	NA	NA	XP_023747330.1	uncharacterized protein LOC111895480 [Lactuca sativa] &gt;PLY63547.1 hypothetical protein LSAT_0X5400 [Lactuca sativa]	GO:0003700	DNA-binding transcription factor activity[MF]	NA	UUUGGAUUGAAGGGAGCUCUA
Cluster2	Cluster_109810	aof-miR159,fve-miR159a-3p,mdm-miR159f,mdm-miR159e,mdm-miR159d,vca-miR159-3p,atr-miR159,cpa-miR159a,ppe-miR159,mes-miR159b,cme-miR159a,htu-miR159a,hbr-miR159a,nta-miR159,mes-miR159a-3p,gma-miR159e-3p,csi-miR159a-3p,ahy-miR159,aly-miR159a-3p,rco-miR159,pvu-miR159a.1,mtr-miR159a,bra-miR159a,sly-miR159,vvi-miR159c,bna-miR159,ptc-miR159b,ptc-miR159a,gma-miR159a-3p,ath-miR159a,cas-miR159b-3p,cas-miR159…	CtAH08G0184600	6.73688	1.72481	0.681037	30474.5	25295.7	78883.7	-0.562821	AT2G22610.3	55.435	Di-glucose binding protein with Kinesin motor domain-containing protein	XP_024985389.1	LOW QUALITY PROTEIN: kinesin-like protein KIN-14R [Cynara cardunculus var. scolymus]	GO:0005524,GO:0007018,GO:0008017,GO:0003777	ATP binding[MF],microtubule-based movement[BP],microtubule binding[MF],microtubule motor activity[MF]	ko:K10406	UUUGGAUUGAAGGGAGCUCUA
Cluster2	Cluster_109810	aof-miR159,fve-miR159a-3p,mdm-miR159f,mdm-miR159e,mdm-miR159d,vca-miR159-3p,atr-miR159,cpa-miR159a,ppe-miR159,mes-miR159b,cme-miR159a,htu-miR159a,hbr-miR159a,nta-miR159,mes-miR159a-3p,gma-miR159e-3p,csi-miR159a-3p,ahy-miR159,aly-miR159a-3p,rco-miR159,pvu-miR159a.1,mtr-miR159a,bra-miR159a,sly-miR159,vvi-miR159c,bna-miR159,ptc-miR159b,ptc-miR159a,gma-miR159a-3p,ath-miR159a,cas-miR159b-3p,cas-miR159…	CtAH08G0346500	0.983319	0.346662	0.0589264	30474.5	25295.7	78883.7	-0.677904	AT1G20720.2	46.757	RAD3-like DNA-binding helicase protein	XP_024967486.1	regulator of telomere elongation helicase 1 homolog [Cynara cardunculus var. scolymus]	GO:0003677,GO:0016818,GO:0003676,GO:0008026,GO:0006139,GO:0004003,GO:0005524	DNA binding[MF],hydrolase activity, acting on acid anhydrides, in phosphorus-containing anhydrides[MF],nucleic acid binding[MF],nucleobase-containing compound metabolic process[BP],ATP binding[MF]	ko:K15362	UUUGGAUUGAAGGGAGCUCUA
Cluster2	Cluster_109810	aof-miR159,fve-miR159a-3p,mdm-miR159f,mdm-miR159e,mdm-miR159d,vca-miR159-3p,atr-miR159,cpa-miR159a,ppe-miR159,mes-miR159b,cme-miR159a,htu-miR159a,hbr-miR159a,nta-miR159,mes-miR159a-3p,gma-miR159e-3p,csi-miR159a-3p,ahy-miR159,aly-miR159a-3p,rco-miR159,pvu-miR159a.1,mtr-miR159a,bra-miR159a,sly-miR159,vvi-miR159c,bna-miR159,ptc-miR159b,ptc-miR159a,gma-miR159a-3p,ath-miR159a,cas-miR159b-3p,cas-miR159…	CtAH09G0242500	0.0165371	0.00930993	0.0029812	30474.5	25295.7	78883.7	-0.796349	AT4G28560.1	50.575	ROP-interactive CRIB motif-containing protein 7	XP_024980975.1	piriformospora indica-insensitive protein 2 [Cynara cardunculus var. scolymus] &gt;KVH94318.1 hypothetical protein Ccrd_003649 [Cynara cardunculus var. scolymus]	GO:0005515	protein binding[MF]		UUUGGAUUGAAGGGAGCUCUA
Cluster2	Cluster_136386	cqu-miR-308,aae-miR-308-3p,ptr-miR-944,hsa-miR-944,aga-miR-308	CtAH02G0127000	0.0036484	0.00247813	0	1010.06	781.839	1254.92	-0.680171	NA	NA	NA	NA	NA	NA	NA	NA	CCAAAGGAGUAUACAUCGGAUU
Cluster2	Cluster_136386	cqu-miR-308,aae-miR-308-3p,ptr-miR-944,hsa-miR-944,aga-miR-308	CtAH02G0152000	32.1705	28.9334	8.04657	1010.06	781.839	1254.92	-0.809665	AT1G68400.1	64.22	leucine-rich repeat transmembrane protein kinase family protein	XP_024995251.1	probable leucine-rich repeat receptor-like protein kinase At1g68400 [Cynara cardunculus var. scolymus] &gt;KVH96274.1 Concanavalin A-like lectin/glucanase, subgroup [Cynara cardunculus var. scolymus]	GO:0004672,GO:0006468,GO:0005524	protein kinase activity[MF],protein phosphorylation[BP],ATP binding[MF]	ko:K04733	CCAAAGGAGUAUACAUCGGAUU
Cluster2	Cluster_136386	cqu-miR-308,aae-miR-308-3p,ptr-miR-944,hsa-miR-944,aga-miR-308	CtAH03G0241900	0.008952	0.269865	0.0995352	1010.06	781.839	1254.92	-0.627199	AT3G04690.1	46.053	Malectin/receptor-like protein kinase family protein	XP_024996681.1	uncharacterized protein LOC112529588 [Cynara cardunculus var. scolymus]	GO:0004672,GO:0006468,GO:0005524	protein kinase activity[MF],protein phosphorylation[BP],ATP binding[MF]		CCAAAGGAGUAUACAUCGGAUU
Cluster2	Cluster_136386	cqu-miR-308,aae-miR-308-3p,ptr-miR-944,hsa-miR-944,aga-miR-308	CtAH03G0244200	0	0.0107891	0	1010.06	781.839	1254.92	-0.855692	AT5G38990.1	44.221	Malectin/receptor-like protein kinase family protein	KVH91631.1	hypothetical protein Ccrd_006343 [Cynara cardunculus var. scolymus]	GO:0004672,GO:0006468,GO:0005524	protein kinase activity[MF],protein phosphorylation[BP],ATP binding[MF]		CCAAAGGAGUAUACAUCGGAUU
Cluster2	Cluster_136386	cqu-miR-308,aae-miR-308-3p,ptr-miR-944,hsa-miR-944,aga-miR-308	CtAH05G0187200	0.111209	0.123234	0.081383	1010.06	781.839	1254.92	-0.975791	AT5G39000.1	53.947	Malectin/receptor-like protein kinase family protein	PWA98022.1	Concanavalin A-like lectin/glucanase, subgroup [Artemisia annua]	GO:0004672,GO:0006468,GO:0005524	protein kinase activity[MF],protein phosphorylation[BP],ATP binding[MF]		CCAAAGGAGUAUACAUCGGAUU
Cluster2	Cluster_136386	cqu-miR-308,aae-miR-308-3p,ptr-miR-944,hsa-miR-944,aga-miR-308	CtAH09G0012600	4.71894	2.78631	0.947199	1010.06	781.839	1254.92	-0.505184	AT3G13690.3	65.571	kinase with adenine nucleotide alpha hydrolases-like domain-containing protein	XP_024970952.1	inactive protein kinase SELMODRAFT_444075-like [Cynara cardunculus var. scolymus]	GO:0004672,GO:0006468,GO:0005524	protein kinase activity[MF],protein phosphorylation[BP],ATP binding[MF]	ko:K04733	CCAAAGGAGUAUACAUCGGAUU
Cluster2	Cluster_143068	aof-miR166b,aof-miR166a,csi-miR166g-3p,csi-miR166d-3p,csi-miR166b-3p,pab-miR166e,atr-miR166b,gma-miR166u,gma-miR166k,bdi-miR166f,gma-miR166h-3p,cme-miR166i,bdi-miR166e-3p,aof-miR166d,csi-miR166f-3p,cas-miR166f-3p,cas-miR166e,cas-miR166d,cas-miR166c-3p,pab-miR166i,pab-miR166h,pab-miR166g,pab-miR166f,fve-miR166f,fve-miR166c,fve-miR166d-3p,fve-miR166b,fve-miR166a,fve-miR166e,lja-miR166-3p,mdm-miR166…	CtAH11G0211000	2.62974	1.01628	0.463583	1055.85	545.085	3568.3	-0.575478	AT4G32880.1	70.694	homeobox-leucine zipper protein ATHB-8	XP_024985513.1	homeobox-leucine zipper protein ATHB-8-like [Cynara cardunculus var. scolymus]	GO:0003677,GO:0008289	DNA binding[MF],lipid binding[MF]	ko:K09338	UCUCGGACCAGGCUUCAUUCU
Cluster2	Cluster_143068	aof-miR166b,aof-miR166a,csi-miR166g-3p,csi-miR166d-3p,csi-miR166b-3p,pab-miR166e,atr-miR166b,gma-miR166u,gma-miR166k,bdi-miR166f,gma-miR166h-3p,cme-miR166i,bdi-miR166e-3p,aof-miR166d,csi-miR166f-3p,cas-miR166f-3p,cas-miR166e,cas-miR166d,cas-miR166c-3p,pab-miR166i,pab-miR166h,pab-miR166g,pab-miR166f,fve-miR166f,fve-miR166c,fve-miR166d-3p,fve-miR166b,fve-miR166a,fve-miR166e,lja-miR166-3p,mdm-miR166…	CtAH09G0018300	6.80947	5.88536	5.55588	1055.85	545.085	3568.3	-0.582186	AT1G52150.1	83.81	Homeobox-leucine zipper family protein / lipid-binding START domain-containing protein	XP_024971803.1	homeobox-leucine zipper protein ATHB-15 [Cynara cardunculus var. scolymus]	GO:0003677,GO:0008289	DNA binding[MF],lipid binding[MF]	ko:K09338	UCUCGGACCAGGCUUCAUUCU
Cluster2	Cluster_181358	aof-miR166d,cas-miR166f-3p,cas-miR166d,cas-miR166c-3p,pab-miR166i,pab-miR166h,pab-miR166g,pab-miR166f,fve-miR166f,fve-miR166c,fve-miR166d-3p,fve-miR166b,fve-miR166a,fve-miR166e,lja-miR166-3p,mdm-miR166j,eun-miR166-3p,vca-miR166c-3p,vca-miR166b-3p,vca-miR166a-3p,ata-miR166d-3p,ata-miR166b-3p,ata-miR166e-3p,ata-miR166a-3p,atr-miR166d,atr-miR166c,atr-miR166a,lus-miR166k,lus-miR166j,cpa-miR166c,cpa-m…	CtAH03G0202700	0.619345	0.575344	0.135688	89.4488	38.4793	110.648	-0.667642	AT1G48120.1	36.344	serine/threonine-protein phosphatase 7 long form-like protein	KAD1131213.1	hypothetical protein E3N88_43241 [Mikania micrantha]	NA	NA	ko:K12448	UCGGACCAGGCUUCAUUCCCC
Cluster2	Cluster_181358	aof-miR166d,cas-miR166f-3p,cas-miR166d,cas-miR166c-3p,pab-miR166i,pab-miR166h,pab-miR166g,pab-miR166f,fve-miR166f,fve-miR166c,fve-miR166d-3p,fve-miR166b,fve-miR166a,fve-miR166e,lja-miR166-3p,mdm-miR166j,eun-miR166-3p,vca-miR166c-3p,vca-miR166b-3p,vca-miR166a-3p,ata-miR166d-3p,ata-miR166b-3p,ata-miR166e-3p,ata-miR166a-3p,atr-miR166d,atr-miR166c,atr-miR166a,lus-miR166k,lus-miR166j,cpa-miR166c,cpa-m…	CtAH04G0125600	0	0.12875	0.0844691	89.4488	38.4793	110.648	-0.547271	AT4G27290.1	44.397	S-locus lectin protein kinase family protein	XP_024989253.1	G-type lectin S-receptor-like serine/threonine-protein kinase At4g27290 [Cynara cardunculus var. scolymus] &gt;KVH96832.1 Apple-like protein [Cynara cardunculus var. scolymus]	GO:0004672,GO:0006468,GO:0005524	protein kinase activity[MF],protein phosphorylation[BP],ATP binding[MF]		UCGGACCAGGCUUCAUUCCCC
Cluster2	Cluster_181358	aof-miR166d,cas-miR166f-3p,cas-miR166d,cas-miR166c-3p,pab-miR166i,pab-miR166h,pab-miR166g,pab-miR166f,fve-miR166f,fve-miR166c,fve-miR166d-3p,fve-miR166b,fve-miR166a,fve-miR166e,lja-miR166-3p,mdm-miR166j,eun-miR166-3p,vca-miR166c-3p,vca-miR166b-3p,vca-miR166a-3p,ata-miR166d-3p,ata-miR166b-3p,ata-miR166e-3p,ata-miR166a-3p,atr-miR166d,atr-miR166c,atr-miR166a,lus-miR166k,lus-miR166j,cpa-miR166c,cpa-m…	CtAH05G0161700	0.671318	21.5865	6.08644	89.4488	38.4793	110.648	-0.856741	AT1G76690.1	80.387	12-oxophytodienoate reductase 2	XP_024987743.1	12-oxophytodienoate reductase 1-like [Cynara cardunculus var. scolymus]	GO:0016491,GO:0010181,GO:0003824,GO:0055114	oxidoreductase activity[MF],FMN binding[MF],catalytic activity[MF],oxidation-reduction process[BP]	ko:K05894	UCGGACCAGGCUUCAUUCCCC
Cluster2	Cluster_184658	aof-miR160c,pab-miR160d,fve-miR160a,fve-miR160b,eun-miR160-5p,ata-miR160c-5p,ata-miR160a-5p,ata-miR160b-5p,atr-miR160,cpa-miR160f-5p,cpa-miR160e,cpa-miR160c-5p,cpa-miR160b,cpa-miR160a,ppe-miR160b,ppe-miR160a,stu-miR160b,stu-miR160a-5p,mes-miR160h,mes-miR160g,mes-miR160d,mes-miR160b,mes-miR160a,cme-miR160c,cme-miR160b,cme-miR160a,mdm-miR160e,mdm-miR160d,mdm-miR160c,mdm-miR160b,mdm-miR160a,gma-miR1…	CtAH11G0194100	13.3573	5.10147	2.09915	65.2215	53.2869	131.08	-0.598089	AT4G30080.1	56.324	auxin response factor 16	XP_024986751.1	auxin response factor 18-like [Cynara cardunculus var. scolymus]	GO:0006355,GO:0009725,GO:0003677,GO:0005634,GO:0005515	regulation of transcription, DNA-templated[BP],response to hormone[BP],DNA binding[MF],nucleus[CC],protein binding[MF]		UGCCUGGCUCCCUGUAUGCCA
Cluster2	Cluster_52801	hpo-miR-63b-5p,hme-miR-92b	CtAH09G0159400	2.648	4.72958	0.305187	187.117	131.28	179.05	-0.770148	AT3G48090.1,AT3G48090.1	49.425,33.673	alpha/beta-Hydrolases superfamily protein,alpha/beta-Hydrolases superfamily protein	KVH98879.1,XP_024976937.1	Lipase, class 3 [Cynara cardunculus var. scolymus],protein EDS1-like [Cynara cardunculus var. scolymus]	GO:0006629,GO:0006629	lipid metabolic process[BP],lipid metabolic process[BP]	ko:K18875,ko:K18875	UCGGCGUCGUCAUUGCACCAC
Cluster2	Cluster_78734	cca-miR6118-3p,mdo-miR-12343-5p,cbn-miR-7619,rno-miR-3556b,efu-miR-9274,dev-miR-D17-3p,cel-miR-259-3p	CtAH12G0144500	6.70413	3.7605	3.00558	10976.8	10256.1	21456.2	-0.613482	AT2G18710.1	80	SECY homolog 1	XP_024967615.1	preprotein translocase subunit SCY1, chloroplastic [Cynara cardunculus var. scolymus]	GO:0016020,GO:0015031	membrane[CC],protein transport[BP]	ko:K10956	UUCCGAGGCCACCGAUUUCAAU
Cluster2	Cluster_78734	cca-miR6118-3p,mdo-miR-12343-5p,cbn-miR-7619,rno-miR-3556b,efu-miR-9274,dev-miR-D17-3p,cel-miR-259-3p	CtAH01G0004900	65.6568	27.1289	13.4249	10976.8	10256.1	21456.2	-0.660802	AT5G40760.2	79.264	glucose-6-phosphate dehydrogenase 6	XP_024973673.1	glucose-6-phosphate 1-dehydrogenase, cytoplasmic isoform [Cynara cardunculus var. scolymus]	GO:0006006,GO:0004345,GO:0016614,GO:0050661,GO:0055114	glucose metabolic process[BP],glucose-6-phosphate dehydrogenase activity[MF],oxidoreductase activity, acting on CH-OH group of donors[MF],NADP binding[MF],oxidation-reduction process[BP]	ko:K00036	UUCCGAGGCCACCGAUUUCAAU
Cluster2	Cluster_78734	cca-miR6118-3p,mdo-miR-12343-5p,cbn-miR-7619,rno-miR-3556b,efu-miR-9274,dev-miR-D17-3p,cel-miR-259-3p	CtAH03G0201800	0.072102	0.0926198	0.0609355	10976.8	10256.1	21456.2	-0.80515	AT3G24255.4	26.181	RNA-directed DNA polymerase (reverse transcriptase)-related family protein	PWA85454.1	RNA-directed DNA polymerase, eukaryota, Reverse transcriptase zinc-binding domain protein [Artemisia annua]	GO:0003676	nucleic acid binding[MF]		UUCCGAGGCCACCGAUUUCAAU
Cluster2	Cluster_78734	cca-miR6118-3p,mdo-miR-12343-5p,cbn-miR-7619,rno-miR-3556b,efu-miR-9274,dev-miR-D17-3p,cel-miR-259-3p	CtAH03G0285700	13.2201	3.49638	1.00612	10976.8	10256.1	21456.2	-0.613296	NA	NA	NA	NA	NA	NA	NA	NA	UUCCGAGGCCACCGAUUUCAAU
Cluster2	Cluster_78734	cca-miR6118-3p,mdo-miR-12343-5p,cbn-miR-7619,rno-miR-3556b,efu-miR-9274,dev-miR-D17-3p,cel-miR-259-3p	CtAH08G0012000	8.68864	0.734157	0.0980106	10976.8	10256.1	21456.2	-0.507764	AT5G07280.1	57.082	Leucine-rich repeat transmembrane protein kinase	XP_024979831.1	leucine-rich repeat receptor protein kinase EMS1 [Cynara cardunculus var. scolymus]	GO:0005515,GO:0004672,GO:0006468,GO:0005524	protein binding[MF],protein kinase activity[MF],protein phosphorylation[BP],ATP binding[MF]		UUCCGAGGCCACCGAUUUCAAU
Cluster2	Cluster_78734	cca-miR6118-3p,mdo-miR-12343-5p,cbn-miR-7619,rno-miR-3556b,efu-miR-9274,dev-miR-D17-3p,cel-miR-259-3p	CtAH08G0297800	0.00626547	0.0712171	0	10976.8	10256.1	21456.2	-0.613619	NA	NA	NA	NA	NA	NA	NA	NA	UUCCGAGGCCACCGAUUUCAAU
Cluster2	Cluster_78734	cca-miR6118-3p,mdo-miR-12343-5p,cbn-miR-7619,rno-miR-3556b,efu-miR-9274,dev-miR-D17-3p,cel-miR-259-3p	CtAH08G0297900	0	0.0161736	0	10976.8	10256.1	21456.2	-0.54895	NA	NA	NA	NA	NA	NA	NA	NA	UUCCGAGGCCACCGAUUUCAAU
Cluster2	Cluster_78734	cca-miR6118-3p,mdo-miR-12343-5p,cbn-miR-7619,rno-miR-3556b,efu-miR-9274,dev-miR-D17-3p,cel-miR-259-3p	CtAH08G0319500	17.9066	4.03027	0.347586	10976.8	10256.1	21456.2	-0.618068	AT1G48120.1,NA	35.826,NA	serine/threonine-protein phosphatase 7 long form-like protein,NA	CDP15114.1,NA	unnamed protein product [Coffea canephora],NA	NA,NA	NA,NA	,NA	UUCCGAGGCCACCGAUUUCAAU
Cluster2	Cluster_78734	cca-miR6118-3p,mdo-miR-12343-5p,cbn-miR-7619,rno-miR-3556b,efu-miR-9274,dev-miR-D17-3p,cel-miR-259-3p	CtAH08G0327200	6.04399	5.92096	3.36832	10976.8	10256.1	21456.2	-0.995178	NA	NA	NA	NA	NA	NA	NA	NA	UUCCGAGGCCACCGAUUUCAAU
Cluster2	Cluster_78775	fve-miR482a,atr-miR8558b,nta-miR482c,nta-miR482a,stu-miR482a-3p,vun-miR482,sly-miR482a,gma-miR482c-3p,gra-miR482,pvu-miR482-3p,gma-miR482a-3p,mes-miR482e,sly-miR482b,stu-miR482d-3p,gga-miR-726-5p,dev-miR-D22-5p,mtr-miR5558-5p,dme-miR-4947-5p	CtAH04G0115200	0.372354	0.286013	0.196802	626.484	389.714	1245.76	-0.707185	AT5G17680.1,NA	36.062,NA	disease resistance protein (TIR-NBS-LRR class),NA	XP_024967448.1,NA	TMV resistance protein N-like [Cynara cardunculus var. scolymus],NA	GO:0043531,GO:0007165,GO:0005515,NA	ADP binding[MF],signal transduction[BP],protein binding[MF],NA	,NA	UUUCCAAUUCCGCCCAUGCCGC
Cluster2	Cluster_78775	fve-miR482a,atr-miR8558b,nta-miR482c,nta-miR482a,stu-miR482a-3p,vun-miR482,sly-miR482a,gma-miR482c-3p,gra-miR482,pvu-miR482-3p,gma-miR482a-3p,mes-miR482e,sly-miR482b,stu-miR482d-3p,gga-miR-726-5p,dev-miR-D22-5p,mtr-miR5558-5p,dme-miR-4947-5p	CtAH06G0092200	0.928144	0.870249	0.420927	626.484	389.714	1245.76	-0.930296	AT5G36930.3	31.598	Disease resistance protein (TIR-NBS-LRR class) family	XP_024984163.1	disease resistance-like protein DSC1 [Cynara cardunculus var. scolymus]	GO:0043531,GO:0007165,GO:0005515	ADP binding[MF],signal transduction[BP],protein binding[MF]		UUUCCAAUUCCGCCCAUGCCGC
Cluster2	Cluster_78775	fve-miR482a,atr-miR8558b,nta-miR482c,nta-miR482a,stu-miR482a-3p,vun-miR482,sly-miR482a,gma-miR482c-3p,gra-miR482,pvu-miR482-3p,gma-miR482a-3p,mes-miR482e,sly-miR482b,stu-miR482d-3p,gga-miR-726-5p,dev-miR-D22-5p,mtr-miR5558-5p,dme-miR-4947-5p	CtAH06G0092300	0.0286027	0.0130289	0.005612	626.484	389.714	1245.76	-0.543017	AT5G36930.3	32.624	Disease resistance protein (TIR-NBS-LRR class) family	XP_024984163.1	disease resistance-like protein DSC1 [Cynara cardunculus var. scolymus]	GO:0043531,GO:0007165,GO:0005515	ADP binding[MF],signal transduction[BP],protein binding[MF]		UUUCCAAUUCCGCCCAUGCCGC
Cluster2	Cluster_78775	fve-miR482a,atr-miR8558b,nta-miR482c,nta-miR482a,stu-miR482a-3p,vun-miR482,sly-miR482a,gma-miR482c-3p,gra-miR482,pvu-miR482-3p,gma-miR482a-3p,mes-miR482e,sly-miR482b,stu-miR482d-3p,gga-miR-726-5p,dev-miR-D22-5p,mtr-miR5558-5p,dme-miR-4947-5p	CtAH06G0092800	0.0092558	0.0276172	0	626.484	389.714	1245.76	-0.904505	AT5G36930.3	30.466	Disease resistance protein (TIR-NBS-LRR class) family	XP_024984165.1	disease resistance-like protein DSC1 [Cynara cardunculus var. scolymus]	GO:0043531	ADP binding[MF]		UUUCCAAUUCCGCCCAUGCCGC
Cluster2	Cluster_78775	fve-miR482a,atr-miR8558b,nta-miR482c,nta-miR482a,stu-miR482a-3p,vun-miR482,sly-miR482a,gma-miR482c-3p,gra-miR482,pvu-miR482-3p,gma-miR482a-3p,mes-miR482e,sly-miR482b,stu-miR482d-3p,gga-miR-726-5p,dev-miR-D22-5p,mtr-miR5558-5p,dme-miR-4947-5p	CtAH08G0342000	0.000926733	0.0006248	0	626.484	389.714	1245.76	-0.827459	AT4G27190.1	23.244	NB-ARC domain-containing disease resistance protein	KVI07718.1	Disease resistance protein [Cynara cardunculus var. scolymus]	GO:0043531	ADP binding[MF]	ko:K13459	UUUCCAAUUCCGCCCAUGCCGC
Cluster2	Cluster_78775	fve-miR482a,atr-miR8558b,nta-miR482c,nta-miR482a,stu-miR482a-3p,vun-miR482,sly-miR482a,gma-miR482c-3p,gra-miR482,pvu-miR482-3p,gma-miR482a-3p,mes-miR482e,sly-miR482b,stu-miR482d-3p,gga-miR-726-5p,dev-miR-D22-5p,mtr-miR5558-5p,dme-miR-4947-5p	CtAH08G0349200	0.013289	0.0049418	0	626.484	389.714	1245.76	-0.588487	AT4G27190.1,NA	27.643,NA	NB-ARC domain-containing disease resistance protein,NA	XP_023738134.1,NA	uncharacterized protein LOC111886140 [Lactuca sativa],NA	GO:0043531,NA	ADP binding[MF],NA	NA,NA	UUUCCAAUUCCGCCCAUGCCGC
Cluster2	Cluster_83641	ssc-miR-9859-3p,eca-miR-9096,ath-miR5027	CtAH05G0066900	0.0209278	0.0269293	0.0169118	1296.18	539.027	1346.95	-0.938154	AT5G55690.2	35.417	MADS-box transcription factor family protein	XP_024979035.1	agamous-like MADS-box protein AGL82 [Cynara cardunculus var. scolymus]	GO:0003677,GO:0045944,GO:0046983,GO:0000981,GO:0000987	DNA binding[MF],positive regulation of transcription by RNA polymerase II[BP],protein dimerization activity[MF],DNA-binding transcription factor activity, RNA polymerase II-specific[MF],cis-regulatory region sequence-specific DNA binding[MF]		UCGGUUGGAACCUCUACGCUGC
Cluster2	Cluster_83641	ssc-miR-9859-3p,eca-miR-9096,ath-miR5027	CtAH08G0349600	1.30411	12.0647	1.50423	1296.18	539.027	1346.95	-0.997382	AT4G27220.1,NA,AT4G27220.1	27.188,NA,27.188	NB-ARC domain-containing disease resistance protein,NA,NB-ARC domain-containing disease resistance protein	AAR02572.1,KVI07672.1,KVI08098.1	resistance protein candidate RGC2 [Lactuca sativa],Zinc finger, DHHC-type, palmitoyltransferase [Cynara cardunculus var. scolymus],Disease resistance protein [Cynara cardunculus var. scolymus]	GO:0043531,NA,GO:0043531	ADP binding[MF],NA,ADP binding[MF]	ko:K13459,ko:K20027,ko:K13459	UCGGUUGGAACCUCUACGCUGC
Cluster2	Cluster_90706	sly-miR166c-3p,stu-miR166b,cme-miR166e,lus-miR166e,dpr-miR166a,ssl-miR166a,tcc-miR166c,pab-miR166a,aqc-miR166d,aqc-miR166a,mtr-miR166f,mtr-miR166c,zma-miR166m-3p,zma-miR166l-3p,sbi-miR166f,osa-miR166h-3p,osa-miR166g-3p,ata-miR166c-3p,bdi-miR166j,lus-miR166f,pab-miR166b,aqc-miR166c,sbi-miR166k,mtr-miR166b,ptc-miR166q,ptc-miR166o,ptc-miR166n,aof-miR166d,aof-miR166a,csi-miR166j-3p,csi-miR166g-3p,csi…	CtAH04G0125600	0	0.12875	0.0844691	3058.81	533.167	3156.14	-0.742077	AT4G27290.1	44.397	S-locus lectin protein kinase family protein	XP_024989253.1	G-type lectin S-receptor-like serine/threonine-protein kinase At4g27290 [Cynara cardunculus var. scolymus] &gt;KVH96832.1 Apple-like protein [Cynara cardunculus var. scolymus]	GO:0004672,GO:0006468,GO:0005524	protein kinase activity[MF],protein phosphorylation[BP],ATP binding[MF]		UCGGACCAGGCUUCAUUCCUC
Cluster2	Cluster_90706	sly-miR166c-3p,stu-miR166b,cme-miR166e,lus-miR166e,dpr-miR166a,ssl-miR166a,tcc-miR166c,pab-miR166a,aqc-miR166d,aqc-miR166a,mtr-miR166f,mtr-miR166c,zma-miR166m-3p,zma-miR166l-3p,sbi-miR166f,osa-miR166h-3p,osa-miR166g-3p,ata-miR166c-3p,bdi-miR166j,lus-miR166f,pab-miR166b,aqc-miR166c,sbi-miR166k,mtr-miR166b,ptc-miR166q,ptc-miR166o,ptc-miR166n,aof-miR166d,aof-miR166a,csi-miR166j-3p,csi-miR166g-3p,csi…	CtAH05G0161700	0.671318	21.5865	6.08644	3058.81	533.167	3156.14	-0.959713	AT1G76690.1	80.387	12-oxophytodienoate reductase 2	XP_024987743.1	12-oxophytodienoate reductase 1-like [Cynara cardunculus var. scolymus]	GO:0016491,GO:0010181,GO:0003824,GO:0055114	oxidoreductase activity[MF],FMN binding[MF],catalytic activity[MF],oxidation-reduction process[BP]	ko:K05894	UCGGACCAGGCUUCAUUCCUC
Cluster2	Cluster_92215	csi-miR171f-5p,cas-miR171a-5p,cas-miR170,sly-miR171f,stu-miR171c-5p,stu-miR171a-5p,gma-miR171j-5p,aly-miR171a-5p,aly-miR170-5p,ath-miR171a-5p,ath-miR170-5p,oan-miR-1420d-5p,pte-miR-11960-5p	CtAH11G0194100	13.3573	5.10147	2.09915	2279.02	1515.96	6852.28	-0.606334	AT4G30080.1	56.324	auxin response factor 16	XP_024986751.1	auxin response factor 18-like [Cynara cardunculus var. scolymus]	GO:0006355,GO:0009725,GO:0003677,GO:0005634,GO:0005515	regulation of transcription, DNA-templated[BP],response to hormone[BP],DNA binding[MF],nucleus[CC],protein binding[MF]		UAUUGGCCUGGUUCACUCAGA
Cluster2	Cluster_92215	csi-miR171f-5p,cas-miR171a-5p,cas-miR170,sly-miR171f,stu-miR171c-5p,stu-miR171a-5p,gma-miR171j-5p,aly-miR171a-5p,aly-miR170-5p,ath-miR171a-5p,ath-miR170-5p,oan-miR-1420d-5p,pte-miR-11960-5p	CtAH01G0100000	0.257329	1.41301	0.138664	2279.02	1515.96	6852.28	-0.674707	AT2G02240.1	31.522	F-box family protein	PWA96206.1	serine/threonine-protein kinase, active site protein [Artemisia annua]	NA	NA		UAUUGGCCUGGUUCACUCAGA
Cluster2	Cluster_92215	csi-miR171f-5p,cas-miR171a-5p,cas-miR170,sly-miR171f,stu-miR171c-5p,stu-miR171a-5p,gma-miR171j-5p,aly-miR171a-5p,aly-miR170-5p,ath-miR171a-5p,ath-miR170-5p,oan-miR-1420d-5p,pte-miR-11960-5p	CtAH02G0187400	0.0613494	0.0226943	0	2279.02	1515.96	6852.28	-0.69291	AT2G38290.1	60.304	ammonium transporter 2	XP_024963650.1	ammonium transporter 3 member 1-like [Cynara cardunculus var. scolymus]	GO:0015696,GO:0072488,GO:0016020,GO:0008519	ammonium transport[BP],ammonium transmembrane transport[BP],membrane[CC],ammonium transmembrane transporter activity[MF]	ko:K03320	UAUUGGCCUGGUUCACUCAGA
Cluster3	Cluster_101226	aof-miR166d,cas-miR166f-3p,cas-miR166d,cas-miR166c-3p,pab-miR166i,pab-miR166h,pab-miR166g,pab-miR166f,fve-miR166f,fve-miR166c,fve-miR166d-3p,fve-miR166b,fve-miR166a,fve-miR166e,lja-miR166-3p,mdm-miR166j,eun-miR166-3p,vca-miR166c-3p,vca-miR166b-3p,vca-miR166a-3p,ata-miR166d-3p,ata-miR166b-3p,ata-miR166e-3p,ata-miR166a-3p,atr-miR166d,atr-miR166c,atr-miR166a,lus-miR166k,lus-miR166j,cpa-miR166c,cpa-m…	CtAH11G0107500	9.15161	12.3505	15.1642	16.6595	11.6665	12.645	-0.782197	NA	NA	NA	NA	NA	NA	NA	NA	UCGGACCAGGCUUCAUUCCCC
Cluster3	Cluster_101226	aof-miR166d,cas-miR166f-3p,cas-miR166d,cas-miR166c-3p,pab-miR166i,pab-miR166h,pab-miR166g,pab-miR166f,fve-miR166f,fve-miR166c,fve-miR166d-3p,fve-miR166b,fve-miR166a,fve-miR166e,lja-miR166-3p,mdm-miR166j,eun-miR166-3p,vca-miR166c-3p,vca-miR166b-3p,vca-miR166a-3p,ata-miR166d-3p,ata-miR166b-3p,ata-miR166e-3p,ata-miR166a-3p,atr-miR166d,atr-miR166c,atr-miR166a,lus-miR166k,lus-miR166j,cpa-miR166c,cpa-m…	CtAH04G0125600	0	0.12875	0.0844691	16.6595	11.6665	12.645	-0.987335	AT4G27290.1	44.397	S-locus lectin protein kinase family protein	XP_024989253.1	G-type lectin S-receptor-like serine/threonine-protein kinase At4g27290 [Cynara cardunculus var. scolymus] &gt;KVH96832.1 Apple-like protein [Cynara cardunculus var. scolymus]	GO:0004672,GO:0006468,GO:0005524	protein kinase activity[MF],protein phosphorylation[BP],ATP binding[MF]		UCGGACCAGGCUUCAUUCCCC
Cluster3	Cluster_101226	aof-miR166d,cas-miR166f-3p,cas-miR166d,cas-miR166c-3p,pab-miR166i,pab-miR166h,pab-miR166g,pab-miR166f,fve-miR166f,fve-miR166c,fve-miR166d-3p,fve-miR166b,fve-miR166a,fve-miR166e,lja-miR166-3p,mdm-miR166j,eun-miR166-3p,vca-miR166c-3p,vca-miR166b-3p,vca-miR166a-3p,ata-miR166d-3p,ata-miR166b-3p,ata-miR166e-3p,ata-miR166a-3p,atr-miR166d,atr-miR166c,atr-miR166a,lus-miR166k,lus-miR166j,cpa-miR166c,cpa-m…	CtAH05G0161700	0.671318	21.5865	6.08644	16.6595	11.6665	12.645	-0.820143	AT1G76690.1	80.387	12-oxophytodienoate reductase 2	XP_024987743.1	12-oxophytodienoate reductase 1-like [Cynara cardunculus var. scolymus]	GO:0016491,GO:0010181,GO:0003824,GO:0055114	oxidoreductase activity[MF],FMN binding[MF],catalytic activity[MF],oxidation-reduction process[BP]	ko:K05894	UCGGACCAGGCUUCAUUCCCC
Cluster3	Cluster_105995	hsa-miR-1321,ocu-miR-181d-3p,ssc-miR-9838-5p,dvi-miR-999-5p,str-miR-8374-3p,tca-miR-3872-3p,dsi-miR-999-5p,dme-miR-999-5p	CtAH12G0165400	0.0317437	1.45301	0.388491	6.8594	1.27587	2.80193	-0.859772	AT2G29050.2	67.816	RHOMBOID-like 1	XP_024965346.1	RHOMBOID-like protein 1 [Cynara cardunculus var. scolymus]	GO:0016021,GO:0006508,GO:0004252	integral component of membrane[CC],proteolysis[BP],serine-type endopeptidase activity[MF]		ACGGAGGUGAAUGUUCAUGCU
Cluster3	Cluster_105995	hsa-miR-1321,ocu-miR-181d-3p,ssc-miR-9838-5p,dvi-miR-999-5p,str-miR-8374-3p,tca-miR-3872-3p,dsi-miR-999-5p,dme-miR-999-5p	CtAH03G0248800	9.21796	23.943	49.5022	6.8594	1.27587	2.80193	-0.585556	AT3G13960.1	61.6	growth-regulating factor 5	XP_024995683.1	growth-regulating factor 5-like [Cynara cardunculus var. scolymus]	GO:0006355,GO:0032502,GO:0005634,GO:0006351,GO:0005524	regulation of transcription, DNA-templated[BP],developmental process[BP],nucleus[CC],transcription, DNA-templated[BP],ATP binding[MF]		ACGGAGGUGAAUGUUCAUGCU
Cluster3	Cluster_123544	csi-miR396f-5p,cas-miR396b,pab-miR396h,pab-miR396g,fve-miR396b-5p,ata-miR396c-5p,bra-miR396-5p,sly-miR396b,atr-miR396e,atr-miR396c,atr-miR396b,lus-miR396e,ppe-miR396b,stu-miR396-5p,ama-miR396-5p,mes-miR396f,mes-miR396e,mes-miR396d,mes-miR396c,cme-miR396d,cme-miR396c,cme-miR396a,mdm-miR396e,mdm-miR396d,mdm-miR396c,nta-miR396c,nta-miR396b,lus-miR396b,cca-miR396a-5p,gma-miR396k-5p,bdi-miR396e-5p,tcc…	CtAH11G0024000	1.26843	5.2686	10.8513	1996.84	747.46	228.598	-0.946299	AT2G22840.1,AT2G22840.1	44.706,42.075	growth-regulating factor 1,growth-regulating factor 1	PWA61004.1,XP_024978574.1	Glutamine-Leucine-Glutamine, QLQ [Artemisia annua],growth-regulating factor 1-like [Cynara cardunculus var. scolymus]	GO:0006355,GO:0032502,GO:0005634,GO:0006351,GO:0005524,GO:0006355,GO:0032502,GO:0005634,GO:0006351,GO:0005524	regulation of transcription, DNA-templated[BP],developmental process[BP],nucleus[CC],transcription, DNA-templated[BP],ATP binding[MF],regulation of transcription, DNA-templated[BP],developmental process[BP],nucleus[CC],transcription, DNA-templated[BP],ATP binding[MF]	,	UUCCACAGCUUUCUUGAACUU
Cluster3	Cluster_123544	csi-miR396f-5p,cas-miR396b,pab-miR396h,pab-miR396g,fve-miR396b-5p,ata-miR396c-5p,bra-miR396-5p,sly-miR396b,atr-miR396e,atr-miR396c,atr-miR396b,lus-miR396e,ppe-miR396b,stu-miR396-5p,ama-miR396-5p,mes-miR396f,mes-miR396e,mes-miR396d,mes-miR396c,cme-miR396d,cme-miR396c,cme-miR396a,mdm-miR396e,mdm-miR396d,mdm-miR396c,nta-miR396c,nta-miR396b,lus-miR396b,cca-miR396a-5p,gma-miR396k-5p,bdi-miR396e-5p,tcc…	CtAH11G0077000	0.0152048	2.44467	1.78476	1996.84	747.46	228.598	-0.849787	AT3G02550.1	61.479	LOB domain-containing protein 41	XP_024983995.1	LOB domain-containing protein 41-like [Cynara cardunculus var. scolymus] &gt;KVI00113.1 lateral organ boundaries domain-containing protein [Cynara cardunculus var. scolymus]	NA	NA		UUCCACAGCUUUCUUGAACUU
Cluster3	Cluster_123544	csi-miR396f-5p,cas-miR396b,pab-miR396h,pab-miR396g,fve-miR396b-5p,ata-miR396c-5p,bra-miR396-5p,sly-miR396b,atr-miR396e,atr-miR396c,atr-miR396b,lus-miR396e,ppe-miR396b,stu-miR396-5p,ama-miR396-5p,mes-miR396f,mes-miR396e,mes-miR396d,mes-miR396c,cme-miR396d,cme-miR396c,cme-miR396a,mdm-miR396e,mdm-miR396d,mdm-miR396c,nta-miR396c,nta-miR396b,lus-miR396b,cca-miR396a-5p,gma-miR396k-5p,bdi-miR396e-5p,tcc…	CtAH11G0077200	2.96014	194.29	123.458	1996.84	747.46	228.598	-0.787357	AT3G02550.1	61.479	LOB domain-containing protein 41	XP_024983995.1	LOB domain-containing protein 41-like [Cynara cardunculus var. scolymus] &gt;KVI00113.1 lateral organ boundaries domain-containing protein [Cynara cardunculus var. scolymus]	NA	NA		UUCCACAGCUUUCUUGAACUU
Cluster3	Cluster_123544	csi-miR396f-5p,cas-miR396b,pab-miR396h,pab-miR396g,fve-miR396b-5p,ata-miR396c-5p,bra-miR396-5p,sly-miR396b,atr-miR396e,atr-miR396c,atr-miR396b,lus-miR396e,ppe-miR396b,stu-miR396-5p,ama-miR396-5p,mes-miR396f,mes-miR396e,mes-miR396d,mes-miR396c,cme-miR396d,cme-miR396c,cme-miR396a,mdm-miR396e,mdm-miR396d,mdm-miR396c,nta-miR396c,nta-miR396b,lus-miR396b,cca-miR396a-5p,gma-miR396k-5p,bdi-miR396e-5p,tcc…	CtAH11G0120400	3.7344	12.668	35.7153	1996.84	747.46	228.598	-0.885311	AT4G37740.1	38.916	growth-regulating factor 2	XP_024986194.1	growth-regulating factor 5-like isoform X2 [Cynara cardunculus var. scolymus]	GO:0006355,GO:0032502,GO:0005634,GO:0006351,GO:0005524	regulation of transcription, DNA-templated[BP],developmental process[BP],nucleus[CC],transcription, DNA-templated[BP],ATP binding[MF]		UUCCACAGCUUUCUUGAACUU
Cluster3	Cluster_123544	csi-miR396f-5p,cas-miR396b,pab-miR396h,pab-miR396g,fve-miR396b-5p,ata-miR396c-5p,bra-miR396-5p,sly-miR396b,atr-miR396e,atr-miR396c,atr-miR396b,lus-miR396e,ppe-miR396b,stu-miR396-5p,ama-miR396-5p,mes-miR396f,mes-miR396e,mes-miR396d,mes-miR396c,cme-miR396d,cme-miR396c,cme-miR396a,mdm-miR396e,mdm-miR396d,mdm-miR396c,nta-miR396c,nta-miR396b,lus-miR396b,cca-miR396a-5p,gma-miR396k-5p,bdi-miR396e-5p,tcc…	CtAH11G0150200	1.32075	10.8357	20.0827	1996.84	747.46	228.598	-0.974592	AT4G24150.1	31.714	growth-regulating factor 8	XP_024993196.1	growth-regulating factor 8-like [Cynara cardunculus var. scolymus]	GO:0006355,GO:0032502,GO:0005634,GO:0006351,GO:0005524	regulation of transcription, DNA-templated[BP],developmental process[BP],nucleus[CC],transcription, DNA-templated[BP],ATP binding[MF]		UUCCACAGCUUUCUUGAACUU
Cluster3	Cluster_123544	csi-miR396f-5p,cas-miR396b,pab-miR396h,pab-miR396g,fve-miR396b-5p,ata-miR396c-5p,bra-miR396-5p,sly-miR396b,atr-miR396e,atr-miR396c,atr-miR396b,lus-miR396e,ppe-miR396b,stu-miR396-5p,ama-miR396-5p,mes-miR396f,mes-miR396e,mes-miR396d,mes-miR396c,cme-miR396d,cme-miR396c,cme-miR396a,mdm-miR396e,mdm-miR396d,mdm-miR396c,nta-miR396c,nta-miR396b,lus-miR396b,cca-miR396a-5p,gma-miR396k-5p,bdi-miR396e-5p,tcc…	CtAH12G0042800	0.374355	0.292121	1.03115	1996.84	747.46	228.598	-0.652864	AT1G09170.4	46.018	P-loop nucleoside triphosphate hydrolases superfamily protein with CH (Calponin Homology) domain-containing protein	XP_024966001.1	kinesin-like protein KIN-14I, partial [Cynara cardunculus var. scolymus]	GO:0003777,GO:0005524,GO:0007018,GO:0008017,GO:0005515	microtubule motor activity[MF],ATP binding[MF],microtubule-based movement[BP],microtubule binding[MF],protein binding[MF]	ko:K10406	UUCCACAGCUUUCUUGAACUU
Cluster3	Cluster_123544	csi-miR396f-5p,cas-miR396b,pab-miR396h,pab-miR396g,fve-miR396b-5p,ata-miR396c-5p,bra-miR396-5p,sly-miR396b,atr-miR396e,atr-miR396c,atr-miR396b,lus-miR396e,ppe-miR396b,stu-miR396-5p,ama-miR396-5p,mes-miR396f,mes-miR396e,mes-miR396d,mes-miR396c,cme-miR396d,cme-miR396c,cme-miR396a,mdm-miR396e,mdm-miR396d,mdm-miR396c,nta-miR396c,nta-miR396b,lus-miR396b,cca-miR396a-5p,gma-miR396k-5p,bdi-miR396e-5p,tcc…	CtAH12G0175900	0	0.0021354	0.00837567	1996.84	747.46	228.598	-0.872795	AT5G20710.1	53.915	beta-galactosidase 7	XP_023752604.1	LOW QUALITY PROTEIN: beta-galactosidase 15-like [Lactuca sativa]	GO:0005975,GO:0030246,GO:0004553	carbohydrate metabolic process[BP],carbohydrate binding[MF],hydrolase activity, hydrolyzing O-glycosyl compounds[MF]		UUCCACAGCUUUCUUGAACUU
Cluster3	Cluster_123544	csi-miR396f-5p,cas-miR396b,pab-miR396h,pab-miR396g,fve-miR396b-5p,ata-miR396c-5p,bra-miR396-5p,sly-miR396b,atr-miR396e,atr-miR396c,atr-miR396b,lus-miR396e,ppe-miR396b,stu-miR396-5p,ama-miR396-5p,mes-miR396f,mes-miR396e,mes-miR396d,mes-miR396c,cme-miR396d,cme-miR396c,cme-miR396a,mdm-miR396e,mdm-miR396d,mdm-miR396c,nta-miR396c,nta-miR396b,lus-miR396b,cca-miR396a-5p,gma-miR396k-5p,bdi-miR396e-5p,tcc…	CtAH12G0194400	0.0830073	1.96798	1.89779	1996.84	747.46	228.598	-0.94851	AT3G13960.1	70.085	growth-regulating factor 5	XP_024967175.1	growth-regulating factor 6-like isoform X2 [Cynara cardunculus var. scolymus] &gt;KVI12203.1 Glutamine-Leucine-Glutamine, QLQ [Cynara cardunculus var. scolymus]	GO:0006355,GO:0032502,GO:0005634,GO:0006351,GO:0005524	regulation of transcription, DNA-templated[BP],developmental process[BP],nucleus[CC],transcription, DNA-templated[BP],ATP binding[MF]		UUCCACAGCUUUCUUGAACUU
Cluster3	Cluster_123544	csi-miR396f-5p,cas-miR396b,pab-miR396h,pab-miR396g,fve-miR396b-5p,ata-miR396c-5p,bra-miR396-5p,sly-miR396b,atr-miR396e,atr-miR396c,atr-miR396b,lus-miR396e,ppe-miR396b,stu-miR396-5p,ama-miR396-5p,mes-miR396f,mes-miR396e,mes-miR396d,mes-miR396c,cme-miR396d,cme-miR396c,cme-miR396a,mdm-miR396e,mdm-miR396d,mdm-miR396c,nta-miR396c,nta-miR396b,lus-miR396b,cca-miR396a-5p,gma-miR396k-5p,bdi-miR396e-5p,tcc…	CtAH02G0032100	0.180813	11.5226	17.3558	1996.84	747.46	228.598	-0.998697	AT4G24150.2	37.143	growth-regulating factor 8	KAD5316844.1	hypothetical protein E3N88_16790 [Mikania micrantha]	GO:0006355,GO:0032502,GO:0005634,GO:0006351,GO:0005524	regulation of transcription, DNA-templated[BP],developmental process[BP],nucleus[CC],transcription, DNA-templated[BP],ATP binding[MF]		UUCCACAGCUUUCUUGAACUU
Cluster3	Cluster_123544	csi-miR396f-5p,cas-miR396b,pab-miR396h,pab-miR396g,fve-miR396b-5p,ata-miR396c-5p,bra-miR396-5p,sly-miR396b,atr-miR396e,atr-miR396c,atr-miR396b,lus-miR396e,ppe-miR396b,stu-miR396-5p,ama-miR396-5p,mes-miR396f,mes-miR396e,mes-miR396d,mes-miR396c,cme-miR396d,cme-miR396c,cme-miR396a,mdm-miR396e,mdm-miR396d,mdm-miR396c,nta-miR396c,nta-miR396b,lus-miR396b,cca-miR396a-5p,gma-miR396k-5p,bdi-miR396e-5p,tcc…	CtAH02G0134800	0	0	0.00188647	1996.84	747.46	228.598	-0.726387	AT3G17450.2	27.591	hAT dimerization domain-containing protein	XP_022041546.1	uncharacterized protein LOC110944139 [Helianthus annuus]	GO:0046983	protein dimerization activity[MF]		UUCCACAGCUUUCUUGAACUU
Cluster3	Cluster_123544	csi-miR396f-5p,cas-miR396b,pab-miR396h,pab-miR396g,fve-miR396b-5p,ata-miR396c-5p,bra-miR396-5p,sly-miR396b,atr-miR396e,atr-miR396c,atr-miR396b,lus-miR396e,ppe-miR396b,stu-miR396-5p,ama-miR396-5p,mes-miR396f,mes-miR396e,mes-miR396d,mes-miR396c,cme-miR396d,cme-miR396c,cme-miR396a,mdm-miR396e,mdm-miR396d,mdm-miR396c,nta-miR396c,nta-miR396b,lus-miR396b,cca-miR396a-5p,gma-miR396k-5p,bdi-miR396e-5p,tcc…	CtAH03G0248800	9.21796	23.943	49.5022	1996.84	747.46	228.598	-0.925595	AT3G13960.1	61.6	growth-regulating factor 5	XP_024995683.1	growth-regulating factor 5-like [Cynara cardunculus var. scolymus]	GO:0006355,GO:0032502,GO:0005634,GO:0006351,GO:0005524	regulation of transcription, DNA-templated[BP],developmental process[BP],nucleus[CC],transcription, DNA-templated[BP],ATP binding[MF]		UUCCACAGCUUUCUUGAACUU
Cluster3	Cluster_123544	csi-miR396f-5p,cas-miR396b,pab-miR396h,pab-miR396g,fve-miR396b-5p,ata-miR396c-5p,bra-miR396-5p,sly-miR396b,atr-miR396e,atr-miR396c,atr-miR396b,lus-miR396e,ppe-miR396b,stu-miR396-5p,ama-miR396-5p,mes-miR396f,mes-miR396e,mes-miR396d,mes-miR396c,cme-miR396d,cme-miR396c,cme-miR396a,mdm-miR396e,mdm-miR396d,mdm-miR396c,nta-miR396c,nta-miR396b,lus-miR396b,cca-miR396a-5p,gma-miR396k-5p,bdi-miR396e-5p,tcc…	CtAH03G0264400	4.13711	3.40228	12.7634	1996.84	747.46	228.598	-0.676065	AT4G24150.3	38.284	growth-regulating factor 8	XP_024996796.1	growth-regulating factor 8-like isoform X1 [Cynara cardunculus var. scolymus]	GO:0006355,GO:0032502,GO:0005634,GO:0006351,GO:0005524	regulation of transcription, DNA-templated[BP],developmental process[BP],nucleus[CC],transcription, DNA-templated[BP],ATP binding[MF]		UUCCACAGCUUUCUUGAACUU
Cluster3	Cluster_123544	csi-miR396f-5p,cas-miR396b,pab-miR396h,pab-miR396g,fve-miR396b-5p,ata-miR396c-5p,bra-miR396-5p,sly-miR396b,atr-miR396e,atr-miR396c,atr-miR396b,lus-miR396e,ppe-miR396b,stu-miR396-5p,ama-miR396-5p,mes-miR396f,mes-miR396e,mes-miR396d,mes-miR396c,cme-miR396d,cme-miR396c,cme-miR396a,mdm-miR396e,mdm-miR396d,mdm-miR396c,nta-miR396c,nta-miR396b,lus-miR396b,cca-miR396a-5p,gma-miR396k-5p,bdi-miR396e-5p,tcc…	CtAH03G0299700	0.0734919	6.88806	7.94772	1996.84	747.46	228.598	-0.986395	AT2G36400.1	43.467	growth-regulating factor 3	XP_023732600.1	growth-regulating factor 3 isoform X2 [Lactuca sativa] &gt;PLY74783.1 hypothetical protein LSAT_6X70601 [Lactuca sativa]	GO:0006355,GO:0032502,GO:0005634,GO:0006351,GO:0005524	regulation of transcription, DNA-templated[BP],developmental process[BP],nucleus[CC],transcription, DNA-templated[BP],ATP binding[MF]		UUCCACAGCUUUCUUGAACUU
Cluster3	Cluster_123544	csi-miR396f-5p,cas-miR396b,pab-miR396h,pab-miR396g,fve-miR396b-5p,ata-miR396c-5p,bra-miR396-5p,sly-miR396b,atr-miR396e,atr-miR396c,atr-miR396b,lus-miR396e,ppe-miR396b,stu-miR396-5p,ama-miR396-5p,mes-miR396f,mes-miR396e,mes-miR396d,mes-miR396c,cme-miR396d,cme-miR396c,cme-miR396a,mdm-miR396e,mdm-miR396d,mdm-miR396c,nta-miR396c,nta-miR396b,lus-miR396b,cca-miR396a-5p,gma-miR396k-5p,bdi-miR396e-5p,tcc…	CtAH05G0004400	9.83796	14.4355	24.1673	1996.84	747.46	228.598	-0.905542	AT3G13960.1	62.143	growth-regulating factor 5	XP_024980214.1	growth-regulating factor 1-like [Cynara cardunculus var. scolymus]	GO:0006355,GO:0032502,GO:0005634,GO:0006351,GO:0005524	regulation of transcription, DNA-templated[BP],developmental process[BP],nucleus[CC],transcription, DNA-templated[BP],ATP binding[MF]		UUCCACAGCUUUCUUGAACUU
Cluster3	Cluster_123544	csi-miR396f-5p,cas-miR396b,pab-miR396h,pab-miR396g,fve-miR396b-5p,ata-miR396c-5p,bra-miR396-5p,sly-miR396b,atr-miR396e,atr-miR396c,atr-miR396b,lus-miR396e,ppe-miR396b,stu-miR396-5p,ama-miR396-5p,mes-miR396f,mes-miR396e,mes-miR396d,mes-miR396c,cme-miR396d,cme-miR396c,cme-miR396a,mdm-miR396e,mdm-miR396d,mdm-miR396c,nta-miR396c,nta-miR396b,lus-miR396b,cca-miR396a-5p,gma-miR396k-5p,bdi-miR396e-5p,tcc…	CtAH07G0019700	8.49111	6.34238	23.5853	1996.84	747.46	228.598	-0.643041	AT1G27150.1	53.261	Tetratricopeptide repeat (TPR)-like superfamily protein	XP_024991762.1	tetratricopeptide repeat protein 38-like isoform X1 [Cynara cardunculus var. scolymus]	GO:0005515	protein binding[MF]		UUCCACAGCUUUCUUGAACUU
Cluster3	Cluster_123544	csi-miR396f-5p,cas-miR396b,pab-miR396h,pab-miR396g,fve-miR396b-5p,ata-miR396c-5p,bra-miR396-5p,sly-miR396b,atr-miR396e,atr-miR396c,atr-miR396b,lus-miR396e,ppe-miR396b,stu-miR396-5p,ama-miR396-5p,mes-miR396f,mes-miR396e,mes-miR396d,mes-miR396c,cme-miR396d,cme-miR396c,cme-miR396a,mdm-miR396e,mdm-miR396d,mdm-miR396c,nta-miR396c,nta-miR396b,lus-miR396b,cca-miR396a-5p,gma-miR396k-5p,bdi-miR396e-5p,tcc…	CtAH09G0007700	0.156573	6.0737	22.8446	1996.84	747.46	228.598	-0.875837	AT3G13960.1,AT3G13840.1	34.706,46.704	growth-regulating factor 5,GRAS family transcription factor	XP_024969875.1,XP_024969874.1	growth-regulating factor 5-like [Cynara cardunculus var. scolymus],nodulation-signaling pathway 1 protein-like [Cynara cardunculus var. scolymus] &gt;KVI05846.1 Transcription factor GRAS [Cynara cardunculus var. scolymus]	GO:0006355,GO:0032502,GO:0005634,GO:0006351,GO:0005524,NA	regulation of transcription, DNA-templated[BP],developmental process[BP],nucleus[CC],transcription, DNA-templated[BP],ATP binding[MF],NA	,	UUCCACAGCUUUCUUGAACUU
Cluster3	Cluster_139517	aof-miR396a,eun-miR396a-5p,cme-miR396e,mdm-miR396g,mdm-miR396f,ptc-miR396f,csi-miR396e-5p,pab-miR396t,pab-miR396s,pab-miR396r,pab-miR396q,pab-miR396p,pab-miR396o,pab-miR396n,pab-miR396m,pab-miR396l,pab-miR396k,pab-miR396j,pab-miR396i,tcc-miR396d,pab-miR396c,pab-miR396b,ptc-miR396g-5p,atr-miR396d,smo-miR396,aof-miR396b,cas-miR396a,pab-miR396f,fve-miR396d,fve-miR396c-5p,fve-miR396a-5p,eun-miR396b-5…	CtAH11G0024000	1.26843	5.2686	10.8513	34022.2	13779.6	1897.26	-0.970332	AT2G22840.1,AT2G22840.1	44.706,42.075	growth-regulating factor 1,growth-regulating factor 1	PWA61004.1,XP_024978574.1	Glutamine-Leucine-Glutamine, QLQ [Artemisia annua],growth-regulating factor 1-like [Cynara cardunculus var. scolymus]	GO:0006355,GO:0032502,GO:0005634,GO:0006351,GO:0005524,GO:0006355,GO:0032502,GO:0005634,GO:0006351,GO:0005524	regulation of transcription, DNA-templated[BP],developmental process[BP],nucleus[CC],transcription, DNA-templated[BP],ATP binding[MF],regulation of transcription, DNA-templated[BP],developmental process[BP],nucleus[CC],transcription, DNA-templated[BP],ATP binding[MF]	,	UUCCACGGCUUUCUUGAACUG
Cluster3	Cluster_139517	aof-miR396a,eun-miR396a-5p,cme-miR396e,mdm-miR396g,mdm-miR396f,ptc-miR396f,csi-miR396e-5p,pab-miR396t,pab-miR396s,pab-miR396r,pab-miR396q,pab-miR396p,pab-miR396o,pab-miR396n,pab-miR396m,pab-miR396l,pab-miR396k,pab-miR396j,pab-miR396i,tcc-miR396d,pab-miR396c,pab-miR396b,ptc-miR396g-5p,atr-miR396d,smo-miR396,aof-miR396b,cas-miR396a,pab-miR396f,fve-miR396d,fve-miR396c-5p,fve-miR396a-5p,eun-miR396b-5…	CtAH11G0077000	0.0152048	2.44467	1.78476	34022.2	13779.6	1897.26	-0.801959	AT3G02550.1	61.479	LOB domain-containing protein 41	XP_024983995.1	LOB domain-containing protein 41-like [Cynara cardunculus var. scolymus] &gt;KVI00113.1 lateral organ boundaries domain-containing protein [Cynara cardunculus var. scolymus]	NA	NA		UUCCACGGCUUUCUUGAACUG
Cluster3	Cluster_139517	aof-miR396a,eun-miR396a-5p,cme-miR396e,mdm-miR396g,mdm-miR396f,ptc-miR396f,csi-miR396e-5p,pab-miR396t,pab-miR396s,pab-miR396r,pab-miR396q,pab-miR396p,pab-miR396o,pab-miR396n,pab-miR396m,pab-miR396l,pab-miR396k,pab-miR396j,pab-miR396i,tcc-miR396d,pab-miR396c,pab-miR396b,ptc-miR396g-5p,atr-miR396d,smo-miR396,aof-miR396b,cas-miR396a,pab-miR396f,fve-miR396d,fve-miR396c-5p,fve-miR396a-5p,eun-miR396b-5…	CtAH11G0077200	2.96014	194.29	123.458	34022.2	13779.6	1897.26	-0.732167	AT3G02550.1	61.479	LOB domain-containing protein 41	XP_024983995.1	LOB domain-containing protein 41-like [Cynara cardunculus var. scolymus] &gt;KVI00113.1 lateral organ boundaries domain-containing protein [Cynara cardunculus var. scolymus]	NA	NA		UUCCACGGCUUUCUUGAACUG
Cluster3	Cluster_139517	aof-miR396a,eun-miR396a-5p,cme-miR396e,mdm-miR396g,mdm-miR396f,ptc-miR396f,csi-miR396e-5p,pab-miR396t,pab-miR396s,pab-miR396r,pab-miR396q,pab-miR396p,pab-miR396o,pab-miR396n,pab-miR396m,pab-miR396l,pab-miR396k,pab-miR396j,pab-miR396i,tcc-miR396d,pab-miR396c,pab-miR396b,ptc-miR396g-5p,atr-miR396d,smo-miR396,aof-miR396b,cas-miR396a,pab-miR396f,fve-miR396d,fve-miR396c-5p,fve-miR396a-5p,eun-miR396b-5…	CtAH11G0120400	3.7344	12.668	35.7153	34022.2	13779.6	1897.26	-0.921597	AT4G37740.1	38.916	growth-regulating factor 2	XP_024986194.1	growth-regulating factor 5-like isoform X2 [Cynara cardunculus var. scolymus]	GO:0006355,GO:0032502,GO:0005634,GO:0006351,GO:0005524	regulation of transcription, DNA-templated[BP],developmental process[BP],nucleus[CC],transcription, DNA-templated[BP],ATP binding[MF]		UUCCACGGCUUUCUUGAACUG
Cluster3	Cluster_139517	aof-miR396a,eun-miR396a-5p,cme-miR396e,mdm-miR396g,mdm-miR396f,ptc-miR396f,csi-miR396e-5p,pab-miR396t,pab-miR396s,pab-miR396r,pab-miR396q,pab-miR396p,pab-miR396o,pab-miR396n,pab-miR396m,pab-miR396l,pab-miR396k,pab-miR396j,pab-miR396i,tcc-miR396d,pab-miR396c,pab-miR396b,ptc-miR396g-5p,atr-miR396d,smo-miR396,aof-miR396b,cas-miR396a,pab-miR396f,fve-miR396d,fve-miR396c-5p,fve-miR396a-5p,eun-miR396b-5…	CtAH11G0150200	1.32075	10.8357	20.0827	34022.2	13779.6	1897.26	-0.990091	AT4G24150.1	31.714	growth-regulating factor 8	XP_024993196.1	growth-regulating factor 8-like [Cynara cardunculus var. scolymus]	GO:0006355,GO:0032502,GO:0005634,GO:0006351,GO:0005524	regulation of transcription, DNA-templated[BP],developmental process[BP],nucleus[CC],transcription, DNA-templated[BP],ATP binding[MF]		UUCCACGGCUUUCUUGAACUG
Cluster3	Cluster_139517	aof-miR396a,eun-miR396a-5p,cme-miR396e,mdm-miR396g,mdm-miR396f,ptc-miR396f,csi-miR396e-5p,pab-miR396t,pab-miR396s,pab-miR396r,pab-miR396q,pab-miR396p,pab-miR396o,pab-miR396n,pab-miR396m,pab-miR396l,pab-miR396k,pab-miR396j,pab-miR396i,tcc-miR396d,pab-miR396c,pab-miR396b,ptc-miR396g-5p,atr-miR396d,smo-miR396,aof-miR396b,cas-miR396a,pab-miR396f,fve-miR396d,fve-miR396c-5p,fve-miR396a-5p,eun-miR396b-5…	CtAH11G0200900	1.72136	0.41428	17.5309	34022.2	13779.6	1897.26	-0.737535	AT2G36800.1	51.139	don-glucosyltransferase 1	KVH90497.1	UDP-glucuronosyl/UDP-glucosyltransferase [Cynara cardunculus var. scolymus]	GO:0016758	transferase activity, transferring hexosyl groups[MF]	ko:K13496	UUCCACGGCUUUCUUGAACUG
Cluster3	Cluster_139517	aof-miR396a,eun-miR396a-5p,cme-miR396e,mdm-miR396g,mdm-miR396f,ptc-miR396f,csi-miR396e-5p,pab-miR396t,pab-miR396s,pab-miR396r,pab-miR396q,pab-miR396p,pab-miR396o,pab-miR396n,pab-miR396m,pab-miR396l,pab-miR396k,pab-miR396j,pab-miR396i,tcc-miR396d,pab-miR396c,pab-miR396b,ptc-miR396g-5p,atr-miR396d,smo-miR396,aof-miR396b,cas-miR396a,pab-miR396f,fve-miR396d,fve-miR396c-5p,fve-miR396a-5p,eun-miR396b-5…	CtAH12G0175900	0	0.0021354	0.00837567	34022.2	13779.6	1897.26	-0.911087	AT5G20710.1	53.915	beta-galactosidase 7	XP_023752604.1	LOW QUALITY PROTEIN: beta-galactosidase 15-like [Lactuca sativa]	GO:0005975,GO:0030246,GO:0004553	carbohydrate metabolic process[BP],carbohydrate binding[MF],hydrolase activity, hydrolyzing O-glycosyl compounds[MF]		UUCCACGGCUUUCUUGAACUG
Cluster3	Cluster_139517	aof-miR396a,eun-miR396a-5p,cme-miR396e,mdm-miR396g,mdm-miR396f,ptc-miR396f,csi-miR396e-5p,pab-miR396t,pab-miR396s,pab-miR396r,pab-miR396q,pab-miR396p,pab-miR396o,pab-miR396n,pab-miR396m,pab-miR396l,pab-miR396k,pab-miR396j,pab-miR396i,tcc-miR396d,pab-miR396c,pab-miR396b,ptc-miR396g-5p,atr-miR396d,smo-miR396,aof-miR396b,cas-miR396a,pab-miR396f,fve-miR396d,fve-miR396c-5p,fve-miR396a-5p,eun-miR396b-5…	CtAH12G0194400	0.0830073	1.96798	1.89779	34022.2	13779.6	1897.26	-0.918189	AT3G13960.1	70.085	growth-regulating factor 5	XP_024967175.1	growth-regulating factor 6-like isoform X2 [Cynara cardunculus var. scolymus] &gt;KVI12203.1 Glutamine-Leucine-Glutamine, QLQ [Cynara cardunculus var. scolymus]	GO:0006355,GO:0032502,GO:0005634,GO:0006351,GO:0005524	regulation of transcription, DNA-templated[BP],developmental process[BP],nucleus[CC],transcription, DNA-templated[BP],ATP binding[MF]		UUCCACGGCUUUCUUGAACUG
Cluster3	Cluster_139517	aof-miR396a,eun-miR396a-5p,cme-miR396e,mdm-miR396g,mdm-miR396f,ptc-miR396f,csi-miR396e-5p,pab-miR396t,pab-miR396s,pab-miR396r,pab-miR396q,pab-miR396p,pab-miR396o,pab-miR396n,pab-miR396m,pab-miR396l,pab-miR396k,pab-miR396j,pab-miR396i,tcc-miR396d,pab-miR396c,pab-miR396b,ptc-miR396g-5p,atr-miR396d,smo-miR396,aof-miR396b,cas-miR396a,pab-miR396f,fve-miR396d,fve-miR396c-5p,fve-miR396a-5p,eun-miR396b-5…	CtAH02G0032100	0.180813	11.5226	17.3558	34022.2	13779.6	1897.26	-0.999423	AT4G24150.2	37.143	growth-regulating factor 8	KAD5316844.1	hypothetical protein E3N88_16790 [Mikania micrantha]	GO:0006355,GO:0032502,GO:0005634,GO:0006351,GO:0005524	regulation of transcription, DNA-templated[BP],developmental process[BP],nucleus[CC],transcription, DNA-templated[BP],ATP binding[MF]		UUCCACGGCUUUCUUGAACUG
Cluster3	Cluster_139517	aof-miR396a,eun-miR396a-5p,cme-miR396e,mdm-miR396g,mdm-miR396f,ptc-miR396f,csi-miR396e-5p,pab-miR396t,pab-miR396s,pab-miR396r,pab-miR396q,pab-miR396p,pab-miR396o,pab-miR396n,pab-miR396m,pab-miR396l,pab-miR396k,pab-miR396j,pab-miR396i,tcc-miR396d,pab-miR396c,pab-miR396b,ptc-miR396g-5p,atr-miR396d,smo-miR396,aof-miR396b,cas-miR396a,pab-miR396f,fve-miR396d,fve-miR396c-5p,fve-miR396a-5p,eun-miR396b-5…	CtAH02G0134800	0	0	0.00188647	34022.2	13779.6	1897.26	-0.782121	AT3G17450.2	27.591	hAT dimerization domain-containing protein	XP_022041546.1	uncharacterized protein LOC110944139 [Helianthus annuus]	GO:0046983	protein dimerization activity[MF]		UUCCACGGCUUUCUUGAACUG
Cluster3	Cluster_139517	aof-miR396a,eun-miR396a-5p,cme-miR396e,mdm-miR396g,mdm-miR396f,ptc-miR396f,csi-miR396e-5p,pab-miR396t,pab-miR396s,pab-miR396r,pab-miR396q,pab-miR396p,pab-miR396o,pab-miR396n,pab-miR396m,pab-miR396l,pab-miR396k,pab-miR396j,pab-miR396i,tcc-miR396d,pab-miR396c,pab-miR396b,ptc-miR396g-5p,atr-miR396d,smo-miR396,aof-miR396b,cas-miR396a,pab-miR396f,fve-miR396d,fve-miR396c-5p,fve-miR396a-5p,eun-miR396b-5…	CtAH03G0248800	9.21796	23.943	49.5022	34022.2	13779.6	1897.26	-0.954392	AT3G13960.1	61.6	growth-regulating factor 5	XP_024995683.1	growth-regulating factor 5-like [Cynara cardunculus var. scolymus]	GO:0006355,GO:0032502,GO:0005634,GO:0006351,GO:0005524	regulation of transcription, DNA-templated[BP],developmental process[BP],nucleus[CC],transcription, DNA-templated[BP],ATP binding[MF]		UUCCACGGCUUUCUUGAACUG
Cluster3	Cluster_139517	aof-miR396a,eun-miR396a-5p,cme-miR396e,mdm-miR396g,mdm-miR396f,ptc-miR396f,csi-miR396e-5p,pab-miR396t,pab-miR396s,pab-miR396r,pab-miR396q,pab-miR396p,pab-miR396o,pab-miR396n,pab-miR396m,pab-miR396l,pab-miR396k,pab-miR396j,pab-miR396i,tcc-miR396d,pab-miR396c,pab-miR396b,ptc-miR396g-5p,atr-miR396d,smo-miR396,aof-miR396b,cas-miR396a,pab-miR396f,fve-miR396d,fve-miR396c-5p,fve-miR396a-5p,eun-miR396b-5…	CtAH03G0264400	4.13711	3.40228	12.7634	34022.2	13779.6	1897.26	-0.736189	AT4G24150.3	38.284	growth-regulating factor 8	XP_024996796.1	growth-regulating factor 8-like isoform X1 [Cynara cardunculus var. scolymus]	GO:0006355,GO:0032502,GO:0005634,GO:0006351,GO:0005524	regulation of transcription, DNA-templated[BP],developmental process[BP],nucleus[CC],transcription, DNA-templated[BP],ATP binding[MF]		UUCCACGGCUUUCUUGAACUG
Cluster3	Cluster_139517	aof-miR396a,eun-miR396a-5p,cme-miR396e,mdm-miR396g,mdm-miR396f,ptc-miR396f,csi-miR396e-5p,pab-miR396t,pab-miR396s,pab-miR396r,pab-miR396q,pab-miR396p,pab-miR396o,pab-miR396n,pab-miR396m,pab-miR396l,pab-miR396k,pab-miR396j,pab-miR396i,tcc-miR396d,pab-miR396c,pab-miR396b,ptc-miR396g-5p,atr-miR396d,smo-miR396,aof-miR396b,cas-miR396a,pab-miR396f,fve-miR396d,fve-miR396c-5p,fve-miR396a-5p,eun-miR396b-5…	CtAH03G0299700	0.0734919	6.88806	7.94772	34022.2	13779.6	1897.26	-0.968874	AT2G36400.1	43.467	growth-regulating factor 3	XP_023732600.1	growth-regulating factor 3 isoform X2 [Lactuca sativa] &gt;PLY74783.1 hypothetical protein LSAT_6X70601 [Lactuca sativa]	GO:0006355,GO:0032502,GO:0005634,GO:0006351,GO:0005524	regulation of transcription, DNA-templated[BP],developmental process[BP],nucleus[CC],transcription, DNA-templated[BP],ATP binding[MF]		UUCCACGGCUUUCUUGAACUG
Cluster3	Cluster_139517	aof-miR396a,eun-miR396a-5p,cme-miR396e,mdm-miR396g,mdm-miR396f,ptc-miR396f,csi-miR396e-5p,pab-miR396t,pab-miR396s,pab-miR396r,pab-miR396q,pab-miR396p,pab-miR396o,pab-miR396n,pab-miR396m,pab-miR396l,pab-miR396k,pab-miR396j,pab-miR396i,tcc-miR396d,pab-miR396c,pab-miR396b,ptc-miR396g-5p,atr-miR396d,smo-miR396,aof-miR396b,cas-miR396a,pab-miR396f,fve-miR396d,fve-miR396c-5p,fve-miR396a-5p,eun-miR396b-5…	CtAH05G0004400	9.83796	14.4355	24.1673	34022.2	13779.6	1897.26	-0.938296	AT3G13960.1	62.143	growth-regulating factor 5	XP_024980214.1	growth-regulating factor 1-like [Cynara cardunculus var. scolymus]	GO:0006355,GO:0032502,GO:0005634,GO:0006351,GO:0005524	regulation of transcription, DNA-templated[BP],developmental process[BP],nucleus[CC],transcription, DNA-templated[BP],ATP binding[MF]		UUCCACGGCUUUCUUGAACUG
Cluster3	Cluster_139517	aof-miR396a,eun-miR396a-5p,cme-miR396e,mdm-miR396g,mdm-miR396f,ptc-miR396f,csi-miR396e-5p,pab-miR396t,pab-miR396s,pab-miR396r,pab-miR396q,pab-miR396p,pab-miR396o,pab-miR396n,pab-miR396m,pab-miR396l,pab-miR396k,pab-miR396j,pab-miR396i,tcc-miR396d,pab-miR396c,pab-miR396b,ptc-miR396g-5p,atr-miR396d,smo-miR396,aof-miR396b,cas-miR396a,pab-miR396f,fve-miR396d,fve-miR396c-5p,fve-miR396a-5p,eun-miR396b-5…	CtAH07G0019700	8.49111	6.34238	23.5853	34022.2	13779.6	1897.26	-0.705746	AT1G27150.1	53.261	Tetratricopeptide repeat (TPR)-like superfamily protein	XP_024991762.1	tetratricopeptide repeat protein 38-like isoform X1 [Cynara cardunculus var. scolymus]	GO:0005515	protein binding[MF]		UUCCACGGCUUUCUUGAACUG
Cluster3	Cluster_139517	aof-miR396a,eun-miR396a-5p,cme-miR396e,mdm-miR396g,mdm-miR396f,ptc-miR396f,csi-miR396e-5p,pab-miR396t,pab-miR396s,pab-miR396r,pab-miR396q,pab-miR396p,pab-miR396o,pab-miR396n,pab-miR396m,pab-miR396l,pab-miR396k,pab-miR396j,pab-miR396i,tcc-miR396d,pab-miR396c,pab-miR396b,ptc-miR396g-5p,atr-miR396d,smo-miR396,aof-miR396b,cas-miR396a,pab-miR396f,fve-miR396d,fve-miR396c-5p,fve-miR396a-5p,eun-miR396b-5…	CtAH08G0201100	1.86434	8.322	7.71787	34022.2	13779.6	1897.26	-0.896383	AT5G09760.1	57.744	Plant invertase/pectin methylesterase inhibitor superfamily	XP_024959299.1	probable pectinesterase/pectinesterase inhibitor 51 [Cynara cardunculus var. scolymus]	GO:0004857,GO:0030599,GO:0042545	enzyme inhibitor activity[MF],pectinesterase activity[MF],cell wall modification[BP]	ko:K01051	UUCCACGGCUUUCUUGAACUG
Cluster3	Cluster_139517	aof-miR396a,eun-miR396a-5p,cme-miR396e,mdm-miR396g,mdm-miR396f,ptc-miR396f,csi-miR396e-5p,pab-miR396t,pab-miR396s,pab-miR396r,pab-miR396q,pab-miR396p,pab-miR396o,pab-miR396n,pab-miR396m,pab-miR396l,pab-miR396k,pab-miR396j,pab-miR396i,tcc-miR396d,pab-miR396c,pab-miR396b,ptc-miR396g-5p,atr-miR396d,smo-miR396,aof-miR396b,cas-miR396a,pab-miR396f,fve-miR396d,fve-miR396c-5p,fve-miR396a-5p,eun-miR396b-5…	CtAH09G0007700	0.156573	6.0737	22.8446	34022.2	13779.6	1897.26	-0.913652	AT3G13960.1,AT3G13840.1	34.706,46.704	growth-regulating factor 5,GRAS family transcription factor	XP_024969875.1,XP_024969874.1	growth-regulating factor 5-like [Cynara cardunculus var. scolymus],nodulation-signaling pathway 1 protein-like [Cynara cardunculus var. scolymus] &gt;KVI05846.1 Transcription factor GRAS [Cynara cardunculus var. scolymus]	GO:0006355,GO:0032502,GO:0005634,GO:0006351,GO:0005524,NA	regulation of transcription, DNA-templated[BP],developmental process[BP],nucleus[CC],transcription, DNA-templated[BP],ATP binding[MF],NA	,	UUCCACGGCUUUCUUGAACUG
Cluster3	Cluster_145827	mmu-miR-6948-5p,mtr-miR5281f,mtr-miR5281e,mtr-miR5281d,mtr-miR5281c,mtr-miR5281b,hsa-miR-4442	CtAH03G0027500	8.41953	9.10632	22.1753	17.6985	5.28547	4.87296	-0.561517	AT1G53050.2	69.452	Protein kinase superfamily protein	XP_024965364.1	probable serine/threonine-protein kinase At1g54610 isoform X2 [Cynara cardunculus var. scolymus]	GO:0004672,GO:0006468,GO:0005524	protein kinase activity[MF],protein phosphorylation[BP],ATP binding[MF]		ACUAGGACCGGACAAGACAGGACU
Cluster3	Cluster_145827	mmu-miR-6948-5p,mtr-miR5281f,mtr-miR5281e,mtr-miR5281d,mtr-miR5281c,mtr-miR5281b,hsa-miR-4442	CtAH09G0282300	0	140.381	290.159	17.6985	5.28547	4.87296	-0.870789	AT1G07645.1	78.102	dessication-induced 1VOC superfamily protein	XP_024982234.1	uncharacterized protein LOC112518686 [Cynara cardunculus var. scolymus] &gt;KVH94618.1 Glyoxalase-like domain-containing protein [Cynara cardunculus var. scolymus]	NA	NA		ACUAGGACCGGACAAGACAGGACU
Cluster3	Cluster_157712	oan-miR-7413-5p,oan-miR-1340-5p	CtAH11G0118700	1.1878	0.795138	1.9113	22.5009	15.6605	11.7097	-0.513885	AT5G45610.1	31.35	protein dimerization	KVH89794.1	hypothetical protein Ccrd_008202 [Cynara cardunculus var. scolymus]	NA	NA		AUUUGAGGACAGCCGAGAGCGUGU
Cluster3	Cluster_157712	oan-miR-7413-5p,oan-miR-1340-5p	CtAH11G0250900	9.32587	5.7377	20.3569	22.5009	15.6605	11.7097	-0.610034	AT3G10250.5	44.954	histidine-tRNA ligase	XP_024986297.1	uncharacterized protein LOC112521586 [Cynara cardunculus var. scolymus] &gt;XP_024986298.1 uncharacterized protein LOC112521586 [Cynara cardunculus var. scolymus]	NA	NA		AUUUGAGGACAGCCGAGAGCGUGU
Cluster3	Cluster_157712	oan-miR-7413-5p,oan-miR-1340-5p	CtAH12G0039500	3.00466	3.4788	12.0006	22.5009	15.6605	11.7097	-0.807948	AT4G18530.1	51.228	lysine ketoglutarate reductase trans-splicing-like protein%2C putative (DUF707)	XP_024966774.1	uncharacterized protein LOC112506753 isoform X5 [Cynara cardunculus var. scolymus]	NA	NA		AUUUGAGGACAGCCGAGAGCGUGU
Cluster3	Cluster_157712	oan-miR-7413-5p,oan-miR-1340-5p	CtAH05G0006700	0.00233573	0.0651994	0.172698	22.5009	15.6605	11.7097	-0.954294	AT5G39000.1	38.462	Malectin/receptor-like protein kinase family protein	KVH93986.1	Protein kinase, catalytic domain-containing protein [Cynara cardunculus var. scolymus]	GO:0004672,GO:0006468,GO:0005524	protein kinase activity[MF],protein phosphorylation[BP],ATP binding[MF]	ko:K13430	AUUUGAGGACAGCCGAGAGCGUGU
Cluster3	Cluster_157712	oan-miR-7413-5p,oan-miR-1340-5p	CtAH07G0158200	0.0173621	0.0150658	0.062835	22.5009	15.6605	11.7097	-0.752062	AT5G24400.1	59.77	NagB/RpiA/CoA transferase-like superfamily protein	XP_024990854.1	probable 6-phosphogluconolactonase 4, chloroplastic isoform X1 [Cynara cardunculus var. scolymus] &gt;KVI04640.1 6-phosphogluconolactonase, DevB-type [Cynara cardunculus var. scolymus]	GO:0006098,GO:0005975,GO:0017057	pentose-phosphate shunt[BP],carbohydrate metabolic process[BP],6-phosphogluconolactonase activity[MF]	ko:K01057	AUUUGAGGACAGCCGAGAGCGUGU
Cluster3	Cluster_157712	oan-miR-7413-5p,oan-miR-1340-5p	CtAH08G0211400	0.756094	0.80998	1.13695	22.5009	15.6605	11.7097	-0.854671	NA	NA	NA	NA	NA	NA	NA	NA	AUUUGAGGACAGCCGAGAGCGUGU
Cluster3	Cluster_158073	csi-miR396f-5p,cas-miR396b,pab-miR396h,pab-miR396g,fve-miR396b-5p,ata-miR396c-5p,bra-miR396-5p,sly-miR396b,atr-miR396e,atr-miR396c,atr-miR396b,lus-miR396e,ppe-miR396b,stu-miR396-5p,ama-miR396-5p,mes-miR396f,mes-miR396e,mes-miR396d,mes-miR396c,cme-miR396d,cme-miR396c,cme-miR396a,mdm-miR396e,mdm-miR396d,mdm-miR396c,nta-miR396c,nta-miR396b,lus-miR396b,cca-miR396a-5p,gma-miR396k-5p,bdi-miR396e-5p,tcc…	CtAH11G0024000	1.26843	5.2686	10.8513	9205.46	3599.58	938.143	-0.955967	AT2G22840.1,AT2G22840.1	44.706,42.075	growth-regulating factor 1,growth-regulating factor 1	PWA61004.1,XP_024978574.1	Glutamine-Leucine-Glutamine, QLQ [Artemisia annua],growth-regulating factor 1-like [Cynara cardunculus var. scolymus]	GO:0006355,GO:0032502,GO:0005634,GO:0006351,GO:0005524,GO:0006355,GO:0032502,GO:0005634,GO:0006351,GO:0005524	regulation of transcription, DNA-templated[BP],developmental process[BP],nucleus[CC],transcription, DNA-templated[BP],ATP binding[MF],regulation of transcription, DNA-templated[BP],developmental process[BP],nucleus[CC],transcription, DNA-templated[BP],ATP binding[MF]	,	UUCCACAGCUUUCUUGAACUU
Cluster3	Cluster_158073	csi-miR396f-5p,cas-miR396b,pab-miR396h,pab-miR396g,fve-miR396b-5p,ata-miR396c-5p,bra-miR396-5p,sly-miR396b,atr-miR396e,atr-miR396c,atr-miR396b,lus-miR396e,ppe-miR396b,stu-miR396-5p,ama-miR396-5p,mes-miR396f,mes-miR396e,mes-miR396d,mes-miR396c,cme-miR396d,cme-miR396c,cme-miR396a,mdm-miR396e,mdm-miR396d,mdm-miR396c,nta-miR396c,nta-miR396b,lus-miR396b,cca-miR396a-5p,gma-miR396k-5p,bdi-miR396e-5p,tcc…	CtAH11G0077000	0.0152048	2.44467	1.78476	9205.46	3599.58	938.143	-0.832847	AT3G02550.1	61.479	LOB domain-containing protein 41	XP_024983995.1	LOB domain-containing protein 41-like [Cynara cardunculus var. scolymus] &gt;KVI00113.1 lateral organ boundaries domain-containing protein [Cynara cardunculus var. scolymus]	NA	NA		UUCCACAGCUUUCUUGAACUU
Cluster3	Cluster_158073	csi-miR396f-5p,cas-miR396b,pab-miR396h,pab-miR396g,fve-miR396b-5p,ata-miR396c-5p,bra-miR396-5p,sly-miR396b,atr-miR396e,atr-miR396c,atr-miR396b,lus-miR396e,ppe-miR396b,stu-miR396-5p,ama-miR396-5p,mes-miR396f,mes-miR396e,mes-miR396d,mes-miR396c,cme-miR396d,cme-miR396c,cme-miR396a,mdm-miR396e,mdm-miR396d,mdm-miR396c,nta-miR396c,nta-miR396b,lus-miR396b,cca-miR396a-5p,gma-miR396k-5p,bdi-miR396e-5p,tcc…	CtAH11G0077200	2.96014	194.29	123.458	9205.46	3599.58	938.143	-0.767646	AT3G02550.1	61.479	LOB domain-containing protein 41	XP_024983995.1	LOB domain-containing protein 41-like [Cynara cardunculus var. scolymus] &gt;KVI00113.1 lateral organ boundaries domain-containing protein [Cynara cardunculus var. scolymus]	NA	NA		UUCCACAGCUUUCUUGAACUU
Cluster3	Cluster_158073	csi-miR396f-5p,cas-miR396b,pab-miR396h,pab-miR396g,fve-miR396b-5p,ata-miR396c-5p,bra-miR396-5p,sly-miR396b,atr-miR396e,atr-miR396c,atr-miR396b,lus-miR396e,ppe-miR396b,stu-miR396-5p,ama-miR396-5p,mes-miR396f,mes-miR396e,mes-miR396d,mes-miR396c,cme-miR396d,cme-miR396c,cme-miR396a,mdm-miR396e,mdm-miR396d,mdm-miR396c,nta-miR396c,nta-miR396b,lus-miR396b,cca-miR396a-5p,gma-miR396k-5p,bdi-miR396e-5p,tcc…	CtAH11G0120400	3.7344	12.668	35.7153	9205.46	3599.58	938.143	-0.899451	AT4G37740.1	38.916	growth-regulating factor 2	XP_024986194.1	growth-regulating factor 5-like isoform X2 [Cynara cardunculus var. scolymus]	GO:0006355,GO:0032502,GO:0005634,GO:0006351,GO:0005524	regulation of transcription, DNA-templated[BP],developmental process[BP],nucleus[CC],transcription, DNA-templated[BP],ATP binding[MF]		UUCCACAGCUUUCUUGAACUU
Cluster3	Cluster_158073	csi-miR396f-5p,cas-miR396b,pab-miR396h,pab-miR396g,fve-miR396b-5p,ata-miR396c-5p,bra-miR396-5p,sly-miR396b,atr-miR396e,atr-miR396c,atr-miR396b,lus-miR396e,ppe-miR396b,stu-miR396-5p,ama-miR396-5p,mes-miR396f,mes-miR396e,mes-miR396d,mes-miR396c,cme-miR396d,cme-miR396c,cme-miR396a,mdm-miR396e,mdm-miR396d,mdm-miR396c,nta-miR396c,nta-miR396b,lus-miR396b,cca-miR396a-5p,gma-miR396k-5p,bdi-miR396e-5p,tcc…	CtAH11G0150200	1.32075	10.8357	20.0827	9205.46	3599.58	938.143	-0.981134	AT4G24150.1	31.714	growth-regulating factor 8	XP_024993196.1	growth-regulating factor 8-like [Cynara cardunculus var. scolymus]	GO:0006355,GO:0032502,GO:0005634,GO:0006351,GO:0005524	regulation of transcription, DNA-templated[BP],developmental process[BP],nucleus[CC],transcription, DNA-templated[BP],ATP binding[MF]		UUCCACAGCUUUCUUGAACUU
Cluster3	Cluster_158073	csi-miR396f-5p,cas-miR396b,pab-miR396h,pab-miR396g,fve-miR396b-5p,ata-miR396c-5p,bra-miR396-5p,sly-miR396b,atr-miR396e,atr-miR396c,atr-miR396b,lus-miR396e,ppe-miR396b,stu-miR396-5p,ama-miR396-5p,mes-miR396f,mes-miR396e,mes-miR396d,mes-miR396c,cme-miR396d,cme-miR396c,cme-miR396a,mdm-miR396e,mdm-miR396d,mdm-miR396c,nta-miR396c,nta-miR396b,lus-miR396b,cca-miR396a-5p,gma-miR396k-5p,bdi-miR396e-5p,tcc…	CtAH12G0042800	0.374355	0.292121	1.03115	9205.46	3599.58	938.143	-0.676285	AT1G09170.4	46.018	P-loop nucleoside triphosphate hydrolases superfamily protein with CH (Calponin Homology) domain-containing protein	XP_024966001.1	kinesin-like protein KIN-14I, partial [Cynara cardunculus var. scolymus]	GO:0003777,GO:0005524,GO:0007018,GO:0008017,GO:0005515	microtubule motor activity[MF],ATP binding[MF],microtubule-based movement[BP],microtubule binding[MF],protein binding[MF]	ko:K10406	UUCCACAGCUUUCUUGAACUU
Cluster3	Cluster_158073	csi-miR396f-5p,cas-miR396b,pab-miR396h,pab-miR396g,fve-miR396b-5p,ata-miR396c-5p,bra-miR396-5p,sly-miR396b,atr-miR396e,atr-miR396c,atr-miR396b,lus-miR396e,ppe-miR396b,stu-miR396-5p,ama-miR396-5p,mes-miR396f,mes-miR396e,mes-miR396d,mes-miR396c,cme-miR396d,cme-miR396c,cme-miR396a,mdm-miR396e,mdm-miR396d,mdm-miR396c,nta-miR396c,nta-miR396b,lus-miR396b,cca-miR396a-5p,gma-miR396k-5p,bdi-miR396e-5p,tcc…	CtAH12G0175900	0	0.0021354	0.00837567	9205.46	3599.58	938.143	-0.887665	AT5G20710.1	53.915	beta-galactosidase 7	XP_023752604.1	LOW QUALITY PROTEIN: beta-galactosidase 15-like [Lactuca sativa]	GO:0005975,GO:0030246,GO:0004553	carbohydrate metabolic process[BP],carbohydrate binding[MF],hydrolase activity, hydrolyzing O-glycosyl compounds[MF]		UUCCACAGCUUUCUUGAACUU
Cluster3	Cluster_158073	csi-miR396f-5p,cas-miR396b,pab-miR396h,pab-miR396g,fve-miR396b-5p,ata-miR396c-5p,bra-miR396-5p,sly-miR396b,atr-miR396e,atr-miR396c,atr-miR396b,lus-miR396e,ppe-miR396b,stu-miR396-5p,ama-miR396-5p,mes-miR396f,mes-miR396e,mes-miR396d,mes-miR396c,cme-miR396d,cme-miR396c,cme-miR396a,mdm-miR396e,mdm-miR396d,mdm-miR396c,nta-miR396c,nta-miR396b,lus-miR396b,cca-miR396a-5p,gma-miR396k-5p,bdi-miR396e-5p,tcc…	CtAH12G0194400	0.0830073	1.96798	1.89779	9205.46	3599.58	938.143	-0.938115	AT3G13960.1	70.085	growth-regulating factor 5	XP_024967175.1	growth-regulating factor 6-like isoform X2 [Cynara cardunculus var. scolymus] &gt;KVI12203.1 Glutamine-Leucine-Glutamine, QLQ [Cynara cardunculus var. scolymus]	GO:0006355,GO:0032502,GO:0005634,GO:0006351,GO:0005524	regulation of transcription, DNA-templated[BP],developmental process[BP],nucleus[CC],transcription, DNA-templated[BP],ATP binding[MF]		UUCCACAGCUUUCUUGAACUU
Cluster3	Cluster_158073	csi-miR396f-5p,cas-miR396b,pab-miR396h,pab-miR396g,fve-miR396b-5p,ata-miR396c-5p,bra-miR396-5p,sly-miR396b,atr-miR396e,atr-miR396c,atr-miR396b,lus-miR396e,ppe-miR396b,stu-miR396-5p,ama-miR396-5p,mes-miR396f,mes-miR396e,mes-miR396d,mes-miR396c,cme-miR396d,cme-miR396c,cme-miR396a,mdm-miR396e,mdm-miR396d,mdm-miR396c,nta-miR396c,nta-miR396b,lus-miR396b,cca-miR396a-5p,gma-miR396k-5p,bdi-miR396e-5p,tcc…	CtAH02G0032100	0.180813	11.5226	17.3558	9205.46	3599.58	938.143	-0.999806	AT4G24150.2	37.143	growth-regulating factor 8	KAD5316844.1	hypothetical protein E3N88_16790 [Mikania micrantha]	GO:0006355,GO:0032502,GO:0005634,GO:0006351,GO:0005524	regulation of transcription, DNA-templated[BP],developmental process[BP],nucleus[CC],transcription, DNA-templated[BP],ATP binding[MF]		UUCCACAGCUUUCUUGAACUU
Cluster3	Cluster_158073	csi-miR396f-5p,cas-miR396b,pab-miR396h,pab-miR396g,fve-miR396b-5p,ata-miR396c-5p,bra-miR396-5p,sly-miR396b,atr-miR396e,atr-miR396c,atr-miR396b,lus-miR396e,ppe-miR396b,stu-miR396-5p,ama-miR396-5p,mes-miR396f,mes-miR396e,mes-miR396d,mes-miR396c,cme-miR396d,cme-miR396c,cme-miR396a,mdm-miR396e,mdm-miR396d,mdm-miR396c,nta-miR396c,nta-miR396b,lus-miR396b,cca-miR396a-5p,gma-miR396k-5p,bdi-miR396e-5p,tcc…	CtAH02G0134800	0	0	0.00188647	9205.46	3599.58	938.143	-0.747572	AT3G17450.2	27.591	hAT dimerization domain-containing protein	XP_022041546.1	uncharacterized protein LOC110944139 [Helianthus annuus]	GO:0046983	protein dimerization activity[MF]		UUCCACAGCUUUCUUGAACUU
Cluster3	Cluster_158073	csi-miR396f-5p,cas-miR396b,pab-miR396h,pab-miR396g,fve-miR396b-5p,ata-miR396c-5p,bra-miR396-5p,sly-miR396b,atr-miR396e,atr-miR396c,atr-miR396b,lus-miR396e,ppe-miR396b,stu-miR396-5p,ama-miR396-5p,mes-miR396f,mes-miR396e,mes-miR396d,mes-miR396c,cme-miR396d,cme-miR396c,cme-miR396a,mdm-miR396e,mdm-miR396d,mdm-miR396c,nta-miR396c,nta-miR396b,lus-miR396b,cca-miR396a-5p,gma-miR396k-5p,bdi-miR396e-5p,tcc…	CtAH03G0248800	9.21796	23.943	49.5022	9205.46	3599.58	938.143	-0.937004	AT3G13960.1	61.6	growth-regulating factor 5	XP_024995683.1	growth-regulating factor 5-like [Cynara cardunculus var. scolymus]	GO:0006355,GO:0032502,GO:0005634,GO:0006351,GO:0005524	regulation of transcription, DNA-templated[BP],developmental process[BP],nucleus[CC],transcription, DNA-templated[BP],ATP binding[MF]		UUCCACAGCUUUCUUGAACUU
Cluster3	Cluster_158073	csi-miR396f-5p,cas-miR396b,pab-miR396h,pab-miR396g,fve-miR396b-5p,ata-miR396c-5p,bra-miR396-5p,sly-miR396b,atr-miR396e,atr-miR396c,atr-miR396b,lus-miR396e,ppe-miR396b,stu-miR396-5p,ama-miR396-5p,mes-miR396f,mes-miR396e,mes-miR396d,mes-miR396c,cme-miR396d,cme-miR396c,cme-miR396a,mdm-miR396e,mdm-miR396d,mdm-miR396c,nta-miR396c,nta-miR396b,lus-miR396b,cca-miR396a-5p,gma-miR396k-5p,bdi-miR396e-5p,tcc…	CtAH03G0264400	4.13711	3.40228	12.7634	9205.46	3599.58	938.143	-0.698829	AT4G24150.3	38.284	growth-regulating factor 8	XP_024996796.1	growth-regulating factor 8-like isoform X1 [Cynara cardunculus var. scolymus]	GO:0006355,GO:0032502,GO:0005634,GO:0006351,GO:0005524	regulation of transcription, DNA-templated[BP],developmental process[BP],nucleus[CC],transcription, DNA-templated[BP],ATP binding[MF]		UUCCACAGCUUUCUUGAACUU
Cluster3	Cluster_158073	csi-miR396f-5p,cas-miR396b,pab-miR396h,pab-miR396g,fve-miR396b-5p,ata-miR396c-5p,bra-miR396-5p,sly-miR396b,atr-miR396e,atr-miR396c,atr-miR396b,lus-miR396e,ppe-miR396b,stu-miR396-5p,ama-miR396-5p,mes-miR396f,mes-miR396e,mes-miR396d,mes-miR396c,cme-miR396d,cme-miR396c,cme-miR396a,mdm-miR396e,mdm-miR396d,mdm-miR396c,nta-miR396c,nta-miR396b,lus-miR396b,cca-miR396a-5p,gma-miR396k-5p,bdi-miR396e-5p,tcc…	CtAH03G0299700	0.0734919	6.88806	7.94772	9205.46	3599.58	938.143	-0.980757	AT2G36400.1	43.467	growth-regulating factor 3	XP_023732600.1	growth-regulating factor 3 isoform X2 [Lactuca sativa] &gt;PLY74783.1 hypothetical protein LSAT_6X70601 [Lactuca sativa]	GO:0006355,GO:0032502,GO:0005634,GO:0006351,GO:0005524	regulation of transcription, DNA-templated[BP],developmental process[BP],nucleus[CC],transcription, DNA-templated[BP],ATP binding[MF]		UUCCACAGCUUUCUUGAACUU
Cluster3	Cluster_158073	csi-miR396f-5p,cas-miR396b,pab-miR396h,pab-miR396g,fve-miR396b-5p,ata-miR396c-5p,bra-miR396-5p,sly-miR396b,atr-miR396e,atr-miR396c,atr-miR396b,lus-miR396e,ppe-miR396b,stu-miR396-5p,ama-miR396-5p,mes-miR396f,mes-miR396e,mes-miR396d,mes-miR396c,cme-miR396d,cme-miR396c,cme-miR396a,mdm-miR396e,mdm-miR396d,mdm-miR396c,nta-miR396c,nta-miR396b,lus-miR396b,cca-miR396a-5p,gma-miR396k-5p,bdi-miR396e-5p,tcc…	CtAH05G0004400	9.83796	14.4355	24.1673	9205.46	3599.58	938.143	-0.918396	AT3G13960.1	62.143	growth-regulating factor 5	XP_024980214.1	growth-regulating factor 1-like [Cynara cardunculus var. scolymus]	GO:0006355,GO:0032502,GO:0005634,GO:0006351,GO:0005524	regulation of transcription, DNA-templated[BP],developmental process[BP],nucleus[CC],transcription, DNA-templated[BP],ATP binding[MF]		UUCCACAGCUUUCUUGAACUU
Cluster3	Cluster_158073	csi-miR396f-5p,cas-miR396b,pab-miR396h,pab-miR396g,fve-miR396b-5p,ata-miR396c-5p,bra-miR396-5p,sly-miR396b,atr-miR396e,atr-miR396c,atr-miR396b,lus-miR396e,ppe-miR396b,stu-miR396-5p,ama-miR396-5p,mes-miR396f,mes-miR396e,mes-miR396d,mes-miR396c,cme-miR396d,cme-miR396c,cme-miR396a,mdm-miR396e,mdm-miR396d,mdm-miR396c,nta-miR396c,nta-miR396b,lus-miR396b,cca-miR396a-5p,gma-miR396k-5p,bdi-miR396e-5p,tcc…	CtAH07G0019700	8.49111	6.34238	23.5853	9205.46	3599.58	938.143	-0.666729	AT1G27150.1	53.261	Tetratricopeptide repeat (TPR)-like superfamily protein	XP_024991762.1	tetratricopeptide repeat protein 38-like isoform X1 [Cynara cardunculus var. scolymus]	GO:0005515	protein binding[MF]		UUCCACAGCUUUCUUGAACUU
Cluster3	Cluster_158073	csi-miR396f-5p,cas-miR396b,pab-miR396h,pab-miR396g,fve-miR396b-5p,ata-miR396c-5p,bra-miR396-5p,sly-miR396b,atr-miR396e,atr-miR396c,atr-miR396b,lus-miR396e,ppe-miR396b,stu-miR396-5p,ama-miR396-5p,mes-miR396f,mes-miR396e,mes-miR396d,mes-miR396c,cme-miR396d,cme-miR396c,cme-miR396a,mdm-miR396e,mdm-miR396d,mdm-miR396c,nta-miR396c,nta-miR396b,lus-miR396b,cca-miR396a-5p,gma-miR396k-5p,bdi-miR396e-5p,tcc…	CtAH09G0007700	0.156573	6.0737	22.8446	9205.46	3599.58	938.143	-0.890534	AT3G13960.1,AT3G13840.1	34.706,46.704	growth-regulating factor 5,GRAS family transcription factor	XP_024969875.1,XP_024969874.1	growth-regulating factor 5-like [Cynara cardunculus var. scolymus],nodulation-signaling pathway 1 protein-like [Cynara cardunculus var. scolymus] &gt;KVI05846.1 Transcription factor GRAS [Cynara cardunculus var. scolymus]	GO:0006355,GO:0032502,GO:0005634,GO:0006351,GO:0005524,NA	regulation of transcription, DNA-templated[BP],developmental process[BP],nucleus[CC],transcription, DNA-templated[BP],ATP binding[MF],NA	,	UUCCACAGCUUUCUUGAACUU
Cluster3	Cluster_176724	ath-miR5654-3p,gga-miR-1463,cel-miR-8196a-3p,cte-miR-2e,dsi-miR-2582b-3p,gga-miR-1808	CtAH11G0032800	0.13949	0.222178	0.358875	50.4109	6.49931	2.25477	-0.833655	AT5G47820.2	38.732	P-loop containing nucleoside triphosphate hydrolases superfamily protein	XP_024978374.1	kinesin-like protein KIN-4A [Cynara cardunculus var. scolymus]	GO:0005524,GO:0007018,GO:0008017,GO:0003777	ATP binding[MF],microtubule-based movement[BP],microtubule binding[MF],microtubule motor activity[MF]	ko:K10395	CAUAUGAUGCUUUGGGAAUGA
Cluster3	Cluster_176724	ath-miR5654-3p,gga-miR-1463,cel-miR-8196a-3p,cte-miR-2e,dsi-miR-2582b-3p,gga-miR-1808	CtAH05G0275200	0.00350993	0.0226121	0.055877	50.4109	6.49931	2.25477	-0.826007	AT3G05950.1	58.247	RmlC-like cupins superfamily protein	KAC9793729.1	hypothetical protein E3N88_45244 [Mikania micrantha]	GO:0030145,GO:0045735	manganese ion binding[MF],nutrient reservoir activity[MF]		CAUAUGAUGCUUUGGGAAUGA
Cluster3	Cluster_176724	ath-miR5654-3p,gga-miR-1463,cel-miR-8196a-3p,cte-miR-2e,dsi-miR-2582b-3p,gga-miR-1808	CtAH08G0238700	0.0009342	0.0047792	0.00165367	50.4109	6.49931	2.25477	-0.581704	AT1G04920.1	65.205	sucrose phosphate synthase 3F	XP_024982118.1	probable sucrose-phosphate synthase 2 [Cynara cardunculus var. scolymus]	GO:0005985,GO:0016157	sucrose metabolic process[BP],sucrose synthase activity[MF]	ko:K00696	CAUAUGAUGCUUUGGGAAUGA
Cluster3	Cluster_56683	cca-miR164,osa-miR164c,aof-miR164,csi-miR164d-5p,csi-miR164c-5p,csi-miR164b-5p,cas-miR164,fve-miR164b,fve-miR164a-5p,ata-miR164c-5p,ata-miR164b-5p,bra-miR164e-5p,sly-miR164b-5p,sly-miR164a-5p,atr-miR164b,atr-miR164a,cpa-miR164c,cpa-miR164b,cpa-miR164a,ppe-miR164c,ppe-miR164b,ppe-miR164a,mes-miR164c,mes-miR164b,mes-miR164a,cme-miR164d,cme-miR164c,mdm-miR164f,mdm-miR164e,mdm-miR164d,mdm-miR164c,mdm…	CtAH11G0160500	0.148941	0.155096	0.173887	119.757	3.51691	9.00153	-0.66002	AT4G24020.1	25.498	NIN like protein 7	XP_023749269.1	protein NLP6-like [Lactuca sativa] &gt;PLY62009.1 hypothetical protein LSAT_5X52180 [Lactuca sativa]	GO:0005515	protein binding[MF]		UGGAGAAGCAGGGUACGUGCA
Cluster3	Cluster_56683	cca-miR164,osa-miR164c,aof-miR164,csi-miR164d-5p,csi-miR164c-5p,csi-miR164b-5p,cas-miR164,fve-miR164b,fve-miR164a-5p,ata-miR164c-5p,ata-miR164b-5p,bra-miR164e-5p,sly-miR164b-5p,sly-miR164a-5p,atr-miR164b,atr-miR164a,cpa-miR164c,cpa-miR164b,cpa-miR164a,ppe-miR164c,ppe-miR164b,ppe-miR164a,mes-miR164c,mes-miR164b,mes-miR164a,cme-miR164d,cme-miR164c,mdm-miR164f,mdm-miR164e,mdm-miR164d,mdm-miR164c,mdm…	CtAH04G0190700	0.680897	7.46335	11.2841	119.757	3.51691	9.00153	-0.918892	NA	NA	NA	NA	NA	NA	NA	NA	UGGAGAAGCAGGGUACGUGCA
Cluster3	Cluster_56683	cca-miR164,osa-miR164c,aof-miR164,csi-miR164d-5p,csi-miR164c-5p,csi-miR164b-5p,cas-miR164,fve-miR164b,fve-miR164a-5p,ata-miR164c-5p,ata-miR164b-5p,bra-miR164e-5p,sly-miR164b-5p,sly-miR164a-5p,atr-miR164b,atr-miR164a,cpa-miR164c,cpa-miR164b,cpa-miR164a,ppe-miR164c,ppe-miR164b,ppe-miR164a,mes-miR164c,mes-miR164b,mes-miR164a,cme-miR164d,cme-miR164c,mdm-miR164f,mdm-miR164e,mdm-miR164d,mdm-miR164c,mdm…	CtAH06G0126300	3.74317	10.155	11.2912	119.757	3.51691	9.00153	-0.983508	AT1G67320.3	56.604	DNA primase%2C large subunit family	XP_028124932.1	probable DNA primase large subunit isoform X3 [Camellia sinensis]	GO:0006269,GO:0003896	DNA replication, synthesis of RNA primer[BP],DNA primase activity[MF]	ko:K02685	UGGAGAAGCAGGGUACGUGCA
Cluster3	Cluster_56683	cca-miR164,osa-miR164c,aof-miR164,csi-miR164d-5p,csi-miR164c-5p,csi-miR164b-5p,cas-miR164,fve-miR164b,fve-miR164a-5p,ata-miR164c-5p,ata-miR164b-5p,bra-miR164e-5p,sly-miR164b-5p,sly-miR164a-5p,atr-miR164b,atr-miR164a,cpa-miR164c,cpa-miR164b,cpa-miR164a,ppe-miR164c,ppe-miR164b,ppe-miR164a,mes-miR164c,mes-miR164b,mes-miR164a,cme-miR164d,cme-miR164c,mdm-miR164f,mdm-miR164e,mdm-miR164d,mdm-miR164c,mdm…	CtAH09G0122400	1.15585	1.57528	2.19012	119.757	3.51691	9.00153	-0.781285	AT1G16590.1	52.91	DNA-binding HORMA family protein	XP_024976119.1	DNA polymerase zeta processivity subunit isoform X2 [Cynara cardunculus var. scolymus]	NA	NA	ko:K02537,ko:K13728	UGGAGAAGCAGGGUACGUGCA
Cluster3	Cluster_58784	asu-miR-9-3p	CtAH06G0002600	0	0.00124193	0	16.71	3.65364	5.77414	-0.625291	NA	NA	NA	KAA8535891.1	hypothetical protein F0562_030894 [Nyssa sinensis]	NA	NA		CCGAGCUGGACGAUAUGGUCU
Cluster3	Cluster_68988	cca-miR164,osa-miR164c,aof-miR164,csi-miR164d-5p,csi-miR164c-5p,csi-miR164b-5p,cas-miR164,fve-miR164b,fve-miR164a-5p,ata-miR164c-5p,ata-miR164b-5p,bra-miR164e-5p,sly-miR164b-5p,sly-miR164a-5p,atr-miR164b,atr-miR164a,cpa-miR164c,cpa-miR164b,cpa-miR164a,ppe-miR164c,ppe-miR164b,ppe-miR164a,mes-miR164c,mes-miR164b,mes-miR164a,cme-miR164d,cme-miR164c,mdm-miR164f,mdm-miR164e,mdm-miR164d,mdm-miR164c,mdm…	CtAH11G0160500	0.148941	0.155096	0.173887	422.491	18.2115	21.1446	-0.686281	AT4G24020.1	25.498	NIN like protein 7	XP_023749269.1	protein NLP6-like [Lactuca sativa] &gt;PLY62009.1 hypothetical protein LSAT_5X52180 [Lactuca sativa]	GO:0005515	protein binding[MF]		UGGAGAAGCAGGGUACGUGCA
Cluster3	Cluster_68988	cca-miR164,osa-miR164c,aof-miR164,csi-miR164d-5p,csi-miR164c-5p,csi-miR164b-5p,cas-miR164,fve-miR164b,fve-miR164a-5p,ata-miR164c-5p,ata-miR164b-5p,bra-miR164e-5p,sly-miR164b-5p,sly-miR164a-5p,atr-miR164b,atr-miR164a,cpa-miR164c,cpa-miR164b,cpa-miR164a,ppe-miR164c,ppe-miR164b,ppe-miR164a,mes-miR164c,mes-miR164b,mes-miR164a,cme-miR164d,cme-miR164c,mdm-miR164f,mdm-miR164e,mdm-miR164d,mdm-miR164c,mdm…	CtAH04G0190700	0.680897	7.46335	11.2841	422.491	18.2115	21.1446	-0.932322	NA	NA	NA	NA	NA	NA	NA	NA	UGGAGAAGCAGGGUACGUGCA
Cluster3	Cluster_68988	cca-miR164,osa-miR164c,aof-miR164,csi-miR164d-5p,csi-miR164c-5p,csi-miR164b-5p,cas-miR164,fve-miR164b,fve-miR164a-5p,ata-miR164c-5p,ata-miR164b-5p,bra-miR164e-5p,sly-miR164b-5p,sly-miR164a-5p,atr-miR164b,atr-miR164a,cpa-miR164c,cpa-miR164b,cpa-miR164a,ppe-miR164c,ppe-miR164b,ppe-miR164a,mes-miR164c,mes-miR164b,mes-miR164a,cme-miR164d,cme-miR164c,mdm-miR164f,mdm-miR164e,mdm-miR164d,mdm-miR164c,mdm…	CtAH06G0126300	3.74317	10.155	11.2912	422.491	18.2115	21.1446	-0.98931	AT1G67320.3	56.604	DNA primase%2C large subunit family	XP_028124932.1	probable DNA primase large subunit isoform X3 [Camellia sinensis]	GO:0006269,GO:0003896	DNA replication, synthesis of RNA primer[BP],DNA primase activity[MF]	ko:K02685	UGGAGAAGCAGGGUACGUGCA
Cluster3	Cluster_68988	cca-miR164,osa-miR164c,aof-miR164,csi-miR164d-5p,csi-miR164c-5p,csi-miR164b-5p,cas-miR164,fve-miR164b,fve-miR164a-5p,ata-miR164c-5p,ata-miR164b-5p,bra-miR164e-5p,sly-miR164b-5p,sly-miR164a-5p,atr-miR164b,atr-miR164a,cpa-miR164c,cpa-miR164b,cpa-miR164a,ppe-miR164c,ppe-miR164b,ppe-miR164a,mes-miR164c,mes-miR164b,mes-miR164a,cme-miR164d,cme-miR164c,mdm-miR164f,mdm-miR164e,mdm-miR164d,mdm-miR164c,mdm…	CtAH09G0122400	1.15585	1.57528	2.19012	422.491	18.2115	21.1446	-0.802958	AT1G16590.1	52.91	DNA-binding HORMA family protein	XP_024976119.1	DNA polymerase zeta processivity subunit isoform X2 [Cynara cardunculus var. scolymus]	NA	NA	ko:K02537,ko:K13728	UGGAGAAGCAGGGUACGUGCA
Cluster4	Cluster_123548	aof-miR396b,csi-miR396f-5p,cas-miR396b,cas-miR396a,pab-miR396h,pab-miR396g,fve-miR396d,fve-miR396c-5p,fve-miR396a-5p,fve-miR396b-5p,eun-miR396b-5p,vca-miR396-5p,ata-miR396c-5p,ata-miR396e-5p,bra-miR396-5p,sly-miR396b,sly-miR396a-5p,atr-miR396e,atr-miR396c,atr-miR396b,lus-miR396e,cpa-miR396,ppe-miR396b,stu-miR396-5p,ama-miR396-5p,mes-miR396f,mes-miR396e,mes-miR396d,mes-miR396c,mes-miR396b,mes-miR3…	CtAH11G0024000	1.26843	5.2686	10.8513	797.137	655.835	141.889	-0.975417	AT2G22840.1,AT2G22840.1	44.706,42.075	growth-regulating factor 1,growth-regulating factor 1	PWA61004.1,XP_024978574.1	Glutamine-Leucine-Glutamine, QLQ [Artemisia annua],growth-regulating factor 1-like [Cynara cardunculus var. scolymus]	GO:0006355,GO:0032502,GO:0005634,GO:0006351,GO:0005524,GO:0006355,GO:0032502,GO:0005634,GO:0006351,GO:0005524	regulation of transcription, DNA-templated[BP],developmental process[BP],nucleus[CC],transcription, DNA-templated[BP],ATP binding[MF],regulation of transcription, DNA-templated[BP],developmental process[BP],nucleus[CC],transcription, DNA-templated[BP],ATP binding[MF]	,	UUCCACAGCUUUCUUGAACU
Cluster4	Cluster_123548	aof-miR396b,csi-miR396f-5p,cas-miR396b,cas-miR396a,pab-miR396h,pab-miR396g,fve-miR396d,fve-miR396c-5p,fve-miR396a-5p,fve-miR396b-5p,eun-miR396b-5p,vca-miR396-5p,ata-miR396c-5p,ata-miR396e-5p,bra-miR396-5p,sly-miR396b,sly-miR396a-5p,atr-miR396e,atr-miR396c,atr-miR396b,lus-miR396e,cpa-miR396,ppe-miR396b,stu-miR396-5p,ama-miR396-5p,mes-miR396f,mes-miR396e,mes-miR396d,mes-miR396c,mes-miR396b,mes-miR3…	CtAH11G0118000	8.57082	4.07933	11.6761	797.137	655.835	141.889	-0.671245	AT1G32090.1	65.647	early-responsive to dehydration stress protein (ERD4)	XP_024985640.1	CSC1-like protein At1g32090 [Cynara cardunculus var. scolymus]	GO:0016020	membrane[CC]	ko:K21989	UUCCACAGCUUUCUUGAACU
Cluster4	Cluster_123548	aof-miR396b,csi-miR396f-5p,cas-miR396b,cas-miR396a,pab-miR396h,pab-miR396g,fve-miR396d,fve-miR396c-5p,fve-miR396a-5p,fve-miR396b-5p,eun-miR396b-5p,vca-miR396-5p,ata-miR396c-5p,ata-miR396e-5p,bra-miR396-5p,sly-miR396b,sly-miR396a-5p,atr-miR396e,atr-miR396c,atr-miR396b,lus-miR396e,cpa-miR396,ppe-miR396b,stu-miR396-5p,ama-miR396-5p,mes-miR396f,mes-miR396e,mes-miR396d,mes-miR396c,mes-miR396b,mes-miR3…	CtAH11G0120400	3.7344	12.668	35.7153	797.137	655.835	141.889	-0.997705	AT4G37740.1	38.916	growth-regulating factor 2	XP_024986194.1	growth-regulating factor 5-like isoform X2 [Cynara cardunculus var. scolymus]	GO:0006355,GO:0032502,GO:0005634,GO:0006351,GO:0005524	regulation of transcription, DNA-templated[BP],developmental process[BP],nucleus[CC],transcription, DNA-templated[BP],ATP binding[MF]		UUCCACAGCUUUCUUGAACU
Cluster4	Cluster_123548	aof-miR396b,csi-miR396f-5p,cas-miR396b,cas-miR396a,pab-miR396h,pab-miR396g,fve-miR396d,fve-miR396c-5p,fve-miR396a-5p,fve-miR396b-5p,eun-miR396b-5p,vca-miR396-5p,ata-miR396c-5p,ata-miR396e-5p,bra-miR396-5p,sly-miR396b,sly-miR396a-5p,atr-miR396e,atr-miR396c,atr-miR396b,lus-miR396e,cpa-miR396,ppe-miR396b,stu-miR396-5p,ama-miR396-5p,mes-miR396f,mes-miR396e,mes-miR396d,mes-miR396c,mes-miR396b,mes-miR3…	CtAH11G0150200	1.32075	10.8357	20.0827	797.137	655.835	141.889	-0.947492	AT4G24150.1	31.714	growth-regulating factor 8	XP_024993196.1	growth-regulating factor 8-like [Cynara cardunculus var. scolymus]	GO:0006355,GO:0032502,GO:0005634,GO:0006351,GO:0005524	regulation of transcription, DNA-templated[BP],developmental process[BP],nucleus[CC],transcription, DNA-templated[BP],ATP binding[MF]		UUCCACAGCUUUCUUGAACU
Cluster4	Cluster_123548	aof-miR396b,csi-miR396f-5p,cas-miR396b,cas-miR396a,pab-miR396h,pab-miR396g,fve-miR396d,fve-miR396c-5p,fve-miR396a-5p,fve-miR396b-5p,eun-miR396b-5p,vca-miR396-5p,ata-miR396c-5p,ata-miR396e-5p,bra-miR396-5p,sly-miR396b,sly-miR396a-5p,atr-miR396e,atr-miR396c,atr-miR396b,lus-miR396e,cpa-miR396,ppe-miR396b,stu-miR396-5p,ama-miR396-5p,mes-miR396f,mes-miR396e,mes-miR396d,mes-miR396c,mes-miR396b,mes-miR3…	CtAH12G0042800	0.374355	0.292121	1.03115	797.137	655.835	141.889	-0.95293	AT1G09170.4	46.018	P-loop nucleoside triphosphate hydrolases superfamily protein with CH (Calponin Homology) domain-containing protein	XP_024966001.1	kinesin-like protein KIN-14I, partial [Cynara cardunculus var. scolymus]	GO:0003777,GO:0005524,GO:0007018,GO:0008017,GO:0005515	microtubule motor activity[MF],ATP binding[MF],microtubule-based movement[BP],microtubule binding[MF],protein binding[MF]	ko:K10406	UUCCACAGCUUUCUUGAACU
Cluster4	Cluster_123548	aof-miR396b,csi-miR396f-5p,cas-miR396b,cas-miR396a,pab-miR396h,pab-miR396g,fve-miR396d,fve-miR396c-5p,fve-miR396a-5p,fve-miR396b-5p,eun-miR396b-5p,vca-miR396-5p,ata-miR396c-5p,ata-miR396e-5p,bra-miR396-5p,sly-miR396b,sly-miR396a-5p,atr-miR396e,atr-miR396c,atr-miR396b,lus-miR396e,cpa-miR396,ppe-miR396b,stu-miR396-5p,ama-miR396-5p,mes-miR396f,mes-miR396e,mes-miR396d,mes-miR396c,mes-miR396b,mes-miR3…	CtAH12G0175900	0	0.0021354	0.00837567	797.137	655.835	141.889	-0.999139	AT5G20710.1	53.915	beta-galactosidase 7	XP_023752604.1	LOW QUALITY PROTEIN: beta-galactosidase 15-like [Lactuca sativa]	GO:0005975,GO:0030246,GO:0004553	carbohydrate metabolic process[BP],carbohydrate binding[MF],hydrolase activity, hydrolyzing O-glycosyl compounds[MF]		UUCCACAGCUUUCUUGAACU
Cluster4	Cluster_123548	aof-miR396b,csi-miR396f-5p,cas-miR396b,cas-miR396a,pab-miR396h,pab-miR396g,fve-miR396d,fve-miR396c-5p,fve-miR396a-5p,fve-miR396b-5p,eun-miR396b-5p,vca-miR396-5p,ata-miR396c-5p,ata-miR396e-5p,bra-miR396-5p,sly-miR396b,sly-miR396a-5p,atr-miR396e,atr-miR396c,atr-miR396b,lus-miR396e,cpa-miR396,ppe-miR396b,stu-miR396-5p,ama-miR396-5p,mes-miR396f,mes-miR396e,mes-miR396d,mes-miR396c,mes-miR396b,mes-miR3…	CtAH12G0194400	0.0830073	1.96798	1.89779	797.137	655.835	141.889	-0.641996	AT3G13960.1	70.085	growth-regulating factor 5	XP_024967175.1	growth-regulating factor 6-like isoform X2 [Cynara cardunculus var. scolymus] &gt;KVI12203.1 Glutamine-Leucine-Glutamine, QLQ [Cynara cardunculus var. scolymus]	GO:0006355,GO:0032502,GO:0005634,GO:0006351,GO:0005524	regulation of transcription, DNA-templated[BP],developmental process[BP],nucleus[CC],transcription, DNA-templated[BP],ATP binding[MF]		UUCCACAGCUUUCUUGAACU
Cluster4	Cluster_123548	aof-miR396b,csi-miR396f-5p,cas-miR396b,cas-miR396a,pab-miR396h,pab-miR396g,fve-miR396d,fve-miR396c-5p,fve-miR396a-5p,fve-miR396b-5p,eun-miR396b-5p,vca-miR396-5p,ata-miR396c-5p,ata-miR396e-5p,bra-miR396-5p,sly-miR396b,sly-miR396a-5p,atr-miR396e,atr-miR396c,atr-miR396b,lus-miR396e,cpa-miR396,ppe-miR396b,stu-miR396-5p,ama-miR396-5p,mes-miR396f,mes-miR396e,mes-miR396d,mes-miR396c,mes-miR396b,mes-miR3…	CtAH01G0072700	9.07526	3.58035	14.6676	797.137	655.835	141.889	-0.748583	AT5G17300.1	55	Homeodomain-like superfamily protein	XP_024974651.1	protein REVEILLE 2-like [Cynara cardunculus var. scolymus] &gt;KVI03059.1 Homeodomain-like protein [Cynara cardunculus var. scolymus]	GO:0003677	DNA binding[MF]		UUCCACAGCUUUCUUGAACU
Cluster4	Cluster_123548	aof-miR396b,csi-miR396f-5p,cas-miR396b,cas-miR396a,pab-miR396h,pab-miR396g,fve-miR396d,fve-miR396c-5p,fve-miR396a-5p,fve-miR396b-5p,eun-miR396b-5p,vca-miR396-5p,ata-miR396c-5p,ata-miR396e-5p,bra-miR396-5p,sly-miR396b,sly-miR396a-5p,atr-miR396e,atr-miR396c,atr-miR396b,lus-miR396e,cpa-miR396,ppe-miR396b,stu-miR396-5p,ama-miR396-5p,mes-miR396f,mes-miR396e,mes-miR396d,mes-miR396c,mes-miR396b,mes-miR3…	CtAH02G0032100	0.180813	11.5226	17.3558	797.137	655.835	141.889	-0.877415	AT4G24150.2	37.143	growth-regulating factor 8	KAD5316844.1	hypothetical protein E3N88_16790 [Mikania micrantha]	GO:0006355,GO:0032502,GO:0005634,GO:0006351,GO:0005524	regulation of transcription, DNA-templated[BP],developmental process[BP],nucleus[CC],transcription, DNA-templated[BP],ATP binding[MF]		UUCCACAGCUUUCUUGAACU
Cluster4	Cluster_123548	aof-miR396b,csi-miR396f-5p,cas-miR396b,cas-miR396a,pab-miR396h,pab-miR396g,fve-miR396d,fve-miR396c-5p,fve-miR396a-5p,fve-miR396b-5p,eun-miR396b-5p,vca-miR396-5p,ata-miR396c-5p,ata-miR396e-5p,bra-miR396-5p,sly-miR396b,sly-miR396a-5p,atr-miR396e,atr-miR396c,atr-miR396b,lus-miR396e,cpa-miR396,ppe-miR396b,stu-miR396-5p,ama-miR396-5p,mes-miR396f,mes-miR396e,mes-miR396d,mes-miR396c,mes-miR396b,mes-miR3…	CtAH02G0134800	0	0	0.00188647	797.137	655.835	141.889	-0.978786	AT3G17450.2	27.591	hAT dimerization domain-containing protein	XP_022041546.1	uncharacterized protein LOC110944139 [Helianthus annuus]	GO:0046983	protein dimerization activity[MF]		UUCCACAGCUUUCUUGAACU
Cluster4	Cluster_123548	aof-miR396b,csi-miR396f-5p,cas-miR396b,cas-miR396a,pab-miR396h,pab-miR396g,fve-miR396d,fve-miR396c-5p,fve-miR396a-5p,fve-miR396b-5p,eun-miR396b-5p,vca-miR396-5p,ata-miR396c-5p,ata-miR396e-5p,bra-miR396-5p,sly-miR396b,sly-miR396a-5p,atr-miR396e,atr-miR396c,atr-miR396b,lus-miR396e,cpa-miR396,ppe-miR396b,stu-miR396-5p,ama-miR396-5p,mes-miR396f,mes-miR396e,mes-miR396d,mes-miR396c,mes-miR396b,mes-miR3…	CtAH03G0248800	9.21796	23.943	49.5022	797.137	655.835	141.889	-0.986711	AT3G13960.1	61.6	growth-regulating factor 5	XP_024995683.1	growth-regulating factor 5-like [Cynara cardunculus var. scolymus]	GO:0006355,GO:0032502,GO:0005634,GO:0006351,GO:0005524	regulation of transcription, DNA-templated[BP],developmental process[BP],nucleus[CC],transcription, DNA-templated[BP],ATP binding[MF]		UUCCACAGCUUUCUUGAACU
Cluster4	Cluster_123548	aof-miR396b,csi-miR396f-5p,cas-miR396b,cas-miR396a,pab-miR396h,pab-miR396g,fve-miR396d,fve-miR396c-5p,fve-miR396a-5p,fve-miR396b-5p,eun-miR396b-5p,vca-miR396-5p,ata-miR396c-5p,ata-miR396e-5p,bra-miR396-5p,sly-miR396b,sly-miR396a-5p,atr-miR396e,atr-miR396c,atr-miR396b,lus-miR396e,cpa-miR396,ppe-miR396b,stu-miR396-5p,ama-miR396-5p,mes-miR396f,mes-miR396e,mes-miR396d,mes-miR396c,mes-miR396b,mes-miR3…	CtAH03G0264400	4.13711	3.40228	12.7634	797.137	655.835	141.889	-0.961883	AT4G24150.3	38.284	growth-regulating factor 8	XP_024996796.1	growth-regulating factor 8-like isoform X1 [Cynara cardunculus var. scolymus]	GO:0006355,GO:0032502,GO:0005634,GO:0006351,GO:0005524	regulation of transcription, DNA-templated[BP],developmental process[BP],nucleus[CC],transcription, DNA-templated[BP],ATP binding[MF]		UUCCACAGCUUUCUUGAACU
Cluster4	Cluster_123548	aof-miR396b,csi-miR396f-5p,cas-miR396b,cas-miR396a,pab-miR396h,pab-miR396g,fve-miR396d,fve-miR396c-5p,fve-miR396a-5p,fve-miR396b-5p,eun-miR396b-5p,vca-miR396-5p,ata-miR396c-5p,ata-miR396e-5p,bra-miR396-5p,sly-miR396b,sly-miR396a-5p,atr-miR396e,atr-miR396c,atr-miR396b,lus-miR396e,cpa-miR396,ppe-miR396b,stu-miR396-5p,ama-miR396-5p,mes-miR396f,mes-miR396e,mes-miR396d,mes-miR396c,mes-miR396b,mes-miR3…	CtAH03G0299700	0.0734919	6.88806	7.94772	797.137	655.835	141.889	-0.75408	AT2G36400.1	43.467	growth-regulating factor 3	XP_023732600.1	growth-regulating factor 3 isoform X2 [Lactuca sativa] &gt;PLY74783.1 hypothetical protein LSAT_6X70601 [Lactuca sativa]	GO:0006355,GO:0032502,GO:0005634,GO:0006351,GO:0005524	regulation of transcription, DNA-templated[BP],developmental process[BP],nucleus[CC],transcription, DNA-templated[BP],ATP binding[MF]		UUCCACAGCUUUCUUGAACU
Cluster4	Cluster_123548	aof-miR396b,csi-miR396f-5p,cas-miR396b,cas-miR396a,pab-miR396h,pab-miR396g,fve-miR396d,fve-miR396c-5p,fve-miR396a-5p,fve-miR396b-5p,eun-miR396b-5p,vca-miR396-5p,ata-miR396c-5p,ata-miR396e-5p,bra-miR396-5p,sly-miR396b,sly-miR396a-5p,atr-miR396e,atr-miR396c,atr-miR396b,lus-miR396e,cpa-miR396,ppe-miR396b,stu-miR396-5p,ama-miR396-5p,mes-miR396f,mes-miR396e,mes-miR396d,mes-miR396c,mes-miR396b,mes-miR3…	CtAH05G0004400	9.83796	14.4355	24.1673	797.137	655.835	141.889	-0.993593	AT3G13960.1	62.143	growth-regulating factor 5	XP_024980214.1	growth-regulating factor 1-like [Cynara cardunculus var. scolymus]	GO:0006355,GO:0032502,GO:0005634,GO:0006351,GO:0005524	regulation of transcription, DNA-templated[BP],developmental process[BP],nucleus[CC],transcription, DNA-templated[BP],ATP binding[MF]		UUCCACAGCUUUCUUGAACU
Cluster4	Cluster_123548	aof-miR396b,csi-miR396f-5p,cas-miR396b,cas-miR396a,pab-miR396h,pab-miR396g,fve-miR396d,fve-miR396c-5p,fve-miR396a-5p,fve-miR396b-5p,eun-miR396b-5p,vca-miR396-5p,ata-miR396c-5p,ata-miR396e-5p,bra-miR396-5p,sly-miR396b,sly-miR396a-5p,atr-miR396e,atr-miR396c,atr-miR396b,lus-miR396e,cpa-miR396,ppe-miR396b,stu-miR396-5p,ama-miR396-5p,mes-miR396f,mes-miR396e,mes-miR396d,mes-miR396c,mes-miR396b,mes-miR3…	CtAH07G0019700	8.49111	6.34238	23.5853	797.137	655.835	141.889	-0.948941	AT1G27150.1	53.261	Tetratricopeptide repeat (TPR)-like superfamily protein	XP_024991762.1	tetratricopeptide repeat protein 38-like isoform X1 [Cynara cardunculus var. scolymus]	GO:0005515	protein binding[MF]		UUCCACAGCUUUCUUGAACU
Cluster4	Cluster_123548	aof-miR396b,csi-miR396f-5p,cas-miR396b,cas-miR396a,pab-miR396h,pab-miR396g,fve-miR396d,fve-miR396c-5p,fve-miR396a-5p,fve-miR396b-5p,eun-miR396b-5p,vca-miR396-5p,ata-miR396c-5p,ata-miR396e-5p,bra-miR396-5p,sly-miR396b,sly-miR396a-5p,atr-miR396e,atr-miR396c,atr-miR396b,lus-miR396e,cpa-miR396,ppe-miR396b,stu-miR396-5p,ama-miR396-5p,mes-miR396f,mes-miR396e,mes-miR396d,mes-miR396c,mes-miR396b,mes-miR3…	CtAH08G0182000	0.0131297	4.87494	5.26227	797.137	655.835	141.889	-0.714703	AT2G22540.3	55.983	K-box region and MADS-box transcription factor family protein	XP_024975987.1	MADS-box protein JOINTLESS-like isoform X1 [Cynara cardunculus var. scolymus] &gt;KVI08667.1 hypothetical protein Ccrd_012966 [Cynara cardunculus var. scolymus]	GO:0006355,GO:0003677,GO:0000977,GO:0045944,GO:0046983,GO:0005634,GO:0003700	regulation of transcription, DNA-templated[BP],DNA binding[MF],RNA polymerase II regulatory region sequence-specific DNA binding[MF],positive regulation of transcription by RNA polymerase II[BP],protein dimerization activity[MF],nucleus[CC],DNA-binding transcription factor activity[MF]	ko:K09260	UUCCACAGCUUUCUUGAACU
Cluster4	Cluster_123548	aof-miR396b,csi-miR396f-5p,cas-miR396b,cas-miR396a,pab-miR396h,pab-miR396g,fve-miR396d,fve-miR396c-5p,fve-miR396a-5p,fve-miR396b-5p,eun-miR396b-5p,vca-miR396-5p,ata-miR396c-5p,ata-miR396e-5p,bra-miR396-5p,sly-miR396b,sly-miR396a-5p,atr-miR396e,atr-miR396c,atr-miR396b,lus-miR396e,cpa-miR396,ppe-miR396b,stu-miR396-5p,ama-miR396-5p,mes-miR396f,mes-miR396e,mes-miR396d,mes-miR396c,mes-miR396b,mes-miR3…	CtAH08G0328500	3.57478	1.48869	5.09517	797.137	655.835	141.889	-0.682031	NA	NA	NA	PWA60203.1	hypothetical protein CTI12_AA358740 [Artemisia annua]	NA	NA	NA	UUCCACAGCUUUCUUGAACU
Cluster4	Cluster_123548	aof-miR396b,csi-miR396f-5p,cas-miR396b,cas-miR396a,pab-miR396h,pab-miR396g,fve-miR396d,fve-miR396c-5p,fve-miR396a-5p,fve-miR396b-5p,eun-miR396b-5p,vca-miR396-5p,ata-miR396c-5p,ata-miR396e-5p,bra-miR396-5p,sly-miR396b,sly-miR396a-5p,atr-miR396e,atr-miR396c,atr-miR396b,lus-miR396e,cpa-miR396,ppe-miR396b,stu-miR396-5p,ama-miR396-5p,mes-miR396f,mes-miR396e,mes-miR396d,mes-miR396c,mes-miR396b,mes-miR3…	CtAH09G0007700	0.156573	6.0737	22.8446	797.137	655.835	141.889	-0.998859	AT3G13960.1,AT3G13840.1	34.706,46.704	growth-regulating factor 5,GRAS family transcription factor	XP_024969875.1,XP_024969874.1	growth-regulating factor 5-like [Cynara cardunculus var. scolymus],nodulation-signaling pathway 1 protein-like [Cynara cardunculus var. scolymus] &gt;KVI05846.1 Transcription factor GRAS [Cynara cardunculus var. scolymus]	GO:0006355,GO:0032502,GO:0005634,GO:0006351,GO:0005524,NA	regulation of transcription, DNA-templated[BP],developmental process[BP],nucleus[CC],transcription, DNA-templated[BP],ATP binding[MF],NA	,	UUCCACAGCUUUCUUGAACU
Cluster4	Cluster_123548	aof-miR396b,csi-miR396f-5p,cas-miR396b,cas-miR396a,pab-miR396h,pab-miR396g,fve-miR396d,fve-miR396c-5p,fve-miR396a-5p,fve-miR396b-5p,eun-miR396b-5p,vca-miR396-5p,ata-miR396c-5p,ata-miR396e-5p,bra-miR396-5p,sly-miR396b,sly-miR396a-5p,atr-miR396e,atr-miR396c,atr-miR396b,lus-miR396e,cpa-miR396,ppe-miR396b,stu-miR396-5p,ama-miR396-5p,mes-miR396f,mes-miR396e,mes-miR396d,mes-miR396c,mes-miR396b,mes-miR3…	CtAH09G0121600	12.9476	13.5097	23.7083	797.137	655.835	141.889	-0.987239	AT5G56180.1	54.545	actin-related protein 8	XP_024976563.1	actin-related protein 8 isoform X1 [Cynara cardunculus var. scolymus]	GO:0005515	protein binding[MF]	ko:K16616	UUCCACAGCUUUCUUGAACU
Cluster4	Cluster_141455	vca-miR10202a-5p,pxy-miR-8500,cin-miR-4003c-5p	CtAH01G0219800	1.43744	0.773496	1.35667	6.30541	8.19771	1.92521	-0.652115	AT4G04980.3	59.524	hypothetical protein	XP_024993018.1	formin-like protein 20 [Cynara cardunculus var. scolymus]	NA	NA	ko:K05747	CGCAAAAUUCGUUGGUUAUC
Cluster4	Cluster_141455	vca-miR10202a-5p,pxy-miR-8500,cin-miR-4003c-5p	CtAH05G0278700	18.2472	4.54966	25.2626	6.30541	8.19771	1.92521	-0.917415	AT5G20490.2	78.357	myosin family protein with Dil	XP_024959969.1	myosin-17-like [Cynara cardunculus var. scolymus]	GO:0016459,GO:0007015,GO:0005524,GO:0003774,GO:0005515	myosin complex[CC],actin filament organization[BP],ATP binding[MF],motor activity[MF],protein binding[MF]	ko:K10357	CGCAAAAUUCGUUGGUUAUC
Cluster4	Cluster_202683	pti-miR5482	CtAH02G0045900	5.47921	2.00516	6.60705	7.9738	8.3714	6.7282	-0.838733	AT4G14590.1	49.119	embryo defective 2739	XP_024994434.1	integrator complex subunit 3 [Cynara cardunculus var. scolymus]	NA	NA	ko:K13140	AUUUGAUCUAUAGCGACGACUUGU
Cluster4	Cluster_202683	pti-miR5482	CtAH04G0235300	9.6139	6.54937	18.2127	7.9738	8.3714	6.7282	-0.999754	AT2G03670.1	71.781	cell division cycle 48B	XP_024987323.1	cell division control protein 48 homolog B isoform X2 [Cynara cardunculus var. scolymus]	GO:0005524	ATP binding[MF]	ko:K13525	AUUUGAUCUAUAGCGACGACUUGU
Cluster4	Cluster_202683	pti-miR5482	CtAH05G0207300	0	0	0.00107153	7.9738	8.3714	6.7282	-0.972741	AT5G16100.2	36.194	RWP-RK domain protein	XP_024959002.1	uncharacterized protein LOC112499973 [Cynara cardunculus var. scolymus]	NA	NA		AUUUGAUCUAUAGCGACGACUUGU
Cluster4	Cluster_202683	pti-miR5482	CtAH06G0298100	7.91777	10.5898	18.0009	7.9738	8.3714	6.7282	-0.88108	AT1G46264.1	56.15	heat shock transcription factor B4	XP_022034130.1	heat stress transcription factor B-4-like [Helianthus annuus] &gt;OTG27731.1 putative winged helix-turn-helix DNA-binding domain, Heat shock transcription factor family [Helianthus annuus]	GO:0006355,GO:0005634,GO:0043565,GO:0003700	regulation of transcription, DNA-templated[BP],nucleus[CC],sequence-specific DNA binding[MF],DNA-binding transcription factor activity[MF]	ko:K09419	AUUUGAUCUAUAGCGACGACUUGU
Cluster5	Cluster_141449	sfr-miR-13b-5p,aae-miR-13-5p,csi-miR1515b-3p,cel-miR-5551-5p,cin-miR-4003c-5p	CtAH11G0103800	20.0432	1.97511	7.70329	3.44404	10.343	1.45931	-0.584712	AT5G12480.1	77.486	calmodulin-domain protein kinase 7	XP_024958772.1	calcium-dependent protein kinase 7-like isoform X1 [Cynara cardunculus var. scolymus] &gt;XP_024958773.1 calcium-dependent protein kinase 7-like isoform X1 [Cynara cardunculus var. scolymus] &gt;XP_024958774.1 calcium-dependent protein kinase 7-like isoform X1 [Cynara cardunculus var. scolymus]	GO:0004672,GO:0006468,GO:0005509,GO:0005524	protein kinase activity[MF],protein phosphorylation[BP],calcium ion binding[MF],ATP binding[MF]	ko:K13412	CGCAAAAAUGGUUGGUUAUC
Cluster5	Cluster_141449	sfr-miR-13b-5p,aae-miR-13-5p,csi-miR1515b-3p,cel-miR-5551-5p,cin-miR-4003c-5p	CtAH12G0091400	2.00828	1.14644	1.46099	3.44404	10.343	1.45931	-0.627292	AT5G01510.1	69.47	root UVB sensitive protein (Protein of unknown function%2C DUF647)	XP_024968544.1	protein root UVB sensitive 5 isoform X1 [Cynara cardunculus var. scolymus]	NA	NA		CGCAAAAAUGGUUGGUUAUC
Cluster5	Cluster_141449	sfr-miR-13b-5p,aae-miR-13-5p,csi-miR1515b-3p,cel-miR-5551-5p,cin-miR-4003c-5p	CtAH02G0191500	16.4094	6.17673	14.9313	3.44404	10.343	1.45931	-0.939892	AT5G20180.2	51.887	Ribosomal protein L36	XP_024963377.1	uncharacterized protein LOC112503602 [Cynara cardunculus var. scolymus] &gt;KVH87452.1 Ribosomal protein L36 [Cynara cardunculus var. scolymus]	GO:0006412,GO:0005840,GO:0003735	translation[BP],ribosome[CC],structural constituent of ribosome[MF]	ko:K02919	CGCAAAAAUGGUUGGUUAUC
Cluster5	Cluster_141449	sfr-miR-13b-5p,aae-miR-13-5p,csi-miR1515b-3p,cel-miR-5551-5p,cin-miR-4003c-5p	CtAH04G0012200	12.1653	5.65218	8.49203	3.44404	10.343	1.45931	-0.688188	AT3G12770.1,NA	72.000,NA	mitochondrial editing factor 22,NA	XP_024994767.1,NA	pentatricopeptide repeat-containing protein At3g12770 [Cynara cardunculus var. scolymus] &gt;XP_024994768.1 pentatricopeptide repeat-containing protein At3g12770 [Cynara cardunculus var. scolymus] &gt;KVH95962.1 Pentatricopeptide repeat-containing protein [Cynara cardunculus var. scolymus],NA	GO:0008270,NA	zinc ion binding[MF],NA	,NA	CGCAAAAAUGGUUGGUUAUC
Cluster5	Cluster_141449	sfr-miR-13b-5p,aae-miR-13-5p,csi-miR1515b-3p,cel-miR-5551-5p,cin-miR-4003c-5p	CtAH05G0244300	5.1324	2.29542	5.1769	3.44404	10.343	1.45931	-0.97987	AT5G36930.3,AT5G36930.3	34.017,34.363	Disease resistance protein (TIR-NBS-LRR class) family,Disease resistance protein (TIR-NBS-LRR class) family	PWA90599.1,XP_023748552.1	NB-ARC domains-containing protein [Artemisia annua],TMV resistance protein N-like [Lactuca sativa] &gt;XP_023748553.1 TMV resistance protein N-like [Lactuca sativa] &gt;PLY62607.1 hypothetical protein LSAT_9X61900 [Lactuca sativa]	GO:0043531,GO:0007165,GO:0005515,GO:0043531,GO:0007165,GO:0005515	ADP binding[MF],signal transduction[BP],protein binding[MF],ADP binding[MF],signal transduction[BP],protein binding[MF]	,	CGCAAAAAUGGUUGGUUAUC
Cluster5	Cluster_141449	sfr-miR-13b-5p,aae-miR-13-5p,csi-miR1515b-3p,cel-miR-5551-5p,cin-miR-4003c-5p	CtAH07G0143400	36.8303	9.50532	23.6552	3.44404	10.343	1.45931	-0.753473	AT5G07240.1	45.092	IQ-domain 24	XP_024991061.1	protein IQ-DOMAIN 14 [Cynara cardunculus var. scolymus] &gt;KVI04736.1 protein of unknown function DUF4005 [Cynara cardunculus var. scolymus]	GO:0005515	protein binding[MF]		CGCAAAAAUGGUUGGUUAUC
Cluster5	Cluster_141449	sfr-miR-13b-5p,aae-miR-13-5p,csi-miR1515b-3p,cel-miR-5551-5p,cin-miR-4003c-5p	CtAH08G0008600	12.6553	5.21958	7.22786	3.44404	10.343	1.45931	-0.542356	AT5G24060.3	51.183	Pentatricopeptide repeat (PPR) superfamily protein	XP_024987381.1	uncharacterized protein At3g49140-like [Cynara cardunculus var. scolymus]	NA	NA		CGCAAAAAUGGUUGGUUAUC
Cluster5	Cluster_141449	sfr-miR-13b-5p,aae-miR-13-5p,csi-miR1515b-3p,cel-miR-5551-5p,cin-miR-4003c-5p	CtAH08G0212500	55.2221	4.2429	30.5406	3.44404	10.343	1.45931	-0.751965	AT2G27500.1	62.921	Glycosyl hydrolase superfamily protein	XP_024981460.1	glucan endo-1,3-beta-glucosidase 14-like [Cynara cardunculus var. scolymus] &gt;KVI08447.1 Glycoside hydrolase, catalytic domain-containing protein [Cynara cardunculus var. scolymus]	GO:0005975,GO:0004553	carbohydrate metabolic process[BP],hydrolase activity, hydrolyzing O-glycosyl compounds[MF]		CGCAAAAAUGGUUGGUUAUC
Cluster5	Cluster_156957	mdo-miR-12341-3p,gmo-miR-139-5p,oni-miR-10974,pny-miR-139,oni-miR-139,nbr-miR-139,mze-miR-139,abu-miR-139,oha-miR-139-5p,pbv-miR-139-5p,cli-miR-139-5p,ami-miR-139-5p,cpi-miR-139-5p,ssa-miR-139-5p,cbn-miR-7639,ipu-miR-139,ssc-miR-7135-3p,ccr-miR-139,mmu-miR-7053-3p,sha-miR-139,ola-miR-139,aca-miR-139-5p,bfl-miR-4884,tgu-miR-139-5p,oan-miR-139-5p,cbr-miR-785a	CtAH12G0213700	8.73898	2.92616	6.50121	36.0711	68.3164	29.7115	-0.85472	AT4G02560.2	46.271	Homeodomain-like superfamily protein	XP_024966976.1	homeobox protein LUMINIDEPENDENS isoform X1 [Cynara cardunculus var. scolymus]	GO:0003677	DNA binding[MF]		CGUGUACUCUGUGUCUCCAUC
Cluster5	Cluster_156957	mdo-miR-12341-3p,gmo-miR-139-5p,oni-miR-10974,pny-miR-139,oni-miR-139,nbr-miR-139,mze-miR-139,abu-miR-139,oha-miR-139-5p,pbv-miR-139-5p,cli-miR-139-5p,ami-miR-139-5p,cpi-miR-139-5p,ssa-miR-139-5p,cbn-miR-7639,ipu-miR-139,ssc-miR-7135-3p,ccr-miR-139,mmu-miR-7053-3p,sha-miR-139,ola-miR-139,aca-miR-139-5p,bfl-miR-4884,tgu-miR-139-5p,oan-miR-139-5p,cbr-miR-785a	CtAH01G0177100	10.0132	4.59145	5.59524	36.0711	68.3164	29.7115	-0.517778	AT5G46420.1	49.392	16S rRNA processing protein RimM family	XP_024962423.1	uncharacterized protein LOC112502675 isoform X1 [Cynara cardunculus var. scolymus] &gt;KVH88027.1 16S rRNA processing protein RimM [Cynara cardunculus var. scolymus]	GO:0005840,GO:0006364,GO:0043022	ribosome[CC],rRNA processing[BP],ribosome binding[MF]	ko:K00972,ko:K02860	CGUGUACUCUGUGUCUCCAUC
Cluster5	Cluster_156957	mdo-miR-12341-3p,gmo-miR-139-5p,oni-miR-10974,pny-miR-139,oni-miR-139,nbr-miR-139,mze-miR-139,abu-miR-139,oha-miR-139-5p,pbv-miR-139-5p,cli-miR-139-5p,ami-miR-139-5p,cpi-miR-139-5p,ssa-miR-139-5p,cbn-miR-7639,ipu-miR-139,ssc-miR-7135-3p,ccr-miR-139,mmu-miR-7053-3p,sha-miR-139,ola-miR-139,aca-miR-139-5p,bfl-miR-4884,tgu-miR-139-5p,oan-miR-139-5p,cbr-miR-785a	CtAH01G0178100	0.003335	0	0.0328381	36.0711	68.3164	29.7115	-0.696301	NA	NA	NA	XP_024965819.1	uncharacterized protein At2g29880-like [Cynara cardunculus var. scolymus]	NA	NA		CGUGUACUCUGUGUCUCCAUC
Cluster5	Cluster_156957	mdo-miR-12341-3p,gmo-miR-139-5p,oni-miR-10974,pny-miR-139,oni-miR-139,nbr-miR-139,mze-miR-139,abu-miR-139,oha-miR-139-5p,pbv-miR-139-5p,cli-miR-139-5p,ami-miR-139-5p,cpi-miR-139-5p,ssa-miR-139-5p,cbn-miR-7639,ipu-miR-139,ssc-miR-7135-3p,ccr-miR-139,mmu-miR-7053-3p,sha-miR-139,ola-miR-139,aca-miR-139-5p,bfl-miR-4884,tgu-miR-139-5p,oan-miR-139-5p,cbr-miR-785a	CtAH01G0203600	0.827793	0.256818	0.432996	36.0711	68.3164	29.7115	-0.625207	NA	NA	NA	XP_023739197.1	uncharacterized protein LOC111887270 [Lactuca sativa]	NA	NA	NA	CGUGUACUCUGUGUCUCCAUC
Cluster5	Cluster_156957	mdo-miR-12341-3p,gmo-miR-139-5p,oni-miR-10974,pny-miR-139,oni-miR-139,nbr-miR-139,mze-miR-139,abu-miR-139,oha-miR-139-5p,pbv-miR-139-5p,cli-miR-139-5p,ami-miR-139-5p,cpi-miR-139-5p,ssa-miR-139-5p,cbn-miR-7639,ipu-miR-139,ssc-miR-7135-3p,ccr-miR-139,mmu-miR-7053-3p,sha-miR-139,ola-miR-139,aca-miR-139-5p,bfl-miR-4884,tgu-miR-139-5p,oan-miR-139-5p,cbr-miR-785a	CtAH05G0148600	0.156791	0.0234014	0.104276	36.0711	68.3164	29.7115	-0.849532	NA	NA	NA	XP_024969627.1	uncharacterized protein At2g29880-like [Cynara cardunculus var. scolymus]	NA	NA		CGUGUACUCUGUGUCUCCAUC
Cluster5	Cluster_156957	mdo-miR-12341-3p,gmo-miR-139-5p,oni-miR-10974,pny-miR-139,oni-miR-139,nbr-miR-139,mze-miR-139,abu-miR-139,oha-miR-139-5p,pbv-miR-139-5p,cli-miR-139-5p,ami-miR-139-5p,cpi-miR-139-5p,ssa-miR-139-5p,cbn-miR-7639,ipu-miR-139,ssc-miR-7135-3p,ccr-miR-139,mmu-miR-7053-3p,sha-miR-139,ola-miR-139,aca-miR-139-5p,bfl-miR-4884,tgu-miR-139-5p,oan-miR-139-5p,cbr-miR-785a	CtAH06G0077200	10.7849	4.94736	12.1641	36.0711	68.3164	29.7115	-0.999642	AT3G53110.1	55.245	P-loop containing nucleoside triphosphate hydrolases superfamily protein	XP_024982553.1	DEAD-box ATP-dependent RNA helicase 38 [Cynara cardunculus var. scolymus] &gt;KVH99939.1 DNA/RNA helicase, DEAD/DEAH box type, N-terminal [Cynara cardunculus var. scolymus]	GO:0003676,GO:0005524	nucleic acid binding[MF],ATP binding[MF]	ko:K18655	CGUGUACUCUGUGUCUCCAUC
Cluster5	Cluster_156957	mdo-miR-12341-3p,gmo-miR-139-5p,oni-miR-10974,pny-miR-139,oni-miR-139,nbr-miR-139,mze-miR-139,abu-miR-139,oha-miR-139-5p,pbv-miR-139-5p,cli-miR-139-5p,ami-miR-139-5p,cpi-miR-139-5p,ssa-miR-139-5p,cbn-miR-7639,ipu-miR-139,ssc-miR-7135-3p,ccr-miR-139,mmu-miR-7053-3p,sha-miR-139,ola-miR-139,aca-miR-139-5p,bfl-miR-4884,tgu-miR-139-5p,oan-miR-139-5p,cbr-miR-785a	CtAH07G0015100	24.8542	10.7936	32.2763	36.0711	68.3164	29.7115	-0.98147	AT1G60170.1	74.28	pre-mRNA processing ribonucleoprotein binding region-containing protein	XP_024990421.1	U4/U6 small nuclear ribonucleoprotein Prp31 homolog [Cynara cardunculus var. scolymus]	GO:0000244,GO:0000398,GO:0046540	spliceosomal tri-snRNP complex assembly[BP],mRNA splicing, via spliceosome[BP],U4/U6 x U5 tri-snRNP complex[CC]	ko:K12844	CGUGUACUCUGUGUCUCCAUC
Cluster5	Cluster_156957	mdo-miR-12341-3p,gmo-miR-139-5p,oni-miR-10974,pny-miR-139,oni-miR-139,nbr-miR-139,mze-miR-139,abu-miR-139,oha-miR-139-5p,pbv-miR-139-5p,cli-miR-139-5p,ami-miR-139-5p,cpi-miR-139-5p,ssa-miR-139-5p,cbn-miR-7639,ipu-miR-139,ssc-miR-7135-3p,ccr-miR-139,mmu-miR-7053-3p,sha-miR-139,ola-miR-139,aca-miR-139-5p,bfl-miR-4884,tgu-miR-139-5p,oan-miR-139-5p,cbr-miR-785a	CtAH07G0260200	6.90045	2.63633	5.11049	36.0711	68.3164	29.7115	-0.833458	NA	NA	NA	NA	NA	NA	NA	NA	CGUGUACUCUGUGUCUCCAUC
Cluster5	Cluster_156957	mdo-miR-12341-3p,gmo-miR-139-5p,oni-miR-10974,pny-miR-139,oni-miR-139,nbr-miR-139,mze-miR-139,abu-miR-139,oha-miR-139-5p,pbv-miR-139-5p,cli-miR-139-5p,ami-miR-139-5p,cpi-miR-139-5p,ssa-miR-139-5p,cbn-miR-7639,ipu-miR-139,ssc-miR-7135-3p,ccr-miR-139,mmu-miR-7053-3p,sha-miR-139,ola-miR-139,aca-miR-139-5p,bfl-miR-4884,tgu-miR-139-5p,oan-miR-139-5p,cbr-miR-785a	CtAH07G0261400	3.34954	2.18843	5.22354	36.0711	68.3164	29.7115	-0.875587	AT1G54310.2	62.319	S-adenosyl-L-methionine-dependent methyltransferases superfamily protein	XP_024960071.1	uncharacterized protein LOC112500736 isoform X1 [Cynara cardunculus var. scolymus]	GO:0008168,GO:0003723	methyltransferase activity[MF],RNA binding[MF]		CGUGUACUCUGUGUCUCCAUC
Cluster5	Cluster_181801	aly-miR393b-3p,ath-miR393b-3p,sly-miR393,stu-miR393-3p,cas-miR393-3p,aly-miR393a-3p,ath-miR393a-3p,csi-miR393b-3p,mdm-miR393f,mdm-miR393e,mdm-miR393d,oni-miR-10918,oni-miR-10878	CtAH11G0147800	5.4445	1.91979	7.27442	8.44343	53.3912	21.6946	-0.805772	AT5G11470.2,AT5G11470.2	34.650,55.172	bromo-adjacent homology (BAH) domain-containing protein,bromo-adjacent homology (BAH) domain-containing protein	XP_024985700.1,KVH89964.1	protein ANTI-SILENCING 1 isoform X1 [Cynara cardunculus var. scolymus],Bromo adjacent homology (BAH) domain-containing protein, partial [Cynara cardunculus var. scolymus]	GO:0003682,GO:0003682	CtAHomatin binding[MF],CtAHomatin binding[MF]	,	AUCAUGCGAUCUCUUUGGAAG
Cluster5	Cluster_181801	aly-miR393b-3p,ath-miR393b-3p,sly-miR393,stu-miR393-3p,cas-miR393-3p,aly-miR393a-3p,ath-miR393a-3p,csi-miR393b-3p,mdm-miR393f,mdm-miR393e,mdm-miR393d,oni-miR-10918,oni-miR-10878	CtAH11G0221400	42.5127	5.62786	5.65106	8.44343	53.3912	21.6946	-0.727797	AT3G06620.1	59.647	PAS domain-containing protein tyrosine kinase family protein	XP_024985501.1	uncharacterized protein LOC112521084 [Cynara cardunculus var. scolymus]	GO:0006355,GO:0004672,GO:0006468,GO:0005524	regulation of transcription, DNA-templated[BP],protein kinase activity[MF],protein phosphorylation[BP],ATP binding[MF]		AUCAUGCGAUCUCUUUGGAAG
Cluster5	Cluster_181801	aly-miR393b-3p,ath-miR393b-3p,sly-miR393,stu-miR393-3p,cas-miR393-3p,aly-miR393a-3p,ath-miR393a-3p,csi-miR393b-3p,mdm-miR393f,mdm-miR393e,mdm-miR393d,oni-miR-10918,oni-miR-10878	CtAH03G0237200	0.164428	0.100939	0.100513	8.44343	53.3912	21.6946	-0.723434	AT4G16130.1	71.458	arabinose kinase	XP_024996788.1	L-arabinokinase-like [Cynara cardunculus var. scolymus]	GO:0005534	galactose binding[MF]	ko:K12446	AUCAUGCGAUCUCUUUGGAAG
Cluster5	Cluster_181801	aly-miR393b-3p,ath-miR393b-3p,sly-miR393,stu-miR393-3p,cas-miR393-3p,aly-miR393a-3p,ath-miR393a-3p,csi-miR393b-3p,mdm-miR393f,mdm-miR393e,mdm-miR393d,oni-miR-10918,oni-miR-10878	CtAH03G0290700	17.2566	1.75634	1.85744	8.44343	53.3912	21.6946	-0.7313	AT4G17570.3	48.987	GATA transcription factor 26	XP_024961421.1	GATA transcription factor 26-like [Cynara cardunculus var. scolymus]	GO:0006355,GO:0043565,GO:0008270	regulation of transcription, DNA-templated[BP],sequence-specific DNA binding[MF],zinc ion binding[MF]		AUCAUGCGAUCUCUUUGGAAG
Cluster5	Cluster_181801	aly-miR393b-3p,ath-miR393b-3p,sly-miR393,stu-miR393-3p,cas-miR393-3p,aly-miR393a-3p,ath-miR393a-3p,csi-miR393b-3p,mdm-miR393f,mdm-miR393e,mdm-miR393d,oni-miR-10918,oni-miR-10878	CtAH06G0131600	0.0020796	0	0	8.44343	53.3912	21.6946	-0.727423	NA	NA	NA	KVI11426.1	hypothetical protein Ccrd_010161 [Cynara cardunculus var. scolymus]	NA	NA		AUCAUGCGAUCUCUUUGGAAG
Cluster5	Cluster_181801	aly-miR393b-3p,ath-miR393b-3p,sly-miR393,stu-miR393-3p,cas-miR393-3p,aly-miR393a-3p,ath-miR393a-3p,csi-miR393b-3p,mdm-miR393f,mdm-miR393e,mdm-miR393d,oni-miR-10918,oni-miR-10878	CtAH07G0214800	12.5946	0.84254	0.699053	8.44343	53.3912	21.6946	-0.720172	AT4G37180.1	36.053	Homeodomain-like superfamily protein	XP_024960756.1	transcription factor HHO5-like [Cynara cardunculus var. scolymus]	GO:0003677	DNA binding[MF]		AUCAUGCGAUCUCUUUGGAAG
Cluster5	Cluster_181801	aly-miR393b-3p,ath-miR393b-3p,sly-miR393,stu-miR393-3p,cas-miR393-3p,aly-miR393a-3p,ath-miR393a-3p,csi-miR393b-3p,mdm-miR393f,mdm-miR393e,mdm-miR393d,oni-miR-10918,oni-miR-10878	CtAH07G0245700	22.0455	2.89775	4.87219	8.44343	53.3912	21.6946	-0.788544	AT5G54260.1	70.109	DNA repair and meiosis protein (Mre11)	XP_024960013.1	double-strand break repair protein MRE11 isoform X1 [Cynara cardunculus var. scolymus]	GO:0008408,GO:0004519,GO:0006302,GO:0005634,GO:0030870,GO:0030145,GO:0016787	3'-5' exonuclease activity[MF],endonuclease activity[MF],double-strand break repair[BP],nucleus[CC],Mre11 complex[CC],manganese ion binding[MF],hydrolase activity[MF]	ko:K10865	AUCAUGCGAUCUCUUUGGAAG
Cluster5	Cluster_181801	aly-miR393b-3p,ath-miR393b-3p,sly-miR393,stu-miR393-3p,cas-miR393-3p,aly-miR393a-3p,ath-miR393a-3p,csi-miR393b-3p,mdm-miR393f,mdm-miR393e,mdm-miR393d,oni-miR-10918,oni-miR-10878	CtAH08G0182900	2.3382	0.775193	0.524131	8.44343	53.3912	21.6946	-0.633832	AT4G38062.1	27.056	basic helix loop helix (bHLH) DNA-binding superfamily protein	XP_024959960.1	uncharacterized protein At4g38062-like [Cynara cardunculus var. scolymus] &gt;XP_024959967.1 uncharacterized protein At4g38062-like [Cynara cardunculus var. scolymus]	NA	NA	ko:K20283,ko:K20478	AUCAUGCGAUCUCUUUGGAAG
Cluster5	Cluster_181801	aly-miR393b-3p,ath-miR393b-3p,sly-miR393,stu-miR393-3p,cas-miR393-3p,aly-miR393a-3p,ath-miR393a-3p,csi-miR393b-3p,mdm-miR393f,mdm-miR393e,mdm-miR393d,oni-miR-10918,oni-miR-10878	CtAH08G0327100	1.09885	0.43149	0.617405	8.44343	53.3912	21.6946	-0.88563	NA	NA	NA	KVH87454.1	hypothetical protein Ccrd_025307 [Cynara cardunculus var. scolymus]	NA	NA	NA	AUCAUGCGAUCUCUUUGGAAG
Cluster5	Cluster_181801	aly-miR393b-3p,ath-miR393b-3p,sly-miR393,stu-miR393-3p,cas-miR393-3p,aly-miR393a-3p,ath-miR393a-3p,csi-miR393b-3p,mdm-miR393f,mdm-miR393e,mdm-miR393d,oni-miR-10918,oni-miR-10878	CtAH09G0154900	1.7261	0.33067	2.9299	8.44343	53.3912	21.6946	-0.716503	AT1G17720.1	49.879	Protein phosphatase 2A%2C regulatory subunit PR55	XP_024976956.1	serine/threonine protein phosphatase 2A 55 kDa regulatory subunit B beta isoform-like isoform X1 [Cynara cardunculus var. scolymus]	GO:0000159,GO:0019888,GO:0005515	protein phosphatase type 2A complex[CC],protein phosphatase regulator activity[MF],protein binding[MF]	ko:K04354	AUCAUGCGAUCUCUUUGGAAG
Cluster5	Cluster_181801	aly-miR393b-3p,ath-miR393b-3p,sly-miR393,stu-miR393-3p,cas-miR393-3p,aly-miR393a-3p,ath-miR393a-3p,csi-miR393b-3p,mdm-miR393f,mdm-miR393e,mdm-miR393d,oni-miR-10918,oni-miR-10878	CtAH09G0167100	1.09118	0.431502	1.75394	8.44343	53.3912	21.6946	-0.685208	AT5G07740.3,AT1G18670.3	49.462,62.000	actin binding protein,Protein kinase superfamily protein	XP_024976283.1,KVH99240.1	formin-like protein 20 [Cynara cardunculus var. scolymus],Protein kinase, ATP binding site-containing protein [Cynara cardunculus var. scolymus]	NA,NA	NA,NA	ko:K02184,ko:K08819	AUCAUGCGAUCUCUUUGGAAG
Cluster5	Cluster_20592	aof-miR390,mes-miR390b,cas-miR390b,cas-miR390a-5p,pab-miR390b,pab-miR390a,fve-miR390b,fve-miR390a,ata-miR390-5p,bra-miR390-5p,sly-miR390b-5p,atr-miR390.2,cpa-miR390b,cpa-miR390a,ppe-miR390,lja-miR390b-5p,lja-miR390a-5p,cme-miR390c,cme-miR390a,cme-miR390d,mdm-miR390f,mdm-miR390e,mdm-miR390d,mdm-miR390c,mdm-miR390b,mdm-miR390a,hex-miR390b,hex-miR390a,gma-miR390g,gma-miR390f,nta-miR390c,nta-miR390b,…	CtAH10G0011200	22.0945	6.68671	9.98584	90.9506	258.958	126.253	-0.800996	AT2G41700.1	68.204	ATP-binding cassette A1	XP_024980780.1	ABC transporter A family member 1 isoform X1 [Cynara cardunculus var. scolymus]	GO:0055085,GO:0042626,GO:0016021,GO:0005524,GO:0016887	transmembrane transport[BP],ATPase-coupled transmembrane transporter activity[MF],integral component of membrane[CC],ATP binding[MF],ATPase activity[MF]	ko:K05642,ko:K05643,ko:K05645	AAGCUCAGGAGGGAUAGCGCC
Cluster5	Cluster_20592	aof-miR390,mes-miR390b,cas-miR390b,cas-miR390a-5p,pab-miR390b,pab-miR390a,fve-miR390b,fve-miR390a,ata-miR390-5p,bra-miR390-5p,sly-miR390b-5p,atr-miR390.2,cpa-miR390b,cpa-miR390a,ppe-miR390,lja-miR390b-5p,lja-miR390a-5p,cme-miR390c,cme-miR390a,cme-miR390d,mdm-miR390f,mdm-miR390e,mdm-miR390d,mdm-miR390c,mdm-miR390b,mdm-miR390a,hex-miR390b,hex-miR390a,gma-miR390g,gma-miR390f,nta-miR390c,nta-miR390b,…	CtAH10G0211200	0.259558	0.0601578	0.36808	90.9506	258.958	126.253	-0.849676	AT4G23160.2	46.784	cysteine-rich RECEPTOR-like kinase	RVW69134.1	Retrovirus-related Pol polyprotein from transposon TNT 1-94 [Vitis vinifera]	GO:0000943,GO:0003676,GO:0015074	retrotransposon nucleocapsid[CC],nucleic acid binding[MF],DNA integration[BP]	ko:K08852,ko:K08874	AAGCUCAGGAGGGAUAGCGCC
Cluster5	Cluster_20592	aof-miR390,mes-miR390b,cas-miR390b,cas-miR390a-5p,pab-miR390b,pab-miR390a,fve-miR390b,fve-miR390a,ata-miR390-5p,bra-miR390-5p,sly-miR390b-5p,atr-miR390.2,cpa-miR390b,cpa-miR390a,ppe-miR390,lja-miR390b-5p,lja-miR390a-5p,cme-miR390c,cme-miR390a,cme-miR390d,mdm-miR390f,mdm-miR390e,mdm-miR390d,mdm-miR390c,mdm-miR390b,mdm-miR390a,hex-miR390b,hex-miR390a,gma-miR390g,gma-miR390f,nta-miR390c,nta-miR390b,…	CtAH12G0215600	6.37884	1.40988	4.29247	90.9506	258.958	126.253	-0.973496	AT2G48060.2	63.545	piezo-type mechanosensitive ion channel component	XP_024966705.1	piezo-type mechanosensitive ion channel homolog isoform X5 [Cynara cardunculus var. scolymus]	NA	NA	ko:K22128	AAGCUCAGGAGGGAUAGCGCC
Cluster5	Cluster_20592	aof-miR390,mes-miR390b,cas-miR390b,cas-miR390a-5p,pab-miR390b,pab-miR390a,fve-miR390b,fve-miR390a,ata-miR390-5p,bra-miR390-5p,sly-miR390b-5p,atr-miR390.2,cpa-miR390b,cpa-miR390a,ppe-miR390,lja-miR390b-5p,lja-miR390a-5p,cme-miR390c,cme-miR390a,cme-miR390d,mdm-miR390f,mdm-miR390e,mdm-miR390d,mdm-miR390c,mdm-miR390b,mdm-miR390a,hex-miR390b,hex-miR390a,gma-miR390g,gma-miR390f,nta-miR390c,nta-miR390b,…	CtAH02G0162100	1.12955	0.004521	0.00230547	90.9506	258.958	126.253	-0.66126	AT4G08850.1	48.163	Leucine-rich repeat receptor-like protein kinase family protein	XP_023732157.1	MDIS1-interacting receptor like kinase 2-like [Lactuca sativa] &gt;PLY75147.1 hypothetical protein LSAT_4X41340 [Lactuca sativa]	GO:0005515,GO:0004672,GO:0006468,GO:0005524	protein binding[MF],protein kinase activity[MF],protein phosphorylation[BP],ATP binding[MF]		AAGCUCAGGAGGGAUAGCGCC
Cluster5	Cluster_20592	aof-miR390,mes-miR390b,cas-miR390b,cas-miR390a-5p,pab-miR390b,pab-miR390a,fve-miR390b,fve-miR390a,ata-miR390-5p,bra-miR390-5p,sly-miR390b-5p,atr-miR390.2,cpa-miR390b,cpa-miR390a,ppe-miR390,lja-miR390b-5p,lja-miR390a-5p,cme-miR390c,cme-miR390a,cme-miR390d,mdm-miR390f,mdm-miR390e,mdm-miR390d,mdm-miR390c,mdm-miR390b,mdm-miR390a,hex-miR390b,hex-miR390a,gma-miR390g,gma-miR390f,nta-miR390c,nta-miR390b,…	CtAH02G0162300	1.62699	0.0134353	0.00153467	90.9506	258.958	126.253	-0.657758	AT4G08850.1	46.951	Leucine-rich repeat receptor-like protein kinase family protein	XP_023732157.1	MDIS1-interacting receptor like kinase 2-like [Lactuca sativa] &gt;PLY75147.1 hypothetical protein LSAT_4X41340 [Lactuca sativa]	GO:0005515,GO:0004672,GO:0006468,GO:0005524	protein binding[MF],protein kinase activity[MF],protein phosphorylation[BP],ATP binding[MF]		AAGCUCAGGAGGGAUAGCGCC
Cluster5	Cluster_20592	aof-miR390,mes-miR390b,cas-miR390b,cas-miR390a-5p,pab-miR390b,pab-miR390a,fve-miR390b,fve-miR390a,ata-miR390-5p,bra-miR390-5p,sly-miR390b-5p,atr-miR390.2,cpa-miR390b,cpa-miR390a,ppe-miR390,lja-miR390b-5p,lja-miR390a-5p,cme-miR390c,cme-miR390a,cme-miR390d,mdm-miR390f,mdm-miR390e,mdm-miR390d,mdm-miR390c,mdm-miR390b,mdm-miR390a,hex-miR390b,hex-miR390a,gma-miR390g,gma-miR390f,nta-miR390c,nta-miR390b,…	CtAH02G0162500	0.0009956	0	0	90.9506	258.958	126.253	-0.662538	AT4G08850.1,AT1G35710.1	48.237,43.836	Leucine-rich repeat receptor-like protein kinase family protein,kinase family with leucine-rich repeat domain-containing protein	XP_023732157.1,XP_023757691.1	MDIS1-interacting receptor like kinase 2-like [Lactuca sativa] &gt;PLY75147.1 hypothetical protein LSAT_4X41340 [Lactuca sativa],probable leucine-rich repeat receptor-like protein kinase At1g35710 [Lactuca sativa]	GO:0005515,GO:0004672,GO:0006468,GO:0005524,NA	protein binding[MF],protein kinase activity[MF],protein phosphorylation[BP],ATP binding[MF],NA	,	AAGCUCAGGAGGGAUAGCGCC
Cluster5	Cluster_20592	aof-miR390,mes-miR390b,cas-miR390b,cas-miR390a-5p,pab-miR390b,pab-miR390a,fve-miR390b,fve-miR390a,ata-miR390-5p,bra-miR390-5p,sly-miR390b-5p,atr-miR390.2,cpa-miR390b,cpa-miR390a,ppe-miR390,lja-miR390b-5p,lja-miR390a-5p,cme-miR390c,cme-miR390a,cme-miR390d,mdm-miR390f,mdm-miR390e,mdm-miR390d,mdm-miR390c,mdm-miR390b,mdm-miR390a,hex-miR390b,hex-miR390a,gma-miR390g,gma-miR390f,nta-miR390c,nta-miR390b,…	CtAH02G0162800	0.0366902	0	0.00822793	90.9506	258.958	126.253	-0.80729	AT4G08850.1,AT4G08850.1	46.350,45.619	Leucine-rich repeat receptor-like protein kinase family protein,Leucine-rich repeat receptor-like protein kinase family protein	XP_023732157.1,PLY80740.1	MDIS1-interacting receptor like kinase 2-like [Lactuca sativa] &gt;PLY75147.1 hypothetical protein LSAT_4X41340 [Lactuca sativa],hypothetical protein LSAT_3X64001 [Lactuca sativa]	GO:0005515,GO:0004672,GO:0006468,GO:0005524,GO:0005515	protein binding[MF],protein kinase activity[MF],protein phosphorylation[BP],ATP binding[MF],protein binding[MF]	,	AAGCUCAGGAGGGAUAGCGCC
Cluster5	Cluster_20592	aof-miR390,mes-miR390b,cas-miR390b,cas-miR390a-5p,pab-miR390b,pab-miR390a,fve-miR390b,fve-miR390a,ata-miR390-5p,bra-miR390-5p,sly-miR390b-5p,atr-miR390.2,cpa-miR390b,cpa-miR390a,ppe-miR390,lja-miR390b-5p,lja-miR390a-5p,cme-miR390c,cme-miR390a,cme-miR390d,mdm-miR390f,mdm-miR390e,mdm-miR390d,mdm-miR390c,mdm-miR390b,mdm-miR390a,hex-miR390b,hex-miR390a,gma-miR390g,gma-miR390f,nta-miR390c,nta-miR390b,…	CtAH02G0213000	10.5207	2.04431	1.31724	90.9506	258.958	126.253	-0.607645	NA	NA	NA	NA	NA	NA	NA	NA	AAGCUCAGGAGGGAUAGCGCC
Cluster5	Cluster_20592	aof-miR390,mes-miR390b,cas-miR390b,cas-miR390a-5p,pab-miR390b,pab-miR390a,fve-miR390b,fve-miR390a,ata-miR390-5p,bra-miR390-5p,sly-miR390b-5p,atr-miR390.2,cpa-miR390b,cpa-miR390a,ppe-miR390,lja-miR390b-5p,lja-miR390a-5p,cme-miR390c,cme-miR390a,cme-miR390d,mdm-miR390f,mdm-miR390e,mdm-miR390d,mdm-miR390c,mdm-miR390b,mdm-miR390a,hex-miR390b,hex-miR390a,gma-miR390g,gma-miR390f,nta-miR390c,nta-miR390b,…	CtAH03G0215000	88.5302	5.69066	10.5286	90.9506	258.958	126.253	-0.70061	AT4G33010.1	83.973	glycine decarboxylase P-protein 1	XP_024996027.1	glycine dehydrogenase (decarboxylating) A, mitochondrial [Cynara cardunculus var. scolymus]	GO:0004375,GO:0003824,GO:0006546,GO:0055114,GO:0006544	glycine dehydrogenase (decarboxylating) activity[MF],catalytic activity[MF],glycine catabolic process[BP],oxidation-reduction process[BP],glycine metabolic process[BP]	ko:K00281	AAGCUCAGGAGGGAUAGCGCC
Cluster5	Cluster_20592	aof-miR390,mes-miR390b,cas-miR390b,cas-miR390a-5p,pab-miR390b,pab-miR390a,fve-miR390b,fve-miR390a,ata-miR390-5p,bra-miR390-5p,sly-miR390b-5p,atr-miR390.2,cpa-miR390b,cpa-miR390a,ppe-miR390,lja-miR390b-5p,lja-miR390a-5p,cme-miR390c,cme-miR390a,cme-miR390d,mdm-miR390f,mdm-miR390e,mdm-miR390d,mdm-miR390c,mdm-miR390b,mdm-miR390a,hex-miR390b,hex-miR390a,gma-miR390g,gma-miR390f,nta-miR390c,nta-miR390b,…	CtAH04G0150000	0.0403795	0	0	90.9506	258.958	126.253	-0.662538	AT3G24255.4	25.277	RNA-directed DNA polymerase (reverse transcriptase)-related family protein	OTG08794.1	putative RNA-directed DNA polymerase, eukaryota, Reverse transcriptase zinc-binding domain protein [Helianthus annuus]	NA	NA		AAGCUCAGGAGGGAUAGCGCC
Cluster5	Cluster_20592	aof-miR390,mes-miR390b,cas-miR390b,cas-miR390a-5p,pab-miR390b,pab-miR390a,fve-miR390b,fve-miR390a,ata-miR390-5p,bra-miR390-5p,sly-miR390b-5p,atr-miR390.2,cpa-miR390b,cpa-miR390a,ppe-miR390,lja-miR390b-5p,lja-miR390a-5p,cme-miR390c,cme-miR390a,cme-miR390d,mdm-miR390f,mdm-miR390e,mdm-miR390d,mdm-miR390c,mdm-miR390b,mdm-miR390a,hex-miR390b,hex-miR390a,gma-miR390g,gma-miR390f,nta-miR390c,nta-miR390b,…	CtAH05G0210700	0.172212	0.0702421	0.456397	90.9506	258.958	126.253	-0.54854	AT4G23160.2	44.821	cysteine-rich RECEPTOR-like kinase	RVW69134.1	Retrovirus-related Pol polyprotein from transposon TNT 1-94 [Vitis vinifera]	GO:0015074,GO:0000943,GO:0003676,GO:0008270	DNA integration[BP],retrotransposon nucleocapsid[CC],nucleic acid binding[MF],zinc ion binding[MF]	ko:K08852,ko:K08874	AAGCUCAGGAGGGAUAGCGCC
Cluster5	Cluster_20592	aof-miR390,mes-miR390b,cas-miR390b,cas-miR390a-5p,pab-miR390b,pab-miR390a,fve-miR390b,fve-miR390a,ata-miR390-5p,bra-miR390-5p,sly-miR390b-5p,atr-miR390.2,cpa-miR390b,cpa-miR390a,ppe-miR390,lja-miR390b-5p,lja-miR390a-5p,cme-miR390c,cme-miR390a,cme-miR390d,mdm-miR390f,mdm-miR390e,mdm-miR390d,mdm-miR390c,mdm-miR390b,mdm-miR390a,hex-miR390b,hex-miR390a,gma-miR390g,gma-miR390f,nta-miR390c,nta-miR390b,…	CtAH07G0152100	2.17961	0.222098	0.112162	90.9506	258.958	126.253	-0.626402	AT5G53190.1	55.426	Nodulin MtN3 family protein	XP_024991533.1	bidirectional sugar transporter SWEET3b [Cynara cardunculus var. scolymus]	GO:0016021	integral component of membrane[CC]	ko:K15382	AAGCUCAGGAGGGAUAGCGCC
Cluster5	Cluster_20592	aof-miR390,mes-miR390b,cas-miR390b,cas-miR390a-5p,pab-miR390b,pab-miR390a,fve-miR390b,fve-miR390a,ata-miR390-5p,bra-miR390-5p,sly-miR390b-5p,atr-miR390.2,cpa-miR390b,cpa-miR390a,ppe-miR390,lja-miR390b-5p,lja-miR390a-5p,cme-miR390c,cme-miR390a,cme-miR390d,mdm-miR390f,mdm-miR390e,mdm-miR390d,mdm-miR390c,mdm-miR390b,mdm-miR390a,hex-miR390b,hex-miR390a,gma-miR390g,gma-miR390f,nta-miR390c,nta-miR390b,…	CtAH07G0211900	0.0113741	0.0102245	0.0154911	90.9506	258.958	126.253	-0.507339	NA	NA	NA	RVW16754.1	Retrovirus-related Pol polyprotein from transposon TNT 1-94 [Vitis vinifera]	GO:0000943,GO:0003676,GO:0015074	retrotransposon nucleocapsid[CC],nucleic acid binding[MF],DNA integration[BP]	ko:K08852,ko:K08874	AAGCUCAGGAGGGAUAGCGCC
Cluster5	Cluster_20592	aof-miR390,mes-miR390b,cas-miR390b,cas-miR390a-5p,pab-miR390b,pab-miR390a,fve-miR390b,fve-miR390a,ata-miR390-5p,bra-miR390-5p,sly-miR390b-5p,atr-miR390.2,cpa-miR390b,cpa-miR390a,ppe-miR390,lja-miR390b-5p,lja-miR390a-5p,cme-miR390c,cme-miR390a,cme-miR390d,mdm-miR390f,mdm-miR390e,mdm-miR390d,mdm-miR390c,mdm-miR390b,mdm-miR390a,hex-miR390b,hex-miR390a,gma-miR390g,gma-miR390f,nta-miR390c,nta-miR390b,…	CtAH07G0221800	65.5634	0.601603	7.22362	90.9506	258.958	126.253	-0.729066	AT2G05710.1	85.312	aconitase 3	XP_024960272.1	aconitate hydratase, cytoplasmic [Cynara cardunculus var. scolymus] &gt;KVI02020.1 Aconitase/3-isopropylmalate dehydratase large subunit, alpha/beta/alpha [Cynara cardunculus var. scolymus]	NA	NA	ko:K01681	AAGCUCAGGAGGGAUAGCGCC
Cluster5	Cluster_20592	aof-miR390,mes-miR390b,cas-miR390b,cas-miR390a-5p,pab-miR390b,pab-miR390a,fve-miR390b,fve-miR390a,ata-miR390-5p,bra-miR390-5p,sly-miR390b-5p,atr-miR390.2,cpa-miR390b,cpa-miR390a,ppe-miR390,lja-miR390b-5p,lja-miR390a-5p,cme-miR390c,cme-miR390a,cme-miR390d,mdm-miR390f,mdm-miR390e,mdm-miR390d,mdm-miR390c,mdm-miR390b,mdm-miR390a,hex-miR390b,hex-miR390a,gma-miR390g,gma-miR390f,nta-miR390c,nta-miR390b,…	CtAH09G0003500	11.7124	1.4713	1.59161	90.9506	258.958	126.253	-0.670168	AT1G72300.1	55.441	Leucine-rich receptor-like protein kinase family protein	XP_024970059.1	tyrosine-sulfated glycopeptide receptor 1-like [Cynara cardunculus var. scolymus]	GO:0005515,GO:0004672,GO:0006468,GO:0005524	protein binding[MF],protein kinase activity[MF],protein phosphorylation[BP],ATP binding[MF]		AAGCUCAGGAGGGAUAGCGCC
Cluster5	Cluster_20592	aof-miR390,mes-miR390b,cas-miR390b,cas-miR390a-5p,pab-miR390b,pab-miR390a,fve-miR390b,fve-miR390a,ata-miR390-5p,bra-miR390-5p,sly-miR390b-5p,atr-miR390.2,cpa-miR390b,cpa-miR390a,ppe-miR390,lja-miR390b-5p,lja-miR390a-5p,cme-miR390c,cme-miR390a,cme-miR390d,mdm-miR390f,mdm-miR390e,mdm-miR390d,mdm-miR390c,mdm-miR390b,mdm-miR390a,hex-miR390b,hex-miR390a,gma-miR390g,gma-miR390f,nta-miR390c,nta-miR390b,…	CtAH09G0191400	13.2254	1.64634	1.05227	90.9506	258.958	126.253	-0.629499	AT1G47380.1	75.54	Protein phosphatase 2C family protein	XP_024976692.1	probable protein phosphatase 2C 12 [Cynara cardunculus var. scolymus] &gt;XP_024976693.1 probable protein phosphatase 2C 12 [Cynara cardunculus var. scolymus]	GO:0006470,GO:0003824,GO:0004722	protein dephosphorylation[BP],catalytic activity[MF],protein serine/threonine phosphatase activity[MF]	ko:K14803,ko:K17500	AAGCUCAGGAGGGAUAGCGCC
Cluster5	Cluster_20592	aof-miR390,mes-miR390b,cas-miR390b,cas-miR390a-5p,pab-miR390b,pab-miR390a,fve-miR390b,fve-miR390a,ata-miR390-5p,bra-miR390-5p,sly-miR390b-5p,atr-miR390.2,cpa-miR390b,cpa-miR390a,ppe-miR390,lja-miR390b-5p,lja-miR390a-5p,cme-miR390c,cme-miR390a,cme-miR390d,mdm-miR390f,mdm-miR390e,mdm-miR390d,mdm-miR390c,mdm-miR390b,mdm-miR390a,hex-miR390b,hex-miR390a,gma-miR390g,gma-miR390f,nta-miR390c,nta-miR390b,…	CtAH09G0212900	19.9507	3.33395	2.48389	90.9506	258.958	126.253	-0.629594	AT1G77280.1	57.529	kinase with adenine nucleotide alpha hydrolases-like domain-containing protein	XP_023731845.1	calcium/calmodulin-regulated receptor-like kinase 1 isoform X2 [Lactuca sativa]	GO:0004672,GO:0006468,GO:0005524	protein kinase activity[MF],protein phosphorylation[BP],ATP binding[MF]		AAGCUCAGGAGGGAUAGCGCC
