# Supplementary material for: The chromosome‐scale reference genome of safflower (Carthamus tinctorius) provides insights into linoleic acid and flavonoid biosynthesis
Source: Plant Biotechnol J. 2021 Apr 8;19(9):1725–42. doi: 10.1111/pbi.13586 (PMC8428823; doi:10.1111/pbi.13586)
Supplement: Supplementary file 16 — Table S17 Identification, classification, and expression of gene families and gene clusters involved flavonoid biosynthesis [file PBI-19-1725-s006.xlsx]

## Sheet: Sheet annotation
Sheet name	Description
FL_gene_family	Members of gene family involved in flavonoid biosynthesis.
FL_gene_family_exp	Expression of gene family involved in flavonoid biosynthesis.
81_FL_metabolic_clusters	Gene clusters of flavonoid-related genes.
Exp_clusters	Expression clusters of flavonoid-related gene clusters.

## Sheet: FL_gene_family
Name of gene family	Gene ID
4CL (4-coumarate--CoA ligase)	CtAH03G0246600,CtAH06G0025100,CtAH06G0026800,CtAH07G0001200,CtAH07G0003900,CtAH08G0000300,CtAH09G0035700,CtAH09G0046500,CtAH09G0134100,CtAH11G0166100,CtAH11G0166300
C4H (trans-cinnamate 4-monooxygenase)	CtAH12G0103000,CtAH09G0266800
CHI (chalcone isomerase)	CtAH07G0128200,CtAH10G0200600,CtAH10G0200500
CHS (chalcone synthase)	CtAH01G0047100(CarCHS1),CtAH02G0108500(CarCHS2),CtAH03G0169600(CarCHS3),CtAH08G0157600(CarCHS4),CtAH08G0158200(CarCHS5),CtAH08G0158300(CarCHS6),CtAH08G0240400(CarCHS7)
F3H (naringenin 3-dioxygenase)	CtAH01G0057600
FLS (flavonol synthase)	CtAH12G0022700
HCT (shikimate O-hydroxycinnamoyltransferase)	CtAH05G0040600,CtAH05G0242800,CtAH09G0034300,CtAH12G0139700
OMT (caffeoyl-CoA O-methyltransferase)	CtAH01G0030500,CtAH01G0030300,CtAH08G0144300,CtAH05G0094300,CtAH05G0094400,CtAH05G0274600,CtAH08G0089000
PAL (phenylalanine ammonia-lyase)	CtAH10G0190200,CtAH08G0091700,CtAH08G0091800,CtAH11G0194900,CtAH11G0195000
UGT (UDP-glycosyltransferases)	CtAH10G0031400,CtAH10G0031500,CtAH10G0031800,CtAH10G0031900,CtAH10G0032200,CtAH10G0065500,CtAH10G0065700,CtAH10G0075800,CtAH10G0127800,CtAH10G0128000,CtAH10G0128100,CtAH10G0176400,CtAH10G0196900,CtAH10G0206400,CtAH10G0218200,CtAH10G0218300,CtAH10G0218600,CtAH11G0053900,CtAH11G0054000,CtAH11G0054100,CtAH11G0054200,CtAH11G0162000,CtAH11G0162100,CtAH11G0162300,CtAH11G0162600,CtAH11G0200600,CtAH11G02…

## Sheet: FL_gene_family_exp
Name of gene family	Gene ID	Seed germination					Seed formation of 'HL' cultivar in house			Seed formation of 'HL' and 'LL' cultivars in field				Flower development
		DAG1	DAG3	DAG5	DAG7	DAG10	DAF0	DAF10	DAF20	HL_DAF10	HL_DAF20	LL_DAF10	LL_DAF20	SBS	MBS	IFS	PFS	DFS
PAL	CtAH10G0190200	2.41678	7.1692	12.4341	9.97147	17.6869	33.6301	0.452407	0.105311	43.3176	5.20655	119.378	4.96992	20.7221	9.7845	25.4614	11.5932	22.509
PAL	CtAH11G0194900	11.8259	18.2419	24.6354	26.0682	5.24478	49.5823	1.5326	3.35945	1.64808	2.74285	4.16783	1.45047	59.3551	21.6959	13.5021	24.697	9.14719
PAL	CtAH11G0195000	23.0481	13.0603	18.5262	11.5144	6.7522	44.0663	9.49339	16.501	30.701	12.9786	57.5959	12.7498	16.1392	8.62369	25.7302	7.39031	12.9911
PAL	CtAH08G0091700	23.4957	3.83793	10.0459	0.775101	5.94943	7.81673	17.1695	82.9099	24.6796	43.8803	12.7308	46.2397	51.7926	16.4895	14.8918	16.3337	1.1233
PAL	CtAH08G0091800	6.70059	51.4379	91.1531	22.3074	30.0418	54.5583	1.36888	1.0875	31.3474	5.31277	147.054	1.51986	194.025	124.967	48.5275	38.7825	5.18782
4CL	CtAH11G0166100	8.31984	38.6233	33.4917	16.3858	4.52857	81.8213	1.86522	2.12957	0.994363	2.57625	3.74399	0.656901	39.5426	47.3152	50.0706	23.761	4.76264
4CL	CtAH11G0166300	63.6274	59.4584	43.3445	14.0129	19.7563	37.3272	7.92516	17.5587	21.436	27.0394	46.6157	9.32172	42.1684	47.0796	77.8453	233.203	34.8179
4CL	CtAH03G0246600	2.7692	9.63587	9.24066	1.70535	0.764458	4.9355	0.242986	1.27203	0.7193	1.2996	0.550863	0.150436	3.18145	5.72823	3.31592	0.384952	0.123425
4CL	CtAH06G0025100	0.0377383	0	0	0.0595973	0	0.0127883	0	0.142296	0	0.04257	0.215297	0.027104	0.125574	0.0669453	0.021563	0	0
4CL	CtAH06G0026800	47.7926	17.1905	10.6219	4.45094	5.48199	8.3999	1.21252	4.94662	4.08473	10.7483	10.7166	2.01428	8.6994	10.8703	14.4258	8.08606	12.4852
4CL	CtAH07G0001200	0	0.022914	0.0101625	0.45293	0	0.505535	0.0103273	0.0433369	0.0387397	0.0506	0.0117795	0.015236	4.9462	0.976164	0.434544	0.218188	0.0686535
4CL	CtAH07G0003900	5.83227	15.1765	16.4719	4.77733	4.86614	23.9721	0.792091	2.71407	12.4414	2.36829	22.7638	3.39789	42.3611	31.8035	18.4853	15.293	4.21753
4CL	CtAH08G0000300	3.05277	2.00883	1.49028	0.0369577	0.459806	0.535841	0.216906	7.80827	0.262027	1.5836	0.096001	0.396406	12.2881	0.608403	0.612537	0.123943	0.156159
4CL	CtAH09G0035700	31.8537	23.9667	22.153	27.2672	12.6072	63.145	8.05757	3.25386	33.2942	7.59786	60.4721	6.4104	33.947	32.5332	39.878	37.2759	18.2406
4CL	CtAH09G0046500	7.00693	7.96869	9.26276	3.20061	7.32673	4.78502	3.75568	2.63334	4.44705	2.46591	4.70683	1.7997	16.905	10.5058	6.61246	12.5692	9.0438
4CL	CtAH09G0134100	7.8306	12.8505	19.757	17.0594	4.77102	26.4405	0.578029	0.118803	30.5015	4.53346	125.518	1.79944	38.9801	25.6525	19.1997	5.50426	2.76603
CHS	CtAH08G0158200	4.08905	47.2959	46.2981	2.94122	3.71908	7.38779	4.9433	10.9715	5.91611	41.3611	0	3.48039	187.614	110.689	23.4771	18.556	2.67081
CHS	CtAH08G0158300	0.0921713	2.83443	2.23413	1.38438	0.53355	0.615872	2.47429	1.61859	0.749568	4.18659	0	3.13145	12.8688	7.08921	1.06859	2.011	0.329042
CHS	CtAH01G0047100	1.97174	135.673	178.586	19.6609	25.7034	4.4744	132.832	231.124	202.061	238.488	1.63455	131.441	1026.59	502.224	127.307	98.4425	12.4589
CHS	CtAH02G0108500	0.121083	0.0725487	0.034772	0	0.012511	0.0499226	0.0209047	0.216996	0.0679887	0.134544	0.019833	0	0.024751	0	0	0	0
CHS	CtAH03G0169600	0	0	0	0	3.61551	0.890239	0.0214893	0	0.078422	0.0489217	0	0	0.043493	0.198251	0.881315	0.0326667	0
CHS	CtAH08G0157600	3.65382	140.349	180.879	11.4694	28.5982	3.80497	106.519	62.1224	167.97	287.191	0.117106	23.5771	265.566	158.106	15.7653	45.8137	3.63943
CHS	CtAH08G0240400	0	0	0.013751	0	0	0.0109186	0.0081988	0.00494767	0	0	0	0	4.23259	14.915	4.49838	65.8138	5.12263
CHI	CtAH10G0200500	1.5685	5.72598	5.23704	19.5717	12.7159	19.9922	0.454201	0.361839	1.74862	24.3228	12.8334	0.332751	4.32077	7.0552	13.5589	13.4489	80.7034
CHI	CtAH10G0200600	9.58214	93.3639	97.8259	13.6735	18.0055	21.5817	33.6422	4.51029	39.3969	26.4885	12.6495	3.5222	198.692	184.367	47.7316	17.6927	4.53753
CHI	CtAH07G0128200	21.6163	287.975	242.973	38.8452	36.8663	47.8965	123.948	11.5458	126.224	107.122	20.5466	29.3115	183.733	117.457	67.6053	35.229	16.2199
HCT	CtAH12G0139700	9.00942	16.635	15.5104	24.3091	11.1615	40.0937	2.1587	0.166712	2.77617	2.03056	1.85721	0.255056	29.9612	18.5395	43.0755	29.7798	13.469
HCT	CtAH05G0040600	1.07481	5.10799	4.9347	26.0612	1.81005	47.5664	2.97671	9.72096	5.35468	13.5893	12.2196	1.99658	50.7265	27.4799	91.2063	114.132	54.7231
HCT	CtAH05G0242800	0	0	0	0.215922	0.0193247	0.996393	0.842479	1.80094	1.81493	1.91574	1.99256	0.862087	0.807076	0.519786	0.655241	0.262503	1.24509
HCT	CtAH09G0034300	16.431	11.835	18.1651	18.5154	22.4948	39.2413	1.37949	0.748847	53.51	18.15	88.6839	0.670768	39.8283	22.4341	39.7782	47.1789	19.3926
OMT	CtAH01G0030300	0.229747	11.3383	18.5695	14.6089	3.85924	2.42966	0.284113	0.0364695	9.02131	5.0884	39.3352	2.17467	6.89288	3.38692	2.59917	0.0213793	0.141713
OMT	CtAH01G0030500	83.5914	62.2828	97.7985	91.4223	108.387	39.3953	12.9467	20.626	172.013	47.7199	589.337	16.2085	31.88	21.195	26.9898	8.55656	20.7335
OMT	CtAH05G0094300	0.316518	1.38541	2.50251	6.34067	1.86978	0.593096	0.0940138	0.00376313	0.911436	2.324	0.51123	0.0518523	10.2177	2.56157	0.666813	4.64771	0.367999
OMT	CtAH05G0094400	0.734241	9.70778	10.1573	38.0696	24.1938	14.9175	0.925548	0.0247305	5.35606	0.92422	90.8867	2.0888	11.5834	10.3884	10.6429	26.6544	15.3306
OMT	CtAH05G0274600	0	0	0	0	0	0.411238	0.0113067	0.00333853	0	0.054335	0.31841	0	930.634	81.3369	10.2994	30.8901	10.2989
OMT	CtAH08G0089000	11.5237	18.176	12.7952	5.70388	10.9475	6.53677	7.33814	16.2586	6.39254	5.82597	5.59626	4.83658	8.32085	7.91337	5.3433	7.38984	5.77271
OMT	CtAH08G0144300	16.5193	37.0591	64.7719	50.0117	53.1942	85.5488	1.10533	0.0395576	85.6177	15.6305	248.789	0.700432	52.4208	44.8393	36.9796	55.8014	27.9373
F3H	CtAH01G0057600	1.89752	321.642	347.922	54.3184	29.0578	340.977	1.611	0.0158519	25.9878	18.655	113.19	0.0537477	3595.83	2874.26	616.56	316.355	19.5022
FLS	CtAH12G0022700	3.48377	136.885	119.316	28.4265	10.3408	14.24	36.1879	4.31836	77.7267	80.8396	3.89663	1.93507	238.58	178.313	48.437	90.1548	3.44432
C4H	CtAH12G0103000	36.8947	114.58	141.278	90.7008	70.5825	178.513	62.5421	36.2239	131.483	68.5608	154.29	40.7691	253.169	184.703	123.785	67.9549	164.284
C4H	CtAH09G0266800	158.978	29.8229	31.1071	68.3906	14.0997	72.8214	20.6839	0.93441	95.8471	14.8633	221.579	7.08561	247.933	154.316	14.4887	56.3293	61.192
UGT	CtAH10G0031400	0.240646	0.0556023	0	0.0165183	0.283246	0.160245	1.02324	1.40069	0.726944	0.923428	0.210348	0.0187157	8.7673	32.6214	8.94942	1.98993	55.6396
UGT	CtAH10G0031500	2.05653	4.12506	6.74969	2.60798	2.99833	20.1141	10.3516	7.45789	33.4469	11.5404	75.2172	3.20528	6.85752	4.81763	6.90001	5.82229	106.003
UGT	CtAH10G0031800	0.103125	2.57865	5.80717	0.172803	0.792592	0.0309315	0.0731542	0.137487	0.0107733	0.0188973	0	0.011559	0	0.621329	0.936246	5.01457	0.06159
UGT	CtAH10G0031900	30.9144	0.154463	0.0132465	0.938784	0	0.495332	0.111229	0.55243	0.0993743	0.088814	1.4787	0	0	0	0.340778	0	0
UGT	CtAH10G0032200	0.761837	0.10981	0.0403005	0.0820113	0.161906	0.190556	2.9735	1.29241	4.78955	2.41343	20.8853	0.165394	0.0270143	0.0119687	0.21011	0.0607673	0.335006
UGT	CtAH10G0065500	8.23161	17.288	21.1029	4.77344	1.7764	17.116	3.17301	1.9114	4.43245	1.97296	7.31407	1.20667	9.92114	7.27205	18.1263	22.6519	2.2073
UGT	CtAH10G0065700	9.23369	1.66759	1.60388	3.80207	1.81643	7.53428	1.04859	1.81694	0.438075	0.625196	0.617975	0.467735	3.7949	3.38467	1.28725	0.433593	0.759694
UGT	CtAH10G0075800	3.48632	3.94509	5.21686	9.15383	7.28702	5.09593	0.411335	0.558061	3.15468	2.09799	5.42263	0.561996	4.17046	9.71554	11.953	5.06384	0.665964
UGT	CtAH10G0127800	1.89563	0.395761	0.304104	4.41132	0.327922	4.00834	0.521546	0.975836	0.386281	0.598858	0.480616	0.088306	0.880274	0.754572	1.66146	0.978021	1.45192
UGT	CtAH10G0128000	9.00193	8.82314	5.30421	6.04715	3.85181	5.42076	4.57853	20.4522	2.87402	10.975	2.48632	2.89206	99.5391	30.5073	11.8139	20.774	3.57372
UGT	CtAH10G0128100	98.6535	66.7273	61.9662	27.866	49.2445	89.9428	33.414	74.5424	51.2275	73.9132	29.6643	18.3844	229.752	203.411	227.464	222.074	38.7724
UGT	CtAH10G0176400	3.75719	6.66585	5.30319	3.4538	3.35499	1.23269	0.218563	1.22977	0.471942	1.14609	0.680346	0.746831	0.684581	0.503948	0.520274	0.503625	0.650174
UGT	CtAH10G0196900	0.0102113	0.0174933	0.030149	0.0379543	0	0.0254164	0.00450753	0.0662117	0.0160133	0.009535	0.042835	0	0	0	0	0	0
UGT	CtAH10G0206400	0	0.597869	0.512669	0	0	0.0191565	0	0	0	0	0.083755	0.12926	0.827824	0.633036	0.158638	0.283767	0
UGT	CtAH10G0218200	5.76704	0	0.0144205	0	0	0.0078208	272.14	118.297	277.453	208.663	155.134	148.201	0	0.016283	0	0	0
UGT	CtAH10G0218300	0.0569263	0	0.0262905	0.024682	0.069146	25.1978	0.0440123	0.206346	0.0237653	0.10503	0.075629	0.0114793	658.337	335.718	49.2073	1.35812	2.75633
UGT	CtAH10G0218600	50.8286	25.6944	29.4767	18.4571	42.7116	78.6879	5.39643	15.0612	24.4841	11.685	48.6546	3.70291	39.7413	28.4632	57.1322	74.3427	71.9264
UGT	CtAH11G0053900	0.20331	0.212623	0.415535	0.0607833	0.035807	5.1373	0.250794	0.235949	0.843774	0.672974	1.06443	0.204829	3.7648	1.16907	1.26485	0.127411	0.0613985
UGT	CtAH11G0054000	0.0668783	2.67826	3.35488	0.161824	0.092035	2.27916	0.115232	0.0687959	0.579573	0.17572	1.0302	0.061516	2.90336	1.66126	0.923923	0.043137	0
UGT	CtAH11G0054100	0.0185103	0.345067	0.529066	0.166568	0.618052	0.214308	0.102793	0.0400575	0.575915	0.364258	0.0607755	0.00551133	0.0744597	0.143011	0.239506	0.0195447	0
UGT	CtAH11G0054200	1.26643	0.181006	0.0139825	0.137697	0.079433	1.47441	0.618988	2.74627	1.55188	3.30853	0.0696275	0.078516	0.592241	0.308805	0.214205	0.0288757	0
UGT	CtAH11G0162000	2.14523	7.83274	4.08661	0.278422	0.201753	1.08894	36.115	23.4713	37.8365	38.5066	50.6792	13.6872	2.5918	2.82487	0.334328	0.320148	0.07808
UGT	CtAH11G0162100	23.026	54.7497	66.8437	3.4714	11.7894	1.05076	0.678076	0.617849	0.388961	0.186906	0.958458	0.289537	5.04711	3.20722	0.611828	0.184979	0
UGT	CtAH11G0162300	2.70887	1.20717	0.358959	0.245137	0.00525567	0.121065	3.6378	1.88077	3.54613	1.59647	0.018519	0.146618	2.81438	1.15755	0.177118	0	0
UGT	CtAH11G0162600	10.5127	4.27713	2.41091	4.94056	0.582359	15.3277	2.03472	1.052	1.35777	0.866378	4.28814	1.30037	9.11835	33.8648	18.8528	18.8915	3.02457
UGT	CtAH11G0200600	1.53203	0.360041	1.38404	0.38535	4.8841	0.248535	0.00914873	0.542281	0.278527	0.607908	0.691203	0.709372	0.360158	0.274849	0.150579	0.305892	1.28741
UGT	CtAH11G0200900	22.0203	6.39802	5.81009	3.71771	7.59894	1.72136	0.41428	17.5309	1.14715	8.24802	5.75559	3.67237	1.21622	1.15636	1.22225	4.60108	215.421
UGT	CtAH11G0201000	2.46549	1.07506	1.8582	2.34704	4.61598	3.13053	0.842805	0.713794	1.23837	1.8732	1.98953	0.295951	1.662	1.63123	1.42368	1.22783	2.17617
UGT	CtAH11G0201200	22.0293	1.72419	4.11873	2.57777	11.1303	13.394	1.53616	1.53944	1.68001	2.60151	2.71053	1.35148	7.75226	6.16393	12.7819	15.8288	28.1603
UGT	CtAH11G0201300	82.486	25.3422	31.3276	6.49077	19.1395	11.3177	0.584401	5.11915	0.389732	2.27757	3.60132	0.312335	13.5998	8.08045	13.5815	26.0214	104.885
UGT	CtAH11G0201500	6.31716	72.6876	48.1878	3.24187	6.03567	25.6278	35.3194	23.9059	63.9958	52.5281	42.3888	23.1565	91.5465	60.7849	40.0902	10.6442	4.42618
UGT	CtAH11G0201600	5.02139	0.181243	0.0850035	0.503471	0	3.96506	112.978	44.385	137.821	99.0108	192.61	60.6285	2.10743	2.93207	20.0596	15.2516	32.3988
UGT	CtAH12G0146100	0	0	0	0.00411667	0	0.218181	0	0	0	0	0.029087	0.0238733	37.3227	1.56631	0.609579	0	0.365555
UGT	CtAH12G0146400	0	0.265006	0.600683	0	0.009546	0.0720599	0.108241	0.00620927	0.165562	0	0.076177	0.0490147	11.6286	4.04536	0.348308	0.11517	0.829509
UGT	CtAH12G0146500	0.0566563	1.15486	6.09625	0.317815	5.21	3.36956	0.0639619	0.0348545	0.0693413	0.02289	0.896323	0	61.4387	54.3549	14.1797	67.8598	4.92046
UGT	CtAH12G0180700	1.19835	0.297187	0.198105	2.61208	0.645003	0.419891	0.179977	2.67034	0.099698	0.21391	0	0.141321	0.0616987	0.0150863	0.046051	0.108982	0.25918
UGT	CtAH12G0180800	6.44403	0.505833	0.187812	1.38878	0.992569	0.988782	3.86341	11.2195	2.19456	2.30692	0.049086	0.305746	0.126274	0.0247157	0.049765	0.18025	6.66052
UGT	CtAH12G0202100	28.8877	5.1745	3.06958	0.140441	1.51885	0.0980637	2.86402	30.3213	1.2302	6.08062	0.293113	6.74104	0.288827	0.20283	0.18254	0	0.924713
UGT	CtAH01G0016500	1.27844	9.01053	10.3591	0.0660597	0.343489	6.53488	11.2532	3.00169	23.9509	8.34093	11.039	1.92338	259.327	143.367	16.0686	1.58023	3.29406
UGT	CtAH01G0017300	1.12934	5.53177	4.18845	1.70117	2.65166	8.27121	0.337623	1.13245	0.28557	0.56037	0.561453	0.846543	11.1345	10.5492	5.83674	1.41208	2.68119
UGT	CtAH02G0044300	2.03324	9.37262	9.77695	10.3209	24.4812	17.747	0.526124	2.20554	3.84992	2.2776	4.85245	1.0569	12.1177	13.4749	25.8517	34.6754	10.0878
UGT	CtAH02G0090000	0	0.044916	0.054522	0	0	0.125173	0	0	0	0	0.083766	0	0.186642	0.744617	0.0978025	0.0372613	0
UGT	CtAH02G0117600	5.53575	6.04597	3.9136	0.115623	1.06083	4.56643	0.128175	0.419067	12.8027	0.240209	10.7466	0.0375693	14.5865	12.4546	5.67121	13.766	0.815687
UGT	CtAH02G0117700	51.8097	5.24418	5.84532	0.661314	1.6028	2.9654	2.36493	5.03643	2.5443	4.00008	24.1482	3.3278	5.40132	3.34178	2.35035	8.4121	49.2811
UGT	CtAH02G0135400	0	0.02308	0	0	0	0.00834007	0	0.00784367	0	0.009816	0.048293	0.407025	0.117304	0	0.0233855	0	0
UGT	CtAH03G0097000	0.104487	0.064564	0.0720665	0.0203697	0.0440127	0.308985	0.127696	0.153944	1.37071	0.0584277	3.40991	0.125119	0.615529	0.273681	0.219828	0.0520513	0
UGT	CtAH03G0104100	71.6317	38.4715	22.9018	9.69012	7.34933	0.427058	0.466606	9.81423	0.475012	0.670483	0.191578	0.307356	25.2139	37.7339	17.9191	45.8677	3.85854
UGT	CtAH03G0104300	0.50449	4.98456	6.77935	0.681275	1.29368	15.6035	0	0.00588133	0	0.0129317	0.0438355	0	10.4209	11.5161	15.6655	11.6416	0.627164
UGT	CtAH03G0165000	0	0	0	0.139283	0	0.759634	0.00240007	0	0	0	0	0	0.0268007	0.00912067	0.112109	0.204371	0
UGT	CtAH03G0169900	0.874064	0	0	0.0386953	0.0454063	0.0178065	0.121889	1.05448	0.133853	0.297427	0	0	0.029909	0.0260117	0	0	0.024162
UGT	CtAH03G0190700	0.26583	0.641146	0.979981	2.10178	21.7066	0.00283707	0.589146	1.26576	0	0	0.076855	0	0.208676	0.019088	0.0232835	0.108867	0.432876
UGT	CtAH03G0190800	0.0943907	0.175779	0.498057	1.14854	6.865	0.199095	0.0220167	0.282519	0.0988307	0.0268807	2.59792	0.0184147	0.682754	0.241566	2.93107	25.5572	1.3202
UGT	CtAH03G0190900	0.0543733	9.91506	6.50232	0.504144	0.179178	0.0092434	6.60515	4.31429	7.28666	4.36978	0.650692	4.80892	0.165567	0.055318	0.0533	0.0595847	0
UGT	CtAH03G0191700	2.76132	0.575498	0.880531	2.15473	3.60527	0.808708	0.0788275	1.70685	0.226783	0.125882	0.406244	0.0631123	0.465871	0.412532	0.945908	3.29981	0.228236
UGT	CtAH03G0191900	19.5809	18.808	8.60081	0.495638	0.610788	0.482572	0.0147871	0.628319	0.034124	0	0.0243605	0.010943	1.22537	1.44941	0.806085	1.59683	0.291543
UGT	CtAH03G0192400	11.382	7.74288	7.63048	3.3547	15.4628	0.622571	1.34285	18.6498	0.403061	3.3995	0.273608	2.42449	6.74295	7.38281	2.00381	2.66944	10.305
UGT	CtAH03G0192900	0.154986	11.9177	10.4609	0.261412	1.37987	0.341618	0.00230173	0.0815539	0	0.282513	0.025457	0	0.644042	0.142115	0.12202	0.739615	0.331018
UGT	CtAH03G0193000	0	0	0	0	0	0	0	0	0	0.028121	0	0	0	0	0	0.0120723	0
UGT	CtAH03G0193400	8.70744	0.144558	0.151974	0.0537733	1.98502	0.260957	2.27433	70.9285	0.646733	3.75969	0.159087	6.31199	0.472073	1.30478	0.0874755	0.397677	0.705774
UGT	CtAH03G0193500	9.39146	14.0144	23.4809	2.51816	13.8542	2.95775	2.59964	48.38	15.718	6.35609	37.6007	10.3595	80.2567	35.8813	16.785	181.241	4.75705
UGT	CtAH03G0221800	0	0	0	0	0	0.00438153	0.194042	0.00209313	17.5042	5.62823	35.087	3.01887	0.00946367	0.0144363	0	0	0
UGT	CtAH03G0222000	2.34254	6.33959	2.23317	1.37722	6.66904	20.6147	41.7077	13.9426	38.017	27.1234	57.4129	13.3138	7.42226	4.47899	14.6006	10.4312	8.41518
UGT	CtAH03G0303800	12.4481	0.849065	1.55338	0.198845	0.042008	1.24497	0.989371	2.52784	17.9107	11.3942	23.737	7.7108	14.1045	10.1356	14.506	70.9575	231.698
UGT	CtAH03G0303900	296.43	2.85539	3.29752	6.72086	7.91349	3.11272	1.04966	41.1025	10.5656	5.59684	10.1246	1.75421	5.07457	1.51799	11.5514	58.1116	656.347
UGT	CtAH03G0304300	5.44064	4.82963	5.81529	4.70783	15.1971	6.85653	1.21735	14.3531	2.37086	4.39617	4.62095	1.77158	7.4204	7.59015	6.61729	4.02366	22.3554
UGT	CtAH04G0001900	0.669717	0.0386963	0	0	0.0210407	0.00136193	6.60172	16.8223	12.2201	13.0468	0.342116	14.6154	8.63282	0.0636067	0	0.00777133	0.0609305
UGT	CtAH04G0017300	39.7001	2.38439	1.79962	5.31074	2.80542	16.2375	0.813852	4.80407	0.694722	2.26687	0.27618	1.33518	9.98971	4.88969	20.9953	37.3527	2.38861
UGT	CtAH04G0185500	0	0	0	0.0415087	0	0	0	0	0	0	0	0	0	0	0	0	0
UGT	CtAH05G0093400	0	0	0	0	0	0.0314037	0	0	0	0	0	0	17.5234	14.4167	2.27838	0.814177	0.95167
UGT	CtAH05G0093500	4.02094	0.715406	1.52497	1.25881	8.52154	3.16303	0.0434417	0.737878	1.63623	0.423193	6.35675	0.349621	89.7809	63.7426	31.1836	69.4903	21.6033
UGT	CtAH05G0181400	37.4171	41.3916	33.0839	27.4535	12.1131	51.5001	2.9969	9.69439	1.69436	3.28895	2.07797	0.371717	34.2306	38.7011	39.8548	4.72126	1.22033
UGT	CtAH06G0022600	0	0	0	0	0	0	0	0	0	0	0	0	0	0	0	0	0
UGT	CtAH06G0022800	22.4534	1.05684	0.991156	1.46949	9.75188	6.57386	239.787	59.6283	309.78	158.103	220.964	167.827	10.475	11.829	1.36113	0.0230407	0.0836825
UGT	CtAH06G0022900	3.55073	93.8478	125.278	26.3973	74.7225	9.78196	13.9504	9.52466	21.1211	14.4009	13.2329	24.1143	20.82	17.777	14.1042	23.0083	6.93528
UGT	CtAH06G0023000	0.612147	20.6228	29.637	3.78366	17.2437	0.560383	195.085	5.05957	370.353	44.4232	176.454	50.5573	0.970654	0.642596	0.174308	0.565018	4.26844
UGT	CtAH06G0024400	0.110943	0.427108	0.550603	0.823974	0.225118	1.01743	0.0917037	0.303115	0.661674	1.32474	0.115589	0.38768	18.9965	0.986391	0.298754	0.721616	5.44896
UGT	CtAH06G0024500	28.3716	1.86593	1.49991	1.17794	1.56818	2.3238	0.0539488	6.66914	0.10847	0.341708	0.460803	0.0175943	2.60928	0.995974	3.60821	13.4445	133.616
UGT	CtAH06G0024600	0.113526	0.0184037	0.110431	0	0	0	0.00543173	0.363854	0	0.162	0	0.0513213	0	0	0	0	0
UGT	CtAH06G0024700	0.402381	1.04989	1.11455	0.214674	0.0379553	0.015947	0	0.00249013	0	0.00903633	0	0	0	0	0	0	0.026172
UGT	CtAH06G0024800	19.3271	10.7457	8.4687	0.0532667	0.00669933	1.0515	0.173114	11.3016	0.245777	2.2944	0.727913	1.63342	1.35759	0.595333	1.35443	2.3394	10.9982
UGT	CtAH06G0024900	1.42185	0.094865	0.0385025	0.00746933	0	20.3805	0.15832	0.91721	10.9693	5.13039	25.4765	0.950077	9.05447	5.81095	17.5475	1.3911	21.8185
UGT	CtAH06G0025000	38.2884	2.48852	2.52038	0.823976	2.5166	24.1305	0.0886959	1.72453	3.67743	3.25812	16.7157	0.806179	20.2454	11.8048	16.373	5.12866	55.4978
UGT	CtAH06G0072200	13.1876	2.68071	1.92777	0.453933	0.883852	0.112354	2.35056	14.604	2.30498	6.2608	13.7768	1.22026	0.0451397	0.0457963	0.392405	1.98634	0.216039
UGT	CtAH06G0100700	0.915776	0	0	0	0	0	0	0.00791987	0	0	0.171224	0	0	0.0317923	0.415413	0	0
UGT	CtAH06G0101500	0	1.59185	2.04427	1.24139	0.656713	1.33503	0.0172915	0.00691033	0.0271123	0.619886	0.068836	0	1.70325	0.734367	0.535144	0.232702	1.11447
UGT	CtAH06G0168200	14.4041	4.73871	3.83034	1.36244	4.5418	0.307183	0.380841	3.45511	0.257184	0.85792	0.3764	0.573949	0.775659	0.817048	0.813684	4.223	1.87535
UGT	CtAH06G0168300	1.90846	1.31169	1.33049	0.685515	1.98774	0.0025366	0.0206339	0.466133	0	0.013585	0.180593	0.044479	0.013317	0	0.0442485	0.155189	0.263134
UGT	CtAH06G0285400	23.4974	69.0926	95.8066	12.4224	10.7417	59.7414	59.6656	168.632	90.3339	79.2458	101.146	50.6772	28.863	45.0449	156.27	166.026	3.84692
UGT	CtAH06G0287800	0.45919	2.00423	1.73251	0	0	0.0030214	0.0191713	0.719697	0	0.035449	0	0	0.015354	0	0	0	0
UGT	CtAH06G0288000	1.45508	2.05824	2.54774	1.50058	4.16727	2.59467	0.487393	2.32949	0.820639	1.68358	7.89897	0.872459	1.4776	1.01864	1.54147	0.627321	1.03989
UGT	CtAH06G0288100	49.211	10.526	8.7972	1.10506	0.074817	3.44677	6.06474	11.6271	4.96581	7.10296	0.293119	2.46199	2.48294	3.31024	3.12507	0.761764	0.827605
UGT	CtAH06G0288300	0	1.51049	1.70322	0.494824	0.67392	0	0.0251028	0.0207885	0.043514	0.00770367	0.096063	0	0	0	0	0	0
UGT	CtAH06G0312500	1.66955	7.91565	8.37683	7.6792	20.5042	7.7326	0.215443	0.560599	1.50743	0.405522	11.4438	0.558275	6.75156	7.02501	8.15562	16.4279	5.36605
UGT	CtAH06G0326500	128.102	1.7572	0.129902	0.0367553	0.017733	0.697487	0.00460833	4.57363	0.046621	0.270638	0.0415175	0.0184803	0.0116423	0	0.237009	0.353816	6.22632
UGT	CtAH06G0326600	2.87661	3.98597	10.9911	0.659617	1.56476	0.640671	0	0.234102	0.0500067	1.7363	0.108219	0.015644	0.651982	1.27552	3.94806	42.2076	1401.66
UGT	CtAH07G0071800	0.0202853	1.55092	1.87175	0.312784	0.570865	12.3365	0.324936	0.368714	1.7849	0.250381	58.1901	1.33104	1.30671	2.37304	5.84072	0.752957	0.127521
UGT	CtAH07G0072000	0.185873	0.0647437	0.0321125	0.0674603	0.222169	3.9228	101.007	55.7106	128.821	89.433	15.9942	50.329	0.289644	0.553603	3.02427	0.121611	0.127346
UGT	CtAH07G0118400	3.03386	8.87157	7.98236	0.737115	0.622944	0.125991	0.373231	12.4915	0.292569	1.04703	0.338566	0.260214	0.0325827	0.0492653	0.0548025	0.115942	0.380436
UGT	CtAH07G0118600	0	0.606375	0.94019	0.59218	1.08138	0.00255593	0	0.00421793	0	0	0	0	0	0	0	0	0
UGT	CtAH07G0118800	32.0067	1.18603	1.07633	2.48909	12.1677	31.603	5.03831	75.9037	17.9391	26.7217	43.7464	11.9609	10.2484	5.13116	11.0839	15.41	44.5843
UGT	CtAH08G0008200	27.3351	107.835	81.8966	10.1171	36.6488	2.96709	1.07123	0.68984	1.67662	3.16483	1.42463	1.97062	4.46065	2.85138	8.61021	51.1961	3.65961
UGT	CtAH08G0048100	0	0	0	0	0	0	0	0	0	0	0	0	0	0	0	0	0
UGT	CtAH08G0048200	7.11827	9.54655	7.87763	2.70199	6.20785	0.0592724	0.0435017	0.0955392	0.0920397	0.0804517	0.300511	0.0509023	1.95806	0.822864	0.0169	0.0475243	0.022547
UGT	CtAH08G0048400	18.8075	10.9495	12.5377	9.34084	10.5262	10.7603	7.30473	8.16189	12.4915	10.6877	15.4487	4.4499	11.4974	12.8737	14.5301	14.9074	9.54814
UGT	CtAH08G0048500	0	0	0	0	0	0.00220427	0	0	0	0	0.0252685	0	0	0	0	0	0
UGT	CtAH08G0048600	0	0	0.065805	0	0.0513767	0.0146019	0.0111136	0	0	0	0	0	0	0	0	0.028918	0
UGT	CtAH08G0048700	3.83565	4.73201	4.41265	7.10828	4.52402	6.19437	2.46186	2.07254	3.17168	2.46791	3.77498	1.54528	32.4281	4.87227	4.31962	2.88698	1.97182
UGT	CtAH08G0048800	3.71822	2.29162	3.15246	1.17481	1.86006	1.1389	0.0459947	0.786625	0.230352	3.27946	0.101058	0.24547	0.520646	0.706931	2.6106	14.5802	109.246
UGT	CtAH08G0049000	2.10859	6.49888	10.0457	4.22029	6.56139	3.6008	0.216295	0.75312	0.792278	1.09091	0.734975	0.419376	6.67341	3.50353	6.92747	20.5594	7.62769
UGT	CtAH08G0091000	2.97015	0.0893427	0	0.023566	0	0	0	0.227596	0.00190867	0.0425367	0.097244	0	3.61086	1.02316	0.050429	0	0.392452
UGT	CtAH08G0091100	31.8818	0.0850837	0.0951615	0.0570923	0.355299	0.7486	0.172776	10.0637	0.05317	2.39191	0.026625	0.353015	11.6345	6.01072	0.999991	2.67605	0.392435
UGT	CtAH08G0104600	0.0220767	0.0869043	0.370665	1.9664	0.680791	3.03744	0.0221391	0.635892	0.0708117	0.530866	0.425115	0.0215403	0.373114	0.410133	1.18529	0.455686	2.17278
UGT	CtAH08G0127200	0	0	0	0	0	0.0346201	0	0	0	0	0	0	0.0278973	0.013885	0	0	0
UGT	CtAH08G0135600	0.607392	0.239039	0.273384	0.076828	0.151525	0.92775	0.137197	0.555216	0.71254	0.832135	0.467128	0.80873	0.373338	0.196352	0.253011	0.233334	0.053865
UGT	CtAH08G0135700	1.30694	0.861245	1.37983	0.209489	1.6688	7.66621	0.73071	0.85026	1.52107	1.24097	1.70099	1.19988	5.07634	9.82085	12.6744	3.88919	0.846442
UGT	CtAH08G0149200	9.2939	16.8755	13.8598	2.16316	4.89729	2.35022	10.0566	59.4625	0.059248	23.7932	0.334895	9.92611	58.2048	18.0448	36.6243	278.022	534.848
UGT	CtAH08G0149300	6.83432	16.0993	16.1819	12.3951	4.50316	5.02356	0.727611	2.03817	0.245622	3.23518	0.051684	0.218397	19.4156	17.1929	14.886	48.8198	48.2187
UGT	CtAH08G0149400	0.103465	1.33633	2.351	0.167773	0.0728317	0.203735	0.0589617	0.0833644	1.51084	3.25797	13.2353	0.0518513	5.39919	5.84708	3.69442	21.2551	138.987
UGT	CtAH08G0157300	13.7808	13.3021	3.72641	0.518897	1.17512	0.108466	0.0019616	0.0304805	0.0168837	0.0332647	0.0244535	0.00846333	1.38392	0.792229	0.311943	0.672186	0.396094
UGT	CtAH08G0183900	1.02842	0.211092	0.116097	0.042443	0.124878	0.035126	3.06714	56.0658	1.14378	25.4103	0.076014	22.6187	0	0	0.086192	0	0
UGT	CtAH08G0184000	0.106206	23.9324	36.5773	4.01441	9.31505	1.81539	0.20217	0.86449	0.522791	1.60109	1.17744	0.652472	22.9559	6.96274	1.21858	0.237842	0.676761
UGT	CtAH08G0184100	0.291871	9.62912	15.7988	16.0638	16.7553	1.95711	0.656285	2.82292	1.51404	1.62631	0.584649	0.407035	1.45371	1.65748	1.97374	0.277123	0.603627
UGT	CtAH08G0184200	0.623915	2.32503	2.70553	6.62895	1.73626	0.136393	0.456172	0.588938	0.431457	0.494289	0.109526	0.395344	1.29014	2.92659	0.868622	0.424073	0
UGT	CtAH08G0190800	0.0625737	0.0209483	0.0633545	0	0	0.0024718	0.0180043	0.288593	0	0.303791	0.017252	0.341758	0	0	0	0	0
UGT	CtAH08G0193000	0.0546623	0.026435	0	0.0210333	0	0.0530437	0.170753	0.403817	0.0105387	0.0211283	0.0180255	0	0.0137117	0.0173817	0	0.0419243	0.197458
UGT	CtAH08G0210900	0.131244	1.06583	2.39138	0.0874083	0.0105707	3.77516	0.279468	0.0924867	0.387945	0.920074	0.201095	0.241776	0.152601	0.0747967	0.086868	0.350416	3.69677
UGT	CtAH08G0232400	0	0.0351923	0.0655155	0	0	5.52412	0.0519186	0.14575	0.354168	0.106084	0.668951	0.0354983	5.95954	5.68071	2.22738	1.75343	14.2277
UGT	CtAH08G0233300	0	4.92216	5.21202	0.00544667	0.916153	1.50818	0	0	0.208484	0.0158447	0.245065	0	0.886738	0.319011	0.467475	0.110185	0.1276
UGT	CtAH08G0233500	0.021765	0.38424	1.71062	2.86552	11.9053	17.8689	0	0	0.220451	0.0253583	0.976035	0.0210537	7.23917	4.88929	5.1328	3.96154	0.372114
UGT	CtAH08G0233600	829.487	20.2286	37.8026	15.4181	12.2648	4.55808	0.0585573	14.9096	0.28514	0.053513	4.36179	0.00996367	0.295343	0.132931	4.80845	39.7002	75.8721
UGT	CtAH08G0233800	1.15104	0.110716	0.090779	0.0103327	1.26349	0.601881	0	0.007372	0.011135	0.0282307	0	0	0.167952	0.225687	0.094147	0.29082	0.18003
UGT	CtAH09G0101500	0.00800767	0.287977	0.0693605	0	0	0.0684692	0	0.0238101	0	0.00736967	0	0	0.35081	2.9776	1.48703	0.0495407	0
UGT	CtAH09G0101600	0	0	0	0	0	0	0.452353	13.764	0	0	0	3.82878	0	0	0	0	0
UGT	CtAH09G0101700	0.008435	0.0120937	0.349387	0.00838167	0.008693	0	0	0.0973123	0	0	0	0	0	0.0127087	0	0	0
UGT	CtAH09G0101800	0	0.0107613	0.0272575	0.0627613	0	0.0649523	0	0.167499	0	0	0	0.197696	0.0210473	0.363394	1.02863	0.828594	0
UGT	CtAH09G0102000	0	0.093307	0	0	0	0.010038	0	0.00470207	0	0.0136393	0	0	0.140701	0.917136	0.457989	0	0
UGT	CtAH09G0102100	0.018001	0	0	0	0	0	0.00467027	25.1787	0	0	0	0.843203	0	0	0	0	0
UGT	CtAH09G0102200	0.035032	0.17049	0.263233	0.597793	0.2655	0.363755	0.0188871	0.847184	0.018572	0.417398	0	1.05499	0.0212827	0.509493	1.64981	1.08135	0
UGT	CtAH09G0102400	0	0.760271	0.311084	0	0	0.18498	0	0.0124896	0	0	0	0	2.12212	8.12693	3.93163	0.0685693	0
UGT	CtAH09G0102500	0.0686017	0	0	0	0	0.00374587	4.00373	61.2333	0	0.0340717	0	6.50521	0	0	0	0	0
UGT	CtAH09G0102600	0.0683303	0.013552	0.177732	0.359052	0.00573933	0.0125971	0.00141553	0.029818	0	0	0	0.277909	0.00431367	0.0302667	0.0431535	0.00910567	0
UGT	CtAH09G0111200	93.2053	7.96735	7.71451	3.10318	3.08647	0	0.0464425	13.0262	0.536324	1.33538	0.072573	0.211081	0.0115447	0	0	0	0.151899
UGT	CtAH09G0188500	20.0317	11.3957	13.7703	3.85696	13.7365	20.1641	59.6864	76.8639	63.5396	78.3029	42.1542	42.865	3.3253	1.13201	0.087109	0.575619	11.6784
UGT	CtAH09G0218400	12.1727	16.2984	13.5592	1.5247	8.74527	3.11585	0.0229738	2.75249	0.216018	4.62042	2.79387	0.0121187	2.66054	4.7025	510.909	1275.86	26.5103
UGT	CtAH09G0218500	0.0427867	0.313839	0.719704	0.150298	0	0.026157	0	0.0117419	0	0	0	0	0.265202	0.368549	0.0736857	0	0.392831
UGT	CtAH09G0218600	38.2694	8.37715	6.54719	9.61368	7.26349	0.533261	0.204043	5.50165	0.0773753	1.98884	0.0657365	0.259584	0.0394693	0.152469	0.584382	0.496376	0.0464455
UGT	CtAH09G0218700	10.82	25.2208	26.1087	16.4071	19.7451	0.989381	0.0160787	0.779659	0.656738	1.39105	0.223493	0.0525047	4.22373	2.23047	95.2709	136.756	5.44844
UGT	CtAH09G0219100	24.4348	196.583	151.838	4.36597	6.85595	5.59869	0.15417	0.727585	0.864481	0.704068	0.503517	0.164137	24.9728	55.3887	256.911	6.46371	54.8899
UGT	CtAH09G0255100	0.00525433	0.0483047	0.0659245	0.00855433	0.082214	1.92228	0.0660068	0.108356	0.113011	0.161641	0.760293	0.00789267	217.785	130.78	1.54204	1.28871	42.5494
UGT	CtAH09G0261200	0	0.0453547	0	0	0	0.005398	0.243058	0.404574	0.294013	0.207824	0.125096	0.0107033	0	0	0	0.031407	0
UGT	CtAH09G0261400	0.0983407	0.165936	0.192405	0.025672	0.02387	0.201873	0.899885	0.26972	0.942797	0.323723	0.62885	0.0937703	0.047268	0.0833127	0	0.022958	0.140961
UGT	CtAH09G0287400	8.63342	9.11219	7.5244	6.51709	5.11547	38.4148	3.66247	1.05022	3.20694	4.92318	8.11857	0.317213	18.2028	16.9344	2.52302	2.17257	21.2545
UGT	CtAH09G0287800	9.00596	0.60833	2.19221	0.31254	0.128546	0.917232	1.43399	1.70098	3.22493	2.27981	2.16478	2.04612	1.0803	1.05869	1.57021	3.92869	0.296109
UGT	CtAH09G0287900	3.23497	0.964151	0.640379	0.221729	0.304509	0.99526	2.96371	1.09065	37.0184	30.1859	29.6798	24.1329	9.69639	31.663	14.8974	51.0095	7.75011

## Sheet: 81_FL_metabolic_clusters
Conserved or unique for safflower	Gene cluster number	Chromosome	Gene ID	KO annotation	Seed germination					Seed formation of 'HL' cultivar in house			Seed formation of 'HL' and 'LL' cultivars in field				Flower development
					DAG1	DAG3	DAG5	DAG7	DAG10	DAF0	DAF10	DAF20	HL_DAF10	HL_DAF20	LL_DAF10	LL_DAF20	SBS	MBS	IFS	PFS	DFS
conserved	1	CtAH1	CtAH01G0016400	ko:K13424	31.455	2.67797	7.00477	0.740685	3.3511	0.291819	0	0.0324263	0	0.049281	0.072965	0	1.21701	0.13044	0.474231	0.196561	0.228311
conserved	1	CtAH1	CtAH01G0016500	ko:K10757,ko:K22772	1.27844	9.01053	10.3591	0.0660597	0.343489	6.53488	11.2532	3.00169	23.9509	8.34093	11.039	1.92338	259.327	143.367	16.0686	1.58023	3.29406
conserved	1	CtAH1	CtAH01G0016600	ko:K01110	10.0088	5.80439	8.19176	11.6928	41.5251	9.54456	3.99948	5.57532	7.2685	4.6808	9.07294	3.15053	9.73091	31.8765	37.2035	45.2184	30.5093
conserved	1	CtAH1	CtAH01G0016700	ko:K13648,ko:K20867	12.0824	5.5709	5.6013	7.25511	7.49226	8.75068	2.41378	1.95775	5.5073	3.57212	5.78334	2.07064	4.83514	6.35439	6.29207	1.8909	0.68604
conserved	2	CtAH1	CtAH01G0017100	ko:K00012	18.5796	16.6189	21.7556	11.8986	27.6892	56.6601	2.09081	5.06414	4.89297	1.48486	13.3235	0.942782	17.682	28.868	52.3355	19.8053	5.93582
conserved	2	CtAH1	CtAH01G0017200	ko:K06672	8.15015	3.84166	3.58496	3.07197	6.71398	9.2309	2.8183	6.16498	4.92128	4.62269	5.80464	3.57256	4.74892	4.80796	4.56343	3.15733	4.4961
conserved	2	CtAH1	CtAH01G0017300	ko:K10757,ko:K22772	1.12934	5.53177	4.18845	1.70117	2.65166	8.27121	0.337623	1.13245	0.28557	0.56037	0.561453	0.846543	11.1345	10.5492	5.83674	1.41208	2.68119
unique	3	CtAH1	CtAH01G0030100	ko:K04733	7.07189	9.98034	8.22898	8.92553	5.6217	15.8729	3.34567	2.82056	4.16067	3.72391	6.66016	1.57668	10.2595	14.5529	13.2769	3.606	1.07166
unique	3	CtAH1	CtAH01G0030200	ko:K00763	18.3237	20.0792	16.4425	14.3175	19.9571	14.1463	9.58793	16.2119	19.3158	15.6354	26.1943	7.79852	31.0704	15.8685	11.3637	13.5992	11.1179
unique	3	CtAH1	CtAH01G0030300	ko:K00588,ko:K00588	0.229747	11.3383	18.5695	14.6089	3.85924	2.42966	0.284113	0.0364695	9.02131	5.0884	39.3352	2.17467	6.89288	3.38692	2.59917	0.0213793	0.141713
conserved	4	CtAH1	CtAH01G0046800	ko:K14503	11.4841	19.7603	34.3778	17.6559	27.4344	42.2867	8.0627	4.5218	10.9659	7.39882	15.0255	2.05042	47.7299	59.3519	53.6527	20.544	8.96465
conserved	4	CtAH1	CtAH01G0046900	ko:K01262	48.5117	52.7478	48.7762	35.2147	26.3015	27.8087	6.69192	17.4952	21.8953	17.9669	35.983	8.48915	32.9215	29.5557	36.9754	47.21	43.5907
conserved	4	CtAH1	CtAH01G0047000	ko:K03809	8.77072	23.203	28.3772	24.0554	23.0192	15.5051	16.3399	16.6095	22.0879	22.1144	26.6616	13.8905	37.4357	37.0206	36.8567	23.3176	25.4586
conserved	4	CtAH1	CtAH01G0047100	ko:K00660,ko:K00660	1.97174	135.673	178.586	19.6609	25.7034	4.4744	132.832	231.124	202.061	238.488	1.63455	131.441	1026.59	502.224	127.307	98.4425	12.4589
conserved	5	CtAH2	CtAH02G0089500	ko:K07437,ko:K12664,ko:K20667,ko:K00487,ko:K23179,ko:K13083,ko:K05280	0.0107557	0	0	0	0	0	0	0.00327907	0.00564333	0	0	0.0122863	0	0.0659333	0.035149	0.561967	0
conserved	5	CtAH2	CtAH02G0089600	ko:K03006	110.66	43.5423	36.1986	0.162673	0.638174	47.6146	78.2026	49.8518	66.3807	69.6791	103.896	28.3763	232.938	170.983	82.4962	2.0894	1.59408
conserved	5	CtAH2	CtAH02G0089700	ko:K06630	36.0499	56.6157	58.6316	89.728	53.2866	99.5632	17.4971	18.5398	30.4067	31.1268	99.4036	14.5707	84.5385	76.5994	78.329	83.9477	26.4184
conserved	5	CtAH2	CtAH02G0089800	ko:K00053	121.191	291.248	200.474	254.973	80.8826	152.536	62.2681	140.866	106.393	117.946	305.256	61.8879	135.089	139.815	140.742	76.5995	38.5179
conserved	5	CtAH2	CtAH02G0089900	ko:K07904	21.682	24.2043	26.6081	38.2254	13.0759	67.5598	6.58338	4.25346	10.1194	5.83474	16.195	2.99739	36.1388	44.424	44.563	11.9197	4.96903
conserved	5	CtAH2	CtAH02G0090000	ko:K10757,ko:K22772	0	0.044916	0.054522	0	0	0.125173	0	0	0	0	0.083766	0	0.186642	0.744617	0.0978025	0.0372613	0
conserved	6	CtAH2	CtAH02G0108300	ko:K01951	92.5425	41.5933	15.0432	77.0523	27.025	30.847	8.37862	39.5812	12.1492	19.7292	27.4394	7.83804	30.8116	29.7111	25.7557	14.9132	6.99799
conserved	6	CtAH2	CtAH02G0108400	ko:K01244	0	0	0	0.0199977	0	0	0	0.127402	0	0	0	0	0	0	0	0	0
conserved	6	CtAH2	CtAH02G0108500	ko:K00660	0.121083	0.0725487	0.034772	0	0.012511	0.0499226	0.0209047	0.216996	0.0679887	0.134544	0.019833	0	0.024751	0	0	0	0
conserved	6	CtAH2	CtAH02G0108600	ko:K10949	84.6447	60.4379	59.0187	115.267	85.3736	95.4572	35.61	50.2436	59.7485	45.5131	97.641	30.8009	92.7941	79.007	96.0645	87.3465	70.6392
conserved	6	CtAH2	CtAH02G0108700	ko:K13119	27.6557	19.3866	21.8444	30.9121	34.4192	24.0671	10.7231	21.2973	15.2274	12.2318	30.8813	13.575	21.1834	22.2034	19.6343	21.3276	37.7591
conserved	6	CtAH2	CtAH02G0108800	ko:K13249	53.076	60.0067	47.6	108.667	34.9459	59.7098	99.2464	15.5767	83.5091	94.7861	281.519	22.518	61.5864	68.8636	69.1244	18.2672	6.08282
conserved	7	CtAH2	CtAH02G0117600	ko:K11820,ko:K13691,ko:K10757,ko:K22772	5.53575	6.04597	3.9136	0.115623	1.06083	4.56643	0.128175	0.419067	12.8027	0.240209	10.7466	0.0375693	14.5865	12.4546	5.67121	13.766	0.815687
conserved	7	CtAH2	CtAH02G0117700	ko:K11820,ko:K13691,ko:K10757,ko:K22772	51.8097	5.24418	5.84532	0.661314	1.6028	2.9654	2.36493	5.03643	2.5443	4.00008	24.1482	3.3278	5.40132	3.34178	2.35035	8.4121	49.2811
unique	8	CtAH2	CtAH02G0135200	ko:K13941	4.80042	11.9473	8.94577	8.73685	3.36572	9.14408	1.98791	1.5621	2.40471	2.52703	4.36301	0.740216	6.91345	8.59756	7.50975	2.85146	3.73932
unique	8	CtAH2	CtAH02G0135300	ko:K09564	33.2108	41.0975	40.3812	95.1576	53.3066	52.1024	57.1419	38.5649	42.2108	37.4955	56.9649	24.6438	54.783	62.1393	63.4143	70.6227	46.0472
unique	8	CtAH2	CtAH02G0135400	ko:K22772	0	0.02308	0	0	0	0.00834007	0	0.00784367	0	0.009816	0.048293	0.407025	0.117304	0	0.0233855	0	0
conserved	9	CtAH3	CtAH03G0097000	ko:K10757,ko:K22772	0.104487	0.064564	0.0720665	0.0203697	0.0440127	0.308985	0.127696	0.153944	1.37071	0.0584277	3.40991	0.125119	0.615529	0.273681	0.219828	0.0520513	0
conserved	9	CtAH3	CtAH03G0097100	ko:K17619	74.3077	42.9849	46.7784	51.1019	74.9503	45.8097	9.00879	27.7181	15.6762	10.7436	32.3905	9.2462	43.3395	47.5118	53.441	49.1914	60.0373
conserved	9	CtAH3	CtAH03G0097200	ko:K15255	0	0	0	0	0	0	0	0	0	0	0	0	0	0	0	0	0
conserved	9	CtAH3	CtAH03G0097300	ko:K15255	0	0	0	0	0	0	0	0	0	0	0	0	0	0	0	0	0
conserved	9	CtAH3	CtAH03G0097400	ko:K15255	0	0	0	0	0	0	0	0	0	0	0	0	0	0	0	0	0
conserved	10	CtAH3	CtAH03G0104000	ko:K03686	54.1377	64.413	42.6828	19.2193	17.1783	13.0679	6.11675	21.7679	8.41405	9.38658	14.5081	9.7152	14.8589	14.7194	14.295	14.0292	13.7187
conserved	10	CtAH3	CtAH03G0104100	ko:K21374,ko:K22772	71.6317	38.4715	22.9018	9.69012	7.34933	0.427058	0.466606	9.81423	0.475012	0.670483	0.191578	0.307356	25.2139	37.7339	17.9191	45.8677	3.85854
unique	11	CtAH3	CtAH03G0165000	ko:K21374,ko:K22772	0	0	0	0.139283	0	0.759634	0.00240007	0	0	0	0	0	0.0268007	0.00912067	0.112109	0.204371	0
unique	11	CtAH3	CtAH03G0165100	ko:K09458	0.751637	0.125893	0.067311	0	0.049386	0.0988803	4.37496	5.33887	6.47783	8.77016	0.167916	5.64068	0	0.0290317	0	0	0
conserved	12	CtAH3	CtAH03G0169600	ko:K00660	0	0	0	0	3.61551	0.890239	0.0214893	0	0.078422	0.0489217	0	0	0.043493	0.198251	0.881315	0.0326667	0
conserved	12	CtAH3	CtAH03G0169700	ko:K09503	160.119	81.451	63.7161	174.757	113.181	80.6912	10.8753	25.0725	19.0403	24.1735	38.8278	6.74611	66.2742	78.2904	79.5391	54.7262	45.6495
unique	13	CtAH3	CtAH03G0190700	ko:K10757,ko:K22772	0.26583	0.641146	0.979981	2.10178	21.7066	0.00283707	0.589146	1.26576	0	0	0.076855	0	0.208676	0.019088	0.0232835	0.108867	0.432876
unique	13	CtAH3	CtAH03G0190800	ko:K10757,ko:K22772	0.0943907	0.175779	0.498057	1.14854	6.865	0.199095	0.0220167	0.282519	0.0988307	0.0268807	2.59792	0.0184147	0.682754	0.241566	2.93107	25.5572	1.3202
unique	13	CtAH3	CtAH03G0190900	ko:K10757,ko:K22772	0.0543733	9.91506	6.50232	0.504144	0.179178	0.0092434	6.60515	4.31429	7.28666	4.36978	0.650692	4.80892	0.165567	0.055318	0.0533	0.0595847	0
unique	14	CtAH3	CtAH03G0192900	ko:K10757,ko:K22772	0.154986	11.9177	10.4609	0.261412	1.37987	0.341618	0.00230173	0.0815539	0	0.282513	0.025457	0	0.644042	0.142115	0.12202	0.739615	0.331018
unique	14	CtAH3	CtAH03G0193000	ko:K10757,ko:K22772	0	0	0	0	0	0	0	0	0	0.028121	0	0	0	0	0	0.0120723	0
unique	15	CtAH3	CtAH03G0193400	ko:K10757,ko:K22772	8.70744	0.144558	0.151974	0.0537733	1.98502	0.260957	2.27433	70.9285	0.646733	3.75969	0.159087	6.31199	0.472073	1.30478	0.0874755	0.397677	0.705774
unique	15	CtAH3	CtAH03G0193500	ko:K10757,ko:K22772	9.39146	14.0144	23.4809	2.51816	13.8542	2.95775	2.59964	48.38	15.718	6.35609	37.6007	10.3595	80.2567	35.8813	16.785	181.241	4.75705
conserved	16	CtAH3	CtAH03G0246500	ko:K21989	8.90164	13.4989	15.9398	3.70409	12.5594	20.5538	4.27805	7.66983	7.03791	6.93768	5.61155	3.14037	32.4347	15.8502	15.4977	19.3473	2.24784
conserved	16	CtAH3	CtAH03G0246600	ko:K01904,ko:K01904	2.7692	9.63587	9.24066	1.70535	0.764458	4.9355	0.242986	1.27203	0.7193	1.2996	0.550863	0.150436	3.18145	5.72823	3.31592	0.384952	0.123425
conserved	17	CtAH3	CtAH03G0303900	ko:K10757,ko:K22772	296.43	2.85539	3.29752	6.72086	7.91349	3.11272	1.04966	41.1025	10.5656	5.59684	10.1246	1.75421	5.07457	1.51799	11.5514	58.1116	656.347
conserved	17	CtAH3	CtAH03G0304000	ko:K00025	0	0	0	0.041965	0	0	0	0	0.0686373	0.0195317	1.10219	0	9.21989	0.868805	0.068671	0.083115	0
conserved	18	CtAH4	CtAH04G0001900	ko:K10757,ko:K22772	0.669717	0.0386963	0	0	0.0210407	0.00136193	6.60172	16.8223	12.2201	13.0468	0.342116	14.6154	8.63282	0.0636067	0	0.00777133	0.0609305
conserved	18	CtAH4	CtAH04G0002000	ko:K16911	62.5336	123.245	48.7413	60.805	12.7952	16.9917	3.18018	15.992	4.47355	9.00926	10.3059	3.06251	8.93797	8.83402	8.53152	8.95943	3.98599
conserved	19	CtAH4	CtAH04G0017300	ko:K21374,ko:K10757,ko:K22772	39.7001	2.38439	1.79962	5.31074	2.80542	16.2375	0.813852	4.80407	0.694722	2.26687	0.27618	1.33518	9.98971	4.88969	20.9953	37.3527	2.38861
conserved	19	CtAH4	CtAH04G0017400	ko:K14488	1.25369	0.270085	0.538484	1.29911	0.423221	0.339178	0.296432	0.140594	0.0837947	0	0.218337	0	0	0	0.0527915	0.436481	0.536142
conserved	19	CtAH4	CtAH04G0017500	ko:K14488	0.0706113	0.046601	0.124076	0.202145	0	0	0	0.0143176	0	0	0	0	0	0	0	0	0
conserved	20	CtAH5	CtAH05G0093400	ko:K00699,ko:K13496,ko:K18822,ko:K10757,ko:K22772	0	0	0	0	0	0.0314037	0	0	0	0	0	0	17.5234	14.4167	2.27838	0.814177	0.95167
conserved	20	CtAH5	CtAH05G0093500	ko:K13496,ko:K14595,ko:K10757,ko:K22772	4.02094	0.715406	1.52497	1.25881	8.52154	3.16303	0.0434417	0.737878	1.63623	0.423193	6.35675	0.349621	89.7809	63.7426	31.1836	69.4903	21.6033
conserved	20	CtAH5	CtAH05G0093600	ko:K13126	467.096	536.461	392.656	720.968	586.309	559.091	270.86	559.942	393.643	466.268	682.768	247.581	494.917	485.063	380.294	139.066	136.165
conserved	21	CtAH5	CtAH05G0094300	ko:K00588,ko:K00588	0.316518	1.38541	2.50251	6.34067	1.86978	0.593096	0.0940138	0.00376313	0.911436	2.324	0.51123	0.0518523	10.2177	2.56157	0.666813	4.64771	0.367999
conserved	21	CtAH5	CtAH05G0094400	ko:K00588,ko:K00588	0.734241	9.70778	10.1573	38.0696	24.1938	14.9175	0.925548	0.0247305	5.35606	0.92422	90.8867	2.0888	11.5834	10.3884	10.6429	26.6544	15.3306
conserved	21	CtAH5	CtAH05G0094500	ko:K10635,ko:K19041	11.0024	6.41969	5.4507	6.49667	10.5106	21.0927	5.15486	8.64099	7.17761	6.45178	11.6834	4.84211	19.5807	19.3995	16.1716	23.0218	17.917
conserved	22	CtAH5	CtAH05G0242800	ko:K13065,ko:K13065	0	0	0	0.215922	0.0193247	0.996393	0.842479	1.80094	1.81493	1.91574	1.99256	0.862087	0.807076	0.519786	0.655241	0.262503	1.24509
conserved	22	CtAH5	CtAH05G0242900	ko:K10268	13.8448	6.21298	9.13849	12.3743	28.5735	41.0021	6.0066	18.0471	27.155	13.8074	36.9619	9.60679	26.638	24.3807	27.2188	43.8784	73.4983
conserved	23	CtAH5	CtAH05G0274400	ko:K02910	143.371	213.925	104.574	591.586	77.2617	77.834	54.5672	57.7127	28.8821	34.2665	115.113	11.7712	67.4916	143.829	157.581	51.6335	25.8697
conserved	23	CtAH5	CtAH05G0274500	ko:K00588	4.21345	2.15425	2.62192	2.26714	3.59598	6.7294	1.72061	4.46692	4.25018	3.84316	3.77797	2.56012	10.7709	10.2178	8.20553	7.47603	5.40283
conserved	23	CtAH5	CtAH05G0274600	ko:K00588,ko:K00588	0	0	0	0	0	0.411238	0.0113067	0.00333853	0	0.054335	0.31841	0	930.634	81.3369	10.2994	30.8901	10.2989
conserved	23	CtAH5	CtAH05G0274700	ko:K19476	3.72974	1.7406	2.959	3.15044	8.02416	24.7613	0.279296	0.928637	1.3912	0.912628	2.75556	0.949466	4.11327	3.26372	3.97094	6.50106	14.3897
conserved	23	CtAH5	CtAH05G0274800	ko:K02140	41.5471	73.4478	52.7034	76.3035	12.3978	57.993	19.1869	18.9521	10.4471	12.7625	33.2088	6.84655	29.9933	35.4137	43.3542	26.7057	8.17055
conserved	23	CtAH5	CtAH05G0274900	ko:K11434	92.4927	35.5725	8.14426	138.86	10.9819	19.5629	13.6502	44.3992	5.74977	15.8202	19.154	4.20709	11.2835	10.0984	8.86223	2.42113	0.832594
unique	24	CtAH6	CtAH06G0022500	ko:K00873	298.038	49.4518	38.1139	101.57	10.9617	43.6372	4.93707	5.05964	10.2284	5.95251	25.7898	4.04243	40.7253	51.2561	61.4792	19.8705	27.6234
unique	24	CtAH6	CtAH06G0022600	ko:K00699,ko:K13496,ko:K18822,ko:K10757	0	0	0	0	0	0	0	0	0	0	0	0	0	0	0	0	0
conserved	25	CtAH6	CtAH06G0022800	ko:K22772	22.4534	1.05683	0.991156	1.46949	9.75188	6.57386	239.787	59.6283	309.78	158.103	220.964	167.827	10.475	11.829	1.36113	0.0230407	0.0836825
conserved	25	CtAH6	CtAH06G0022900	ko:K22772	3.55073	93.8478	125.278	26.3973	74.7225	9.78196	13.9504	9.52466	21.1211	14.4009	13.2329	24.1143	20.82	17.777	14.1042	23.0083	6.93528
conserved	25	CtAH6	CtAH06G0023000	ko:K22772	0.612147	20.6228	29.637	3.78366	17.2437	0.560383	195.085	5.05957	370.353	44.4232	176.454	50.5573	0.970654	0.642596	0.174308	0.565018	4.26844
conserved	26	CtAH6	CtAH06G0024400	ko:K13496,ko:K10757,ko:K22772	0.110943	0.427108	0.550603	0.823974	0.225118	1.01743	0.0917037	0.303115	0.661674	1.32474	0.115589	0.38768	18.9965	0.986391	0.298754	0.721616	5.44896
conserved	26	CtAH6	CtAH06G0024500	ko:K13496,ko:K22772	28.3716	1.86593	1.49991	1.17794	1.56818	2.3238	0.0539488	6.66914	0.10847	0.341708	0.460803	0.0175943	2.60928	0.995974	3.60821	13.4445	133.616
conserved	26	CtAH6	CtAH06G0024600	ko:K13496,ko:K22772	0.113526	0.0184037	0.110431	0	0	0	0.00543173	0.363854	0	0.162	0	0.0513213	0	0	0	0	0
conserved	26	CtAH6	CtAH06G0024700	ko:K13496,ko:K10757,ko:K22772	0.402381	1.04989	1.11455	0.214674	0.0379553	0.015947	0	0.00249013	0	0.00903633	0	0	0	0	0	0	0.026172
conserved	26	CtAH6	CtAH06G0024800	ko:K13496,ko:K10757,ko:K22772	19.3271	10.7457	8.4687	0.0532667	0.00669933	1.0515	0.173114	11.3016	0.245777	2.2944	0.727913	1.63342	1.35759	0.595333	1.35443	2.3394	10.9982
conserved	26	CtAH6	CtAH06G0024900	ko:K13496,ko:K10757,ko:K22772	1.42185	0.094865	0.0385025	0.00746933	0	20.3805	0.15832	0.91721	10.9693	5.13039	25.4765	0.950077	9.05447	5.81095	17.5475	1.3911	21.8185
conserved	26	CtAH6	CtAH06G0025000	ko:K13496,ko:K10757,ko:K22772	38.2884	2.48852	2.52038	0.823976	2.5166	24.1305	0.0886959	1.72453	3.67743	3.25812	16.7157	0.806179	20.2454	11.8048	16.373	5.12866	55.4978
conserved	26	CtAH6	CtAH06G0025100	ko:K01904,ko:K01904	0.0377383	0	0	0.0595973	0	0.0127883	0	0.142296	0	0.04257	0.215297	0.027104	0.125574	0.0669453	0.021563	0	0
conserved	26	CtAH6	CtAH06G0025200	ko:K01904,ko:K01904	0.275002	0	0	0.311416	0	0.0225885	0	0.55228	0	0	0.740385	0.067651	0.049817	0.0483077	0.0664415	0	0
conserved	26	CtAH6	CtAH06G0025300	ko:K12826	15.5883	3.35299	3.36422	6.85982	10.9822	4.67545	3.90606	18.9968	2.77032	3.63641	3.88032	3.30972	6.95753	5.62332	5.15518	3.46072	3.76438
conserved	26	CtAH6	CtAH06G0025400	ko:K07910,ko:K07976	6.41877	3.13837	6.33849	24.3462	39.0992	11.4472	1.65276	1.12828	3.81172	1.49848	5.5732	0.917759	13.1672	17.5294	14.9059	11.2308	10.4927
conserved	27	CtAH6	CtAH06G0026800	ko:K01904,ko:K01904	47.7926	17.1905	10.6219	4.45094	5.48199	8.3999	1.21252	4.94662	4.08473	10.7483	10.7166	2.01428	8.6994	10.8703	14.4258	8.08606	12.4852
conserved	27	CtAH6	CtAH06G0026900	ko:K05658	4.31511	14.2584	17.994	8.71678	8.38802	74.3985	5.2828	3.68147	10.8307	7.08796	7.1903	3.32224	86.1625	127.946	108.632	36.9915	10.5472
conserved	27	CtAH6	CtAH06G0027000	ko:K14821	192.001	82.4396	49.843	206.181	363.17	60.9451	29.3529	154.275	26.0174	32.2352	32.9101	26.2191	77.1997	106.368	70.8162	37.7769	49.6755
conserved	27	CtAH6	CtAH06G0027100	ko:K04683,ko:K09392	15.9984	8.79374	7.69503	13.6912	10.6846	17.6211	6.01503	18.1225	8.55356	7.21275	13.0939	5.45399	17.2201	16.5268	16.6147	12.6437	5.08869
conserved	28	CtAH6	CtAH06G0168200	ko:K13494,ko:K13495,ko:K10757,ko:K22772	14.4041	4.73871	3.83034	1.36244	4.5418	0.307183	0.380841	3.45511	0.257184	0.85792	0.3764	0.573949	0.775659	0.817048	0.813684	4.223	1.87535
conserved	28	CtAH6	CtAH06G0168300	ko:K13494,ko:K13495,ko:K10757,ko:K22772	1.90846	1.31169	1.33049	0.685515	1.98774	0.0025366	0.0206339	0.466133	0	0.013585	0.180593	0.044479	0.013317	0	0.0442485	0.155189	0.263134
conserved	28	CtAH6	CtAH06G0168400	ko:K03188	19.9973	8.02498	8.37301	11.4287	14.9034	12.9407	4.28858	8.28057	6.44721	6.33202	11.8512	4.67089	11.1125	12.2332	12.2785	10.655	11.3238
conserved	29	CtAH6	CtAH06G0285300	ko:K22772	0	0	0	0	0	0.00432793	0	0	0	0	0	0	0	0	0	0	0
conserved	29	CtAH6	CtAH06G0285400	ko:K22772	23.4974	69.0926	95.8066	12.4224	10.7417	59.7414	59.6656	168.632	90.3339	79.2458	101.146	50.6772	28.863	45.0449	156.27	166.026	3.84692
unique	30	CtAH6	CtAH06G0287700	ko:K15707	15.1396	4.27223	4.53662	5.07485	4.41893	6.04567	3.35088	5.74973	3.33397	4.65776	3.17783	1.06594	4.94296	5.14359	4.7659	4.0993	3.3429
unique	30	CtAH6	CtAH06G0287800	ko:K21374,ko:K22772	0.45919	2.00423	1.73251	0	0	0.0030214	0.0191713	0.719697	0	0.035449	0	0	0.015354	0	0	0	0
conserved	31	CtAH6	CtAH06G0288000	ko:K21374,ko:K10757,ko:K22772	1.45508	2.05824	2.54774	1.50058	4.16727	2.59467	0.487393	2.32949	0.820639	1.68358	7.89897	0.872459	1.4776	1.01864	1.54147	0.627321	1.03989
conserved	31	CtAH6	CtAH06G0288100	ko:K21374,ko:K10757,ko:K22772	49.211	10.526	8.7972	1.10506	0.074817	3.44677	6.06474	11.6271	4.96581	7.10296	0.293119	2.46199	2.48294	3.31024	3.12507	0.761764	0.827605
unique	32	CtAH6	CtAH06G0288300	ko:K21374,ko:K22772	0	1.51049	1.70322	0.494824	0.67392	0	0.0251028	0.0207885	0.043514	0.00770367	0.096063	0	0	0	0	0	0
unique	32	CtAH6	CtAH06G0288400	ko:K06691	26.8317	49.343	35.4087	19.5055	10.2515	36.8104	7.76095	18.0475	11.3942	14.009	21.9264	10.3879	15.1759	13.8911	12.5558	14.9164	37.591
unique	32	CtAH6	CtAH06G0288500	ko:K02971	341.188	575.31	314.255	1158.75	279.874	383.492	158.752	172.742	119.275	170.123	450.947	36.1089	351.461	434.884	432.102	144.144	61.3247
conserved	33	CtAH6	CtAH06G0326500	ko:K21374,ko:K22772	128.102	1.7572	0.129902	0.0367553	0.017733	0.697487	0.00460833	4.57363	0.046621	0.270638	0.0415175	0.0184803	0.0116423	0	0.237009	0.353816	6.22632
conserved	33	CtAH6	CtAH06G0326600	ko:K21374	2.87661	3.98597	10.9911	0.659617	1.56476	0.640671	0	0.234102	0.0500067	1.7363	0.108219	0.015644	0.651982	1.27552	3.94806	42.2076	1401.66
conserved	33	CtAH6	CtAH06G0326700	ko:K18469	13.1525	4.70137	5.62704	3.87068	8.37577	9.26044	5.75681	6.81206	10.5069	8.23523	8.90854	5.15216	7.21254	8.18173	9.51703	15.6231	14.5498
conserved	33	CtAH6	CtAH06G0326800	ko:K05277,ko:K00475,ko:K05278	0	0.789973	1.43565	0.685689	0.114024	0.053527	0.00546533	0.0403627	0.0908897	0	7.45878	0	0	0.0120713	0	0.196063	0
conserved	34	CtAH7	CtAH07G0003800	ko:K00939	91.7813	74.1295	47.3668	71.8688	8.31996	35.264	8.80989	8.0812	16.8691	12.6557	56.6963	6.24384	39.6775	40.1349	41.8582	18.4428	8.72288
conserved	34	CtAH7	CtAH07G0003900	ko:K01904	5.83227	15.1765	16.4719	4.77733	4.86614	23.9721	0.792091	2.71407	12.4414	2.36829	22.7638	3.39789	42.3611	31.8035	18.4853	15.293	4.21753
unique	35	CtAH7	CtAH07G0071800	ko:K13496,ko:K22772	0.0202853	1.55092	1.87175	0.312784	0.570865	12.3365	0.324936	0.368714	1.7849	0.250381	58.1901	1.33104	1.30671	2.37304	5.84072	0.752957	0.127521
unique	35	CtAH7	CtAH07G0071900	ko:K07428,ko:K20660,ko:K00487,ko:K23179	0.0169043	0.191176	0.42331	0	0.00946633	0.0184494	0.0184183	0.0027482	0.0742517	0	0.114745	0	0.109907	0.0503287	0	0	0
unique	35	CtAH7	CtAH07G0072000	ko:K13496,ko:K10757,ko:K22772	0.185873	0.0647437	0.0321125	0.0674603	0.222169	3.9228	101.007	55.7106	128.821	89.433	15.9942	50.329	0.289644	0.553603	3.02427	0.121611	0.127346
unique	35	CtAH7	CtAH07G0072100	ko:K01094	14.6848	36.2694	44.3353	22.059	27.1234	29.1939	9.13315	6.77521	15.6322	8.94031	30.6131	5.9968	25.9127	25.2442	20.5044	20.8975	8.32033
unique	35	CtAH7	CtAH07G0072200	ko:K04460	11.225	20.3241	13.6479	24.0915	6.27009	9.02652	5.77075	11.064	7.79849	10.0637	16.2906	6.08384	7.25147	7.71625	6.03054	4.9583	5.22095
unique	35	CtAH7	CtAH07G0072300	ko:K00591	6.71137	18.0697	13.3966	17.02	7.76904	12.0463	6.07494	7.71841	8.19573	8.4927	12.1064	3.48891	8.24045	8.91883	9.08142	7.06949	5.97481
unique	35	CtAH7	CtAH07G0072400	ko:K01647	177.533	379.652	189.189	37.4776	62.8629	71.6166	18.2644	73.3944	38.511	41.6166	75.3173	28.5612	89.6766	85.6898	99.7761	120.705	223.093
unique	35	CtAH7	CtAH07G0072500	ko:K15077	35.2325	23.5774	22.1711	12.7666	30.3068	24.5525	9.58681	17.9777	16.0539	12.631	25.1806	11.4858	16.4736	14.8468	23.5269	19.3623	23.3404
unique	35	CtAH7	CtAH07G0072600	ko:K02433	9.54884	78.7843	74.2351	22.387	8.55441	33.8831	4.4845	14.8369	8.90167	11.238	18.6933	3.58468	28.2946	26.9881	25.4729	7.28727	2.59864
unique	35	CtAH7	CtAH07G0072700	ko:K20660,ko:K09754,ko:K00487,ko:K23179,ko:K13083	9.82746	5.37581	5.42764	5.65831	3.683	9.21735	2.12338	3.96183	3.72766	4.98249	11.7403	3.67652	5.72625	7.29103	7.88447	3.27513	6.83451
unique	35	CtAH7	CtAH07G0072800	ko:K20660,ko:K09754,ko:K23179,ko:K13083,ko:K05280	37.422	17.1584	9.59408	5.23776	26.7298	29.7563	8.4304	54.0061	23.6542	43.8016	25.7696	11.2933	16.4154	12.3531	18.1305	46.9826	30.6453
unique	35	CtAH7	CtAH07G0072900	ko:K20660,ko:K09754,ko:K00487,ko:K23179,ko:K13083	10.0472	12.452	16.7527	8.55314	3.63846	0.112098	2.79131	3.01014	3.17369	3.29126	4.29066	1.16627	5.76417	2.6639	1.29994	20.0062	12.8014
unique	35	CtAH7	CtAH07G0073000	ko:K20660,ko:K09754,ko:K00487,ko:K23179,ko:K13083,ko:K05280	35.3468	22.0641	14.3963	1.16455	5.72952	9.88919	4.31677	32.5558	5.79757	22.1828	3.63288	17.8855	7.337	5.71548	20.3878	101.814	83.9381
unique	36	CtAH7	CtAH07G0118600	ko:K21373,ko:K22772	0	0.606375	0.94019	0.59218	1.08138	0.00255593	0	0.00421793	0	0	0	0	0	0	0	0	0
unique	36	CtAH7	CtAH07G0118700	ko:K10357	0.0871253	2.3004	3.00526	2.37955	4.32653	11.3924	7.87196	4.20762	6.32284	5.80808	3.6319	4.12912	2.29408	2.22887	1.96488	0.41865	1.18977
unique	36	CtAH7	CtAH07G0118800	ko:K21373,ko:K10757,ko:K22772	32.0067	1.18603	1.07633	2.48909	12.1677	31.603	5.03831	75.9037	17.9391	26.7217	43.7464	11.9609	10.2484	5.13116	11.0839	15.41	44.5843
conserved	37	CtAH8	CtAH08G0008200	ko:K10757,ko:K22772	27.3351	107.835	81.8966	10.1171	36.6488	2.96709	1.07123	0.68984	1.67662	3.16483	1.42463	1.97062	4.46065	2.85138	8.61021	51.1961	3.65961
conserved	37	CtAH8	CtAH08G0008300	ko:K12795	21.6475	8.455	10.8218	26.3625	47.4764	20.0177	5.02594	3.83126	7.35702	2.90439	9.78922	7.05798	11.8085	11.3991	9.51592	9.85449	15.5562
conserved	37	CtAH8	CtAH08G0008400	ko:K03949	0	0	0	0	0	0	0	0	0	0	0	0	0	0	0	0	0
conserved	37	CtAH8	CtAH08G0008500	ko:K13425	0	0.0634413	0.033659	0.175507	0.112209	0.141615	0	0.0191679	0	0	0	0	0.027418	0	0	0	0
conserved	38	CtAH8	CtAH08G0047800	ko:K13993	45.5529	40.2666	53.4041	135.846	563.73	106.354	221.033	33.0782	315.952	46.2551	847.036	682.423	249.609	197.64	248.13	1268.52	196.948
conserved	38	CtAH8	CtAH08G0047900	ko:K13993	0.15364	0	0.0251775	0	0.083045	0.00529327	0	0.803283	0	0	0.041082	0	2.72779	2.41728	0.20889	0.602183	0
conserved	38	CtAH8	CtAH08G0048000	ko:K13993	251.306	11.3325	10.1573	3.05186	19.4969	2.41347	516.029	7674.24	324.704	1933.02	86.9815	4871.66	23.5819	50.3933	11.9107	706.076	66.7661
conserved	38	CtAH8	CtAH08G0048100	ko:K21373,ko:K10757,ko:K22772	0	0	0	0	0	0	0	0	0	0	0	0	0	0	0	0	0
conserved	38	CtAH8	CtAH08G0048200	ko:K21373,ko:K10757,ko:K22772	7.11827	9.54655	7.87763	2.70199	6.20785	0.0592724	0.0435017	0.0955392	0.0920397	0.0804517	0.300511	0.0509023	1.95806	0.822864	0.0169	0.0475243	0.022547
conserved	38	CtAH8	CtAH08G0048300	ko:K20165	2.47883	4.64963	6.41045	3.34143	6.8942	11.0855	6.492	2.51977	9.60566	7.07625	7.18084	4.64931	4.43128	4.88148	3.97065	2.25883	1.20032
conserved	38	CtAH8	CtAH08G0048400	ko:K21373,ko:K22772	18.8075	10.9495	12.5377	9.34084	10.5262	10.7603	7.30473	8.16189	12.4915	10.6877	15.4487	4.4499	11.4974	12.8737	14.5301	14.9074	9.54814
conserved	38	CtAH8	CtAH08G0048500	ko:K07408,ko:K13227,ko:K13493,ko:K22772	0	0	0	0	0	0.00220427	0	0	0	0	0.0252685	0	0	0	0	0	0
conserved	38	CtAH8	CtAH08G0048600	ko:K07408,ko:K13227,ko:K13493,ko:K22772	0	0	0.065805	0	0.0513767	0.0146019	0.0111136	0	0	0	0	0	0	0	0	0.028918	0
conserved	38	CtAH8	CtAH08G0048700	ko:K07408,ko:K13227,ko:K13493	3.83565	4.73201	4.41265	7.10828	4.52402	6.19437	2.46186	2.07254	3.17168	2.46791	3.77498	1.54528	32.4281	4.87227	4.31962	2.88698	1.97182
conserved	38	CtAH8	CtAH08G0048800	ko:K07408,ko:K13227,ko:K13493,ko:K10757,ko:K22772	3.71822	2.29162	3.15246	1.17481	1.86006	1.1389	0.0459947	0.786625	0.230352	3.27946	0.101058	0.24547	0.520646	0.706931	2.6106	14.5802	109.246
conserved	38	CtAH8	CtAH08G0048900	ko:K01051	0	0	0	0	0	0	0	0	0	0	0	0	0	0	0	0	0
conserved	38	CtAH8	CtAH08G0049000	ko:K10757,ko:K22772	2.10859	6.49888	10.0457	4.22029	6.56139	3.6008	0.216295	0.75312	0.792278	1.09091	0.734974	0.419376	6.67341	3.50353	6.92747	20.5594	7.62769
conserved	39	CtAH8	CtAH08G0088800	ko:K11583	26.1578	15.7676	13.2885	22.2877	14.3899	15.8842	8.16031	10.0855	15.1604	10.6242	16.8031	5.88346	12.4272	12.7852	13.9713	12.0888	10.537
conserved	39	CtAH8	CtAH08G0088900	ko:K06670	109.509	55.6256	58.0896	101.994	98.1563	69.5775	24.7971	35.5995	42.847	32.607	56.5033	21.1752	60.9266	68.8891	86.4293	67.7727	57.3298
conserved	39	CtAH8	CtAH08G0089000	ko:K00588	11.5237	18.176	12.7952	5.70388	10.9475	6.53677	7.33814	16.2586	6.39254	5.82597	5.59626	4.83658	8.32085	7.91337	5.3433	7.38984	5.77271
conserved	40	CtAH8	CtAH08G0091000	ko:K10757,ko:K22772	2.97015	0.0893427	0	0.023566	0	0	0	0.227596	0.00190867	0.0425367	0.097244	0	3.61086	1.02316	0.050429	0	0.392452
conserved	40	CtAH8	CtAH08G0091100	ko:K22772	31.8818	0.0850837	0.0951615	0.0570923	0.355299	0.7486	0.172776	10.0637	0.05317	2.39191	0.026625	0.353015	11.6345	6.01072	0.999991	2.67605	0.392435
conserved	41	CtAH8	CtAH08G0091700	ko:K10775,ko:K13064,ko:K10775,ko:K13064	23.4957	3.83793	10.0459	0.775101	5.94942	7.81673	17.1695	82.9099	24.6796	43.8803	12.7308	46.2397	51.7926	16.4895	14.8918	16.3337	1.1233
conserved	41	CtAH8	CtAH08G0091800	ko:K10775,ko:K13064,ko:K10775,ko:K13064	6.70059	51.4379	91.1531	22.3074	30.0418	54.5583	1.36888	1.0875	31.3474	5.31277	147.054	1.51986	194.025	124.967	48.5275	38.7825	5.18782
conserved	41	CtAH8	CtAH08G0091900	ko:K14306	15.6827	13.2045	10.8506	25.8259	9.51456	22.7298	6.57477	12.0855	13.4038	10.7753	19.153	6.43945	15.4251	12.695	12.6905	7.08826	3.16606
conserved	42	CtAH8	CtAH08G0135600	ko:K10757,ko:K22772	0.607392	0.239039	0.273384	0.076828	0.151525	0.92775	0.137197	0.555216	0.71254	0.832135	0.467128	0.80873	0.373338	0.196352	0.253011	0.233334	0.053865
conserved	42	CtAH8	CtAH08G0135700	ko:K22772	1.30694	0.861245	1.37983	0.209489	1.6688	7.66621	0.73071	0.85026	1.52107	1.24097	1.70099	1.19988	5.07634	9.82085	12.6744	3.88919	0.846441
conserved	43	CtAH8	CtAH08G0144300	ko:K00588,ko:K00588	16.5193	37.0591	64.7719	50.0117	53.1942	85.5488	1.10533	0.0395576	85.6177	15.6305	248.789	0.700432	52.4208	44.8393	36.9796	55.8014	27.9373
conserved	43	CtAH8	CtAH08G0144400	ko:K12625	92.6802	60.023	65.57	119.411	107.105	48.5339	16.9415	28.9405	24.2553	18.3141	34.5428	10.2474	57.1826	60.962	58.1004	46.5385	68.2371
conserved	43	CtAH8	CtAH08G0144500	ko:K11430	1.66639	1.0791	1.10296	0.664532	1.68489	0.371288	16.8713	27.8043	16.1846	29.017	5.05187	20.1043	2.76162	1.2235	0.548855	0.313795	0.148
conserved	43	CtAH8	CtAH08G0144600	ko:K00655	24.1913	29.0351	17.1241	11.6475	10.4169	7.68141	4.58031	5.66953	5.17846	6.47379	7.13574	2.40536	7.04144	8.77525	10.6806	7.66716	4.28606
conserved	44	CtAH8	CtAH08G0148900	ko:K18811	0.829174	2.42003	2.18323	3.65295	1.78275	1.38118	0.735792	0.612793	0.499354	0.513681	0.862472	0.385865	1.47578	1.31823	0.645614	0.539905	0.0393925
conserved	44	CtAH8	CtAH08G0149000	ko:K01537,ko:K03511	0.0428883	0.529598	0.392319	0.602381	0.492177	1.17328	0.0212051	0.0879257	0.564441	0.122213	2.92989	0.179755	2.64596	1.6024	0.621082	0.447697	0.037495
conserved	44	CtAH8	CtAH08G0149100	ko:K15040	0.272546	0.190744	0.173736	0.527689	0.56789	0.467835	0.611605	0.833558	0.423952	1.08835	0.239765	0.110671	1.30735	1.33479	0.783731	0.459348	0.562145
conserved	44	CtAH8	CtAH08G0149200	ko:K10757,ko:K22772	9.2939	16.8755	13.8598	2.16316	4.89729	2.35022	10.0566	59.4625	0.059248	23.7932	0.334895	9.92611	58.2048	18.0448	36.6243	278.022	534.848
conserved	44	CtAH8	CtAH08G0149300	ko:K10757,ko:K22772	6.83432	16.0993	16.1819	12.3951	4.50316	5.02356	0.727611	2.03817	0.245622	3.23518	0.051684	0.218397	19.4156	17.1929	14.886	48.8198	48.2187
conserved	44	CtAH8	CtAH08G0149400	ko:K10757,ko:K22772	0.103465	1.33633	2.351	0.167773	0.0728317	0.203735	0.0589617	0.0833644	1.51084	3.25797	13.2353	0.0518513	5.39919	5.84708	3.69442	21.2551	138.987
conserved	44	CtAH8	CtAH08G0149500	ko:K00860	1.07512	5.66566	4.30462	6.45705	2.84361	4.25104	0.766657	0.823282	2.16215	1.29084	0.901147	0.249853	5.8283	8.56104	8.01645	12.1893	4.0928
conserved	44	CtAH8	CtAH08G0149600	ko:K07955	10.4739	9.85276	10.4193	12.3402	12.9828	14.1198	4.95577	10.0745	6.36701	7.77387	13.1394	4.59831	35.7704	62.2211	30.858	8.98954	3.25102
conserved	44	CtAH8	CtAH08G0149700	ko:K09422	12.2336	5.96844	5.43866	13.8974	19.4548	22.1707	18.3414	16.4893	18.8678	16.8111	22.8118	7.38991	14.0208	13.4556	11.7199	4.05286	3.18223
conserved	44	CtAH8	CtAH08G0149800	ko:K12590	15.5188	8.4151	5.59623	24.2574	11.6963	19.0211	5.61578	11.6673	6.05711	8.0181	8.02872	3.92151	9.3381	10.1058	9.84008	5.45281	3.68078
conserved	45	CtAH8	CtAH08G0157200	ko:K14503	20.8789	19.8919	32.0259	21.7604	64.0166	28.8945	4.72953	17.5491	6.92446	8.16007	10.4328	7.01163	28.9543	32.1413	33.9758	39.8101	23.0968
conserved	45	CtAH8	CtAH08G0157300	ko:K08237,ko:K12356,ko:K22772	13.7808	13.3021	3.72641	0.518897	1.17512	0.108466	0.0019616	0.0304805	0.0168837	0.0332647	0.0244535	0.00846333	1.38392	0.792229	0.311943	0.672186	0.396094
conserved	45	CtAH8	CtAH08G0157400	ko:K08237,ko:K12356,ko:K22772	16.598	12.2654	8.2924	2.53612	12.5427	0.702528	0.204949	4.59695	0.716327	0.797511	0.219091	0.242204	2.12985	0.919631	0.578094	2.22492	0.120705
conserved	45	CtAH8	CtAH08G0157500	ko:K08237,ko:K12356	4.61404	0	2.2497	0.0608313	0	0.0875241	0.0465349	0.0139963	0	0	0	0	0	0	0	0.40313	0.389234
conserved	45	CtAH8	CtAH08G0157600	ko:K00660,ko:K12644,ko:K00660	3.65382	140.349	180.879	11.4694	28.5982	3.80497	106.519	62.1224	167.97	287.191	0.117106	23.5771	265.566	158.106	15.7653	45.8137	3.63943
unique	46	CtAH8	CtAH08G0158200	ko:K00660,ko:K12644,ko:K00660	4.08905	47.2959	46.2981	2.94122	3.71908	7.38779	4.9433	10.9715	5.91611	41.3611	0	3.48039	187.614	110.689	23.4771	18.556	2.67081
unique	46	CtAH8	CtAH08G0158300	ko:K00660,ko:K12644,ko:K00660	0.0921713	2.83443	2.23413	1.38438	0.53355	0.615872	2.47429	1.61859	0.749568	4.18659	0	3.13145	12.8688	7.08921	1.06859	2.011	0.329042
conserved	47	CtAH8	CtAH08G0183900	ko:K18823,ko:K10757,ko:K22772	1.02842	0.211092	0.116097	0.042443	0.124878	0.035126	3.06714	56.0658	1.14378	25.4103	0.076014	22.6187	0	0	0.086192	0	0
conserved	47	CtAH8	CtAH08G0184000	ko:K18823,ko:K10757,ko:K22772	0.106206	23.9324	36.5773	4.01441	9.31505	1.81539	0.20217	0.86449	0.522791	1.60109	1.17744	0.652472	22.9559	6.96274	1.21858	0.237842	0.676761
conserved	47	CtAH8	CtAH08G0184100	ko:K18823,ko:K10757,ko:K22772	0.291871	9.62912	15.7988	16.0638	16.7553	1.95711	0.656285	2.82292	1.51404	1.6263	0.584649	0.407035	1.45371	1.65748	1.97374	0.277123	0.603627
conserved	47	CtAH8	CtAH08G0184200	ko:K18823,ko:K10757,ko:K22772	0.623915	2.32503	2.70553	6.62895	1.73626	0.136393	0.456172	0.588938	0.431457	0.494289	0.109526	0.395344	1.29014	2.92659	0.868622	0.424073	0
conserved	48	CtAH8	CtAH08G0190800	ko:K21374,ko:K22772	0.0625737	0.0209483	0.0633545	0	0	0.0024718	0.0180043	0.288593	0	0.303791	0.017252	0.341758	0	0	0	0	0
conserved	48	CtAH8	CtAH08G0190900	ko:K03671	0	0.0275843	0	0.070047	0	0.194508	0	0	0	0	0.019776	0.080005	0.122361	0.476347	0.074737	0	0
conserved	48	CtAH8	CtAH08G0191000	ko:K12619,ko:K20553	10.5426	10.6239	10.3683	11.3518	10.4332	10.367	4.55559	10.3198	7.76855	6.54322	7.68995	4.27773	10.3543	10.3563	10.1235	11.4156	11.9297
conserved	48	CtAH8	CtAH08G0191100	ko:K02930	391.731	513.394	225.601	979.803	121.909	215.467	132.204	346.164	123.751	217.962	409.884	58.101	251.865	246.514	252.215	77.4463	37.4363
conserved	49	CtAH8	CtAH08G0193000	ko:K17193,ko:K10757,ko:K22772	0.0546623	0.026435	0	0.0210333	0	0.0530437	0.170753	0.403817	0.0105387	0.0211283	0.0180255	0	0.0137117	0.0173817	0	0.0419243	0.197458
conserved	49	CtAH8	CtAH08G0193100	ko:K07893,ko:K07976	38.5178	19.0764	15.2072	20.3508	21.1215	18.7973	3.61421	10.4852	6.52381	6.26607	11.2679	3.49412	15.2494	17.7057	22.5161	17.2781	37.4176
conserved	50	CtAH8	CtAH08G0210800	ko:K17790	30.1885	18.488	7.19175	29.0969	11.4729	7.32996	3.63963	5.04385	2.7699	4.31378	8.44703	1.43538	7.40249	10.1649	8.13215	4.08379	1.69444
conserved	50	CtAH8	CtAH08G0210900	ko:K10757,ko:K22772	0.131244	1.06583	2.39138	0.0874083	0.0105707	3.77516	0.279468	0.0924867	0.387945	0.920074	0.201095	0.241776	0.152601	0.0747967	0.086868	0.350416	3.69677
conserved	50	CtAH8	CtAH08G0211000	ko:K03509	1.80062	2.37037	2.68141	4.17063	7.5335	5.59253	2.37069	2.6923	3.21478	2.4658	3.40661	1.91356	4.09938	3.81844	3.58498	3.08431	3.51754
conserved	51	CtAH8	CtAH08G0233500	ko:K08237,ko:K21371,ko:K21374,ko:K10757,ko:K22772	0.021765	0.38424	1.71062	2.86552	11.9053	17.8689	0	0	0.220451	0.0253583	0.976035	0.0210537	7.23917	4.88929	5.1328	3.96154	0.372114
conserved	51	CtAH8	CtAH08G0233600	ko:K08237,ko:K21371,ko:K21374,ko:K22772	829.487	20.2286	37.8026	15.4181	12.2648	4.55808	0.0585573	14.9096	0.28514	0.053513	4.36179	0.00996367	0.295343	0.132931	4.80845	39.7002	75.8721
conserved	52	CtAH8	CtAH08G0240400	ko:K00660,ko:K00660	0	0	0.013751	0	0	0.0109186	0.0081988	0.00494767	0	0	0	0	4.23259	14.915	4.49838	65.8138	5.12263
conserved	52	CtAH8	CtAH08G0240500	ko:K19041,ko:K19045	5.4171	3.49712	3.14099	6.92312	5.16824	7.81749	0.593002	0.270571	2.18496	1.12833	3.71973	0.377921	6.39015	6.48472	5.17279	3.52694	3.32582
unique	53	CtAH9	CtAH09G0101300	ko:K09260	3.74158	6.43518	5.1562	43.3674	294.337	1.37797	0.191394	0.094892	0.811044	0.750972	0.513503	0.163087	0.931965	2.55048	1.30114	0.713276	0.998696
unique	53	CtAH9	CtAH09G0101400	ko:K09264	0	0	0	0	0	194.266	1.92985	0.00549173	61.7367	27.5107	135.477	20.6407	20.2259	42.163	162.109	46.4175	2.10881
unique	53	CtAH9	CtAH09G0101500	ko:K21374,ko:K22772	0.00800767	0.287977	0.0693605	0	0	0.0684692	0	0.0238101	0	0.00736967	0	0	0.35081	2.9776	1.48703	0.0495407	0
unique	53	CtAH9	CtAH09G0101600	ko:K21374,ko:K22772	0	0	0	0	0	0	0.452353	13.764	0	0	0	3.82877	0	0	0	0	0
unique	53	CtAH9	CtAH09G0101700	ko:K21374,ko:K22772	0.008435	0.0120937	0.349387	0.00838167	0.008693	0	0	0.0973123	0	0	0	0	0	0.0127087	0	0	0
unique	53	CtAH9	CtAH09G0101800	ko:K21374,ko:K22772	0	0.0107613	0.0272575	0.0627613	0	0.0649523	0	0.167499	0	0	0	0.197696	0.0210473	0.363394	1.02863	0.828594	0
unique	53	CtAH9	CtAH09G0101900	ko:K09264	0	0	0	0	0	1.1532	0	0	0.448643	0.21807	1.38856	0.238932	0.12158	0	0.821728	0.218272	0
unique	53	CtAH9	CtAH09G0102000	ko:K21374,ko:K10757,ko:K22772	0	0.093307	0	0	0	0.010038	0	0.00470207	0	0.0136393	0	0	0.140701	0.917136	0.457989	0	0
unique	53	CtAH9	CtAH09G0102100	ko:K21374,ko:K22772	0.018001	0	0	0	0	0	0.00467027	25.1787	0	0	0	0.843203	0	0	0	0	0
unique	53	CtAH9	CtAH09G0102200	ko:K21374,ko:K22772	0.035032	0.17049	0.263233	0.597793	0.2655	0.363755	0.0188871	0.847184	0.018572	0.417398	0	1.05499	0.0212827	0.509493	1.64981	1.08135	0
unique	53	CtAH9	CtAH09G0102300	ko:K09264	0	0.0124857	0	0	0	0.235493	0	0	0.00922233	0	0	0	0.407606	0.413708	0.099266	0.0588293	0.0537005
unique	53	CtAH9	CtAH09G0102400	ko:K10757,ko:K22772	0	0.760271	0.311084	0	0	0.18498	0	0.0124896	0	0	0	0	2.12212	8.12693	3.93163	0.0685693	0
unique	53	CtAH9	CtAH09G0102500	ko:K21374,ko:K22772	0.0686017	0	0	0	0	0.00374587	4.00373	61.2333	0	0.0340717	0	6.50521	0	0	0	0	0
unique	53	CtAH9	CtAH09G0102600	ko:K21374,ko:K22772	0.0683303	0.013552	0.177732	0.359052	0.00573933	0.0125971	0.00141553	0.029818	0	0	0	0.277909	0.00431367	0.0302667	0.0431535	0.00910567	0
unique	53	CtAH9	CtAH09G0102700	ko:K08734	4.68224	3.07286	2.41363	3.48981	1.12751	2.1097	2.06883	17.6096	2.62019	6.59726	4.37333	2.722	2.05453	1.41434	0.801173	0.515667	0.0291025
conserved	54	CtAH9	CtAH09G0111200	ko:K21374,ko:K10757,ko:K22772	93.2053	7.96734	7.71451	3.10318	3.08647	0	0.0464425	13.0262	0.536324	1.33538	0.072573	0.211081	0.0115447	0	0	0	0.151899
conserved	54	CtAH9	CtAH09G0111300	ko:K01626	24.1536	44.7328	49.5208	37.0344	19.1513	259.265	15.1389	15.6048	103.989	85.8997	102.22	35.4317	108.693	89.053	192.994	119.856	7.90268
conserved	55	CtAH9	CtAH09G0134100	ko:K01904,ko:K01904	7.8306	12.8505	19.757	17.0594	4.77102	26.4405	0.578029	0.118803	30.5015	4.53346	125.518	1.79944	38.9801	25.6525	5.50426	2.76603	19.1997
conserved	55	CtAH9	CtAH09G0134200	ko:K02960	1.17553	10.2292	21.6218	1.24753	6.81412	1.07989	0.469183	1.46329	0.716005	0.632048	0.769177	0.545657	0.641818	0.761885	1.36541	8.79058	0.752974
conserved	56	CtAH9	CtAH09G0188500	ko:K08237,ko:K10757,ko:K22772	20.0317	11.3957	13.7703	3.85696	13.7365	20.1641	59.6864	76.8639	63.5396	78.3029	42.1542	42.865	3.3253	1.13201	0.087109	0.575619	11.6784
conserved	56	CtAH9	CtAH09G0188600	ko:K14503	12.154	7.73739	8.00241	20.4264	18.5101	59.338	11.9098	6.06207	10.1592	7.50913	24	2.84333	74.2553	57.3502	21.8993	2.46861	61.2
conserved	57	CtAH9	CtAH09G0218400	ko:K21374,ko:K10757,ko:K22772	12.1727	16.2984	13.5592	1.5247	8.74527	3.11585	0.0229738	2.75249	0.216018	4.62042	2.79387	0.0121187	2.66054	4.7025	510.909	1275.86	26.5103
conserved	57	CtAH9	CtAH09G0218500	ko:K21374,ko:K22772	0.0427867	0.313839	0.719704	0.150298	0	0.026157	0	0.0117419	0	0	0	0	0.265202	0.368549	0.0736857	0	0.392831
conserved	57	CtAH9	CtAH09G0218600	ko:K21374,ko:K22772	38.2694	8.37715	6.54719	9.61368	7.26349	0.533261	0.204043	5.50165	0.0773753	1.98884	0.0657365	0.259584	0.0394693	0.152469	0.584382	0.496376	0.0464455
conserved	57	CtAH9	CtAH09G0218700	ko:K21374,ko:K22772	10.82	25.2208	26.1087	16.4071	19.7451	0.989381	0.0160787	0.779659	0.656738	1.39105	0.223493	0.0525047	4.22373	2.23047	95.2709	136.756	5.44844
conserved	57	CtAH9	CtAH09G0218800	ko:K14489	1.48967	4.42419	4.45949	2.58916	8.2626	5.42344	0.793187	0.5612	1.04124	0.775988	0.772316	0.320211	2.79409	4.26685	2.19904	3.56436	3.57281
conserved	57	CtAH9	CtAH09G0218900	ko:K03065	9.91422	5.12857	5.89907	5.83075	18.6994	6.7488	1.8314	3.68067	1.9583	2.23221	1.89928	0.932851	3.25316	3.37656	3.44902	3.62746	2.23259
conserved	58	CtAH9	CtAH09G0255100	ko:K17193,ko:K10757,ko:K22772	0.00525433	0.0483047	0.0659245	0.00855433	0.082214	1.92228	0.0660068	0.108356	0.113011	0.161641	0.760293	0.00789267	217.785	130.78	1.54204	1.28871	42.5494
conserved	58	CtAH9	CtAH09G0255200	ko:K09569	85.1869	56.9141	62.4665	116.906	79.8746	54.5748	41.7961	6.1477	33.2944	17.6751	82.8928	5.013	49.6301	48.9059	19.1336	11.982	50.3376
conserved	59	CtAH9	CtAH09G0261200	ko:K13691,ko:K22772	0	0.0453547	0	0	0	0.005398	0.243058	0.404574	0.294013	0.207824	0.125096	0.0107033	0	0	0	0.031407	0
conserved	59	CtAH9	CtAH09G0261300	ko:K13691	0.405161	0.390755	0.313247	0.0424733	0.38341	0.321952	0.159278	0.33016	0.190428	0.139859	0.0519315	0.09596	0.0414867	0	0	0.394022	0.1573
conserved	59	CtAH9	CtAH09G0261400	ko:K13691,ko:K10757,ko:K22772	0.0983407	0.165936	0.192405	0.025672	0.02387	0.201873	0.899885	0.26972	0.942797	0.323723	0.62885	0.0937703	0.047268	0.0833127	0	0.022958	0.140961
conserved	59	CtAH9	CtAH09G0261500	ko:K19613	0	0	0	0.00359867	0	0	0	0	0	0	0	0	0	0	0	0	0
conserved	59	CtAH9	CtAH09G0261600	ko:K13691	0	0	0	0.0571673	0	0.005836	0	0	0	0	0	0	0	0	0	0	0
conserved	60	CtAH9	CtAH09G0287400	ko:K07408,ko:K13227,ko:K13493,ko:K10757,ko:K22772	8.63342	9.11219	7.5244	6.51709	5.11547	38.4148	3.66247	1.05022	3.20694	4.92318	8.11857	0.317213	18.2028	16.9344	2.52302	2.17257	21.2545
conserved	60	CtAH9	CtAH09G0287500	ko:K12153,ko:K09754,ko:K00487,ko:K23179,ko:K13083,ko:K05280	0	100.739	157.729	0.163615	3.06956	0.0016252	0.00169993	0	0	0	0	0	0	0	0.0119633	0	0
conserved	60	CtAH9	CtAH09G0287600	ko:K00215	5.33753	6.19869	3.3177	13.8186	4.23548	1.2479	0.71161	2.37952	0.80634	1.37036	0.894616	0.444906	1.96545	2.0492	0.954739	0.606664	0.951988
conserved	60	CtAH9	CtAH09G0287700	ko:K07466	0	0	0	0.0274257	0	0.00335453	0	0	0	0	0.0572945	0	0	0	0	0	0
conserved	60	CtAH9	CtAH09G0287800	ko:K07408,ko:K13227,ko:K10757,ko:K22772	9.00596	0.60833	2.19221	0.31254	0.128546	0.917232	1.43399	1.70098	3.22493	2.27981	2.16478	2.04612	1.0803	1.05869	1.57021	3.92869	0.296109
conserved	60	CtAH9	CtAH09G0287900	ko:K07408,ko:K13227,ko:K10757,ko:K22772	3.23497	0.964151	0.640379	0.221729	0.304509	0.99526	2.96371	1.09065	37.0184	30.1859	29.6798	24.1329	9.69639	31.663	14.8974	51.0095	7.75011
conserved	61	CtAH10	CtAH10G0031300	ko:K15414	11.4906	6.17433	7.61932	11.9757	9.91972	8.23193	3.97591	3.75738	4.51756	2.86718	10.696	2.4177	7.27441	9.56949	7.40862	4.91083	4.30025
conserved	61	CtAH10	CtAH10G0031400	ko:K13494,ko:K13495,ko:K10757,ko:K22772	0.240646	0.0556023	0	0.0165183	0.283246	0.160245	1.02324	1.40069	0.726944	0.923428	0.210348	0.0187157	8.7673	32.6214	8.94942	1.98993	55.6396
conserved	61	CtAH10	CtAH10G0031500	ko:K13494,ko:K13495,ko:K10757,ko:K22772	2.05653	4.12506	6.74969	2.60798	2.99833	20.1141	10.3516	7.45789	33.4469	11.5404	75.2172	3.20528	6.85752	4.81763	6.90001	5.82229	106.003
unique	62	CtAH10	CtAH10G0031800	ko:K13494,ko:K13495,ko:K10757,ko:K22772	0.103125	2.57865	5.80717	0.172803	0.792592	0.0309315	0.0731542	0.137487	0.0107733	0.0188973	0	0.011559	0	0.621329	0.936245	5.01457	0.06159
unique	62	CtAH10	CtAH10G0031900	ko:K13494,ko:K13495,ko:K10757,ko:K22772	30.9144	0.154463	0.0132465	0.938784	0	0.495332	0.111229	0.55243	0.0993743	0.088814	1.4787	0	0	0	0.340778	0	0
conserved	63	CtAH10	CtAH10G0032200	ko:K13494,ko:K13495,ko:K10757,ko:K22772	0.761837	0.10981	0.0403005	0.0820113	0.161906	0.190556	2.9735	1.29241	4.78955	2.41343	20.8853	0.165394	0.0270143	0.0119687	0.21011	0.0607673	0.335006
conserved	63	CtAH10	CtAH10G0032300	ko:K03124	53.9798	44.678	43.625	57.3239	39.7068	31.9784	19.0472	30.154	26.9837	24.1661	56.2455	16.4554	31.3579	28.9232	30.8457	50.4618	86.0235
conserved	63	CtAH10	CtAH10G0032400	ko:K18134	57.2639	1.35354	4.52665	7.20722	25.1419	122.147	2.28492	3.66333	3.44403	2.21067	13.3487	1.53231	4.66745	5.21101	26.8795	62.2187	210.006
conserved	63	CtAH10	CtAH10G0032500	ko:K00384	9.69608	85.6064	93.1898	3.94835	5.97366	2.03331	2.24586	1.24543	3.16984	1.98455	9.40514	0.724017	2.20546	3.07164	2.15132	3.5072	1.40792
conserved	63	CtAH10	CtAH10G0032600	ko:K03015	30.1826	29.0209	17.6732	57.2439	29.5932	26.5248	8.3391	16.7	12.3087	11.8503	15.4924	6.02938	12.4078	18.0582	15.2721	11.6714	15.7042
conserved	64	CtAH10	CtAH10G0128000	ko:K13494,ko:K13495,ko:K10757,ko:K22772	9.00193	8.82314	5.30421	6.04715	3.85181	5.42076	4.57853	20.4522	2.87402	10.975	2.48632	2.89206	99.5391	30.5073	11.8139	20.774	3.57372
conserved	64	CtAH10	CtAH10G0128100	ko:K13495,ko:K10757,ko:K22772	98.6535	66.7273	61.9662	27.866	49.2445	89.9428	33.414	74.5424	51.2275	73.9132	29.6643	18.3844	229.752	203.411	227.464	222.074	38.7724
conserved	65	CtAH10	CtAH10G0190000	ko:K20029	26.6421	12.3023	13.2372	16.9659	25.2347	12.2264	3.9182	9.07872	7.09227	5.74481	9.63856	3.27616	8.98613	10.3526	12.0549	18.2671	15.371
conserved	65	CtAH10	CtAH10G0190100	ko:K03671	0.986926	8.43317	7.42388	6.76786	3.03131	5.5459	7.89076	0.844748	8.68728	5.35166	15.3838	1.84855	6.90588	7.11756	5.45473	4.54655	2.33713
conserved	65	CtAH10	CtAH10G0190200	ko:K10775,ko:K13064,ko:K10775,ko:K13064	2.41678	7.1692	12.4341	9.97147	17.6869	33.6301	0.452407	0.105311	43.3176	5.20655	119.378	4.96992	20.7221	9.7845	25.4614	11.5932	22.509
unique	66	CtAH10	CtAH10G0196800	ko:K19951,ko:K20166	27.3797	13.8994	13.5218	13.1709	12.907	18.9491	7.58911	10.9359	11.2162	10.0844	13.1558	7.22411	15.7954	16.129	15.0281	6.05397	4.16956
unique	66	CtAH10	CtAH10G0196900	ko:K10757,ko:K22772	0.0102113	0.0174933	0.030149	0.0379543	0	0.0254164	0.00450753	0.0662117	0.0160133	0.009535	0.042835	0	0	0	0	0	0
unique	66	CtAH10	CtAH10G0197000	ko:K00939	64.2603	6.61708	4.66395	10.677	12.0805	13.1445	4.86848	11.0297	13.0319	5.43035	15.7663	6.65771	40.7854	30.6621	21.87	17.6982	28.5332
unique	66	CtAH10	CtAH10G0197100	ko:K00729	13.1252	7.42838	7.68166	11.4471	19.3569	11.9504	4.78262	9.18956	6.52256	6.05015	8.4661	4.14902	11.2908	10.9339	10.165	8.43136	8.87524
unique	66	CtAH10	CtAH10G0197200	ko:K12471	0.0916227	0.0289033	0.125313	0.629978	1.61388	0.334819	0.0204849	0.155712	0	0.039391	0	0	6.9487	12.6884	10.8276	40.4055	7.69169
unique	66	CtAH10	CtAH10G0197300	ko:K10355	37.2799	70.6375	69.3055	71.5424	33.877	61.7149	14.49	18.1852	16.1207	17.6532	22.1537	10.1878	40.8329	40.3092	55.2159	22.9994	20.8825
conserved	67	CtAH10	CtAH10G0200400	ko:K02918	270.376	348.915	153.022	760.739	103.376	126.017	77.725	104.504	54.4837	85.7243	201.051	29.511	146.362	149.252	153.279	54.4307	30.8977
conserved	67	CtAH10	CtAH10G0200500	ko:K01859,ko:K01859	1.5685	5.72598	5.23703	19.5717	12.7159	19.9922	0.454201	0.361839	1.74862	24.3228	12.8334	0.332751	4.32077	7.0552	13.5589	13.4489	80.7034
conserved	67	CtAH10	CtAH10G0200600	ko:K01859,ko:K01859	9.58214	93.3639	97.8259	13.6735	18.0055	21.5817	33.6422	4.51029	39.3969	26.4885	12.6495	3.5222	198.692	184.367	47.7316	17.6927	4.53753
conserved	67	CtAH10	CtAH10G0200700	ko:K04733	69.22	10.9832	19.2499	17.7937	55.9468	107.189	2.48477	3.60557	2.62141	2.55443	7.16846	1.73666	9.7564	9.62257	16.3559	24.4847	20.7422
unique	68	CtAH10	CtAH10G0206300	ko:K07408,ko:K13227,ko:K13493	0	0.231757	0.18026	0.00876167	0	1.32626	0.0016058	0.337663	0	0.00956633	0.0584785	0.078517	3.37384	9.05338	13.0283	33.8643	0.538034
unique	68	CtAH10	CtAH10G0206400	ko:K07408,ko:K13227,ko:K10757,ko:K22772	0	0.597869	0.512669	0	0	0.0191565	0	0	0	0	0.083755	0.12926	0.827824	0.633036	0.158638	0.283767	0
conserved	69	CtAH10	CtAH10G0218100	ko:K01904,ko:K00660,ko:K13065	0.107663	1.19242	1.77054	1.3526	1.96134	5.93855	4.51747	4.76603	6.46171	8.03823	2.57473	3.95414	1.95066	1.90061	1.47966	1.11676	1.56038
conserved	69	CtAH10	CtAH10G0218200	ko:K10757,ko:K22772	5.76704	0	0.0144205	0	0	0.0078208	272.14	118.297	277.453	208.663	155.134	148.201	0	0.016283	0	0	0
conserved	69	CtAH10	CtAH10G0218300	ko:K10757,ko:K22772	0.0569263	0	0.0262905	0.024682	0.069146	25.1978	0.0440123	0.206346	0.0237653	0.10503	0.075629	0.0114793	658.337	335.718	49.2073	1.35812	2.75633
conserved	70	CtAH11	CtAH11G0053900	ko:K22772	0.20331	0.212623	0.415535	0.0607833	0.035807	5.1373	0.250794	0.235949	0.843774	0.672974	1.06443	0.204829	3.7648	1.16907	1.26485	0.127411	0.0613985
conserved	70	CtAH11	CtAH11G0054000	ko:K22772	0.0668783	2.67826	3.35488	0.161824	0.092035	2.27916	0.115232	0.0687959	0.579573	0.17572	1.0302	0.061516	2.90336	1.66126	0.923923	0.043137	0
conserved	70	CtAH11	CtAH11G0054100	ko:K10757,ko:K22772	0.0185103	0.345067	0.529066	0.166568	0.618052	0.214308	0.102793	0.0400575	0.575915	0.364258	0.0607755	0.00551133	0.0744597	0.143011	0.239506	0.0195447	0
conserved	70	CtAH11	CtAH11G0054200	ko:K22772	1.26643	0.181006	0.0139825	0.137697	0.079433	1.47441	0.618988	2.74627	1.55188	3.30853	0.0696275	0.078516	0.592241	0.308805	0.214205	0.0288757	0
conserved	71	CtAH11	CtAH11G0162000	ko:K08237,ko:K10757,ko:K22772	2.14523	7.83274	4.08661	0.278422	0.201753	1.08894	36.115	23.4713	37.8365	38.5066	50.6792	13.6872	2.5918	2.82487	0.334328	0.320148	0.07808
conserved	71	CtAH11	CtAH11G0162100	ko:K08237,ko:K22772	23.026	54.7497	66.8437	3.4714	11.7894	1.05076	0.678076	0.617849	0.388961	0.186906	0.958458	0.289537	5.04711	3.20722	0.611828	0.184979	0
unique	72	CtAH11	CtAH11G0162500	ko:K12448	3.77554	0.548106	0.9272	6.57116	0.168842	3.27405	2.22246	0.541731	3.75105	1.63386	16.7105	0.976275	1.09158	1.02132	1.33644	0.202458	0.914689
unique	72	CtAH11	CtAH11G0162600	ko:K08237,ko:K10757,ko:K22772	10.5127	4.27713	2.41091	4.94056	0.582359	15.3277	2.03472	1.052	1.35777	0.866378	4.28814	1.30037	9.11835	33.8648	18.8528	18.8915	3.02457
conserved	73	CtAH11	CtAH11G0165900	ko:K02575	0	0.437201	1.41163	0.435897	0.143209	0.0021598	0	0	0	0	0	0	0	0	0	0	0.0804305
conserved	73	CtAH11	CtAH11G0166000	ko:K06185	612.914	84.4701	99.4528	186.756	382.188	238.853	45.0428	395.377	89.0425	86.2831	172.604	74.7934	267.946	290.359	270.327	150.4	106.563
conserved	73	CtAH11	CtAH11G0166100	ko:K01904,ko:K01904	8.31984	38.6233	33.4917	16.3858	4.52857	81.8213	1.86522	2.12957	0.994363	2.57625	3.74399	0.656901	39.5426	47.3152	50.0706	23.761	4.76264
conserved	73	CtAH11	CtAH11G0166200	ko:K01904,ko:K01904	2.02998	0.443038	0.783458	0.929075	2.46538	51.0999	0.201202	0.909489	7.12857	4.11417	16.3891	2.74649	71.0327	45.5218	46.6447	24.2309	7.85977
conserved	73	CtAH11	CtAH11G0166300	ko:K01904,ko:K01904	63.6274	59.4584	43.3445	14.0129	19.7563	37.3272	7.92516	17.5587	21.436	27.0394	46.6157	9.32172	42.1684	47.0796	77.8453	233.203	34.8179
conserved	73	CtAH11	CtAH11G0166400	ko:K09422	0.101143	0.588846	0.874585	0.300127	0.375467	0.0174445	0.0091784	0.0246428	0	0.011496	0	0	0	0	0	0	0.058189
conserved	73	CtAH11	CtAH11G0166500	ko:K21806	2.68771	2.7936	2.5972	7.41219	4.00291	7.35284	3.83937	4.47791	4.20383	4.71472	2.40762	1.96999	4.56016	4.36158	5.50486	4.05692	1.33986
conserved	73	CtAH11	CtAH11G0166600	ko:K01206	3.59902	10.362	11.72	3.95152	6.95143	2.04135	2.01568	1.2196	5.21481	3.00923	9.31547	0.522296	2.77694	2.16854	1.6203	0.364792	0.195722
conserved	73	CtAH11	CtAH11G0166700	ko:K09645,ko:K16298	26.4071	8.78684	17.0132	17.666	31.944	22.7726	4.30058	4.5209	7.73056	4.92028	14.4406	3.18577	9.73217	10.8272	11.8042	19.4441	14.4042
conserved	73	CtAH11	CtAH11G0166800	ko:K08235	0.010466	0.889311	1.27849	0.688832	3.25086	0.412266	0.00448647	0.0024026	0.014427	0.0196637	0.436059	0	58.5002	5.92936	21.6238	125.386	1.1892
conserved	73	CtAH11	CtAH11G0166900	ko:K20889	66.105	33.9578	50.6562	46.0951	105.653	89.122	8.18979	1.2117	83.4676	10.0445	220.344	1.3328	85.0162	79.4469	139.625	55.9253	23.396
conserved	74	CtAH11	CtAH11G0194900	ko:K10775,ko:K13064,ko:K10775,ko:K13064	11.8259	18.2419	24.6354	26.0682	5.24478	49.5823	1.5326	3.35945	1.64808	2.74285	4.16783	1.45047	59.3551	21.6959	13.5021	24.697	9.14719
conserved	74	CtAH11	CtAH11G0195000	ko:K10775,ko:K13064,ko:K10775,ko:K13064	23.0481	13.0603	18.5262	11.5144	6.7522	44.0663	9.49339	16.501	30.701	12.9786	57.5959	12.7498	16.1392	8.62369	25.7302	7.39031	12.9911
conserved	74	CtAH11	CtAH11G0195100	ko:K00030	29.1104	33.0383	26.4606	49.3258	32.9472	32.6975	10.517	22.6336	17.5928	15.8431	25.8055	8.84868	30.4593	29.14	35.1012	28.9341	40.6784
conserved	75	CtAH11	CtAH11G0200900	ko:K13496,ko:K10757,ko:K22772	22.0203	6.39802	5.81009	3.71771	7.59894	1.72136	0.41428	17.5309	1.14715	8.24802	5.75559	3.67237	1.21622	1.15636	1.22225	4.60108	215.421
conserved	75	CtAH11	CtAH11G0201000	ko:K13496,ko:K22772	2.46549	1.07506	1.8582	2.34704	4.61598	3.13053	0.842805	0.713794	1.23837	1.8732	1.98953	0.295951	1.662	1.63123	1.42368	1.22783	2.17617
unique	76	CtAH11	CtAH11G0201200	ko:K13496,ko:K22772	22.0293	1.72419	4.11873	2.57777	11.1303	13.394	1.53616	1.53944	1.68001	2.60151	2.71053	1.35148	7.75226	6.16393	12.7819	15.8288	28.1603
unique	76	CtAH11	CtAH11G0201300	ko:K13496,ko:K22772	82.486	25.3422	31.3276	6.49077	19.1395	11.3177	0.584401	5.11915	0.389732	2.27757	3.60132	0.312335	13.5998	8.08045	13.5815	26.0214	104.885
conserved	77	CtAH11	CtAH11G0201500	ko:K13496,ko:K22772	6.31716	72.6876	48.1878	3.24187	6.03567	25.6278	35.3194	23.9059	63.9958	52.5281	42.3888	23.1565	91.5465	60.7849	40.0902	10.6442	4.42618
conserved	77	CtAH11	CtAH11G0201600	ko:K13496,ko:K10757,ko:K22772	5.02139	0.181243	0.0850035	0.503471	0	3.96506	112.978	44.385	137.821	99.0108	192.61	60.6285	2.10743	2.93207	20.0596	15.2516	32.3988
conserved	78	CtAH12	CtAH12G0022600	ko:K14514	3.33878	7.89618	6.55572	2.38527	14.4083	9.94849	1.97068	5.16201	4.1125	12.2042	14.3033	10.3089	16.7887	13.5786	28.7043	95.0237	18.1796
conserved	78	CtAH12	CtAH12G0022700	ko:K05278,ko:K05277,ko:K00475,ko:K05278,ko:K13077	3.48377	136.885	119.316	28.4265	10.3408	14.24	36.1879	4.31836	77.7267	80.8396	3.89663	1.93507	238.58	178.313	48.437	90.1548	3.44432
conserved	79	CtAH12	CtAH12G0146300	ko:K05349	0.0254763	0.222471	0.0240505	0.0657527	0.101819	0.296607	0.111147	0.188274	0.121117	0.217444	0.349933	0.213427	0.255856	0.203324	0.133593	0.0927873	0.309955
conserved	79	CtAH12	CtAH12G0146400	ko:K00699,ko:K04628,ko:K12930,ko:K13269,ko:K10757,ko:K22772	0	0.265006	0.600683	0	0.009546	0.0720599	0.108241	0.00620927	0.165562	0	0.076177	0.0490147	11.6286	4.04536	0.348308	0.11517	0.829509
conserved	79	CtAH12	CtAH12G0146500	ko:K00699,ko:K04628,ko:K12930,ko:K13269,ko:K10757,ko:K22772	0.0566563	1.15486	6.09624	0.317815	5.21	3.36956	0.0639619	0.0348545	0.0693413	0.02289	0.896323	0	61.4387	54.3549	14.1797	67.8598	4.92046
conserved	79	CtAH12	CtAH12G0146600	ko:K08099	0.0962337	4.53801	9.11402	0.3414	0.219234	2.14041	0.0406169	0.00877547	0.165432	0.188398	0.729713	0	18.9359	26.4083	3.95906	0.465611	0.160585
conserved	80	CtAH12	CtAH12G0180500	ko:K10406	0.00309	6.81465	7.05692	14.6419	0.498983	2.6878	0.761285	0.0222109	1.02064	0.118038	5.94777	0.00510433	1.52237	1.39294	0.815863	0.02301	0
conserved	80	CtAH12	CtAH12G0180600	ko:K13495	0.182115	0	0	1.17882	0	0.0160133	0.0532875	0.13945	0	0	0	0.026409	0	0	0	0.124771	0.239175
conserved	80	CtAH12	CtAH12G0180700	ko:K13494,ko:K13495,ko:K10757,ko:K22772	1.19835	0.297187	0.198105	2.61208	0.645003	0.419891	0.179977	2.67034	0.099698	0.21391	0	0.141321	0.0616987	0.0150863	0.046051	0.108982	0.25918
conserved	80	CtAH12	CtAH12G0180800	ko:K13494,ko:K13495,ko:K10757,ko:K22772	6.44403	0.505833	0.187811	1.38878	0.992569	0.988782	3.86341	11.2195	2.19456	2.30692	0.049086	0.305746	0.126274	0.0247157	0.049765	0.18025	6.66052
conserved	81	CtAH12	CtAH12G0202100	ko:K21374,ko:K22772	28.8877	5.1745	3.06958	0.140441	1.51885	0.0980637	2.86402	30.3213	1.2302	6.08062	0.293113	6.74104	0.288827	0.20283	0.18254	0	0.924713
conserved	81	CtAH12	CtAH12G0202200	ko:K14721	30.7395	6.78682	5.80862	12.776	12.3579	16.14	4.91096	16.6704	9.51658	9.56926	13.1283	8.56212	13.3577	11.8967	10.1183	7.04948	8.10938

## Sheet: Exp_clusters
Conserved or unique for safflower	Expression cluster number	Gene ID	Gene cluster number	Name of gene family	Seed germination					Seed formation of 'HL' cultivar in house			Seed formation of 'HL' and 'LL' cultivars in field				Flower development
					DAG1	DAG3	DAG5	DAG7	DAG10	DAF0	DAF10	DAF20	HL_DAF10	HL_DAF20	LL_DAF10	LL_DAF20	SBS	MBS	IFS	PFS	DFS
conserved	cluster1	CtAH01G0016700	1		12.0824	5.5709	5.6013	7.25511	7.49226	8.75068	2.41378	1.95775	5.5073	3.57212	5.78334	2.07064	4.83514	6.35439	6.29207	1.8909	0.68604
conserved	cluster1	CtAH01G0017100	2		18.5796	16.6189	21.7556	11.8986	27.6892	56.6601	2.09081	5.06414	4.89297	1.48486	13.3235	0.942782	17.682	28.868	52.3355	19.8053	5.93582
unique	cluster1	CtAH01G0030100	3		7.07189	9.98034	8.22898	8.92553	5.6217	15.8729	3.34567	2.82056	4.16067	3.72391	6.66016	1.57668	10.2595	14.5529	13.2769	3.606	1.07166
conserved	cluster1	CtAH01G0046800	4		11.4841	19.7603	34.3778	17.6559	27.4344	42.2867	8.0627	4.5218	10.9659	7.39882	15.0255	2.05042	47.7299	59.3519	53.6527	20.544	8.96465
conserved	cluster1	CtAH01G0047000	4		8.77072	23.203	28.3772	24.0554	23.0192	15.5051	16.3399	16.6095	22.0879	22.1144	26.6616	13.8905	37.4357	37.0206	36.8567	23.3176	25.4586
conserved	cluster1	CtAH02G0089700	5		36.0499	56.6157	58.6316	89.728	53.2866	99.5632	17.4971	18.5398	30.4067	31.1268	99.4036	14.5707	84.5385	76.5994	78.329	83.9477	26.4184
conserved	cluster1	CtAH02G0089800	5		121.191	291.248	200.474	254.973	80.8826	152.536	62.2681	140.866	106.393	117.946	305.256	61.8879	135.089	139.815	140.742	76.5995	38.5179
conserved	cluster1	CtAH02G0089900	5		21.682	24.2043	26.6081	38.2254	13.0759	67.5598	6.58338	4.25346	10.1194	5.83474	16.195	2.99739	36.1388	44.424	44.563	11.9197	4.96903
conserved	cluster1	CtAH02G0108600	6		84.6447	60.4379	59.0187	115.267	85.3736	95.4572	35.61	50.2436	59.7485	45.5131	97.641	30.8009	92.7941	79.007	96.0645	87.3465	70.6392
conserved	cluster1	CtAH02G0108800	6		53.076	60.0067	47.6	108.667	34.9459	59.7098	99.2464	15.5767	83.5091	94.7861	281.519	22.518	61.5864	68.8636	69.1244	18.2672	6.08282
unique	cluster1	CtAH02G0135200	8		4.80042	11.9473	8.94577	8.73685	3.36572	9.14408	1.98791	1.5621	2.40471	2.52703	4.36301	0.740216	6.91345	8.59756	7.50975	2.85146	3.73932
conserved	cluster1	CtAH03G0169600	12	CHS	0	0	0	0	3.61551	0.890239	0.0214893	0	0.078422	0.0489217	0	0	0.043493	0.198251	0.881315	0.0326667	0
conserved	cluster1	CtAH03G0169700	12		160.119	81.451	63.7161	174.757	113.181	80.6912	10.8753	25.0725	19.0403	24.1735	38.8278	6.74611	66.2742	78.2904	79.5391	54.7262	45.6495
conserved	cluster1	CtAH04G0002000	18		62.5336	123.245	48.7413	60.805	12.7952	16.9917	3.18018	15.992	4.47355	9.00926	10.3059	3.06251	8.93797	8.83402	8.53152	8.95943	3.98599
conserved	cluster1	CtAH05G0274400	23		143.371	213.925	104.574	591.586	77.2617	77.834	54.5672	57.7127	28.8821	34.2665	115.113	11.7712	67.4916	143.829	157.581	51.6335	25.8697
conserved	cluster1	CtAH05G0274800	23		41.5471	73.4478	52.7034	76.3035	12.3978	57.993	19.1869	18.9521	10.4471	12.7625	33.2088	6.84655	29.9933	35.4137	43.3542	26.7057	8.17055
conserved	cluster1	CtAH05G0274900	23		92.4927	35.5725	8.14426	138.86	10.9819	19.5629	13.6502	44.3992	5.74977	15.8202	19.154	4.20709	11.2835	10.0984	8.86223	2.42113	0.832594
unique	cluster1	CtAH06G0022500	24		298.038	49.4518	38.1139	101.57	10.9617	43.6372	4.93707	5.05964	10.2284	5.95251	25.7898	4.04243	40.7253	51.2561	61.4792	19.8705	27.6234
conserved	cluster1	CtAH06G0025200	26		0.275002	0	0	0.311416	0	0.0225885	0	0.55228	0	0	0.740385	0.067651	0.049817	0.0483077	0.0664415	0	0
conserved	cluster1	CtAH06G0026900	27		4.31511	14.2584	17.994	8.71678	8.38802	74.3985	5.2828	3.68147	10.8307	7.08796	7.1903	3.32224	86.1625	127.946	108.632	36.9915	10.5472
conserved	cluster1	CtAH06G0288100	31	UGT	49.211	10.526	8.7972	1.10506	0.074817	3.44677	6.06474	11.6271	4.96581	7.10296	0.293119	2.46199	2.48294	3.31024	3.12507	0.761764	0.827605
unique	cluster1	CtAH06G0288500	32		341.188	575.31	314.255	1158.75	279.874	383.492	158.752	172.742	119.275	170.123	450.947	36.1089	351.461	434.884	432.102	144.144	61.3247
conserved	cluster1	CtAH07G0003800	34		91.7813	74.1295	47.3668	71.8688	8.31996	35.264	8.80989	8.0812	16.8691	12.6557	56.6963	6.24384	39.6775	40.1349	41.8582	18.4428	8.72288
unique	cluster1	CtAH07G0071800	35	UGT	0.0202853	1.55092	1.87175	0.312784	0.570865	12.3365	0.324936	0.368714	1.7849	0.250381	58.1901	1.33104	1.30671	2.37304	5.84072	0.752957	0.127521
unique	cluster1	CtAH07G0072000	35	UGT	0.185873	0.0647437	0.0321125	0.0674603	0.222169	3.9228	101.007	55.7106	128.821	89.433	15.9942	50.329	0.289644	0.553603	3.02427	0.121611	0.127346
unique	cluster1	CtAH07G0072300	35		6.71137	18.0697	13.3966	17.02	7.76904	12.0463	6.07494	7.71841	8.19573	8.4927	12.1064	3.48891	8.24045	8.91883	9.08142	7.06949	5.97481
unique	cluster1	CtAH07G0072600	35		9.54884	78.7843	74.2351	22.387	8.55441	33.8831	4.4845	14.8369	8.90167	11.238	18.6933	3.58468	28.2946	26.9881	25.4729	7.28727	2.59864
conserved	cluster1	CtAH08G0088800	39		26.1578	15.7676	13.2885	22.2877	14.3899	15.8842	8.16031	10.0855	15.1604	10.6242	16.8031	5.88346	12.4272	12.7852	13.9713	12.0888	10.537
conserved	cluster1	CtAH08G0088900	39		109.509	55.6256	58.0896	101.994	98.1563	69.5775	24.7971	35.5995	42.847	32.607	56.5033	21.1752	60.9266	68.8891	86.4293	67.7727	57.3298
conserved	cluster1	CtAH08G0135700	42	UGT	1.30694	0.861245	1.37983	0.209489	1.6688	7.66621	0.73071	0.85026	1.52107	1.24097	1.70099	1.19988	5.07634	9.82085	12.6744	3.88919	0.846441
conserved	cluster1	CtAH08G0144600	43		24.1913	29.0351	17.1241	11.6475	10.4169	7.68141	4.58031	5.66953	5.17846	6.47379	7.13574	2.40536	7.04144	8.77525	10.6806	7.66716	4.28606
conserved	cluster1	CtAH08G0149700	44		12.2336	5.96844	5.43866	13.8974	19.4548	22.1707	18.3414	16.4893	18.8678	16.8111	22.8118	7.38991	14.0208	13.4556	11.7199	4.05286	3.18223
conserved	cluster1	CtAH08G0149800	44		15.5188	8.4151	5.59623	24.2574	11.6963	19.0211	5.61578	11.6673	6.05711	8.0181	8.02872	3.92151	9.3381	10.1058	9.84008	5.45281	3.68078
conserved	cluster1	CtAH08G0183900	47	UGT	1.02842	0.211092	0.116097	0.042443	0.124878	0.035126	3.06714	56.0658	1.14378	25.4103	0.076014	22.6187	0	0	0.086192	0	0
conserved	cluster1	CtAH08G0184100	47	UGT	0.291871	9.62912	15.7988	16.0638	16.7553	1.95711	0.656285	2.82292	1.51404	1.6263	0.584649	0.407035	1.45371	1.65748	1.97374	0.277123	0.603627
conserved	cluster1	CtAH08G0191100	48		391.731	513.394	225.601	979.803	121.909	215.467	132.204	346.164	123.751	217.962	409.884	58.101	251.865	246.514	252.215	77.4463	37.4363
conserved	cluster1	CtAH08G0210800	50		30.1885	18.488	7.19175	29.0969	11.4729	7.32996	3.63963	5.04385	2.7699	4.31378	8.44703	1.43538	7.40249	10.1649	8.13215	4.08379	1.69444
unique	cluster1	CtAH09G0101400	53		0	0	0	0	0	194.266	1.92985	0.00549173	61.7367	27.5107	135.477	20.6407	20.2259	42.163	162.109	46.4175	2.10881
unique	cluster1	CtAH09G0101900	53		0	0	0	0	0	1.1532	0	0	0.448643	0.21807	1.38856	0.238932	0.12158	0	0.821728	0.218272	0
unique	cluster1	CtAH09G0102600	53	UGT	0.0683303	0.013552	0.177732	0.359052	0.00573933	0.0125971	0.00141553	0.029818	0	0	0	0.277909	0.00431367	0.0302667	0.0431535	0.00910567	0
conserved	cluster1	CtAH09G0111300	54		24.1536	44.7328	49.5208	37.0344	19.1513	259.265	15.1389	15.6048	103.989	85.8997	102.22	35.4317	108.693	89.053	192.994	119.856	7.90268
conserved	cluster1	CtAH09G0218900	57		9.91422	5.12857	5.89907	5.83075	18.6994	6.7488	1.8314	3.68067	1.9583	2.23221	1.89928	0.932851	3.25316	3.37656	3.44902	3.62746	2.23259
conserved	cluster1	CtAH09G0287500	60		0	100.739	157.729	0.163615	3.06956	0.0016252	0.00169993	0	0	0	0	0	0	0	0.0119633	0	0
unique	cluster1	CtAH10G0031900	62	UGT	30.9144	0.154463	0.0132465	0.938784	0	0.495332	0.111229	0.55243	0.0993743	0.088814	1.4787	0	0	0	0.340778	0	0
conserved	cluster1	CtAH10G0128100	64	UGT	98.6535	66.7273	61.9662	27.866	49.2445	89.9428	33.414	74.5424	51.2275	73.9132	29.6643	18.3844	229.752	203.411	227.464	222.074	38.7724
unique	cluster1	CtAH10G0196800	66		27.3797	13.8994	13.5218	13.1709	12.907	18.9491	7.58911	10.9359	11.2162	10.0844	13.1558	7.22411	15.7954	16.129	15.0281	6.05397	4.16956
unique	cluster1	CtAH10G0197300	66		37.2799	70.6375	69.3055	71.5424	33.877	61.7149	14.49	18.1852	16.1207	17.6532	22.1537	10.1878	40.8329	40.3092	55.2159	22.9994	20.8825
conserved	cluster1	CtAH10G0200400	67		270.376	348.915	153.022	760.739	103.376	126.017	77.725	104.504	54.4837	85.7243	201.051	29.511	146.362	149.252	153.279	54.4307	30.8977
conserved	cluster1	CtAH11G0054100	70	UGT	0.0185103	0.345067	0.529066	0.166568	0.618052	0.214308	0.102793	0.0400575	0.575915	0.364258	0.0607755	0.00551133	0.0744597	0.143011	0.239506	0.0195447	0
conserved	cluster1	CtAH11G0166000	73		612.914	84.4701	99.4528	186.756	382.188	238.853	45.0428	395.377	89.0425	86.2831	172.604	74.7934	267.946	290.359	270.327	150.4	106.563
conserved	cluster1	CtAH11G0166100	73	4CL	8.31984	38.6233	33.4917	16.3858	4.52857	81.8213	1.86522	2.12957	0.994363	2.57625	3.74399	0.656901	39.5426	47.3152	50.0706	23.761	4.76264
conserved	cluster1	CtAH11G0166500	73		2.68771	2.7936	2.5972	7.41219	4.00291	7.35284	3.83937	4.47791	4.20383	4.71472	2.40762	1.96999	4.56016	4.36158	5.50486	4.05692	1.33986
conserved	cluster1	CtAH11G0166900	73		66.105	33.9578	50.6562	46.0951	105.653	89.122	8.18979	1.2117	83.4676	10.0445	220.344	1.3328	85.0162	79.4469	139.625	55.9253	23.396
conserved	cluster2	CtAH01G0016400	1		31.455	2.67797	7.00477	0.740685	3.3511	0.291819	0	0.0324263	0	0.049281	0.072965	0	1.21701	0.13044	0.474231	0.196561	0.228311
conserved	cluster2	CtAH01G0016500	1	UGT	1.27844	9.01053	10.3591	0.0660597	0.343489	6.53488	11.2532	3.00169	23.9509	8.34093	11.039	1.92338	259.327	143.367	16.0686	1.58023	3.29406
conserved	cluster2	CtAH01G0017300	2	UGT	1.12934	5.53177	4.18845	1.70117	2.65166	8.27121	0.337623	1.13245	0.28557	0.56037	0.561453	0.846543	11.1345	10.5492	5.83674	1.41208	2.68119
unique	cluster2	CtAH01G0030200	3		18.3237	20.0792	16.4425	14.3175	19.9571	14.1463	9.58793	16.2119	19.3158	15.6354	26.1943	7.79852	31.0704	15.8685	11.3637	13.5992	11.1179
unique	cluster2	CtAH01G0030300	3	OMT	0.229747	11.3383	18.5695	14.6089	3.85924	2.42966	0.284113	0.0364695	9.02131	5.0884	39.3352	2.17467	6.89288	3.38692	2.59917	0.0213793	0.141713
conserved	cluster2	CtAH01G0047100	4	CHS	1.97174	135.673	178.586	19.6609	25.7034	4.4744	132.832	231.124	202.061	238.488	1.63455	131.441	1026.59	502.224	127.307	98.4425	12.4589
conserved	cluster2	CtAH02G0089600	5		110.66	43.5423	36.1986	0.162673	0.638174	47.6146	78.2026	49.8518	66.3807	69.6791	103.896	28.3763	232.938	170.983	82.4962	2.0894	1.59408
conserved	cluster2	CtAH02G0108300	6		92.5425	41.5933	15.0432	77.0523	27.025	30.847	8.37862	39.5812	12.1492	19.7292	27.4394	7.83804	30.8116	29.7111	25.7557	14.9132	6.99799
conserved	cluster2	CtAH02G0108500	6	CHS	0.121083	0.0725487	0.034772	0	0.012511	0.0499226	0.0209047	0.216996	0.0679887	0.134544	0.019833	0	0.024751	0	0	0	0
unique	cluster2	CtAH02G0135400	8	UGT	0	0.02308	0	0	0	0.00834007	0	0.00784367	0	0.009816	0.048293	0.407025	0.117304	0	0.0233855	0	0
conserved	cluster2	CtAH03G0097000	9	UGT	0.104487	0.064564	0.0720665	0.0203697	0.0440127	0.308985	0.127696	0.153944	1.37071	0.0584277	3.40991	0.125119	0.615529	0.273681	0.219828	0.0520513	0
conserved	cluster2	CtAH03G0104000	10		54.1377	64.413	42.6828	19.2193	17.1783	13.0679	6.11675	21.7679	8.41405	9.38658	14.5081	9.7152	14.8589	14.7194	14.295	14.0292	13.7187
unique	cluster2	CtAH03G0190900	13	UGT	0.0543733	9.91506	6.50232	0.504144	0.179178	0.0092434	6.60515	4.31429	7.28666	4.36978	0.650692	4.80892	0.165567	0.055318	0.0533	0.0595847	0
conserved	cluster2	CtAH03G0246500	16		8.90164	13.4989	15.9398	3.70409	12.5594	20.5538	4.27805	7.66983	7.03791	6.93768	5.61155	3.14037	32.4347	15.8502	15.4977	19.3473	2.24784
conserved	cluster2	CtAH03G0304000	17		0	0	0	0.041965	0	0	0	0	0.0686373	0.0195317	1.10219	0	9.21989	0.868805	0.068671	0.083115	0
conserved	cluster2	CtAH04G0001900	18	UGT	0.669717	0.0386963	0	0	0.0210407	0.00136193	6.60172	16.8223	12.2201	13.0468	0.342116	14.6154	8.63282	0.0636067	0	0.00777133	0.0609305
conserved	cluster2	CtAH05G0093400	20	UGT	0	0	0	0	0	0.0314037	0	0	0	0	0	0	17.5234	14.4167	2.27838	0.814177	0.95167
conserved	cluster2	CtAH05G0093600	20		467.096	536.461	392.656	720.968	586.309	559.091	270.86	559.942	393.643	466.268	682.768	247.581	494.917	485.063	380.294	139.066	136.165
conserved	cluster2	CtAH05G0094300	21	OMT	0.316518	1.38541	2.50251	6.34067	1.86978	0.593096	0.0940138	0.00376313	0.911436	2.324	0.51123	0.0518523	10.2177	2.56157	0.666813	4.64771	0.367999
conserved	cluster2	CtAH05G0274500	23		4.21345	2.15425	2.62192	2.26714	3.59598	6.7294	1.72061	4.46692	4.25018	3.84316	3.77797	2.56012	10.7709	10.2178	8.20553	7.47603	5.40283
conserved	cluster2	CtAH05G0274600	23	OMT	0	0	0	0	0	0.411238	0.0113067	0.00333853	0	0.054335	0.31841	0	930.634	81.3369	10.2994	30.8901	10.2989
conserved	cluster2	CtAH06G0022800	25	UGT	22.4534	1.05683	0.991156	1.46949	9.75188	6.57386	239.787	59.6283	309.78	158.103	220.964	167.827	10.475	11.829	1.36113	0.0230407	0.0836825
conserved	cluster2	CtAH06G0024400	26	UGT	0.110943	0.427108	0.550603	0.823974	0.225118	1.01743	0.0917037	0.303115	0.661674	1.32474	0.115589	0.38768	18.9965	0.986391	0.298754	0.721616	5.44896
conserved	cluster2	CtAH06G0025100	26	4CL	0.0377383	0	0	0.0595973	0	0.0127883	0	0.142296	0	0.04257	0.215297	0.027104	0.125574	0.0669453	0.021563	0	0
conserved	cluster2	CtAH06G0025300	26		15.5883	3.35299	3.36422	6.85982	10.9822	4.67545	3.90606	18.9968	2.77032	3.63641	3.88032	3.30972	6.95753	5.62332	5.15518	3.46072	3.76438
conserved	cluster2	CtAH06G0027100	27		15.9984	8.79374	7.69503	13.6912	10.6846	17.6211	6.01503	18.1225	8.55356	7.21275	13.0939	5.45399	17.2201	16.5268	16.6147	12.6437	5.08869
unique	cluster2	CtAH06G0287700	30		15.1396	4.27223	4.53662	5.07485	4.41893	6.04567	3.35088	5.74973	3.33397	4.65776	3.17783	1.06594	4.94296	5.14359	4.7659	4.0993	3.3429
unique	cluster2	CtAH06G0287800	30	UGT	0.45919	2.00423	1.73251	0	0	0.0030214	0.0191713	0.719697	0	0.035449	0	0	0.015354	0	0	0	0
conserved	cluster2	CtAH07G0003900	34	4CL	5.83227	15.1765	16.4719	4.77733	4.86614	23.9721	0.792091	2.71407	12.4414	2.36829	22.7638	3.39789	42.3611	31.8035	18.4853	15.293	4.21753
unique	cluster2	CtAH07G0071900	35		0.0169043	0.191176	0.42331	0	0.00946633	0.0184494	0.0184183	0.0027482	0.0742517	0	0.114745	0	0.109907	0.0503287	0	0	0
unique	cluster2	CtAH07G0072100	35		14.6848	36.2694	44.3353	22.059	27.1234	29.1939	9.13315	6.77521	15.6322	8.94031	30.6131	5.9968	25.9127	25.2442	20.5044	20.8975	8.32033
unique	cluster2	CtAH07G0072200	35		11.225	20.3241	13.6479	24.0915	6.27009	9.02652	5.77075	11.064	7.79849	10.0637	16.2906	6.08384	7.25147	7.71625	6.03054	4.9583	5.22095
conserved	cluster2	CtAH08G0008500	37		0	0.0634413	0.033659	0.175507	0.112209	0.141615	0	0.0191679	0	0	0	0	0.027418	0	0	0	0
conserved	cluster2	CtAH08G0047900	38		0.15364	0	0.0251775	0	0.083045	0.00529327	0	0.803283	0	0	0.041082	0	2.72779	2.41728	0.20889	0.602183	0
conserved	cluster2	CtAH08G0048200	38	UGT	7.11827	9.54655	7.87763	2.70199	6.20785	0.0592724	0.0435017	0.0955392	0.0920397	0.0804517	0.300511	0.0509023	1.95806	0.822864	0.0169	0.0475243	0.022547
conserved	cluster2	CtAH08G0048300	38		2.47883	4.64963	6.41045	3.34143	6.8942	11.0855	6.492	2.51977	9.60566	7.07625	7.18084	4.64931	4.43128	4.88148	3.97065	2.25883	1.20032
conserved	cluster2	CtAH08G0048700	38	UGT	3.83565	4.73201	4.41265	7.10828	4.52402	6.19437	2.46186	2.07254	3.17168	2.46791	3.77498	1.54528	32.4281	4.87227	4.31962	2.88698	1.97182
conserved	cluster2	CtAH08G0091000	40	UGT	2.97015	0.0893427	0	0.023566	0	0	0	0.227596	0.00190867	0.0425367	0.097244	0	3.61086	1.02316	0.050429	0	0.392452
conserved	cluster2	CtAH08G0091100	40	UGT	31.8818	0.0850837	0.0951615	0.0570923	0.355299	0.7486	0.172776	10.0637	0.05317	2.39191	0.026625	0.353015	11.6345	6.01072	0.999991	2.67605	0.392435
conserved	cluster2	CtAH08G0091700	41	PAL	23.4957	3.83793	10.0459	0.775101	5.94942	7.81673	17.1695	82.9099	24.6796	43.8803	12.7308	46.2397	51.7926	16.4895	14.8918	16.3337	1.1233
conserved	cluster2	CtAH08G0091800	41	PAL	6.70059	51.4379	91.1531	22.3074	30.0418	54.5583	1.36888	1.0875	31.3474	5.31277	147.054	1.51986	194.025	124.967	48.5275	38.7825	5.18782
conserved	cluster2	CtAH08G0091900	41		15.6827	13.2045	10.8506	25.8259	9.51456	22.7298	6.57477	12.0855	13.4038	10.7753	19.153	6.43945	15.4251	12.695	12.6905	7.08826	3.16606
conserved	cluster2	CtAH08G0135600	42	UGT	0.607392	0.239039	0.273384	0.076828	0.151525	0.92775	0.137197	0.555216	0.71254	0.832135	0.467128	0.80873	0.373338	0.196352	0.253011	0.233334	0.053865
conserved	cluster2	CtAH08G0144500	43		1.66639	1.0791	1.10296	0.664532	1.68489	0.371288	16.8713	27.8043	16.1846	29.017	5.05187	20.1043	2.76162	1.2235	0.548855	0.313795	0.148
conserved	cluster2	CtAH08G0148900	44		0.829174	2.42003	2.18323	3.65295	1.78275	1.38118	0.735792	0.612793	0.499354	0.513681	0.862472	0.385865	1.47578	1.31823	0.645614	0.539905	0.0393925
conserved	cluster2	CtAH08G0149000	44		0.0428883	0.529598	0.392319	0.602381	0.492177	1.17328	0.0212051	0.0879257	0.564441	0.122213	2.92989	0.179755	2.64596	1.6024	0.621082	0.447697	0.037495
conserved	cluster2	CtAH08G0149100	44		0.272546	0.190744	0.173736	0.527689	0.56789	0.467835	0.611605	0.833558	0.423952	1.08835	0.239765	0.110671	1.30735	1.33479	0.783731	0.459348	0.562145
conserved	cluster2	CtAH08G0157300	45	UGT	13.7808	13.3021	3.72641	0.518897	1.17512	0.108466	0.0019616	0.0304805	0.0168837	0.0332647	0.0244535	0.00846333	1.38392	0.792229	0.311943	0.672186	0.396094
conserved	cluster2	CtAH08G0157600	45	CHS	3.65382	140.349	180.879	11.4694	28.5982	3.80497	106.519	62.1224	167.97	287.191	0.117106	23.5771	265.566	158.106	15.7653	45.8137	3.63943
unique	cluster2	CtAH08G0158200	46	CHS	4.08905	47.2959	46.2981	2.94122	3.71908	7.38779	4.9433	10.9715	5.91611	41.3611	0	3.48039	187.614	110.689	23.4771	18.556	2.67081
unique	cluster2	CtAH08G0158300	46	CHS	0.0921713	2.83443	2.23413	1.38438	0.53355	0.615872	2.47429	1.61859	0.749568	4.18659	0	3.13145	12.8688	7.08921	1.06859	2.011	0.329042
conserved	cluster2	CtAH08G0184000	47	UGT	0.106206	23.9324	36.5773	4.01441	9.31505	1.81539	0.20217	0.86449	0.522791	1.60109	1.17744	0.652472	22.9559	6.96274	1.21858	0.237842	0.676761
conserved	cluster2	CtAH08G0211000	50		1.80062	2.37037	2.68141	4.17063	7.5335	5.59253	2.37069	2.6923	3.21478	2.4658	3.40661	1.91356	4.09938	3.81844	3.58498	3.08431	3.51754
conserved	cluster2	CtAH08G0233500	51	UGT	0.021765	0.38424	1.71062	2.86552	11.9053	17.8689	0	0	0.220451	0.0253583	0.976035	0.0210537	7.23917	4.88929	5.1328	3.96154	0.372114
conserved	cluster2	CtAH08G0240500	52		5.4171	3.49712	3.14099	6.92312	5.16824	7.81749	0.593002	0.270571	2.18496	1.12833	3.71973	0.377921	6.39015	6.48472	5.17279	3.52694	3.32582
unique	cluster2	CtAH09G0102300	53		0	0.0124857	0	0	0	0.235493	0	0	0.00922233	0	0	0	0.407606	0.413708	0.099266	0.0588293	0.0537005
unique	cluster2	CtAH09G0102700	53		4.68224	3.07286	2.41363	3.48981	1.12751	2.1097	2.06883	17.6096	2.62019	6.59726	4.37333	2.722	2.05453	1.41434	0.801173	0.515667	0.0291025
conserved	cluster2	CtAH09G0134100	55	4CL	7.8306	12.8505	19.757	17.0594	4.77102	26.4405	0.578029	0.118803	30.5015	4.53346	125.518	1.79944	38.9801	25.6525	5.50426	2.76603	19.1997
conserved	cluster2	CtAH09G0255100	58	UGT	0.00525433	0.0483047	0.0659245	0.00855433	0.082214	1.92228	0.0660068	0.108356	0.113011	0.161641	0.760293	0.00789267	217.785	130.78	1.54204	1.28871	42.5494
conserved	cluster2	CtAH09G0287600	60		5.33753	6.19869	3.3177	13.8186	4.23548	1.2479	0.71161	2.37952	0.80634	1.37036	0.894616	0.444906	1.96545	2.0492	0.954739	0.606664	0.951988
conserved	cluster2	CtAH10G0128000	64	UGT	9.00193	8.82314	5.30421	6.04715	3.85181	5.42076	4.57853	20.4522	2.87402	10.975	2.48632	2.89206	99.5391	30.5073	11.8139	20.774	3.57372
conserved	cluster2	CtAH10G0190100	65		0.986926	8.43317	7.42388	6.76786	3.03131	5.5459	7.89076	0.844748	8.68728	5.35166	15.3838	1.84855	6.90588	7.11756	5.45473	4.54655	2.33713
unique	cluster2	CtAH10G0197000	66		64.2603	6.61708	4.66395	10.677	12.0805	13.1445	4.86848	11.0297	13.0319	5.43035	15.7663	6.65771	40.7854	30.6621	21.87	17.6982	28.5332
unique	cluster2	CtAH10G0197100	66		13.1252	7.42838	7.68166	11.4471	19.3569	11.9504	4.78262	9.18956	6.52256	6.05015	8.4661	4.14902	11.2908	10.9339	10.165	8.43136	8.87524
conserved	cluster2	CtAH10G0200600	67	CHI	9.58214	93.3639	97.8259	13.6735	18.0055	21.5817	33.6422	4.51029	39.3969	26.4885	12.6495	3.5222	198.692	184.367	47.7316	17.6927	4.53753
unique	cluster2	CtAH10G0206400	68	UGT	0	0.597869	0.512669	0	0	0.0191565	0	0	0	0	0.083755	0.12926	0.827824	0.633036	0.158638	0.283767	0
conserved	cluster2	CtAH10G0218100	69		0.107663	1.19242	1.77054	1.3526	1.96134	5.93855	4.51747	4.76603	6.46171	8.03823	2.57473	3.95414	1.95066	1.90061	1.47966	1.11676	1.56038
conserved	cluster2	CtAH10G0218300	69	UGT	0.0569263	0	0.0262905	0.024682	0.069146	25.1978	0.0440123	0.206346	0.0237653	0.10503	0.075629	0.0114793	658.337	335.718	49.2073	1.35812	2.75633
conserved	cluster2	CtAH11G0053900	70	UGT	0.20331	0.212623	0.415535	0.0607833	0.035807	5.1373	0.250794	0.235949	0.843774	0.672974	1.06443	0.204829	3.7648	1.16907	1.26485	0.127411	0.0613985
conserved	cluster2	CtAH11G0054000	70	UGT	0.0668783	2.67826	3.35488	0.161824	0.092035	2.27916	0.115232	0.0687959	0.579573	0.17572	1.0302	0.061516	2.90336	1.66126	0.923923	0.043137	0
conserved	cluster2	CtAH11G0054200	70	UGT	1.26643	0.181006	0.0139825	0.137697	0.079433	1.47441	0.618988	2.74627	1.55188	3.30853	0.0696275	0.078516	0.592241	0.308805	0.214205	0.0288757	0
conserved	cluster2	CtAH11G0162000	71	UGT	2.14523	7.83274	4.08661	0.278422	0.201753	1.08894	36.115	23.4713	37.8365	38.5066	50.6792	13.6872	2.5918	2.82487	0.334328	0.320148	0.07808
conserved	cluster2	CtAH11G0162100	71	UGT	23.026	54.7497	66.8437	3.4714	11.7894	1.05076	0.678076	0.617849	0.388961	0.186906	0.958458	0.289537	5.04711	3.20722	0.611828	0.184979	0
conserved	cluster2	CtAH11G0166200	73		2.02998	0.443038	0.783458	0.929075	2.46538	51.0999	0.201202	0.909489	7.12857	4.11417	16.3891	2.74649	71.0327	45.5218	46.6447	24.2309	7.85977
conserved	cluster2	CtAH11G0166600	73		3.59902	10.362	11.72	3.95152	6.95143	2.04135	2.01568	1.2196	5.21481	3.00923	9.31547	0.522296	2.77694	2.16854	1.6203	0.364792	0.195722
conserved	cluster2	CtAH11G0194900	74	PAL	11.8259	18.2419	24.6354	26.0682	5.24478	49.5823	1.5326	3.35945	1.64808	2.74285	4.16783	1.45047	59.3551	21.6959	13.5021	24.697	9.14719
conserved	cluster2	CtAH11G0201500	77	UGT	6.31716	72.6876	48.1878	3.24187	6.03567	25.6278	35.3194	23.9059	63.9958	52.5281	42.3888	23.1565	91.5465	60.7849	40.0902	10.6442	4.42618
conserved	cluster2	CtAH12G0022700	78	FLS	3.48377	136.885	119.316	28.4265	10.3408	14.24	36.1879	4.31836	77.7267	80.8396	3.89663	1.93507	238.58	178.313	48.437	90.1548	3.44432
conserved	cluster2	CtAH12G0146400	79	UGT	0	0.265006	0.600683	0	0.009546	0.0720599	0.108241	0.00620927	0.165562	0	0.076177	0.0490147	11.6286	4.04536	0.348308	0.11517	0.829509
conserved	cluster2	CtAH12G0146600	79		0.0962337	4.53801	9.11402	0.3414	0.219234	2.14041	0.0406169	0.00877547	0.165432	0.188398	0.729713	0	18.9359	26.4083	3.95906	0.465611	0.160585
conserved	cluster2	CtAH12G0180500	80		0.00309	6.81465	7.05692	14.6419	0.498983	2.6878	0.761285	0.0222109	1.02064	0.118038	5.94777	0.00510433	1.52237	1.39294	0.815863	0.02301	0
conserved	cluster2	CtAH12G0202200	81		30.7395	6.78682	5.80862	12.776	12.3579	16.14	4.91096	16.6704	9.51658	9.56926	13.1283	8.56212	13.3577	11.8967	10.1183	7.04948	8.10938
conserved	cluster3	CtAH02G0090000	5	UGT	0	0.044916	0.054522	0	0	0.125173	0	0	0	0	0.083766	0	0.186642	0.744617	0.0978025	0.0372613	0
unique	cluster3	CtAH03G0165100	11		0.751637	0.125893	0.067311	0	0.049386	0.0988803	4.37496	5.33887	6.47783	8.77016	0.167916	5.64068	0	0.0290317	0	0	0
unique	cluster3	CtAH03G0193400	15	UGT	8.70744	0.144558	0.151974	0.0537733	1.98502	0.260957	2.27433	70.9285	0.646733	3.75969	0.159087	6.31199	0.472073	1.30478	0.0874755	0.397677	0.705774
conserved	cluster3	CtAH03G0246600	16	4CL	2.7692	9.63587	9.24066	1.70535	0.764458	4.9355	0.242986	1.27203	0.7193	1.2996	0.550863	0.150436	3.18145	5.72823	3.31592	0.384952	0.123425
conserved	cluster3	CtAH06G0025400	26		6.41877	3.13837	6.33849	24.3462	39.0992	11.4472	1.65276	1.12828	3.81172	1.49848	5.5732	0.917759	13.1672	17.5294	14.9059	11.2308	10.4927
conserved	cluster3	CtAH06G0027000	27		192.001	82.4396	49.843	206.181	363.17	60.9451	29.3529	154.275	26.0174	32.2352	32.9101	26.2191	77.1997	106.368	70.8162	37.7769	49.6755
conserved	cluster3	CtAH08G0149600	44		10.4739	9.85276	10.4193	12.3402	12.9828	14.1198	4.95577	10.0745	6.36701	7.77387	13.1394	4.59831	35.7704	62.2211	30.858	8.98954	3.25102
conserved	cluster3	CtAH08G0184200	47	UGT	0.623915	2.32503	2.70553	6.62895	1.73626	0.136393	0.456172	0.588938	0.431457	0.494289	0.109526	0.395344	1.29014	2.92659	0.868622	0.424073	0
conserved	cluster3	CtAH08G0190900	48		0	0.0275843	0	0.070047	0	0.194508	0	0	0	0	0.019776	0.080005	0.122361	0.476347	0.074737	0	0
unique	cluster3	CtAH09G0101300	53		3.74158	6.43518	5.1562	43.3674	294.337	1.37797	0.191394	0.094892	0.811044	0.750972	0.513503	0.163087	0.931965	2.55048	1.30114	0.713276	0.998696
unique	cluster3	CtAH09G0101500	53	UGT	0.00800767	0.287977	0.0693605	0	0	0.0684692	0	0.0238101	0	0.00736967	0	0	0.35081	2.9776	1.48703	0.0495407	0
unique	cluster3	CtAH09G0101700	53	UGT	0.008435	0.0120937	0.349387	0.00838167	0.008693	0	0	0.0973123	0	0	0	0	0	0.0127087	0	0	0
unique	cluster3	CtAH09G0102000	53	UGT	0	0.093307	0	0	0	0.010038	0	0.00470207	0	0.0136393	0	0	0.140701	0.917136	0.457989	0	0
unique	cluster3	CtAH09G0102400	53	UGT	0	0.760271	0.311084	0	0	0.18498	0	0.0124896	0	0	0	0	2.12212	8.12693	3.93163	0.0685693	0
conserved	cluster3	CtAH09G0218800	57		1.48967	4.42419	4.45949	2.58916	8.2626	5.42344	0.793187	0.5612	1.04124	0.775988	0.772316	0.320211	2.79409	4.26685	2.19904	3.56436	3.57281
conserved	cluster3	CtAH10G0031300	61		11.4906	6.17433	7.61932	11.9757	9.91972	8.23193	3.97591	3.75738	4.51756	2.86718	10.696	2.4177	7.27441	9.56949	7.40862	4.91083	4.30025
conserved	cluster3	CtAH10G0218200	69	UGT	5.76704	0	0.0144205	0	0	0.0078208	272.14	118.297	277.453	208.663	155.134	148.201	0	0.016283	0	0	0
unique	cluster3	CtAH11G0162600	72	UGT	10.5127	4.27713	2.41091	4.94056	0.582359	15.3277	2.03472	1.052	1.35777	0.866378	4.28814	1.30037	9.11835	33.8648	18.8528	18.8915	3.02457
conserved	cluster4	CtAH02G0117600	7	UGT	5.53575	6.04597	3.9136	0.115623	1.06083	4.56643	0.128175	0.419067	12.8027	0.240209	10.7466	0.0375693	14.5865	12.4546	5.67121	13.766	0.815687
unique	cluster4	CtAH03G0192900	14	UGT	0.154986	11.9177	10.4609	0.261412	1.37987	0.341618	0.00230173	0.0815539	0	0.282513	0.025457	0	0.644042	0.142115	0.12202	0.739615	0.331018
unique	cluster4	CtAH03G0193500	15	UGT	9.39146	14.0144	23.4809	2.51816	13.8542	2.95775	2.59964	48.38	15.718	6.35609	37.6007	10.3595	80.2567	35.8813	16.785	181.241	4.75705
conserved	cluster4	CtAH05G0093500	20	UGT	4.02094	0.715406	1.52497	1.25881	8.52154	3.16303	0.0434417	0.737878	1.63623	0.423193	6.35675	0.349621	89.7809	63.7426	31.1836	69.4903	21.6033
conserved	cluster4	CtAH05G0094500	21		11.0024	6.41969	5.4507	6.49667	10.5106	21.0927	5.15486	8.64099	7.17761	6.45178	11.6834	4.84211	19.5807	19.3995	16.1716	23.0218	17.917
conserved	cluster4	CtAH06G0022900	25	UGT	3.55073	93.8478	125.278	26.3973	74.7225	9.78196	13.9504	9.52466	21.1211	14.4009	13.2329	24.1143	20.82	17.777	14.1042	23.0083	6.93528
conserved	cluster4	CtAH08G0089000	39	OMT	11.5237	18.176	12.7952	5.70388	10.9475	6.53677	7.33814	16.2586	6.39254	5.82597	5.59626	4.83658	8.32085	7.91337	5.3433	7.38984	5.77271
conserved	cluster4	CtAH08G0144300	43	OMT	16.5193	37.0591	64.7719	50.0117	53.1942	85.5488	1.10533	0.0395576	85.6177	15.6305	248.789	0.700432	52.4208	44.8393	36.9796	55.8014	27.9373
conserved	cluster4	CtAH08G0157400	45		16.598	12.2654	8.2924	2.53612	12.5427	0.702528	0.204949	4.59695	0.716327	0.797511	0.219091	0.242204	2.12985	0.919631	0.578094	2.22492	0.120705
conserved	cluster4	CtAH11G0166800	73		0.010466	0.889311	1.27849	0.688832	3.25086	0.412266	0.00448647	0.0024026	0.014427	0.0196637	0.436059	0	58.5002	5.92936	21.6238	125.386	1.1892
conserved	cluster4	CtAH12G0146500	79	UGT	0.0566563	1.15486	6.09624	0.317815	5.21	3.36956	0.0639619	0.0348545	0.0693413	0.02289	0.896323	0	61.4387	54.3549	14.1797	67.8598	4.92046
conserved	cluster5	CtAH01G0016600	1		10.0088	5.80439	8.19176	11.6928	41.5251	9.54456	3.99948	5.57532	7.2685	4.6808	9.07294	3.15053	9.73091	31.8765	37.2035	45.2184	30.5093
conserved	cluster5	CtAH02G0089500	5		0.0107557	0	0	0	0	0	0	0.00327907	0.00564333	0	0	0.0122863	0	0.0659333	0.035149	0.561967	0
unique	cluster5	CtAH02G0135300	8		33.2108	41.0975	40.3812	95.1576	53.3066	52.1024	57.1419	38.5649	42.2108	37.4955	56.9649	24.6438	54.783	62.1393	63.4143	70.6227	46.0472
conserved	cluster5	CtAH03G0104100	10	UGT	71.6317	38.4715	22.9018	9.69012	7.34933	0.427058	0.466606	9.81423	0.475012	0.670483	0.191578	0.307356	25.2139	37.7339	17.9191	45.8677	3.85854
unique	cluster5	CtAH03G0165000	11	UGT	0	0	0	0.139283	0	0.759634	0.00240007	0	0	0	0	0	0.0268007	0.00912067	0.112109	0.204371	0
unique	cluster5	CtAH03G0190800	13	UGT	0.0943907	0.175779	0.498057	1.14854	6.865	0.199095	0.0220167	0.282519	0.0988307	0.0268807	2.59792	0.0184147	0.682754	0.241566	2.93107	25.5572	1.3202
unique	cluster5	CtAH03G0193000	14	UGT	0	0	0	0	0	0	0	0	0	0.028121	0	0	0	0	0	0.0120723	0
conserved	cluster5	CtAH04G0017300	19	UGT	39.7001	2.38439	1.79962	5.31074	2.80542	16.2375	0.813852	4.80407	0.694722	2.26687	0.27618	1.33518	9.98971	4.88969	20.9953	37.3527	2.38861
conserved	cluster5	CtAH06G0285400	29	UGT	23.4974	69.0926	95.8066	12.4224	10.7417	59.7414	59.6656	168.632	90.3339	79.2458	101.146	50.6772	28.863	45.0449	156.27	166.026	3.84692
conserved	cluster5	CtAH06G0326800	33		0	0.789973	1.43565	0.685689	0.114024	0.053527	0.00546533	0.0403627	0.0908897	0	7.45878	0	0	0.0120713	0	0.196063	0
conserved	cluster5	CtAH08G0008200	37	UGT	27.3351	107.835	81.8966	10.1171	36.6488	2.96709	1.07123	0.68984	1.67662	3.16483	1.42463	1.97062	4.46065	2.85138	8.61021	51.1961	3.65961
conserved	cluster5	CtAH08G0047800	38		45.5529	40.2666	53.4041	135.846	563.73	106.354	221.033	33.0782	315.952	46.2551	847.036	682.423	249.609	197.64	248.13	1268.52	196.948
conserved	cluster5	CtAH08G0048000	38		251.306	11.3325	10.1573	3.05186	19.4969	2.41347	516.029	7674.24	324.704	1933.02	86.9815	4871.66	23.5819	50.3933	11.9107	706.076	66.7661
conserved	cluster5	CtAH08G0048400	38	UGT	18.8075	10.9495	12.5377	9.34084	10.5262	10.7603	7.30473	8.16189	12.4915	10.6877	15.4487	4.4499	11.4974	12.8737	14.5301	14.9074	9.54814
conserved	cluster5	CtAH08G0048600	38	UGT	0	0	0.065805	0	0.0513767	0.0146019	0.0111136	0	0	0	0	0	0	0	0	0.028918	0
conserved	cluster5	CtAH08G0149500	44		1.07512	5.66566	4.30462	6.45705	2.84361	4.25104	0.766657	0.823282	2.16215	1.29084	0.901147	0.249853	5.8283	8.56104	8.01645	12.1893	4.0928
conserved	cluster5	CtAH08G0157200	45		20.8789	19.8919	32.0259	21.7604	64.0166	28.8945	4.72953	17.5491	6.92446	8.16007	10.4328	7.01163	28.9543	32.1413	33.9758	39.8101	23.0968
conserved	cluster5	CtAH08G0240400	52	CHS	0	0	0.013751	0	0	0.0109186	0.0081988	0.00494767	0	0	0	0	4.23259	14.915	4.49838	65.8138	5.12263
unique	cluster5	CtAH09G0101800	53	UGT	0	0.0107613	0.0272575	0.0627613	0	0.0649523	0	0.167499	0	0	0	0.197696	0.0210473	0.363394	1.02863	0.828594	0
unique	cluster5	CtAH09G0102200	53	UGT	0.035032	0.17049	0.263233	0.597793	0.2655	0.363755	0.0188871	0.847184	0.018572	0.417398	0	1.05499	0.0212827	0.509493	1.64981	1.08135	0
conserved	cluster5	CtAH09G0134200	55		1.17553	10.2292	21.6218	1.24753	6.81412	1.07989	0.469183	1.46329	0.716005	0.632048	0.769177	0.545657	0.641818	0.761885	1.36541	8.79058	0.752974
conserved	cluster5	CtAH09G0218400	57	UGT	12.1727	16.2984	13.5592	1.5247	8.74527	3.11585	0.0229738	2.75249	0.216018	4.62042	2.79387	0.0121187	2.66054	4.7025	510.909	1275.86	26.5103
conserved	cluster5	CtAH09G0218600	57	UGT	38.2694	8.37715	6.54719	9.61368	7.26349	0.533261	0.204043	5.50165	0.0773753	1.98884	0.0657365	0.259584	0.0394693	0.152469	0.584382	0.496376	0.0464455
conserved	cluster5	CtAH09G0218700	57	UGT	10.82	25.2208	26.1087	16.4071	19.7451	0.989381	0.0160787	0.779659	0.656738	1.39105	0.223493	0.0525047	4.22373	2.23047	95.2709	136.756	5.44844
conserved	cluster5	CtAH09G0261200	59	UGT	0	0.0453547	0	0	0	0.005398	0.243058	0.404574	0.294013	0.207824	0.125096	0.0107033	0	0	0	0.031407	0
conserved	cluster5	CtAH09G0287800	60	UGT	9.00596	0.60833	2.19221	0.31254	0.128546	0.917232	1.43399	1.70098	3.22493	2.27981	2.16478	2.04612	1.0803	1.05869	1.57021	3.92869	0.296109
conserved	cluster5	CtAH09G0287900	60	UGT	3.23497	0.964151	0.640379	0.221729	0.304509	0.99526	2.96371	1.09065	37.0184	30.1859	29.6798	24.1329	9.69639	31.663	14.8974	51.0095	7.75011
unique	cluster5	CtAH10G0031800	62	UGT	0.103125	2.57865	5.80717	0.172803	0.792592	0.0309315	0.0731542	0.137487	0.0107733	0.0188973	0	0.011559	0	0.621329	0.936245	5.01457	0.06159
conserved	cluster5	CtAH10G0032500	63		9.69608	85.6064	93.1898	3.94835	5.97366	2.03331	2.24586	1.24543	3.16984	1.98455	9.40514	0.724017	2.20546	3.07164	2.15132	3.5072	1.40792
unique	cluster5	CtAH10G0197200	66		0.0916227	0.0289033	0.125313	0.629978	1.61388	0.334819	0.0204849	0.155712	0	0.039391	0	0	6.9487	12.6884	10.8276	40.4055	7.69169
unique	cluster5	CtAH10G0206300	68		0	0.231757	0.18026	0.00876167	0	1.32626	0.0016058	0.337663	0	0.00956633	0.0584785	0.078517	3.37384	9.05338	13.0283	33.8643	0.538034
conserved	cluster5	CtAH11G0166300	73	4CL	63.6274	59.4584	43.3445	14.0129	19.7563	37.3272	7.92516	17.5587	21.436	27.0394	46.6157	9.32172	42.1684	47.0796	77.8453	233.203	34.8179
conserved	cluster5	CtAH12G0022600	78		3.33878	7.89618	6.55572	2.38527	14.4083	9.94849	1.97068	5.16201	4.1125	12.2042	14.3033	10.3089	16.7887	13.5786	28.7043	95.0237	18.1796
conserved	cluster6	CtAH01G0046900	4		48.5117	52.7478	48.7762	35.2147	26.3015	27.8087	6.69192	17.4952	21.8953	17.9669	35.983	8.48915	32.9215	29.5557	36.9754	47.21	43.5907
conserved	cluster6	CtAH04G0017400	19		1.25369	0.270085	0.538484	1.29911	0.423221	0.339178	0.296432	0.140594	0.0837947	0	0.218337	0	0	0	0.0527915	0.436481	0.536142
conserved	cluster6	CtAH05G0094400	21	OMT	0.734241	9.70778	10.1573	38.0696	24.1938	14.9175	0.925548	0.0247305	5.35606	0.92422	90.8867	2.0888	11.5834	10.3884	10.6429	26.6544	15.3306
conserved	cluster6	CtAH06G0168200	28	UGT	14.4041	4.73871	3.83034	1.36244	4.5418	0.307183	0.380841	3.45511	0.257184	0.85792	0.3764	0.573949	0.775659	0.817048	0.813684	4.223	1.87535
conserved	cluster6	CtAH06G0326700	33		13.1525	4.70137	5.62704	3.87068	8.37577	9.26044	5.75681	6.81206	10.5069	8.23523	8.90854	5.15216	7.21254	8.18173	9.51703	15.6231	14.5498
unique	cluster6	CtAH07G0072800	35		37.422	17.1584	9.59408	5.23776	26.7298	29.7563	8.4304	54.0061	23.6542	43.8016	25.7696	11.2933	16.4154	12.3531	18.1305	46.9826	30.6453
unique	cluster6	CtAH07G0072900	35		10.0472	12.452	16.7527	8.55314	3.63846	0.112098	2.79131	3.01014	3.17369	3.29126	4.29066	1.16627	5.76417	2.6639	1.29994	20.0062	12.8014
unique	cluster6	CtAH07G0073000	35		35.3468	22.0641	14.3963	1.16455	5.72952	9.88919	4.31677	32.5558	5.79757	22.1828	3.63288	17.8855	7.337	5.71548	20.3878	101.814	83.9381
conserved	cluster6	CtAH08G0049000	38	UGT	2.10859	6.49888	10.0457	4.22029	6.56139	3.6008	0.216295	0.75312	0.792278	1.09091	0.734974	0.419376	6.67341	3.50353	6.92747	20.5594	7.62769
conserved	cluster6	CtAH08G0149300	44	UGT	6.83432	16.0993	16.1819	12.3951	4.50316	5.02356	0.727611	2.03817	0.245622	3.23518	0.051684	0.218397	19.4156	17.1929	14.886	48.8198	48.2187
conserved	cluster6	CtAH08G0157500	45		4.61404	0	2.2497	0.0608313	0	0.0875241	0.0465349	0.0139963	0	0	0	0	0	0	0	0.40313	0.389234
conserved	cluster6	CtAH08G0191000	48		10.5426	10.6239	10.3683	11.3518	10.4332	10.367	4.55559	10.3198	7.76855	6.54322	7.68995	4.27773	10.3543	10.3563	10.1235	11.4156	11.9297
conserved	cluster6	CtAH09G0261300	59		0.405161	0.390755	0.313247	0.0424733	0.38341	0.321952	0.159278	0.33016	0.190428	0.139859	0.0519315	0.09596	0.0414867	0	0	0.394022	0.1573
conserved	cluster6	CtAH10G0190000	65		26.6421	12.3023	13.2372	16.9659	25.2347	12.2264	3.9182	9.07872	7.09227	5.74481	9.63856	3.27616	8.98613	10.3526	12.0549	18.2671	15.371
conserved	cluster6	CtAH10G0200700	67		69.22	10.9832	19.2499	17.7937	55.9468	107.189	2.48477	3.60557	2.62141	2.55443	7.16846	1.73666	9.7564	9.62257	16.3559	24.4847	20.7422
conserved	cluster6	CtAH11G0166700	73		26.4071	8.78684	17.0132	17.666	31.944	22.7726	4.30058	4.5209	7.73056	4.92028	14.4406	3.18577	9.73217	10.8272	11.8042	19.4441	14.4042
conserved	cluster7	CtAH02G0108700	6		27.6557	19.3866	21.8444	30.9121	34.4192	24.0671	10.7231	21.2973	15.2274	12.2318	30.8813	13.575	21.1834	22.2034	19.6343	21.3276	37.7591
conserved	cluster7	CtAH02G0117700	7	UGT	51.8097	5.24418	5.84532	0.661314	1.6028	2.9654	2.36493	5.03643	2.5443	4.00008	24.1482	3.3278	5.40132	3.34178	2.35035	8.4121	49.2811
conserved	cluster7	CtAH03G0097100	9		74.3077	42.9849	46.7784	51.1019	74.9503	45.8097	9.00879	27.7181	15.6762	10.7436	32.3905	9.2462	43.3395	47.5118	53.441	49.1914	60.0373
unique	cluster7	CtAH03G0190700	13	UGT	0.26583	0.641146	0.979981	2.10178	21.7066	0.00283707	0.589146	1.26576	0	0	0.076855	0	0.208676	0.019088	0.0232835	0.108867	0.432876
conserved	cluster7	CtAH03G0303900	17	UGT	296.43	2.85539	3.29752	6.72086	7.91349	3.11272	1.04966	41.1025	10.5656	5.59684	10.1246	1.75421	5.07457	1.51799	11.5514	58.1116	656.347
conserved	cluster7	CtAH05G0242900	22		13.8448	6.21298	9.13849	12.3743	28.5735	41.0021	6.0066	18.0471	27.155	13.8074	36.9619	9.60679	26.638	24.3807	27.2188	43.8784	73.4983
conserved	cluster7	CtAH05G0274700	23		3.72974	1.7406	2.959	3.15044	8.02416	24.7613	0.279296	0.928637	1.3912	0.912628	2.75556	0.949466	4.11327	3.26372	3.97094	6.50106	14.3897
conserved	cluster7	CtAH06G0023000	25	UGT	0.612147	20.6228	29.637	3.78366	17.2437	0.560383	195.085	5.05957	370.353	44.4232	176.454	50.5573	0.970654	0.642596	0.174308	0.565018	4.26844
conserved	cluster7	CtAH06G0024500	26	UGT	28.3716	1.86593	1.49991	1.17794	1.56818	2.3238	0.0539488	6.66914	0.10847	0.341708	0.460803	0.0175943	2.60928	0.995974	3.60821	13.4445	133.616
conserved	cluster7	CtAH06G0024700	26	UGT	0.402381	1.04989	1.11455	0.214674	0.0379553	0.015947	0	0.00249013	0	0.00903633	0	0	0	0	0	0	0.026172
conserved	cluster7	CtAH06G0024800	26	UGT	19.3271	10.7457	8.4687	0.0532667	0.00669933	1.0515	0.173114	11.3016	0.245777	2.2944	0.727913	1.63342	1.35759	0.595333	1.35443	2.3394	10.9982
conserved	cluster7	CtAH06G0168300	28	UGT	1.90846	1.31169	1.33049	0.685515	1.98774	0.0025366	0.0206339	0.466133	0	0.013585	0.180593	0.044479	0.013317	0	0.0442485	0.155189	0.263134
unique	cluster7	CtAH06G0288400	32		26.8317	49.343	35.4087	19.5055	10.2515	36.8104	7.76095	18.0475	11.3942	14.009	21.9264	10.3879	15.1759	13.8911	12.5558	14.9164	37.591
conserved	cluster7	CtAH06G0326500	33	UGT	128.102	1.7572	0.129902	0.0367553	0.017733	0.697487	0.00460833	4.57363	0.046621	0.270638	0.0415175	0.0184803	0.0116423	0	0.237009	0.353816	6.22632
conserved	cluster7	CtAH06G0326600	33	UGT	2.87661	3.98597	10.9911	0.659617	1.56476	0.640671	0	0.234102	0.0500067	1.7363	0.108219	0.015644	0.651982	1.27552	3.94806	42.2076	1401.66
unique	cluster7	CtAH07G0072400	35		177.533	379.652	189.189	37.4776	62.8629	71.6166	18.2644	73.3944	38.511	41.6166	75.3173	28.5612	89.6766	85.6898	99.7761	120.705	223.093
unique	cluster7	CtAH07G0072500	35		35.2325	23.5774	22.1711	12.7666	30.3068	24.5525	9.58681	17.9777	16.0539	12.631	25.1806	11.4858	16.4736	14.8468	23.5269	19.3623	23.3404
unique	cluster7	CtAH07G0118800	36	UGT	32.0067	1.18603	1.07633	2.48909	12.1677	31.603	5.03831	75.9037	17.9391	26.7217	43.7464	11.9609	10.2484	5.13116	11.0839	15.41	44.5843
conserved	cluster7	CtAH08G0008300	37		21.6475	8.455	10.8218	26.3625	47.4764	20.0177	5.02594	3.83126	7.35702	2.90439	9.78922	7.05798	11.8085	11.3991	9.51592	9.85449	15.5562
conserved	cluster7	CtAH08G0048800	38	UGT	3.71822	2.29162	3.15246	1.17481	1.86006	1.1389	0.0459947	0.786625	0.230352	3.27946	0.101058	0.24547	0.520646	0.706931	2.6106	14.5802	109.246
conserved	cluster7	CtAH08G0149200	44	UGT	9.2939	16.8755	13.8598	2.16316	4.89729	2.35022	10.0566	59.4625	0.059248	23.7932	0.334895	9.92611	58.2048	18.0448	36.6243	278.022	534.848
conserved	cluster7	CtAH08G0149400	44	UGT	0.103465	1.33633	2.351	0.167773	0.0728317	0.203735	0.0589617	0.0833644	1.51084	3.25797	13.2353	0.0518513	5.39919	5.84708	3.69442	21.2551	138.987
conserved	cluster7	CtAH08G0193000	49	UGT	0.0546623	0.026435	0	0.0210333	0	0.0530437	0.170753	0.403817	0.0105387	0.0211283	0.0180255	0	0.0137117	0.0173817	0	0.0419243	0.197458
conserved	cluster7	CtAH08G0193100	49		38.5178	19.0764	15.2072	20.3508	21.1215	18.7973	3.61421	10.4852	6.52381	6.26607	11.2679	3.49412	15.2494	17.7057	22.5161	17.2781	37.4176
conserved	cluster7	CtAH08G0210900	50	UGT	0.131244	1.06583	2.39138	0.0874083	0.0105707	3.77516	0.279468	0.0924867	0.387945	0.920074	0.201095	0.241776	0.152601	0.0747967	0.086868	0.350416	3.69677
conserved	cluster7	CtAH08G0233600	51	UGT	829.487	20.2286	37.8026	15.4181	12.2648	4.55808	0.0585573	14.9096	0.28514	0.053513	4.36179	0.00996367	0.295343	0.132931	4.80845	39.7002	75.8721
conserved	cluster7	CtAH09G0111200	54	UGT	93.2053	7.96734	7.71451	3.10318	3.08647	0	0.0464425	13.0262	0.536324	1.33538	0.072573	0.211081	0.0115447	0	0	0	0.151899
conserved	cluster7	CtAH09G0188500	56	UGT	20.0317	11.3957	13.7703	3.85696	13.7365	20.1641	59.6864	76.8639	63.5396	78.3029	42.1542	42.865	3.3253	1.13201	0.087109	0.575619	11.6784
conserved	cluster7	CtAH10G0031500	61	UGT	2.05653	4.12506	6.74969	2.60798	2.99833	20.1141	10.3516	7.45789	33.4469	11.5404	75.2172	3.20528	6.85752	4.81763	6.90001	5.82229	106.003
conserved	cluster7	CtAH10G0032200	63	UGT	0.761837	0.10981	0.0403005	0.0820113	0.161906	0.190556	2.9735	1.29241	4.78955	2.41343	20.8853	0.165394	0.0270143	0.0119687	0.21011	0.0607673	0.335006
conserved	cluster7	CtAH10G0032300	63		53.9798	44.678	43.625	57.3239	39.7068	31.9784	19.0472	30.154	26.9837	24.1661	56.2455	16.4554	31.3579	28.9232	30.8457	50.4618	86.0235
conserved	cluster7	CtAH10G0032400	63		57.2639	1.35354	4.52665	7.20722	25.1419	122.147	2.28492	3.66333	3.44403	2.21067	13.3487	1.53231	4.66745	5.21101	26.8795	62.2187	210.006
conserved	cluster7	CtAH10G0200500	67	CHI	1.5685	5.72598	5.23703	19.5717	12.7159	19.9922	0.454201	0.361839	1.74862	24.3228	12.8334	0.332751	4.32077	7.0552	13.5589	13.4489	80.7034
conserved	cluster7	CtAH11G0165900	73		0	0.437201	1.41163	0.435897	0.143209	0.0021598	0	0	0	0	0	0	0	0	0	0	0.0804305
conserved	cluster7	CtAH11G0166400	73		0.101143	0.588846	0.874585	0.300127	0.375467	0.0174445	0.0091784	0.0246428	0	0.011496	0	0	0	0	0	0	0.058189
conserved	cluster7	CtAH11G0195100	74		29.1104	33.0383	26.4606	49.3258	32.9472	32.6975	10.517	22.6336	17.5928	15.8431	25.8055	8.84868	30.4593	29.14	35.1012	28.9341	40.6784
conserved	cluster7	CtAH11G0200900	75	UGT	22.0203	6.39802	5.81009	3.71771	7.59894	1.72136	0.41428	17.5309	1.14715	8.24802	5.75559	3.67237	1.21622	1.15636	1.22225	4.60108	215.421
unique	cluster7	CtAH11G0201200	76	UGT	22.0293	1.72419	4.11873	2.57777	11.1303	13.394	1.53616	1.53944	1.68001	2.60151	2.71053	1.35148	7.75226	6.16393	12.7819	15.8288	28.1603
unique	cluster7	CtAH11G0201300	76	UGT	82.486	25.3422	31.3276	6.49077	19.1395	11.3177	0.584401	5.11915	0.389732	2.27757	3.60132	0.312335	13.5998	8.08045	13.5815	26.0214	104.885
conserved	cluster7	CtAH11G0201600	77	UGT	5.02139	0.181243	0.0850035	0.503471	0	3.96506	112.978	44.385	137.821	99.0108	192.61	60.6285	2.10743	2.93207	20.0596	15.2516	32.3988
conserved	cluster7	CtAH12G0180600	80		0.182115	0	0	1.17882	0	0.0160133	0.0532875	0.13945	0	0	0	0.026409	0	0	0	0.124771	0.239175
conserved	cluster7	CtAH12G0180700	80	UGT	1.19835	0.297187	0.198105	2.61208	0.645003	0.419891	0.179977	2.67034	0.099698	0.21391	0	0.141321	0.0616987	0.0150863	0.046051	0.108982	0.25918
conserved	cluster7	CtAH12G0180800	80	UGT	6.44403	0.505833	0.187811	1.38878	0.992569	0.988782	3.86341	11.2195	2.19456	2.30692	0.049086	0.305746	0.126274	0.0247157	0.049765	0.18025	6.66052
conserved	cluster8	CtAH06G0024900	26	UGT	1.42185	0.094865	0.0385025	0.00746933	0	20.3805	0.15832	0.91721	10.9693	5.13039	25.4765	0.950077	9.05447	5.81095	17.5475	1.3911	21.8185
conserved	cluster8	CtAH06G0026800	27	4CL	47.7926	17.1905	10.6219	4.45094	5.48199	8.3999	1.21252	4.94662	4.08473	10.7483	10.7166	2.01428	8.6994	10.8703	14.4258	8.08606	12.4852
conserved	cluster8	CtAH06G0288000	31	UGT	1.45508	2.05824	2.54774	1.50058	4.16727	2.59467	0.487393	2.32949	0.820639	1.68358	7.89897	0.872459	1.4776	1.01864	1.54147	0.627321	1.03989
conserved	cluster8	CtAH10G0190200	65	PAL	2.41678	7.1692	12.4341	9.97147	17.6869	33.6301	0.452407	0.105311	43.3176	5.20655	119.378	4.96992	20.7221	9.7845	25.4614	11.5932	22.509
conserved	cluster8	CtAH11G0195000	74	PAL	23.0481	13.0603	18.5262	11.5144	6.7522	44.0663	9.49339	16.501	30.701	12.9786	57.5959	12.7498	16.1392	8.62369	25.7302	7.39031	12.9911
conserved	cluster9	CtAH01G0017200	2		8.15015	3.84166	3.58496	3.07197	6.71398	9.2309	2.8183	6.16498	4.92128	4.62269	5.80464	3.57256	4.74892	4.80796	4.56343	3.15733	4.4961
conserved	cluster9	CtAH05G0242800	22	HCT	0	0	0	0.215922	0.0193247	0.996393	0.842479	1.80094	1.81493	1.91574	1.99256	0.862087	0.807076	0.519786	0.655241	0.262503	1.24509
conserved	cluster9	CtAH06G0025000	26	UGT	38.2884	2.48852	2.52038	0.823976	2.5166	24.1305	0.0886959	1.72453	3.67743	3.25812	16.7157	0.806179	20.2454	11.8048	16.373	5.12866	55.4978
conserved	cluster9	CtAH06G0168400	28		19.9973	8.02498	8.37301	11.4287	14.9034	12.9407	4.28858	8.28057	6.44721	6.33202	11.8512	4.67089	11.1125	12.2332	12.2785	10.655	11.3238
unique	cluster9	CtAH07G0072700	35		9.82746	5.37581	5.42764	5.65831	3.683	9.21735	2.12338	3.96183	3.72766	4.98249	11.7403	3.67652	5.72625	7.29103	7.88447	3.27513	6.83451
unique	cluster9	CtAH07G0118700	36		0.0871253	2.3004	3.00526	2.37955	4.32653	11.3924	7.87196	4.20762	6.32284	5.80808	3.6319	4.12912	2.29408	2.22887	1.96488	0.41865	1.18977
conserved	cluster9	CtAH08G0144400	43		92.6802	60.023	65.57	119.411	107.105	48.5339	16.9415	28.9405	24.2553	18.3141	34.5428	10.2474	57.1826	60.962	58.1004	46.5385	68.2371
conserved	cluster9	CtAH09G0188600	56		12.154	7.73739	8.00241	20.4264	18.5101	59.338	11.9098	6.06207	10.1592	7.50913	24	2.84333	74.2553	57.3502	21.8993	2.46861	61.2
conserved	cluster9	CtAH09G0218500	57	UGT	0.0427867	0.313839	0.719704	0.150298	0	0.026157	0	0.0117419	0	0	0	0	0.265202	0.368549	0.0736857	0	0.392831
conserved	cluster9	CtAH09G0255200	58		85.1869	56.9141	62.4665	116.906	79.8746	54.5748	41.7961	6.1477	33.2944	17.6751	82.8928	5.013	49.6301	48.9059	19.1336	11.982	50.3376
conserved	cluster9	CtAH09G0261400	59	UGT	0.0983407	0.165936	0.192405	0.025672	0.02387	0.201873	0.899885	0.26972	0.942797	0.323723	0.62885	0.0937703	0.047268	0.0833127	0	0.022958	0.140961
conserved	cluster9	CtAH09G0287400	60	UGT	8.63342	9.11219	7.5244	6.51709	5.11547	38.4148	3.66247	1.05022	3.20694	4.92318	8.11857	0.317213	18.2028	16.9344	2.52302	2.17257	21.2545
conserved	cluster9	CtAH10G0031400	61	UGT	0.240646	0.0556023	0	0.0165183	0.283246	0.160245	1.02324	1.40069	0.726944	0.923428	0.210348	0.0187157	8.7673	32.6214	8.94942	1.98993	55.6396
conserved	cluster9	CtAH10G0032600	63		30.1826	29.0209	17.6732	57.2439	29.5932	26.5248	8.3391	16.7	12.3087	11.8503	15.4924	6.02938	12.4078	18.0582	15.2721	11.6714	15.7042
unique	cluster9	CtAH11G0162500	72		3.77554	0.548106	0.9272	6.57116	0.168842	3.27405	2.22246	0.541731	3.75105	1.63386	16.7105	0.976275	1.09158	1.02132	1.33644	0.202458	0.914689
conserved	cluster9	CtAH11G0201000	75	UGT	2.46549	1.07506	1.8582	2.34704	4.61598	3.13053	0.842805	0.713794	1.23837	1.8732	1.98953	0.295951	1.662	1.63123	1.42368	1.22783	2.17617
conserved	cluster9	CtAH12G0146300	79		0.0254763	0.222471	0.0240505	0.0657527	0.101819	0.296607	0.111147	0.188274	0.121117	0.217444	0.349933	0.213427	0.255856	0.203324	0.133593	0.0927873	0.309955
conserved	cluster9	CtAH12G0202100	81	UGT	28.8877	5.1745	3.06958	0.140441	1.51885	0.0980637	2.86402	30.3213	1.2302	6.08062	0.293113	6.74104	0.288827	0.20283	0.18254	0	0.924713
